# Supplementary material for: Amniotic fluid reduces liver fibrosis by attenuating hepatic stellate cell activation
Source: Stem Cells Transl Med. 2025 Jul 7;14(7):szaf026. doi: 10.1093/stcltm/szaf026 (PMC12232411; doi:10.1093/stcltm/szaf026)
Supplement: szaf026_suppl_Supplementary_Tables_S2 [file szaf026_suppl_supplementary_tables_s2.xlsx]

## Sheet: salmon.merged.gene_counts
gene_id	gene_name	DMEM_1	DMEM_2	DMEM_3	DMEM_A8301_1	DMEM_A8301_2	DMEM_A8301_3	DMEM_AF_1	DMEM_AF_2	DMEM_AF_3	DMEM_TGFb_1	DMEM_TGFb_2	DMEM_TGFb_3	DMEM_TGFb_A8301_1	DMEM_TGFb_A8301_2	DMEM_TGFb_A8301_3	DMEM_TGFb_AF_1	DMEM_TGFb_AF_2	DMEM_TGFb_AF_3	DMEM_TGFb_dmem_1	DMEM_TGFb_dmem_2	DMEM_TGFb_dmem_3
ENSG00000000003.16	TSPAN6	651.999	820	766.001	664	722	676	700	801	673	576	685.999	727	644	698.001	895	629.999	680	565.999	831	670	783
ENSG00000000005.6	TNMD	0	0	0	0	0	0	0	0	0	0	0	0	0	0	0	0	0	0	0	0	0
ENSG00000000419.14	DPM1	2316	2980	2942	2247	2214	2482	2590.93	3180	2647	2043	2643	2695	1755	2252	2456	1660	2072	1822	2415	2042	2288
ENSG00000000457.14	SCYL3	333	377	381.999	296.001	295	300	331.999	386	311	239	266	278	257.999	328.999	339	227	262	218	325.999	291	339
ENSG00000000460.17	FIRRM	825	919.001	979	782	787	901	934.999	962.001	921	731	734	795.001	669.001	901	821.001	714	834	671.999	893	775	928.999
ENSG00000000938.13	FGR	1	0	0	0	0	0	0	2	1	0	1	2	2	0	1	1	0	0	1	0	0
ENSG00000000971.17	CFH	184.999	209.204	227	162.001	134.999	176.367	201.506	321	228	43	51.916	56.001	145.552	223.469	221	202.999	197.784	211	204.999	201	178.3
ENSG00000001036.14	FUCA2	3198	4002	3954	3248	3165	3317	3841	4477	3624	2405	2754	2937	2378	3143	3430	2564	2792	2415	3258	2748	3060
ENSG00000001084.13	GCLC	1082	1403	1322	1067	1051	1016	1073	1401	1068	952.001	1100	1214	878	1182	1323	874.998	1025	854.999	1275	1075	1144
ENSG00000001167.15	NFYA	1182	1468	1421	1080	1068	1245.96	1315.92	1467	1318.92	1175	1441	1490	959	1346	1219	858.956	1110	900	1216	1095.93	1222.99
ENSG00000001460.18	STPG1	359	408.999	379.001	360	382.001	377.001	335.999	349.001	362	129.999	196.001	188.998	204.999	305.998	254	230.999	224.998	185	189.999	227.998	262.999
ENSG00000001461.17	NIPAL3	1975	2456	2299	2383	2283	2472	1745	2008	1826	751	922.999	1033	1558	2199	2497	1082	1195	1091	1901	1419	1703
ENSG00000001497.18	LAS1L	1585	1909	1854	1608	1577	1675	2018	2452	1990	1426	1518	1806	1217	1682	1939.16	1503	1520	1312	1747	1402	1491
ENSG00000001561.7	ENPP4	416	534	576	389	417	526	490	513	484	272	301	280	330	391	369	303	383	316	357	366	395
ENSG00000001617.12	SEMA3F	64	85	71	77.999	63.001	69	109	99	102	31	31	39	53	86	107.001	50	44	50	93.001	40	45
ENSG00000001626.18	CFTR	4	2	3	0	0	0	1	2	2	0	0	0	2	1	1	1	1	0	0	0	0
ENSG00000001629.10	ANKIB1	4102	5059	4981	3918	4104	4142.11	4980	5924	4849	3684	4096	4466	3134	4042	4850	3530	3980	3347	4530	3612	4118
ENSG00000001630.18	CYP51A1	13996.2	17913.5	17557.6	12953.5	12655.1	13241.3	15106.8	17299.5	14541.2	12657.2	14248.8	16006	10271	13501.1	14365.7	10668.5	11906.8	10069.4	14344	12721	13998
ENSG00000001631.17	KRIT1	4050.96	5100.74	5229.81	3945.39	3847.81	4172.65	4769.38	4386.81	4256.47	3224.65	3725.98	3715.23	3317.28	4466.18	3533.46	3323.78	4175.97	3620.34	3661.67	3701.41	4325.38
ENSG00000002016.18	RAD52	243.114	236.708	273.382	173.502	182.172	221.328	252.547	288.631	228.735	143.125	160	174.74	222.001	292.556	232.445	185.327	213.7	184.85	236.745	181.093	227.452
ENSG00000002079.15	MYH16	6.623	5.981	13	5	6	4	5	4	4	22.561	23.815	37.547	13	23.009	24.77	7.031	10	7	38.541	21.055	27.471
ENSG00000002330.14	BAD	323.001	436.999	420.999	424.001	449	402.001	480.999	619	466.999	248.999	276	291.998	248.001	435	575	296	252	249	514	299	294.001
ENSG00000002549.13	LAP3	1501	1772	1696	1389	1430	1355	1722	2313.99	1862	1158	1257	1519	871.999	1245	1446	1269	1355	1174	1359.91	1138	1246
ENSG00000002586.20	CD99	3393.71	4266.4	3238.07	2497.49	2417.86	3729.05	3131.43	4312.92	2636.37	1857.55	1536.2	1919.47	1688.11	3222	4240.01	1361.94	1715.09	1970.5	2276.88	1711.75	1749.05
ENSG00000002587.10	HS3ST1	0	0	0	0	0	0	0	0	0	0	0	0	0	0	0	0	0	0	0	0	0
ENSG00000002726.21	AOC1	0	0	0	0	0	0	0	0	0	0	0	0	0	0	0	0	0	0	0	0	0
ENSG00000002745.13	WNT16	0	0	0	2	0	0	1	0	1	0	0	0	0	0	0	0	0	0	0	0	0
ENSG00000002746.15	HECW1	93	130	123.999	137.001	118	142	165	166.001	177	64	76.999	68	95.999	150	144	113	108.001	96.001	137	86.001	110.999
ENSG00000002822.16	MAD1L1	288.682	412.172	343.379	329.53	324.591	304.474	327.371	474.266	407.554	218.976	286.638	281.005	254.999	425.354	572.081	292.28	243.001	248.077	454.675	280.341	311.091
ENSG00000002834.19	LASP1	10110	13358	12887	11655	11246	11641	12319	15139	12730	7141	7875	8913	6971	10217	11750	7163	7199	6564	10497	7676	8923
ENSG00000002919.15	SNX11	320.999	461	436	410.001	424.001	419	504	605.999	474.999	391.001	382.001	446.001	329.999	408.001	601	372.999	359.999	331	495.999	337.001	377
ENSG00000002933.9	TMEM176A	0	0	0	0	0	0	0	0	0	0	0	0	0	0	0	0	0	0	0	1	0
ENSG00000003056.8	M6PR	3721	4599	4195	3476	3579	3470	3915	4762	3873	3019	3451	3657	2828	4037	4313	2960	3335	2734	3946	3370	3732
ENSG00000003096.15	KLHL13	13	8	13	20.999	19	14	9	21	12	5	3	8	11	11	13	4	11	11	12	10	8
ENSG00000003137.9	CYP26B1	86	108.001	132	105	127	106	72	97	85	51	56	43	37	50	71	37	30	33	48	39	40
ENSG00000003147.19	ICA1	0	0	0	2	0	0	0	0	0	0	0	0	0	0	1	0	0	0	0	0	0
ENSG00000003249.15	DBNDD1	29	55.001	47	58.999	47	55	49	62	70	29	20	28.999	31	68.999	54	42.999	26	31	43	35	49
ENSG00000003393.16	ALS2	4138	5248	5259	4345	4262	4551	4911	5649	4726	3169	3840	4027	3651	4977	5099	3405	3968	3554	5115	4224	4820
ENSG00000003400.16	CASP10	243	327.198	255	260	221	267.999	376	350.374	308.999	176.001	163	181	221	311.001	301	278.999	361.999	278.001	316.001	260.999	301
ENSG00000003402.21	CFLAR	2441.26	3218.68	3093.6	2787.75	2588	2860.42	3513.18	3702.21	3554.11	1370.65	1580.08	1629.07	1826	2491.11	2231.88	1983.54	2247.67	2057.92	2180.02	1986.09	2321.17
ENSG00000003436.16	TFPI	6827	8651	8725	7389	7426	7561	7091	5905	6668	1586	1824	2029	3982	5094	3420	3501	4075	3363	3203	4123	4660
ENSG00000003509.16	NDUFAF7	541	658.999	621	530.001	517	520.001	626.999	799	686	381	442.998	505	467.999	536	675	467.002	532.001	475	634.001	530	528.001
ENSG00000003756.17	RBM5	4407.26	5411.41	5445	4341.43	4358	4643.42	4810.61	5817.74	4816	3743	4292	4680	3900.74	5249	5769	3612	4097.95	3662.61	5357	4206	4723.6
ENSG00000003987.14	MTMR7	10	9	13	16	8	11	20	23	14	5	4	4	15	12	14	15	25	13	15	9	13
ENSG00000003989.18	SLC7A2	722	848	815	801	813	815	2411	2583	2208	417.001	495	459	762	1045	1046	1904	2119	1922	1118	896	1022
ENSG00000004059.11	ARF5	883.135	1086.7	1061.41	909.898	934.411	899.435	906.906	1447.31	1000.13	703.934	787.094	886.415	515.917	874.001	1233.63	754.722	638.799	590.686	1023.85	763.859	738.037
ENSG00000004139.14	SARM1	1076.98	1359.09	1276.75	1232.63	1135.63	1240	1394	1683	1572.14	1002	1116.73	1172.69	884.678	1404.44	1409.67	1001	991.684	1012	1364	1028	1104
ENSG00000004142.12	POLDIP2	1953	2454	2294	2200	2145	2152	2476	3007	2426	1799	1887	2111	1241	1900	2251	1631	1588	1394	2135	1509	1640
ENSG00000004399.13	PLXND1	677.999	806.001	810.003	616	574.001	583.999	662	800	753	1699	1835	2082	558.999	906	869	589.001	562.002	542	968	750.001	885
ENSG00000004455.18	AK2	3431.08	4394.02	4365.73	3653.99	3467.03	3714.99	4377.02	5281.48	4457.98	3326.05	3922.96	4228.99	2643.06	3490.97	3812.01	3155.99	3449.98	2942.99	3692.11	3014.97	3529.9
ENSG00000004468.13	CD38	2	10	3	7	7	7	8	5	5	4	5	4	1	2	5	5	9	4	10	7	4.001
ENSG00000004478.8	FKBP4	1198	1531	1468	1261	1294.7	1242	1554	2152	1646	1186	1318	1501	912.001	1318	1548	1281	1336	1165	1500.99	1028	1166
ENSG00000004487.18	KDM1A	3296	4008	4005	3166	2948	3196	3664	4713	3818	3465	4148	4231	2396	3303	3803	2770	3070	2698	3908	2898	3305
ENSG00000004534.15	RBM6	3218.74	4018.59	3918	3135.57	3075	3295.58	3749.38	4811.26	3864	2813	3188	3360	2836.26	3701	4472	2733	3096.05	2613.38	4048	3035	3486.4
ENSG00000004660.15	CAMKK1	111	131	136	128	128	122	142	180	142	160	137	148	94	125	185	94	66	78	131.001	86	95
ENSG00000004700.16	RECQL	5018.95	6121	6274	4966.56	5095.54	5277	5092.35	6218	5332	4073	4601	5220	3642	4667.94	5475	3706	4255	3451	4832.94	4175	4536.58
ENSG00000004766.17	VPS50	1062	1431	1438	1150	1121	1232	1231	1519	1200	731.001	939.001	969.999	827	1083	1236	825.001	939	813.001	1116	937	1112
ENSG00000004776.13	HSPB6	65	105	77	69	55	77	56	94	96	38	49	63	39	56	40	32	33	22	40	45	40
ENSG00000004777.19	ARHGAP33	258.001	304	281	315	285	298	345	423.001	336.001	174	161	172	228	430.999	517	280	228.998	233.001	339	232.999	251
ENSG00000004779.10	NDUFAB1	429	488.001	455	414.999	457.001	438	444.001	667	460	375	401	459.999	300	376	582.999	308	376	253	507	315	301
ENSG00000004799.8	PDK4	10	6	12	7	3	7	15	12	19	0	2	3	4	6	5	6	2	1	6	2	1
ENSG00000004809.14	SLC22A16	0	0	2	0	1	0	0	0	0	0	0	0	0	0	0	0	0	0	1	0	0
ENSG00000004838.14	ZMYND10	38	45	47	38	50.999	45	40.001	57.999	34	12	21.001	24	24	58	55	30	31	23	46.001	29	31.001
ENSG00000004846.17	ABCB5	10	10	6	9	10	12	12.999	10	7	1	0	5	2	7	3	2	1	1	5	4	1
ENSG00000004848.8	ARX	0	0	0	0	0	0	0	0	0	0	0	0	0	0	0	1	0	0	0	0	0
ENSG00000004864.14	SLC25A13	799.001	979.001	881.001	716.001	767	801.998	967	1106	922.999	764	868	1005	565.999	806.001	855	654	694.001	603.999	877	696	771.999
ENSG00000004866.22	ST7	587.163	740.817	670.136	558.998	538.85	565.999	625	638	659.573	446.001	491.999	605.264	429.614	605.32	503	471.913	448.001	462	503.627	466.822	564.737
ENSG00000004897.12	CDC27	6256.93	7940.94	7655.94	6184	6367	6580	7370.94	7338.73	7200	4843.95	5590	6114.82	4325	5537.95	4478	4278.93	5137	4284	4561	4722	5441
ENSG00000004939.16	SLC4A1	0	0	3	0	0	0	3	1	1	0	0	0	2	3	2	0	0	0	1	0	0
ENSG00000004948.16	CALCR	0	0	0	0	0	0	0	0	0	0	0	0	0	0	0	0	0	0	0	0	0
ENSG00000004961.15	HCCS	917	1157	1120	917	1006	885	1053	1165	1044	869	934	1098	573	792	818	641	703	661	805.001	696.001	752.001
ENSG00000004975.12	DVL2	959	1186	1241	1082	1056	1119	1064	1238	1174	878.001	889.999	997.999	865.999	1335	1233	821	811.001	819	1171	908	1021
ENSG00000005001.10	PRSS22	0	0	0	0	0	0	0	0	0	0	0	0	0	0	0	0	0	0	0	0	0
ENSG00000005007.14	UPF1	1502	1992.97	1943	1801	1639	1629.95	1903	2555	2113	1464	1609	1798	1183	1815.63	2309	1393	1304	1194	2044	1299	1423
ENSG00000005020.13	SKAP2	781.001	1004	960	785	824.999	837	848.001	899	898	440.001	533	557	545	684.999	674	536.001	550	477	634.001	633.001	683
ENSG00000005022.6	SLC25A5	4324	5253	4945	4170	4331	4057	4423	5238	4566	3552	3898	4631	2524	3667	3934	3029	3125	2620	3574	3172	3333
ENSG00000005059.16	MCUB	738	914.999	902.999	707	802.001	723.001	709	763	701.001	587	706.001	764	448	588.001	501	470	504	422.999	451	528.001	604.001
ENSG00000005073.6	HOXA11	44	67	67	42	43	49	41	59	45	38	47	54	33	48	68	33	40	31	45	36	51
ENSG00000005075.16	POLR2J	708.843	933.675	772.068	713.187	704.768	659.567	652.261	617.928	816.947	511.15	643.51	750.928	410.755	622.287	387.882	549.73	504.557	399.223	373.538	523.13	527.563
ENSG00000005100.13	DHX33	1173	1522	1413	1259	1252	1269	1661	1964	1646	1490	1663	1781	845	1194	1285	1172	1198	1030	1294	961.999	1119
ENSG00000005102.14	MEOX1	7	3	11	8	4	4	1	3	3	11	13	22	6	9	5	8	9	7	9	8	10
ENSG00000005108.17	THSD7A	16	30	15	11	21	11	22	12	21	3	5	7	12	12	10	6	7	11	7	13	9
ENSG00000005156.12	LIG3	1736	2329	2234	1848	1779	1751	2408	2877	2534	1613	1903	2064	1374.73	1790	1816	1761	1828	1648	1947	1513	1819
ENSG00000005175.10	RPAP3	2285	2900	2731	2278	2185	2360	2308	2667	2328	1879	2210	2246	1695	2148	2174	1643	1965	1658	2119	1978	2285
ENSG00000005187.12	ACSM3	6	8	5	8	4	5	3	4	5	7	5	13	2	3	8	4	4	7	6	3	5
ENSG00000005189.20	REXO5	151.999	176	188.998	207	198.001	181.999	181	291	214	104	100	104	140.001	187	209	134.999	138.999	125.001	165.999	122	118
ENSG00000005194.15	CIAPIN1	403.999	505	515.001	480	440.001	413	546	743.001	525.002	401	467	496.999	320	464.001	632	380	379.001	352.001	587.992	377.999	376.999
ENSG00000005206.17	SPPL2B	322	382	398	346.047	361	318	449.998	643.001	426.001	293.652	306.999	304	367.001	559.998	703	451	360.544	353	618	310.999	406
ENSG00000005238.20	ATOSB	327	446	421.999	338.001	327	355.001	325	457.999	366	367	378	436.999	233	359	447.999	204	213.001	204	373	270	269.999
ENSG00000005243.10	COPZ2	233	243	285	256	269.999	237	291	405	281.999	186.001	205	199	188	270	358.999	222	230	203.001	262	188	198
ENSG00000005249.14	PRKAR2B	634.002	792.001	766.999	693.001	746.999	757.001	663.999	750.999	627	373	378.999	485	417.001	555.001	534.999	382	471	412	478.999	437	485.001
ENSG00000005302.19	MSL3	1341	1761	1672	1441	1339	1477	1405	1808	1494	1218	1358	1469	1067	1440	1832.02	1157	1317.75	1118	1671.39	1201	1475
ENSG00000005339.15	CREBBP	5406	7023	6491	5554	5113	5676	5920	5996.99	6574	4379	4976.02	5330	4245	6158	4771	4460	4744	4436	4833	4756	5602
ENSG00000005379.17	TSPOAP1	4	5	4	4	3	9	6	4	6	1	6	2	0	5	4	0	0	1	7	3	1
ENSG00000005381.9	MPO	0	0	0	1	0	0	0	0	0	0	0	0	0	0	2	0	0	1	0	0	0
ENSG00000005421.9	PON1	0	0	0	0	0	0	1	0	0	0	0	0	0	0	0	0	0	0	0	0	0
ENSG00000005436.14	GCFC2	457	546.999	556	406	464.999	478.999	629.001	588	561.999	307.999	371	422	263.999	319.999	314.999	325.001	337	305.001	357.001	287	353
ENSG00000005448.17	WDR54	334.999	473.999	388	397	411	375.001	423.999	497	405	297.001	276	297.001	346	443.999	598.001	364	381.001	327.999	519.001	367	387.999
ENSG00000005469.12	CROT	586	690	673	611.999	634.001	591.999	631	656.999	616	294	354.001	358	410.999	530.001	621	417	452	367	533.001	443.999	445.999
ENSG00000005471.19	ABCB4	18	22	18	16	21	11	23	23	19	16	11	9	16	8	15	5	13	9.001	10	8	11
ENSG00000005483.23	KMT2E	4719	6342	5728.91	4689	4506	4980	4731	4196	4990	3216	3557	4048	3388	4610	3161	3155	3552	3204	3346	3895	4703
ENSG00000005486.17	RHBDD2	598.999	830.001	716	666.999	604	634	638	907.999	745.001	520	601	635	511.999	779.999	946	529.001	496	500	909	587	686
ENSG00000005513.11	SOX8	7	1	2	2	3	3	7	1	3	0	5	2	4	2	4	1	4	0	4	2	8
ENSG00000005700.15	IBTK	2325.31	1291.52	2288.39	1998.41	1266.15	1785.14	2195.19	2668.72	1729.73	1598.99	2040.13	1618.6	1287.91	1462.93	2332.73	800.518	788.688	1319.33	1721.21	1031.5	1057.68
ENSG00000005801.18	ZNF195	831	1158	1127	921.002	964.999	929	1162	1146	1083	884	971.001	1030	787	887	837.999	837.001	851.001	786.001	914	854.999	911.999
ENSG00000005810.20	MYCBP2	6207	7683	7749	6186	6063	6590	7093	7498	6613.79	4692	5313	5721	5430	7274	7031	5219	6018	5242	7169	5946	6962
ENSG00000005812.11	FBXL3	2408	3102	2941	2460	2377	2410	2570	2924	2502	2132	2239	2555	1741	2232	2550	1691	2021	1702	2371	2065	2465
ENSG00000005844.19	ITGAL	0	0	0	2	3	1	0	0	0	0	1	0	1	2	3	0	0	0	2	0	0
ENSG00000005882.12	PDK2	516	704.999	590.001	606.999	546	575	583	678.999	620	381	410	431	377.001	677.001	653.999	433.999	383	389.001	585.001	435.001	509.001
ENSG00000005884.18	ITGA3	8833	12167	11664	9803	9123	9622	8232	10454	8837	7786	8496	9300	6609	10602	12214	6369	5810	5653	12185	7951	9336
ENSG00000005889.16	ZFX	2964.67	3513.09	3567.73	2866.41	3041	3098	3424.13	3849.82	3247	2485.69	2999.96	3194.37	2391.68	2942	3084.65	2455.65	2688.34	2379	3114	2642	3020.39
ENSG00000005893.17	LAMP2	7122	8602	8729.01	6697.71	7101	7021	8069	8110	7830	6298	6987	7786	5048.02	6521	5910	5700	6253	5530	5995	6219	6825.7
ENSG00000005961.19	ITGA2B	43	77	68	73	64	70	86.999	120	104	45	45	43.999	71	90.999	123.998	74.001	53	48	102.001	58.001	70
ENSG00000005981.13	ASB4	0	0	0	0	0	0	0	1	0	0	0	0	0	0	0	0	0	0	0	0	0
ENSG00000006007.12	GDE1	1692	2156	2011	1598	1649	1727	1792	1935	1839	1147	1296	1419	1099	1544	1505	1196	1333	1168	1340	1241	1379
ENSG00000006015.18	REX1BD	87	112.002	98	103	96.001	86.999	102.999	139.001	105	53.999	80	96.001	108	193	204.001	141	81.001	92	154.001	108	116
ENSG00000006016.12	CRLF1	0	0	4	2	2	1	2	2	4	34	33.001	37	4	14	12	9	4.999	17	18	5	14
ENSG00000006025.13	OSBPL7	200.001	239	253	227	198	190	251	328.001	251.001	171.999	184.001	221	231	385	430.001	286	226	225.998	332.999	219	278
ENSG00000006042.12	TMEM98	435	475	420.999	408.001	442.001	408	449	646	490	391	481.001	509	327	420	514.999	324	341	308.999	487	353	362
ENSG00000006047.13	YBX2	0.5	0	0	0	1	0	0.5	0.5	0.5	0.5	0.5	1.5	0	1	2	0.5	0.5	3	0	0.5	0
ENSG00000006059.4	KRT33A	0	0	0	0	0	0	0	0	0	0	0	0	0	0	0	0	0	0	0	0	0
ENSG00000006062.18	MAP3K14	1300	1749	1636	1450	1389	1443	1715	2156	1800	1307	1454	1540	990	1609	1910	1030	1026	952	1896	1185	1402
ENSG00000006071.16	ABCC8	2	0	1	1	3	2	0	5	1	3	0	1	5	0	1	1	0	3	0	0	0
ENSG00000006116.4	CACNG3	0	0	0	0	0	0	0	0	0	0	0	0	0	0	0	0	0	0	0	0	0
ENSG00000006118.15	TMEM132A	1095	1351	1261	1207	1126	1145	1237	1647	1242	1540	1571	1769	1043	1726	2174	1433	1256	1257	2059	1167	1448
ENSG00000006125.18	AP2B1	11935	14079	14192	12198	12357	12545	13823	16365	13401	9223	10275	11317	8719	12169	13302	9235	10214	9117	12352	9191	10893
ENSG00000006128.12	TAC1	0	0	0	0	0	0	0	0	0	0	0	0	0	0	0	0	1	0	0	0	0
ENSG00000006194.11	ZNF263	615.76	803	789.095	648.959	606	658.487	817.83	949.001	811	531.01	642.685	674.985	501	600.583	801.323	466.388	527.4	516.649	825.999	612.999	702.999
ENSG00000006210.7	CX3CL1	0	0	1	2	0	3	1	1	0	0	1	0	1	2	0	0	0	0	1	0	0
ENSG00000006282.22	SPATA20	967	1277	1189	1177	1099	1145	1144	1536	1317	716	831	826.999	817.999	1264	1599	941	931	823.999	1363	889.999	1032
ENSG00000006283.18	CACNA1G	14	25	27	9	7	14	15	12	14	22	19	28	22	39	53	25	12	16	50	19	25
ENSG00000006327.14	TNFRSF12A	674	796	856.999	679	681.999	637	824.001	893	851.999	933	986	1192	426	618	546	568.999	502	444	654	577	609
ENSG00000006377.11	DLX6	0	0	0	0	0	0	0	0	0	0	1	0	0	0	0	0	0	0	0	0	0
ENSG00000006432.16	MAP3K9	347	428	491	375	359	358.001	409	486.001	424	333	407	389.001	372	475	576	267	320	281.001	584.001	386.001	440
ENSG00000006451.8	RALA	2414	3077	2982	1972	1902	1984	2286	2795.73	2258	4938	5609	6164	1541	2150	2417	2088	2292	1989	3098	2704	3023
ENSG00000006453.14	BAIAP2L1	139	154	156	92.999	117	93	188	240.001	182	160	167.999	196	88	116	101	104	112	94	153	107	140
ENSG00000006459.11	KDM7A	160	242	225	119	145	144	211	238	206	243	314	341	106	152	131	109	168	149	177	172	192
ENSG00000006468.15	ETV1	377.001	477.001	462	409.999	424.001	467	209	161	185	109	136.001	141	443.001	568.001	481	142	159	117	410	461	568
ENSG00000006530.18	AGK	933	1225	1212.27	1015	991.61	1150	1254	1432	1215	757.999	943	939	653.474	955.99	811.001	803.27	902	797.282	842.395	819.226	858.575
ENSG00000006534.17	ALDH3B1	491	609.999	612.001	596.001	542.998	597.999	740.001	997.001	786	202	192	236.999	384	613	747	423.001	364.999	417	536.875	382.001	391
ENSG00000006555.11	TTC22	0	0	0	0	0	1	1	1	0	0	0	1	1	1	0	3	1	2	1	2	2
ENSG00000006576.17	PHTF2	3417	4333	4283	3510	3643	3795	3871	4319	3500	2844	3357	3606	2749	3661	4049	2501	3040	2454	3687	3142	3566
ENSG00000006606.9	CCL26	13	19	23	13	28	18	24	18	18	1	6	9	10	6	8	7	6	3	9	8	9
ENSG00000006607.14	FARP2	1767	2259	2160	1824	1731	1942	2546	2609	2396	1797	1944	2223	1348	1906	1894	1693	1796	1576	1945	1565	1796
ENSG00000006611.17	USH1C	0	1	0	0	0	0	0	0	1	0	0	0	0	0	1	0	0	0	2	0	0
ENSG00000006625.18	GGCT	527.858	661.704	601.754	526.922	523.956	502.975	645.884	829.937	661.793	442.939	555.921	606.437	286.001	465.687	573.95	445.963	565.802	438.952	493.749	449.001	460.84
ENSG00000006634.8	DBF4	1715.86	2133.96	1913.92	1521.98	1508.93	1636.91	1829.97	2051.9	1724.95	1287.97	1528.95	1585.98	1010	1311.93	1269.94	1111.96	1251.91	1050.95	1223.93	1199.96	1357.99
ENSG00000006638.13	TBXA2R	40	65	55	56	63	77	55	59	53	44	31	29	52	50	78	36	22	31	82	43	64
ENSG00000006652.15	IFRD1	1094.46	1378.27	1382.92	1039.85	984.925	1078.52	1418	1799	1362.38	1435.09	1689.46	1747.89	870.177	1156.04	1331.99	915.121	1157.61	900.04	1352.18	1039.61	1209.77
ENSG00000006659.13	LGALS14	0	0	0	0	0	0	0	0	0	0	0	0	0	0	0	0	0	0	0	0	0
ENSG00000006695.12	COX10	469.441	581.334	574.777	443.913	402.657	426.926	585.222	510.036	556.718	406.956	452.559	465.01	328.236	465.708	344.313	378.759	442.043	380.3	388.959	391.027	421.239
ENSG00000006704.11	GTF2IRD1	407	600	512	440	416.999	486.001	560.001	704	632.001	420.999	426.999	454.001	393	568.001	619.001	401	408.001	424	634	429	488.999
ENSG00000006712.15	PAF1	1762	2467	2162	1873	1838	1922	1890	2459	2156	1154	1396	1566	1106	1595	2082	1238	1272	1224	1740	1300	1499
ENSG00000006715.16	VPS41	1476	1880	1908	1550	1532	1595	1766	2246	1777	1055	1306	1434	1186	1582	1966	1230	1278	1183	1814	1388	1546
ENSG00000006740.18	ARHGAP44	161.999	196.001	174	148.999	149.999	209.999	164.999	176.998	165.999	127.999	154	146.999	116	173	168	114.001	132	123	155.001	163.999	165
ENSG00000006744.19	ELAC2	1266	1697	1696	1477	1466	1441	1666	2218	1794	1062	1100	1318	987	1406	1669	1268	1229	1154	1484	1169	1194
ENSG00000006747.15	SCIN	2	4	7	6	5	5	1	6	1	1	5	6	1	0	3	4	2	0	2	0	2
ENSG00000006756.16	ARSD	66.001	98	83	87	75	73	90	94.001	106	37	50	61	72	85	92	65	55	45	82.999	76	72
ENSG00000006757.12	PNPLA4	140	202.102	201.999	165	187	246	212.999	207	207	107	133.001	158	104	131.001	176	148	151	121	158.001	137	134.999
ENSG00000006788.14	MYH13	0	0	0	0	1	0	0	0	0	0	0	0	0	0	0	0	0	0	0	0	0
ENSG00000006831.10	ADIPOR2	1751.41	2053.96	2013.59	1613.28	1677.15	1670.77	1836.86	2120.83	1758.61	1394.87	1658.26	1807.82	1231.71	1759.23	1925.16	1406.66	1430.04	1225.2	1867.29	1389.06	1669.38
ENSG00000006837.12	CDKL3	52.947	58.322	55.466	38.464	59.583	30.285	58.865	59.717	43.391	39.623	57.332	54.449	40.319	51.899	32.184	67.235	51.916	33.113	63.322	67.507	62.584
ENSG00000007001.14	UPP2	0	0	0	0	0	0	0	0	0	0	0	0	0	0	0	0	0	0	0	0	0
ENSG00000007038.11	PRSS21	0	0	0	0	0	0	0	0	0	0	0	0	0	0	0	0	0	0	0	0	0
ENSG00000007047.16	MARK4	766.001	992.001	906.001	780.001	746.001	801.999	941.999	1146	1100	619.999	811	792	586	896.999	878.001	693	627.001	665	902.983	656.001	804.999
ENSG00000007062.12	PROM1	0	0	0	0	1	1	2	3	4	4	2	3	1	2	3	0	0	0	3	1	0
ENSG00000007080.11	CCDC124	493	664	571.999	564.001	568.001	493	610.001	840.999	742	447.999	483.001	522	277	554.001	669	424	376	395.001	568	380	463
ENSG00000007129.18	CEACAM21	0	0	0	0	0	0	0	0	0	0	0	0	0	0	0	0	0	0	0	0	0
ENSG00000007168.15	PAFAH1B1	8532	10165	10513	8208	8261	8636.07	9866	11615.7	9139	7746	8724	9303.7	6308	8419	10085.7	6550	7416.49	6593.61	9726.73	7338	8221.69
ENSG00000007171.19	NOS2	0	2	1	2	2	1	0	1	0	1	0	0	2	3	1	1	1	0	0	1	0
ENSG00000007174.18	DNAH9	0	0	0	0	0	0	0	1	0	0	0	0	0	1	0	0	1	2	0	0	0
ENSG00000007202.16	BLTP2	7907	10219	10242	8586	8326	8882	9573	11454	9653	6835	7397	8024	6885	10146	10919	6938	7001	6639	9921	7019	8415
ENSG00000007216.16	SLC13A2	0	0	0	0	2	0	1	1	0	0	0	0	0	0	0	0	0	0	0	0	0
ENSG00000007237.19	GAS7	2	2	4	0	1	2	3	0	0	8	12	13	2	4	5	3	8	5	4	5	6
ENSG00000007255.10	TRAPPC6A	73	91	95.001	83	82	81	87	124	87	64	52.999	68	52	91	133	64	58	44.001	88.999	82.999	76
ENSG00000007264.15	MATK	0	0	0	0	0	0	0	0	0	0	0	0	0	0	0	0	0	0	0	0	0
ENSG00000007306.15	CEACAM7	0	0	0	0	0	0	0	0	0	0	0	0	0	0	0	0	0	0	0	0	0
ENSG00000007312.14	CD79B	4	10	11	8	12.001	12	10	22	12	2	4	4	5	16	15	7	6	10	10	9	8
ENSG00000007314.12	SCN4A	0	2	3	1	0	2	1	1	1	0	0	0	2	3	4	0	1	1	2	2	1
ENSG00000007341.19	ST7L	607.001	788.998	751.001	627.999	595	635.001	723.002	728	661.001	476.997	585.999	615.999	488	690	550.001	460.001	526	468.999	547.999	604.001	626.999
ENSG00000007350.18	TKTL1	0	0	0	0	0	0	3	2	0	0	0	0	0	0	0	1	0	0	0	0	1
ENSG00000007372.25	PAX6	139.999	151	135.001	105	116	118.001	149.006	152.999	148.001	155	202.001	211	101.999	129	115	127.999	112	97.999	138.002	121.001	130
ENSG00000007376.8	RPUSD1	189.001	280	235	254	230	250	264	388	306.001	194	205	235	165.999	285	387	235	185	206.001	309	169.999	238.999
ENSG00000007384.15	RHBDF1	511	668.998	611	554.999	577	567	505	698.999	551	282	307	290	520.001	867	1013	420	338.001	319	804.999	560	633
ENSG00000007392.17	LUC7L	1094	1477	1379	1107	1115	1128	1211	1412	1261	1081	1190	1286	1082	1472	1407	1039	1130	955	1338	1189	1216
ENSG00000007402.12	CACNA2D2	71	115.001	118	72.999	104	85	85	117	113	71	56	76	92	113	115.999	63	85	73	122	77.999	83
ENSG00000007516.15	BAIAP3	9	13	12	11	22	12	12	29	21	4	11	7	12	20	27	6	8	6	13	14	19.999
ENSG00000007520.4	TSR3	268	399	372	337	292	304	324	548	435	210	248	268	180	345	402	240	243	219	357	199	236
ENSG00000007541.17	PIGQ	287.797	392	385.428	342.58	329	330.777	335.554	509.809	382.945	243.024	300.999	332.534	294.624	482.291	607.206	369.583	262.609	272	515.314	305.003	367.999
ENSG00000007545.16	CRAMP1	808.135	1077.33	1049.47	868.966	884.918	851.785	1031.24	1291.87	1115.76	749.142	888.2	940.964	752.36	1140.57	1236.71	897.923	839.691	772.85	1242.35	806.142	942.121
ENSG00000007866.22	TEAD3	874	1122	1048	836	862	852	1133	1331	1200	985	987	1151	605	1026	1046	808	707	685	1076	754	885
ENSG00000007908.16	SELE	0	2	0	0	0	0	0	1	0	1	0	0	0	0	0	0	0	0	0	0	0
ENSG00000007923.17	DNAJC11	1412	1768	1609	1581	1467	1562	1797	2209	1759	1277	1498	1610	1054	1612	1969	1256	1302	1219	1826	1271	1491
ENSG00000007933.13	FMO3	1	3	1	2	1	0	4	0	4	1	2	0	1	2	0	3	6	4	1	0	4
ENSG00000007944.15	MYLIP	250	308	319	264	213	256	221	262.999	218	137	157	184	195	290	332	171	207	165	253	214	234
ENSG00000007952.18	NOX1	0	0	0	0	0	0	0	1	0	0	0	0	0	0	0	0	0	0	0	0	0
ENSG00000007968.7	E2F2	356	13.372	435.616	0	510	12.857	562.75	31.676	0	0	0	0	0	48.111	456.672	13.139	0	0	0	112.962	9.223
ENSG00000008018.9	PSMB1	3084	3663.99	3600.37	3076	3143	3034	3067	3730.96	3291	2473	2948	3273	2142	3234	3462	2454	2580	2176.99	3075	2545	2756
ENSG00000008056.14	SYN1	8	15	8	5	2	4	6.282	6	7.072	51.504	66.852	40.645	12	11.204	12	14.628	12.361	8	27	17	22
ENSG00000008083.14	JARID2	1287	1552	1496	1393	1237	1270	1592	1674	1652	1517	1787	1893	1125	1560	1443	1239	1366	1230	1505	1296	1514
ENSG00000008086.13	CDKL5	911	1098	1186	913.001	939	1018	1227	1322	1164	808.999	854.001	1000	730.999	1018	967.001	713	892	727.001	906.999	824	997
ENSG00000008118.10	CAMK1G	58	49	56	47	44	40	19	22	26	27	24	25	21	38	28.001	14	20	13	31	20	18
ENSG00000008128.23	CDK11A	669.926	849.831	764.932	645.004	602.359	630.233	642.707	1042.82	868.3	566.427	644.109	627.039	534.298	720.688	1012.96	605.348	571.938	514.704	774.627	631.781	613.856
ENSG00000008130.15	NADK	580.999	704.002	689.001	670	639.999	590.002	710.999	867.001	729.001	523.999	529	634	468.999	689	887	480.001	476	458	791	489	563
ENSG00000008196.13	TFAP2B	0	0	0	0	1	0	0	0	0	0	0	0	0	0	0	0	0	0	0	0	0
ENSG00000008197.5	TFAP2D	0	0	0	0	0	0	0	0	0	0	0	0	0	0	0	0	0	0	0	0	0
ENSG00000008226.20	DLEC1	1	1	3	5	3	2	1	7	4	1	2	0	1	0	6	8	0	4	9	2	1
ENSG00000008256.17	CYTH3	2076	2647	2592	2213	2233	2308	2088	2550	2260	1535	1806	1955	1257	1865	1922	1128	1259	1108	1834	1482	1728
ENSG00000008277.15	ADAM22	138	199	193	131	157.999	164	158	168.999	159.999	76	70.999	89	159	178.999	183	141	138	138	187.001	147	170.001
ENSG00000008282.10	SYPL1	2930	3620	3775	2735	2788	2745	3111	3592	2942	2185	2515	2656	2061	2513	2785	2126	2448	2043	2862	2486	2567
ENSG00000008283.16	CYB561	62	80	62	69	92.001	78	106	116	112.001	31	39	40	48	85	90	59	86	73	92	75	66
ENSG00000008294.22	SPAG9	8716	10809	10714	8811	8896	9389	9797	11097	9281	6088	7003	7303	5791	7804	8043	5479	6247	5185	7421	6473	7176
ENSG00000008300.17	CELSR3	821	1072	1065	929	897	941	1013	1250	1051	758	819	849	1053	1582	1658	863	895	914	1612	978	1134
ENSG00000008311.16	AASS	2511	3183	3156	2639	2607	2881	2844	3045	2841	1299	1548	1640	2426	3155	3206	2016	2463	2021	2912	2515	2958
ENSG00000008323.16	PLEKHG6	2	1	2	5	6	8	5	8.166	9	0	0	0	1	4	6	2	1	1	3	1	2
ENSG00000008324.12	SS18L2	299	322	299	250	305	265	309	365.001	303	244	293	333	245	273	278	239	290	242	278	230	269
ENSG00000008382.16	MPND	111	127.999	129	112.998	105	126.999	144.999	177.999	154	91.001	82	111.999	85.999	144.999	163	105	83.999	59	105	76.999	95
ENSG00000008394.13	MGST1	25	25	18	16	15	16	33.999	34	34	4	6	10	18.001	21	14	18	19	20	14	14.001	14
ENSG00000008405.12	CRY1	1033	1284	1341	1009	1045	1094	1096	1283	1033	1073	1150	1276	670	847	1066	613	685	603	1088	907.001	951.001
ENSG00000008438.5	PGLYRP1	0	0	0	0	0	0	0	1	0	0	0	0	0	0	0	0	0	0	0	0	0
ENSG00000008441.19	NFIX	3523	4636	4222	3773	3525	3944	4406	4846	4681	2546	2798	3230	2303	3721	3897	3005	3100	2968	3849	2780	3334
ENSG00000008513.17	ST3GAL1	506.001	636.999	664	548	507.001	511.001	839	1046	808	979.999	1166	1137	432.999	605.001	645	618	615	557	735	546	614
ENSG00000008516.18	MMP25	7	10	7	12	4	10	7	19	12	14	12	10	12	17	14	16	15	18	21	12	14
ENSG00000008517.19	IL32	464	553.001	597.001	462.999	520.999	475.999	673.998	937.003	747	631	693.999	759.999	331	503.001	788.001	752.001	696.998	626.999	714.998	470.002	507.999
ENSG00000008710.20	PKD1	1261.48	1692.67	1673.29	1634.26	1548.91	1484.02	1864.15	2602.98	2061.74	1291.14	1402.2	1554.46	1317.09	2133.77	2740.95	1625.99	1232.81	1236.56	2211.67	1272.28	1488.22
ENSG00000008735.14	MAPK8IP2	6	16	11	11	15	13	16	23.007	25	6	8	16	9	20	24	11	8	12	20	15	13
ENSG00000008838.21	MED24	912.002	1175	1256	989.999	1121	974.999	1319	1592	1504	800	908	946.999	858.001	1359	1440	1150	1041	1011	1356	861.999	991.998
ENSG00000008853.18	RHOBTB2	1087	1457	1402	1260	1191	1233	1324	1670	1534	919.999	949.001	1112	928.001	1448	1689	933	976.001	922.001	1560	1054	1251
ENSG00000008869.12	HEATR5B	1819	2403	2377	1886	1987	1976	2266	2551	2216	1583	1813	1921	1597	2111	2190	1582	1812	1596	2188	1819	2021
ENSG00000008952.17	SEC62	4274	5209	5351	4124	4190	4361	4700	4729	4406	3712	4242	4611	3081	3877	3512	3187	3753	3215	3647	3883	4200
ENSG00000008988.11	RPS20	4928.77	6166.98	5485.96	4828.97	4997	5040.97	4924.95	6852.95	5439.96	3670.99	4448.07	5070.99	3045.88	4364.98	5639	3656.98	3789.86	3053.96	4550.04	3876.97	4019.99
ENSG00000009307.17	CSDE1	19002	24171	23450.7	18789	18662.2	19873	21568	25528	21955	16808	19309	21024	12249	16617	18525	14016	16022	13660	17213	14829	16432
ENSG00000009335.19	UBE3C	3891	4943	5045	4185	4212	4126	4759	5642	4631	3817	4253.96	4601	3093	3970	4326	3324	3580	3031	4220	3263	3763
ENSG00000009413.17	REV3L	4111	4864.91	4925	4226.49	4008	4557.51	4591	4667.52	4562.2	3379.45	3855.68	3927.64	3251.41	4409.89	3719.23	3309.35	3744	3411.47	3825.04	3734.45	4436.36
ENSG00000009694.14	TENM1	46	68	67	33	51	44	71	80	72	27	50	27	46	59	54	39	65	54	38	51	67
ENSG00000009709.13	PAX7	0	0	0	0	0	0	0	0	0	0	0	0	0	0	0	0	0	0	0	0	0
ENSG00000009724.18	MASP2	0	2	0	0	4	3	3	3	1	3	0	3	0	4	5	2	3	2	5	2	1
ENSG00000009765.15	IYD	0	0	0	0	0	0	0	0	0	0	0	0	0	0	0	0	0	0	0	0	0
ENSG00000009780.16	FAM76A	432.001	505.001	525	450	440	459	532.001	557.999	469	303	350	360	299	426	429.001	372	370.999	373	421.001	377.001	428
ENSG00000009790.15	TRAF3IP3	3	1	1	3	1	0	2	1	1	0	1	0	0	0	0	0	0	0	0	1	0
ENSG00000009830.13	POMT2	599.001	727	741.998	608.998	512.998	583	730.999	796.002	761.999	820.001	895.001	962.999	545	785	793.001	620	665	624	859.998	619	771
ENSG00000009844.16	VTA1	1690	2181	2111	1783	1898	1912	1967	2121	1896	1424	1685	1781	1158	1632	1508	1294	1538	1288	1448	1462	1558
ENSG00000009950.16	MLXIPL	5	2	2	4	5	4	3	5	4	2	2	2	7	6	7	1	5	1	4	7	8
ENSG00000009954.11	BAZ1B	9648	12833	12012	10047	9596	10184	11596	14320	11646	8293	9401	10340	7083	9712	11406	7448	8897	7971	10700	8131	9308
ENSG00000010017.13	RANBP9	2647	3287	3165	2607	2468	2807	2743	2724	2754	2195	2421	2574	1836	2471	1945	1718	1979	1681	1972	2074	2437
ENSG00000010030.14	ETV7	11	15	17	18	24	20	15	26	22	12	9	15	19	10	14	17	22	12	18	12	21
ENSG00000010072.16	SPRTN	468	592.001	585	460.001	431	544	604	578	515.004	400	518	523.999	324.999	485.001	460.999	379	504.001	410	447	394	494
ENSG00000010165.20	METTL13	634	697.999	733.001	652	630.001	639.998	820.001	922	816.001	503	607.001	642	456	676.999	888	568.999	591	499.999	708	589.999	630.999
ENSG00000010219.14	DYRK4	244.497	349.806	329.275	282.001	277.002	263.556	290.391	354.399	344.834	236.642	269.909	277.999	201.999	261.999	238.448	247	255.999	213.16	248	249.547	260
ENSG00000010244.19	ZNF207	10871	13466	13587	10345	10670	11277	12831	13919.7	12159	9679	10862	11683.1	9004	11187	11694.6	9240	10630	9065	11722	9988	11311
ENSG00000010256.12	UQCRC1	1693	2158	2215	1882	1796	1665	2099	2736	2112	1813	2005	2109	1161	1860	2588	1639	1471	1288	2477	1501	1741
ENSG00000010270.14	STARD3NL	615	696	685.999	604.999	591.999	590.001	692.001	782.001	622	573	631.999	735.001	467.999	552	617.999	461.001	518	441.999	587	505	602
ENSG00000010278.15	CD9	1430	1998	1921	1732	1715	1600	1379	1510	1424	1068	1077	1262	1042	1473	1449	824.999	810.999	663	1319	1222	1240
ENSG00000010282.15	HHATL	0	0	1	0	0	0	1	0	1	0	0	0	2	0	0	0	0	0	0	0	0
ENSG00000010292.13	NCAPD2	7157.92	8844	9187	7948	7734.88	7872	8641	10670	9031	5199	5589	6155	5120	7812	8859	5675	5785	5171	7423.83	5374	6176.85
ENSG00000010295.20	IFFO1	390	584.001	533	538	427	479	531	755.999	590	315.001	336	358	392.999	671	856	390.999	402.999	396.999	623	369	475.001
ENSG00000010310.9	GIPR	22	37	29	23	26	24	13	21	23	19	18	15	37	37	55	27	38	17	39	23	40
ENSG00000010318.22	PHF7	322	371	316.001	334	279.001	358.001	352	443.001	371	147.001	205	185	183.999	313.998	392	199	245.001	220.999	276	232	256.001
ENSG00000010319.7	SEMA3G	1	0	0	1	1	2	0	2	3	1	0	3	2	1	1	1	0	0	0	1	0
ENSG00000010322.16	NISCH	1271	1627	1619	1471	1371	1422	1719	2306	1732	1131	1227	1390	1346	1998	2541	1502	1330	1320	2075	1367	1528
ENSG00000010327.10	STAB1	2	0	0	2	0	0	3	2	0	1	0	0	2	2	0	1	0	0	6	0	1
ENSG00000010361.14	FUZ	101.999	149.998	127.002	120	113	100	130	197	119.002	77.001	78.001	79	93.001	166.001	171	100.001	95	100.002	125.999	107	113
ENSG00000010379.16	SLC6A13	3	6	6	5	8	7	5	6	13	4	4	5	1	2	9	4	3	3	6	5	5
ENSG00000010404.18	IDS	3118.18	4113.69	3823.01	3099.05	3200.18	3283.41	3131.01	3318.68	3194.78	3376.52	3781.02	4283.16	2475.11	3235.26	2612.68	2127.26	2363.78	2098.98	2979.07	3018.15	3278.66
ENSG00000010438.17	PRSS3	60	94	98	84	76	81	62	51	71	71	87	58	38	65	61	50	45	37	71	59	48
ENSG00000010539.12	ZNF200	416	459.001	468	382	409	431	468.999	548.001	478.001	340	424.001	411.001	343	421	470	327	381.999	335	498	414	391
ENSG00000010610.10	CD4	121	144	120	147	123	148	137	177.001	151	76	59	71	97.001	163	161.001	100	104.001	114	127	114.999	124
ENSG00000010626.15	LRRC23	103.588	138.586	131.017	122.02	123.175	132.89	134.168	207.017	159.314	87.02	94.876	110.575	95.55	128.231	202.295	88.218	108.955	100.571	176.614	98.327	125.515
ENSG00000010671.18	BTK	4	3	1	1	2	1	5	3	3.022	0	3	1	5	4	4	0	1	3	0	4	2.016
ENSG00000010704.20	HFE	226.001	272	266	264	239	233.001	268.999	323	257	113.001	123.001	121.038	163	288.001	284	177.001	211	177.001	283	226.999	249
ENSG00000010803.17	SCMH1	825.001	1137	1117	899.001	846	904.998	1193	1268	1171	764	882.999	881.998	580.001	942	839.001	843	863.998	727.999	835.001	660	752
ENSG00000010810.18	FYN	2129	2775	2628	2343	2242	2348	2238	2914	2413	1087	1315	1372	1412	1871	2268	1363	1384	1257	2020	1588	1748
ENSG00000010818.11	HIVEP2	1785	2401	2319	1634	1603	1726	2361	2503	2396	2540	2929	3123	1407	1940	1626	1873	2001	1858	2066	1732	2053
ENSG00000010932.17	FMO1	0	0	0	0	0	0	1	0	0	0	0	0	0	0	0	0	0	0	0	1	0
ENSG00000011007.13	ELOA	2066	2592	2510	2019	2010	2214	2462	2824	2480	1867	2108	2291	1516	2121	2324	1605	1770	1600	2075	1748	1873
ENSG00000011009.12	LYPLA2	223	268	233.001	218.999	224	233.999	219.999	298	254	221	233.999	235	173	257.999	325.001	176	168	166	288	177	197
ENSG00000011021.23	CLCN6	1428	1919	1803	1506	1398.79	1480	1602	1828.56	1554	1313	1462	1551	1447.61	2193	2176.93	1340	1356	1318	2081.94	1655.45	1852
ENSG00000011028.14	MRC2	1193	1649	1610	1166	1151	1068	1317	1697	1446	3957	4208.1	4693	2136	3782	4224	2581	2294	2216	4524	2861	3425
ENSG00000011052.21	NME1-NME2	41.61	14.682	38.918	28.335	43.884	39.683	8.41	101.869	21.338	24.25	23.933	47.869	26.77	28.32	48.668	34.7	30.821	19.892	51.531	30.687	29.038
ENSG00000011083.9	SLC6A7	8	9	20	7	6	15	5	11	9	4	5	1	7	10	16	5	3	9	11	5	7
ENSG00000011105.14	TSPAN9	481.999	633	616	498	500	503.001	550	667.001	556.001	430	408.001	501	596.001	973.999	1031	529	560.999	522.999	962	671	797.001
ENSG00000011114.15	BTBD7	219.89	435.243	116.546	160.968	0	119.938	262.064	168.923	373.083	0	324.738	133.274	1283.1	350.439	45.92	78.531	94.169	171.978	226.556	154.595	620.941
ENSG00000011132.12	APBA3	93	102	90.999	98.001	110.001	89	120	160.001	108	89	89.001	102	113	184.001	223.694	137	109.999	91.001	185	107.449	111.001
ENSG00000011143.19	MKS1	373.999	502	439.001	451.997	410.002	499	477.999	668.999	459	346	395.999	403.001	410.002	552.001	577.999	432.001	492	390	512	369.999	489.001
ENSG00000011198.10	ABHD5	1164	1538	1509	1242	1380	1502	1728	1809	1754	914	1008	1093	935	1280	1183	1523	1708	1610	1071	1025	1204
ENSG00000011201.12	ANOS1	119	176.999	179	161	230.99	168	120	155.886	135.935	184	208	192	102	141	134	102	118	87	127	104	125
ENSG00000011243.19	AKAP8L	813.001	1087	1004	960.998	883	956.999	978.999	1185	979	791.002	872	871.999	781	1244	1406	880.999	826	774	1247	934.001	966.001
ENSG00000011258.16	MBTD1	1217	1447	1516	1107	1097	1230	1286	1478	1226	912	1167	1221	978	1318	1315	1075	1115	990	1350.31	1166	1336
ENSG00000011260.14	UTP18	1103	1390	1419	1085	1108	1090	1201	1720	1217	1142	1279	1305	694	954	1429	834.993	876	715.999	1259	928.997	999
ENSG00000011275.19	RNF216	1463.68	1733.28	1717.95	1476.05	1435.19	1572.33	1644.64	1993.49	1707.55	1125.51	1284.61	1457.08	1047.21	1411.75	1597.86	1091.7	1179.99	1037.43	1567.33	1160.57	1246.71
ENSG00000011295.16	TTC19	1278.42	1621	1611.95	1316.78	1385	1412	1628.84	1926.91	1559.06	941.324	1194.77	1246.31	1025.25	1490	1535	1087	1194	1076	1398	1176.32	1346.78
ENSG00000011304.22	PTBP1	3830	5072	4835	4270	4151	4036	5146	5853	5346	3944	4403	4741	2689	4350	4199	3628	3536	3386	3965	3203	3707
ENSG00000011332.22	DPF1	129	137	144.001	133	138.999	137.001	159	204.001	138	88.001	85	140.001	91	157.001	154.999	119.999	119.001	94	131	88	106.999
ENSG00000011347.10	SYT7	31	48	48	33	30	47	19	20	27	104	142	151	71	107	99.001	51	48	57.999	108	78	87
ENSG00000011376.12	LARS2	1193	1470	1411	1311	1171	1335	1559	1643	1433	936	1100	1171	933.999	1444	1300	1110	1243	1140	1370	1073	1254
ENSG00000011405.14	PIK3C2A	3584	4545	4483	3510	3567	3783	4879	4692	4540	2851	3332	3627	2672	3441	2916	2969	3457	2932	2972	3040	3423
ENSG00000011422.12	PLAUR	645	841.999	821.998	728.001	695.999	711	775.001	980.002	834	546	604.001	729	446.999	645	821.998	519	512.999	443	715	549.001	571.001
ENSG00000011426.11	ANLN	14148	18041	17114	15708	15181.6	16222	17811	19733	17920	7658	8878	9603	8739	11248	11215	9037	10418	8819	9364	8832	9830
ENSG00000011451.21	WIZ	710.999	1088	895	935	860	844	1041	1115	1145	830.755	802	881	562	976	861	765.001	689.001	669.999	844	699	779
ENSG00000011454.18	RABGAP1	4276	5209	5105	4108	4085	4475	4412	5560	4501	3164	3710	3877	3182	4344	4975	2960	3453	2959	4774	3602	4139
ENSG00000011465.18	DCN	190.001	243	210.998	190.999	177.999	184.001	353	498.001	364.001	67	66	73	418	492	650.999	638	636.999	520	337.999	259.002	289.998
ENSG00000011478.13	QPCTL	103	139	134	147	123	119	123	185	177	115.001	106	97	104	195	221.999	132	132	92	193	114	141
ENSG00000011485.15	PPP5C	1328	1710	1663	1534	1427	1470	1459	1917	1543	1142	1379	1489	1181	1626	1840	1247	1249	1055	1635	1326	1354
ENSG00000011523.15	CEP68	923.998	1135	1193	964	938.999	1036	1098	1293	1195	584.002	743	836.999	756	979	1055	748	831.001	729.001	1018	886.001	882.999
ENSG00000011566.15	MAP4K3	2092	2588	2507	1980	1955	2234	2305	2662	2329	1586	1814	1960	1443	1853	1917	1455	1694	1482	1855	1674	1950
ENSG00000011590.14	ZBTB32	1	0	2	0	0	4	0	3	0	0	0	0	1	0	1	0	0	2	1	1	0
ENSG00000011600.12	TYROBP	0	0	0	0	0	0	0	0	0	0	0	0	0	0	0	0	0	0	0	0	0
ENSG00000011638.11	LDAF1	123	198	188	159	170	196.001	180	203	172.001	78	69	89.999	143	177	208	105	136	109	178	141.001	142.001
ENSG00000011677.13	GABRA3	27	29	23	25	26	26	24	28	32	4	18	13	12	12	14	9	12	12	8	15	15
ENSG00000012048.26	BRCA1	4441.11	5439.18	5398	4456.16	4345	4815	5569.27	6201.07	5505	3319	3979	4140.09	3690.61	5009	4781.15	3951	4774.13	4099	4804	4218	4924
ENSG00000012061.17	ERCC1	1064	1430	1293	1246	1105	1293	1185	1629	1373	870.999	1011	1043	782.001	1135	1392	958.999	831.999	790	1317	869	939
ENSG00000012124.17	CD22	31	23	25	28.999	22	25	18	17	15.001	3	0	2	7	24	22.001	2	1	2	10	4	7
ENSG00000012171.20	SEMA3B	320.999	364.999	363.999	471	448.001	460	297	399.001	285.999	81	89	97.999	223	339	495.999	144	121.999	105	255.001	152	158.001
ENSG00000012174.12	MBTPS2	1267.95	1603.86	1584.3	1321	1376.91	1358.85	1661.62	1760.41	1596.58	1020.66	1222.84	1285.9	954.488	1270.18	1243.34	1101.97	1229	1122.86	1306.82	1152.09	1193.48
ENSG00000012211.13	PRICKLE3	11	18	18	17	5	12	21	25	20	10	6	25	11	16	23	22	19	21	17	15	14
ENSG00000012223.13	LTF	2	2	0	0	7	2	3	0	3	0	2	0	0	4	2	1	1	3	0	1	1
ENSG00000012232.10	EXTL3	1399	1818	1922	1504	1534	1636	1869	2257	1808	1254	1446	1449	1231	1858	2106	1300	1416	1259	2003	1405	1574
ENSG00000012504.15	NR1H4	9	12	15	12	21	12	8	17	18	1	3	1	8	5	5	7	4	2	1	7	7
ENSG00000012660.14	ELOVL5	4414	5678	5415	4107	4068	4286	4842	5494	4714	3640	4323	4536	2907	3777	3562	3282	3613	3034	3661	3542	3869
ENSG00000012779.12	ALOX5	0	0	0	0	1	2	2	0	0.5	2.712	4	3.5	0	2	0	1.5	1.5	0	0	6	2
ENSG00000012817.16	KDM5D	992.998	1201	1117	1032	967.999	998	1099	1431	1198	837.001	900	963.002	882	1274	1452	986	983.002	876.999	1389	913	1127
ENSG00000012822.16	CALCOCO1	1888	2559	2339	1947	1969	2017	2042	2365	2109	1330	1519	1649	1676	2616	2671	1692	1647	1398	2391	2008	2208
ENSG00000012963.15	UBR7	1552.45	1996.41	1978.8	1776.52	1723.91	1724.76	1675	2131	1714.27	1081.13	1233.51	1312.3	1132.57	1521.4	1947.21	1066.82	1235.87	1007.7	1626.29	1339.98	1318.88
ENSG00000012983.12	MAP4K5	4981	6508	6198	4840	4917	5521	5174	5488	5259	4128	4987	5018	3461	4688	4126	3299	3730	3269	4194	4108	4618
ENSG00000013016.16	EHD3	479	580	614	563	584	597	289	346	336	262	292	316	520	864	901	322	325	296	714	509	659
ENSG00000013275.8	PSMC4	1125	952.759	295.826	671.128	1255	1276	659.851	764.042	981.537	778.686	386.944	13.125	330.732	1090.73	408.197	201.932	266.333	841.208	1141.21	725.625	613.454
ENSG00000013288.9	MAN2B2	1611	2110	2009	1886	1728	1789	1966	2150	2242	1103	1214	1335	1252	1952	1865	1392	1368	1297	1784	1414	1602
ENSG00000013293.6	SLC7A14	0	0	2	1	1	0	3	1	1	0	0	0	1	3	1	0	2	0	2	0	0
ENSG00000013297.12	CLDN11	8949	11540.7	11492	8805	9370.99	9118.18	7128	6450.99	6460.02	1349.27	1571	1751.87	5336	6996.38	6834.73	3703.99	4035.44	3552.68	5462.67	5285.42	6041
ENSG00000013306.16	SLC25A39	743.001	891.999	896.998	826.001	797.999	749.001	907.001	1256	1049	771.001	818	924	521.999	861.999	1078	748	638.001	628.999	982.999	700.001	706.001
ENSG00000013364.19	MVP	1181.94	1598.92	1548.98	1461.26	1349.91	1386.8	1561.58	1968.97	1603.98	916.987	893.001	1006.52	1004	1617.94	2015.98	1183.93	1023	1044	1732.86	1077.95	1263.48
ENSG00000013374.17	NUB1	1901	2446	2265	1730	1812	1847	1970	2418	2116	1417	1656	1923	1106	1641	1815	1290	1504	1251	1787	1587	1608
ENSG00000013375.17	PGM3	3242	3870	3994	3101	3185	3425	3501	3773	3349	3480	3958	4300	2535	3301	3258	2374	2918	2518	3571	2927	3482
ENSG00000013392.8	RWDD2A	281	324	323	266	279	295	267	360	275	223.001	304	305	210	269	359	201	242	202	323	226	288
ENSG00000013441.17	CLK1	2391	3054	3087	2672	2722	2837	2667	3130	2608	2308	2669	2904	2247	2807	3010	1929	2247	1932	2762	2683	2732
ENSG00000013503.10	POLR3B	583	791	748	612.001	583	654.001	749	933	829	504	555	628	426	563	746	520	643	604	674	552	583
ENSG00000013523.12	ANGEL1	303	364	370	277	311.999	336	450	457	399.001	245.999	228	294	237.999	380	447	375	323.001	282.001	415.001	309.999	340
ENSG00000013561.18	RNF14	974.001	1239	1243	1137	1109	1115	1365	1767	1282	903.999	1029	1067	733	977	1231	832	943	800	1209	865	961.999
ENSG00000013563.14	DNASE1L1	448	566	551.001	455.001	510	488.001	493.001	624	516	331	363.001	413	355	501	538	377	333	330.001	520	417.999	466.001
ENSG00000013573.17	DDX11	1332.13	1773.45	1666.76	1516.53	1360.82	1438.37	1680.9	2153.36	1702.45	1256.89	1361.95	1424.91	1400.31	2117.31	2572.84	1495.69	1461.54	1305.25	2194.7	1458.17	1722.95
ENSG00000013583.10	HEBP1	728	873.999	807.001	757.001	729	723	729.999	986	716	370	416.999	520	433.001	616	801.001	445.001	437.999	409.999	671	490	519.999
ENSG00000013588.10	GPRC5A	6427	8193	8013	9370	9154	9241	9137	9427	9043	1177	1322	1459	2606	3752	3534.28	2293	2330	2075	2782	2220	2575
ENSG00000013619.15	MAMLD1	974.998	1389	1264	1531	1447	1434	1060	1192	1101	792	850	895	1198	1797	1444	576	588	534	999.001	938.999	1168
ENSG00000013725.14	CD6	1	1	1	1	0	1	1	3	2	1	0	0	0	0	1	1	1	1	0	3	2
ENSG00000013810.21	TACC3	3195	4275	4011	3669	3494	3641	4418	6061	4562	2580	2811	3080	2322	3631	4884	2756	2768	2642	3734	2357	2937
ENSG00000014123.10	UFL1	1621	1945	1832	1563	1634	1668	1738	1815	1788	1245	1425	1604	1112	1543	1260	1280	1443	1265	1328	1457	1602
ENSG00000014138.10	POLA2	1902.34	2357.28	2321.26	2173.41	1990.53	2237.91	2391.78	2911.05	2435.9	1526.13	1718.71	1699.25	2057.84	2979.61	2966.77	1977.31	2204.59	2084.29	2610.4	1910.39	2307.32
ENSG00000014164.7	ZC3H3	192.693	275.965	241.076	249.988	252.049	248.818	332.492	403.545	314.965	161.839	232.277	221.011	170.162	274.885	247.528	238.19	215.712	165.815	230.55	191.21	239.814
ENSG00000014216.16	CAPN1	2824	3705	3624	3577	3357	3438	3527	4861	3850	2144	2200	2418	2061	3524	4352	2311	2113	1955	3658	2182	2569
ENSG00000014257.17	ACP3	2	3	3	3.999	3	0	1	4	2	2	2	0	4	3	5	2	1	4	1	2	7
ENSG00000014641.21	MDH1	1884	2218	2225	1930	2088	2055	2074	2609	1955	1588	1765	1945	1336	1815	2644	1449	1585	1219	2091	1500	1651
ENSG00000014824.14	SLC30A9	3833	4816	4635	3866	4045	4126	4153	4581	4394	2915	3341	3613	2605	3387	3353	2842	3125	2643	3210	3101	3370
ENSG00000014914.21	MTMR11	268	306.001	302	285	262.999	253.001	263	306	308	191	232	250	269	444	463.001	308.001	279	275.998	382	311	340.001
ENSG00000014919.13	COX15	676.972	871.603	915.8	736.343	752.996	814.414	954.486	1152.77	864.563	524.006	582.953	635.158	605.69	754.806	890.513	620.111	712.007	603.243	764.453	579.107	639
ENSG00000015133.20	CCDC88C	15	18	16	13	11	14.901	16	13	15	11	8	14	11	16	17	6	9	8	16	11	10
ENSG00000015153.15	YAF2	1006	1358	1358	977	951.001	1023	1303	1364	1155	1084	1178	1167	849	1098	1050	891.002	985	897.999	1205	965	1159
ENSG00000015171.21	ZMYND11	3282	4231	4162	3276	3073	3387	3629	3894	3654	2793	3118	3421.83	2101	2951	2639	2214	2541	2177	2518.86	2563	2967
ENSG00000015285.12	WAS	6	1	4	11	6	4	3	9	8	3	3	4	3	6	8	2	4	6	13	7	3
ENSG00000015413.10	DPEP1	0	0	0	0	0	0	0	0	0	0	0	0	0	0	0	0	0	0	0	0	0
ENSG00000015475.19	BID	388.999	481	450	415	381	406.999	468.999	439	453.999	237	310.999	302	260.001	377	326	334.001	297	285.001	281	329.999	310
ENSG00000015479.20	MATR3	14174.8	18485.2	18098.5	14237.8	14415.3	15170.7	16820.2	19793.2	16712.9	12178.3	14440.8	15546.3	10473.3	13619.2	14804.9	10566.8	12794.9	11101.6	14105.4	12013.4	13776.9
ENSG00000015520.15	NPC1L1	1	1	1	2	0	1	1	1	1	1	0	0	0	1	2	2	1	0	0	0	1
ENSG00000015532.10	XYLT2	689	957.999	962	881	741	806	1012	1194	1095	537	590	608	650	1068	1178	880.999	782	726	1109	726	804
ENSG00000015568.13	RGPD5	2580.23	3801.2	3879.83	3237.67	2701.05	2919.55	3592.15	2313.61	2825.51	3754.11	3484.89	4257.19	2400.55	2915.45	2252.35	2137.73	2853.25	2168.32	2302.47	3267.23	2828.07
ENSG00000015592.17	STMN4	0	2	2	1	2	0	1	1	1	1	0	2	1	4	0	0	1	0	2	0	0
ENSG00000015676.18	NUDCD3	976	1319	1261	1105	1068	1132	1283	1698	1395	910	993.998	1069	762.001	1199	1440	914	908.001	827	1325	864	946.999
ENSG00000016082.15	ISL1	1	0	0	0	2	0	0	1	1	0	1	0	1	1	1	0	0	0	0	0	0
ENSG00000016391.11	CHDH	3	4	0	2	1	1	3	6	2	2	0	0	3	3	5	0	5	0	1	5	1
ENSG00000016402.14	IL20RA	0	4	1	0	2	2	0	3	2	0	1	0	0	2	2	0	3	0	0	0	1
ENSG00000016490.16	CLCA1	0	0	0	0	0	0	0	0	1	1	0	0	0	0	0	0	0	0	0	0	0
ENSG00000016602.9	CLCA4	0	1	0	1	0	2	0	0	1	0	0	0	0	0	0	0	0	1	0	0	0
ENSG00000016864.19	GLT8D1	882.001	1023	1081	881	870.999	899	1010	1415	1026	648.001	753.001	828.999	714.999	967.002	1130	858	909.002	762.999	1051	856.001	851.001
ENSG00000017260.20	ATP2C1	4857	5708	6078	4360	4607	4615	5536	6457	5123	4095	4644	4818	3412	4569	5142	3416	3962	3408	5141	4011	4582
ENSG00000017427.17	IGF1	2	3	4	2	3	3	2	1	2	23	31	38.001	0	0	0	2	0	3	4	2	5
ENSG00000017483.16	SLC38A5	56	75	72	44	37	40	83	83.001	94	108	154	177	40.999	95	93	99.001	116.001	123.999	148.999	86	104.999
ENSG00000017797.13	RALBP1	5222	6702	6078	5223	5084	5225	6277	7682	6349	3999	4614	4975	3476	4847.99	5825	4063	4356	3845	5108	3866	4406
ENSG00000018189.13	RUFY3	1955	2331	2386	1856	1700	1891.85	2089	2527	2055	1733	2024	2139	1782	2409	2396	1734	1980	1754	2500	2133	2467
ENSG00000018236.15	CNTN1	3	1	2	0	3	1	2	5	1	53	41	68	1	4	2	5	10	9	6	8	8
ENSG00000018280.18	SLC11A1	2	2	2	6	2	3	0	0	2	0	2	3	1	0	11	2	2	2	8	0	2
ENSG00000018408.15	WWTR1	2189	2915	2897	2250	2310	2339	2069	2487	2154	1942	2167	2395	1908	2592	2867	1483	1644	1426	2698	2358	2652
ENSG00000018510.18	AGPS	2192	2846	2914	2061	2131	2124	2735	2831	2609	2855	3335	3542	1493	1795	1757	1811	2121	1826	2196	1956	2280
ENSG00000018607.9	ZNF285CP	0	2	0	1.109	1	0	2	0	0	1	1	0	1	0	2	1	1	0	0	1	1
ENSG00000018610.15	STEEP1	685	771.839	749	671.999	652	706.789	761.879	961.211	728.898	659	767.877	756.866	469	646.569	805.705	546.858	582.896	535.001	710.665	571.825	583
ENSG00000018625.15	ATP1A2	0	1	0	3	0	3	1	2	1	0	2	1	0	1	2	0	0	0	0	0	0
ENSG00000018699.13	TTC27	669	848	843	748	725	751.999	860	1029	875.001	576.999	679	670	433.999	673	702.001	470	572	535.001	717	551	559
ENSG00000018869.18	ZNF582	16	35	27	43	25	25	33	24.012	21	36	26	30	25	25	14	31	26	19	18	24	25
ENSG00000019102.12	VSIG2	2	0	2	3	0	1	0	1	0	1	0	1	0	3	1	0	0	0	0	1	0
ENSG00000019144.20	PHLDB1	1837	2479	2354	1596	1488	1616	2225	2680	2414	4766	5293	5642.06	1335	1927	2227	1784	1613	1615	2685	1861	2208
ENSG00000019169.11	MARCO	0	2	2	1	0	0	1	3	1	0	1	0	1	0	0	0	1	0	1	0	0
ENSG00000019186.10	CYP24A1	34	42	46	65	46	76	67	76.001	79.001	39	52	63	30.001	34	36.001	35	27	35.001	53.999	30	38
ENSG00000019485.14	PRDM11	231	256	258	259	233	269	242	325	264	165	198	223	170	285.999	285	179	188	173.999	272	188	214
ENSG00000019505.8	SYT13	4	7	5	9	4	7	3	3	4	4	5	6	5	9	6	3	4	4	7	12	5
ENSG00000019549.13	SNAI2	603	803	788	573	578	558	1308	1443	1364	1537	1872	1873	513	624	603	1054	1121	985.001	737.999	771.999	846
ENSG00000019582.17	CD74	3	5	7	6	4	11.001	4	8	11	4	9	5	4	6	1	9	4	3	9	5	4
ENSG00000019991.18	HGF	147	179	168	132	143.001	160.001	101	113	128	17	11.999	18	261.001	333	362.001	138	167	142	245	189.001	220
ENSG00000019995.6	ZRANB1	2389.01	3219.05	2988.91	2494.53	2494.91	2778.01	2940.96	3493.96	2895.96	2066.86	2527.3	2697.6	1689.92	2354.58	2736.93	1694.98	2102.35	1700.19	2592.59	1996.67	2272.19
ENSG00000020129.16	NCDN	279	329	363	351	289.001	290	312	457	361	252	266.001	296.999	249	457.999	520	316	264.999	294.001	488	274.001	316
ENSG00000020181.18	ADGRA2	226	321	287	275	248	265	273	333	303	381	429	461	327	507	479	338	306	293	467	390	417
ENSG00000020219.9	CCT8L1P	0	0	1	0	0	0	0	1	1	0	0	1	1	0	1	1	0	0	1	0	1
ENSG00000020256.20	ZFP64	550	728	725.001	568.002	600.999	627.001	720	862	785.001	439	432	524.999	465.999	749.001	736.001	565	541.998	503	731.001	544	663
ENSG00000020426.11	MNAT1	1024	1308	1305	1026	977	1023	1101	1412	1126	789.97	934.001	941	680.999	929.001	1177	754.999	899	714	1005.93	852	904
ENSG00000020577.14	SAMD4A	5155	6402	6442	6455	6177	6499	6493	6654	6050	3579	3935	4300	3798	5225	4709	3328	3677	3249	4389	3704	4376
ENSG00000020633.19	RUNX3	27	33	40	32	39	27	33	57	28	34	31	44	31	28	31	34	30	19	27	24	25
ENSG00000020922.13	MRE11	2757	3479	3374	2712	2811	3115	3193	3680	3156	2183	2475	2705	2225	2832	2885	2251	2560	2214	2887	2585	3021
ENSG00000021300.14	PLEKHB1	0	0	2	0	0	0	1	2	0	1	0	0	0	0	1	0	0	0	0	0	0
ENSG00000021355.13	SERPINB1	799.999	1111	1013	952	930	938	1059	1268	1068	276.001	361	394	444	624.001	640	550.999	565	521.999	646.001	558	565.001
ENSG00000021461.18	CYP3A43	1	0	0	0	0	1	0	0	0	0	0	0	0	0	0	0	0	0	0	0	0
ENSG00000021488.13	SLC7A9	0	2	4	1	2	2	1	2	2	2	3	1	3	1	1	2	3	0	2	1	2
ENSG00000021574.15	SPAST	1168	1494	1630	1214	1184	1341	1447	1651	1332.76	1073	1256	1378	927.999	1180	1315	953.998	1113.91	1031	1450	1037	1275
ENSG00000021645.20	NRXN3	1740	2358	2137	1681	1671	1841	2662	2526	2488	1454	1682	1776	1123	1640	1337	1260	1373	1281	1322	1264	1492
ENSG00000021762.20	OSBPL5	252	319.002	295.999	327	257.999	287.001	306	392.001	318.002	180.999	188	213.001	212.001	372	426	256.001	217.999	214	316.998	253	271.999
ENSG00000021776.11	AQR	4352	5315	5337	4329	4249	4493	5243	5599	5182	3850	4412	4631	3255	4367	4063	3643	4167	3550	4015	3672	4243
ENSG00000021826.18	CPS1	2024	2482	2460	1972	2019	2030	2610	3104	2644	1741	1917	2176	1547	2214	2229	1877	2191	1840	2154	1851	2011
ENSG00000021852.14	C8B	0	0	0	0	0	0	1	0	0	0	2	0	0	0	0	1	0	0	0	0	0
ENSG00000022267.19	FHL1	1889	2563	2454	2197	2269	2102	1950	2312	2044	1070	1164	1308	1186	1768	1873	990.001	1007	936	1528	1376	1412
ENSG00000022277.13	RTF2	2634	3221.9	3091	2773	2761	2824.89	2908	3562	2943	2145.48	2288	2620	1712.9	2476	2881.3	1941	2113.8	1748	2461	2030	2233
ENSG00000022355.18	GABRA1	0	0	1	0	0	1	2	0	0	0	0	0	0	0	0	0	0	1	0	1	0
ENSG00000022556.16	NLRP2	337.31	335.621	424.999	348.85	360.928	321.382	421.909	506.901	406.646	146.384	81.551	232.238	316.077	408.554	205.91	323.016	334.6	207.121	7.5	240.086	216.952
ENSG00000022567.10	SLC45A4	241.999	296.999	271	255.999	245	293.001	317.999	390	318.999	196.001	191	209	226	317	400	229	261.001	209	403	231.001	262.999
ENSG00000022840.17	RNF10	2061	2712	2655	2345	2196.16	2464	2787	3233	2668	1890	1978	2207	1589	2351	2698	1742	1867	1713	2413	1820	2018
ENSG00000022976.16	ZNF839	302	404.999	383.001	327	336.999	368.999	363.999	540.16	388	218.001	248	228.11	238	345.999	455.999	265.999	292.999	272	386.001	295.999	267.999
ENSG00000023041.12	ZDHHC6	1391	1795	1755	1318	1358	1477	1544	2004	1623	1230	1372	1397	1066	1428	1488	1184	1321	1153	1497	1315	1538
ENSG00000023171.20	GRAMD1B	345.001	439	411.001	384	380.001	415.001	325.001	424.999	375.001	201.999	240.001	253.865	257	426	376	232.001	247.001	254	405	271	325
ENSG00000023191.17	RNH1	432.489	262.429	72.383	155.697	458.491	539.487	356.851	770.285	615.799	81.775	101.953	111.306	202.274	371.078	272.509	51.395	73.578	318.422	539.341	115.443	466.557
ENSG00000023228.15	NDUFS1	3149.91	2446.8	2118.82	2832.54	1950.19	3056.59	509.416	2985.37	2614.66	1685.97	2203.64	1650.3	2356.27	2004.02	2998	2371.21	1068.2	1177.62	2920.52	2298.58	2992.23
ENSG00000023287.13	RB1CC1	3701	4285	4288	3336	3388	3348	3659	3743	3530	2809	3233	3514	2393	2888	2687	2488	2879	2479	2934	2854	3406
ENSG00000023318.9	ERP44	2127	2796	2626	2158	2046	2229	2411	2619	2466	1706	1818	2006	1652	2187	2053	1679	1950	1657	2083	1866	2199
ENSG00000023330.15	ALAS1	1250	1697	1504	1372	1312	1265	1250	1611	1358	1014	1005	1173	903	1272	1514	909.001	906	807	1296	1037	1125
ENSG00000023445.17	BIRC3	950	1061	1179	951	954	995	1433	1535	1406	205	243	282	430.001	563.174	525	700	801.231	709	532	508	522
ENSG00000023516.9	AKAP11	6384	7726	8017	6137	6444	6598	7421	7816	7035	4793	5352	5923	5128	6490	6145	5209	5676	5068.01	6434	5708	6480
ENSG00000023572.10	GLRX2	648	816	846	636	692	730	713	771	681	572	687	710	481	594	646	518	525	440	574	573	651
ENSG00000023608.5	SNAPC1	2390.74	3020	2773.14	2539.58	2713.7	2680.58	2681.74	3090.06	2624.61	1111	1207.5	1422	1091.71	1377	1576.56	1291.14	1523	1341	1384.94	1168	1269.64
ENSG00000023697.13	DERA	662	912	730	671	659.999	728	750	951	834.999	501.001	524	593.998	444.999	667	708.999	519	592	481.002	605	554.999	609
ENSG00000023734.11	STRAP	3563	4455	4203	3627	3488	3682	4067	5097	3975	3411	3813	4212	2375	3149	3910	2727	3156	2612	3575	2872	3078
ENSG00000023839.12	ABCC2	43.001	59	58	58.999	40.001	50	33.001	64	39.001	18	21	26	43	37.999	44	34	32	27	50	42	47
ENSG00000023892.12	DEF6	35	45	31	29.999	55	34	62.001	52.001	41	18.999	14	25.001	20	41	65.001	27	30	16	52	27.999	34.001
ENSG00000023902.14	PLEKHO1	724.001	870	920.998	668.001	632	651.001	824.001	1060	764.999	875.999	1011	1067	439.001	732.001	896.001	520	535	487.001	828.002	657	721
ENSG00000023909.10	GCLM	1186	1589	1607	1105	1299	1362	1733	1726	1648	1541	1894	1891	1045	1358	1269	1526	1702	1511	1314	1289	1554
ENSG00000024048.11	UBR2	2642	3156	3099	2763	2603	2836	3092	3454	3023	1739	2040	2097	2219	2887	3115	2230	2393	2059	2908	2341	2714
ENSG00000024422.12	EHD2	6023	8030	7178	7034	6472	6454	7145	7558	7823	5206	5473	6090.93	4382	7367	7000	4894	4561	4567	6336	5024	6227
ENSG00000024526.17	DEPDC1	3640.61	4728.7	4604.62	3880.67	3911.66	3966.88	4822.74	4957.52	4387.55	2477.83	2828.7	3005.72	2273.86	2761.59	2856.4	2699.77	3114.68	2661.76	2494.56	2516.83	2694.66
ENSG00000024862.18	CCDC28A	439	464	471	421	414	388	352	498	353	313	344	371	316	392	481	309	371	266	463	357	369
ENSG00000025039.15	RRAGD	519	613.999	588	519	484	559.001	530	517.001	531	343	394	449.999	444	517	615	359	338	318	537.001	447.999	511
ENSG00000025156.13	HSF2	963	1169	1183	974	981	930	901	1043	935	564	694	737	639.999	897	897	588	668	571	840	743	804
ENSG00000025293.17	PHF20	3420	4290	4295.96	3758	3631	3751	4362	5160	4073	2557	2807	3173	2485	3495	4026	2654	3007	2579	3759	2861	3171
ENSG00000025423.11	HSD17B6	11	11	13	18	13	13	23	20.001	13	27	38	45	10	30	19	14	19	18	24	15	18
ENSG00000025434.19	NR1H3	39	47.001	33.999	36	30	44	53	61	78	26	19	33	41.001	60.999	75	48.001	63.001	39.999	46	38.999	50
ENSG00000025708.14	TYMP	2	3	1	1	0	0	2	1	1	1	0	1	1	1	1	2	0	0	0	0	0
ENSG00000025770.19	NCAPH2	588.999	766	728	762	787	675.001	796.999	1067	734.999	579.999	583	669	554	921	1193	669.999	586.999	597.001	950	539	593
ENSG00000025772.8	TOMM34	851	1039	938	821	845	862	942	1170	953	652	823	839	473	738	857	592	490	415	709	611	574
ENSG00000025796.14	SEC63	5392.92	6882.95	6704.87	5143.89	5063.93	5374.88	5689.91	5964.58	5644.88	4681.97	5352.82	5821.95	3839.96	5175.88	4615.82	4085.96	4768.94	4122.98	4917.85	5042.87	5501.89
ENSG00000025800.14	KPNA6	4304.41	5253	5210	4593.21	4541	4527.36	5384.14	5399.62	5250.31	3691.32	4248	4745.82	3091	4530	4094.77	3642	4150.25	3574.41	4085	3483.43	4021.22
ENSG00000026025.16	VIM	55840	71368	66493	56049	55079	54784	53215.3	61766	54888	52152	58727	64911	28209	42408	46379	30816	31495	27966	45403	36651	40286
ENSG00000026036.23	RTEL1-TNFRSF6B	249.759	363.092	286.8	371.818	312.405	267.197	355.274	439.529	401.304	219.645	198.404	249.635	360.874	606.203	730.978	471.982	322.911	309.647	561.394	332.424	355.594
ENSG00000026103.25	FAS	419	491.999	478	407	417	391	630.999	667.998	556.001	189.998	206	185.999	422.002	500	439	428	481.999	434	452.808	414.001	442.999
ENSG00000026297.17	RNASET2	345.001	455.306	465.999	448.001	458.001	433.7	355.001	464.306	356	180	176.999	209	330	472.094	513.916	261	302	273.197	390.555	343.158	380.265
ENSG00000026508.21	CD44	21562	27868	27458	21993	21115	23008	13477	13505	13637	13308	14977	16308	13153	18334	15351	9232	10265	9193	15095	15123	17222
ENSG00000026559.14	KCNG1	33	60	50	31	47	39	71	107	78	149	169	175.001	22	47	43	39	43.999	45.001	48	35	47
ENSG00000026652.15	AGPAT4	675	839	842.001	725.001	708.999	679	817	969.999	828	652.001	701.999	697.001	692	977.001	959.001	746	738.999	704	932	811.999	907
ENSG00000026751.17	SLAMF7	18	17	20	24	23	16	24	19	14	6	17	10	13	13	19	8	8	9	15	12	26
ENSG00000026950.17	BTN3A1	340.951	470.23	428.118	367.088	338.67	358.508	403.65	480.095	326.22	235.972	249.928	291.554	441.508	573.664	660.262	365.93	409.584	354.979	560.462	461.714	463.654
ENSG00000027001.10	MIPEP	389	516	466.001	397	357	454	460.999	535	446	354	416.999	467	305	428	437	367	386	289	477	382.999	444.001
ENSG00000027075.17	PRKCH	74	107	108	78.999	75	76.001	127.204	163.415	131.001	44	48	51	49.74	58.001	78	77	76	69.001	58.618	51.999	50.001
ENSG00000027644.5	INSRR	4	3	0	5	4	5	6	4	6	1	5	4	3	13	8	5	2	4	3	5	14
ENSG00000027697.16	IFNGR1	849	1087	1032	926	841.001	857.001	1096	1280	1058	656	762.999	856	628	891.999	1061	839	972.001	803	1043	855	916
ENSG00000027847.14	B4GALT7	220.001	273.001	225	231	232.001	196	301.999	380	299.999	200.001	200	211	205.001	322	311.001	267	218	225	285.999	190	235
ENSG00000027869.12	SH2D2A	0	0	0	1	0	0	0	1	0	5	4	12	3	1	2	1	0	1	1	0	1
ENSG00000028116.18	VRK2	493.999	565	589	468	486.999	482	606.999	696.002	646	481	561	561	339	429	405	371.999	431	371	398.001	402.999	443
ENSG00000028137.19	TNFRSF1B	477	673.999	613	559	638	596	703	828	709	78	69	75	273	424	468	318	287	272	317	236	266
ENSG00000028203.19	VEZT	1728	2196	2148	1743	1750	1860	2031	2510	1958	1206	1329	1492	1242	1671	1847	1274	1504	1313	1643	1606	1662
ENSG00000028277.22	POU2F2	757.999	982	983.001	920.999	807.999	842.999	565	580	567.002	420	486	550	624.999	923.999	858	329.998	338	318.001	672.001	689.001	752.998
ENSG00000028310.18	BRD9	2513.39	3247.05	3087.28	2764.35	2583.14	2755.79	3095.88	4215.03	3163.17	2435.75	2762.74	2949.76	1981.12	3082.12	4089.61	2395.91	2396.92	2379.48	3649.89	2346.07	2754.82
ENSG00000028528.15	SNX1	2698	3478	3341	2820	2899	2835	3066	3466	2995	2190	2318	2705	2177	2968	3151	2325	2515	2088	2884	2418	2765
ENSG00000028839.10	TBPL1	442	563	539.999	434	470.999	453.05	511	588	527	405.001	502	565.001	338	402	437	400	429	372.001	414.999	394.001	425
ENSG00000029153.15	BMAL2	3100	3837	3900	3551	3528	3790	3804	3911	3560	2383	2721	3004	2042	2571	2568	2206	2575	2181	2399	2074	2433
ENSG00000029363.17	BCLAF1	11672.1	14485.6	14164.1	11408.4	11263.1	11996.7	12770.6	14233.8	12760	9249.89	10841.9	11721	8159.04	10437.9	10748.8	8588.05	10375.1	8543.44	10263.9	9450.97	11085.6
ENSG00000029364.12	SLC39A9	3428.16	4216	4349	3424	3659	3600	3943	4354	3754	2948	3380	3592	2815	3758	3946	2861	3218	2780	3764	3065	3433
ENSG00000029534.22	ANK1	218	285	258	287	284.999	318.999	158.001	240.001	204	88	88	125.001	178.001	295	343.999	110	109	108	237	171	194.999
ENSG00000029559.7	IBSP	0	0	1	0	0	0	0	0	0	1	1	0	0	0	0	0	0	1	0	0	1
ENSG00000029639.11	TFB1M	521.785	621.65	614.847	491.732	515.865	576.591	596.349	644.127	531.607	331.476	385.204	383.7	421.225	521.191	539.335	374.406	457.049	409.433	551.777	458.566	527.676
ENSG00000029725.17	RABEP1	3238	4071	3914	3247	3139	3342	3520	4375	3789	2692	3171	3497	2242	3049	3325	2306	2674	2301	3244	2635	3047
ENSG00000029993.15	HMGB3	2159	2807	2516	2036.99	2095	2125	2378	3032.99	2359	2207	2540	2811.99	1166.99	1572	2249.99	1238	1457	1298	1935.99	1527	1686.98
ENSG00000030066.14	NUP160	1448	1731	1777	1449	1359	1524	1985	2193	1745	1297	1500	1641	1203	1625	1855	1444	1596	1394	1860	1375	1563
ENSG00000030110.14	BAK1	238.905	255	274.914	266	291	241	327.939	437.989	346.931	273.927	281	343	216	313	399.934	274.974	250	222	341.594	217.991	265
ENSG00000030304.15	MUSK	2	4	1	3	3	2	4	1	0	0	1	0	1	0	0	0	1	0	0	0	0
ENSG00000030419.17	IKZF2	649	880.001	940.001	808	798	852.999	1348	1270	1202	141	185	192	759	988	936.999	638	787	596.542	701	599	782
ENSG00000030582.19	GRN	3214	4475	4082	3773	3631	3334	3593	5166	4140	2607	2692	2844	2617	4430	6611	2930	2452	2331	5449	2948	3442
ENSG00000031003.11	FAM13B	4652	5805	5673	4789	4722	5055	5048	5602	4917	3809	4435	4733	3234	4330	4659	2865	3344	2801	4401	3604	4233
ENSG00000031081.11	ARHGAP31	1832	2237	2178	1569	1501	1685	2153	2314	2205	2930	3312	3534	1234	1648	1469	1555	1742	1580	1950	1700	2067
ENSG00000031691.7	CENPQ	603	825	765	620	656	614	627	752	662	500	570	642	479	510	680	462	577	472	555	524	602
ENSG00000031698.13	SARS1	1853	2441	2318	1907	1851	1925	2072	2898	2226	1817	2145	2364	1304	1811	2331	1447	1553	1255	2201	1629	1714
ENSG00000031823.14	RANBP3	1090	1570	1402	1260	1143	1237	1253	1559	1382	872.001	1014	1129	864	1262	1473	897.001	888.002	817.999	1203	938.001	1083
ENSG00000032219.19	ARID4A	1929	2457	2436	1917	1883	1956	1932	2466	2069	1333	1665	1823	1548	1921	2326	1317	1704	1319	2298	1820	2092
ENSG00000032389.13	EIPR1	284.001	284.998	250.001	259.999	263.999	293	301.999	391	302.998	179	216	227	189	249.001	340	199	219	208	305.999	202	245.999
ENSG00000032444.17	PNPLA6	930	1176	1066	952.998	940.001	1059	909.998	1183	1005	606.966	637.002	716.001	820	1461	1726	800	687	725	1514	894.999	1045.77
ENSG00000032742.18	IFT88	537.999	643	614	490.001	453.001	513	608	758.002	581	352	409	449.001	377.001	536.001	601.001	409	498.999	450	599.002	486.001	560.144
ENSG00000033011.14	ALG1	467.7	660.992	573.893	528.989	508.352	514.791	573.638	744.796	591.001	471.727	496.887	480.048	454.311	711.999	878.972	482.991	493.389	469.999	741.98	544.674	544
ENSG00000033030.16	ZCCHC8	1162	1494	1487	1151	1020.09	1137	1362	1387	1339	966	1158	1289	894	1183	1060	971.999	1119	947.999	1122	1042	1203
ENSG00000033050.9	ABCF2	940.53	1128.33	1104.11	971.878	897.013	993.732	1223.19	1494.79	1307.54	920.339	1022.04	1175.42	644.85	986.434	1081.22	938.502	870.972	852.819	1006.67	687.607	852.956
ENSG00000033100.17	CHPF2	927.123	1111.55	1202.12	1015.3	901.626	981.537	1094	1391.33	1103.19	972.065	1019.68	1137.65	964.229	1566.66	1735.79	1045.06	1074.84	993.063	1648.37	1015.04	1174.9
ENSG00000033122.21	LRRC7	719	852.001	882.001	1005	954	1041	808	745.001	781	52.999	58.001	64	693.999	943	727.999	262	296.999	239	508	475	535.001
ENSG00000033170.17	FUT8	1281	1730	1588	1316	1344	1393	1377	1563	1398	1655	2009	2165	970	1239	1361	974	1172	1017	1496	1315	1368
ENSG00000033178.13	UBA6	4782	5910	6151	4694	4769	5078	5567	5795	5073	5061	5544	5978	3765	4596	4658	3730	4245	3650	4738	4373	5102
ENSG00000033327.13	GAB2	1043	1259	1185	1093	977	1148	1067	1154	1125	547	564	644	683	997	996	603	555	533	884.001	701	826
ENSG00000033627.18	ATP6V0A1	1652	1939	1919	1596	1638	1771	1936	2258.95	1849	1239	1417	1475	1532	2421	2600.13	1429	1562	1436	2391	1713	2019
ENSG00000033800.14	PIAS1	2467	3115	3127	2664	2669	2744	2986	2759	2883	1833	2090	2145	2029	2592	2207	2061	2279	1933	2226	2226	2437
ENSG00000033867.18	SLC4A7	3853	4789	4880	3543	3737	3843	3970	4618.61	3719	5450	6079	6448	2652	3292	3716	2497	2840	2470	4064	3393	3889
ENSG00000034053.15	APBA2	37.531	64.249	69.428	98.21	53.18	55.298	61.459	70.064	40.977	14.73	53.647	41.598	90.574	72.887	61.546	45.817	46.973	17.109	65.049	55.902	51.402
ENSG00000034152.20	MAP2K3	546	658	677	769	752.001	719	753	973	762	428	418	504	484	715.001	998	441.001	438	401	714	390	517
ENSG00000034239.11	CLXN	0	0	0	0	0	0	0	0	0	0	0	0	0	0	0	0	0	0	0	0	0
ENSG00000034510.6	TMSB10	24683	28826	26679	26182	26874	25274	25094	37024.9	27060.8	16292	18536	21839.8	13583	20348	30965	16464	16578	13767.9	22624	15822	16406
ENSG00000034533.12	ASTE1	227	288	306	263	248	275	289	369	283.001	194	210	260.001	215.999	262	319	215	263	223	245	218	273
ENSG00000034677.13	RNF19A	1263	1629	1573	1294	1358	1335	1408	1739	1449	986.001	1089	1224	840.999	1133	1301	901	1042	904.999	1164	962	1136
ENSG00000034693.15	PEX3	588.841	700.722	755.558	586.937	612.332	652.711	741.82	751.748	673.667	436.878	522.692	608.785	484.917	566.871	645.41	546.825	551.695	452.597	595.284	504.559	531.921
ENSG00000034713.8	GABARAPL2	954	1238	1113	1006	1004	1097	943	1097	1027	705.999	856	946	671	957.999	1026	618	679	632	881	766.999	853
ENSG00000034971.17	MYOC	0	0	0	0	0	0	0	0	0	0	0	0	2	0	0	0	0	0	0	0	0
ENSG00000035115.22	SH3YL1	364	433.999	406.001	425.999	387	358.003	434.001	472.001	367.999	283.999	357.001	312.999	365.998	443.999	468.999	310	336.001	315.001	509.999	425.001	495
ENSG00000035141.10	FAM136A	1185	1576	1541	1229	1278	1329	1409	1853	1453	920.001	1172	1207	784	1083	1314	903	1060	880	1133	1020	1043
ENSG00000035403.18	VCL	8039	10551.9	9934	8070	7977	8140	9929	11659	10011	7880	8810	9757	5421	7921	8220	5858	6026	5461	8067	6791	7583
ENSG00000035499.13	DEPDC1B	1032	1159	1177	999	1066	1043	1240	1607	1175	770	842.999	876	649	910.999	1234	815	937.001	727.001	1072	724	900
ENSG00000035664.11	DAPK2	69	108	126	97.999	116.999	119	94.999	134.999	96	52	51	71.999	67	100.001	86	64.001	66	51	87	60	65
ENSG00000035681.9	NSMAF	951.001	1296	1242	1058	977.999	1051	975.999	1198	1002	608.999	753	786	647.001	852	949.998	623	684	601	906.001	719.999	813.002
ENSG00000035687.10	ADSS2	1017	1331	1277	972.999	1006	1082.99	1175	1539.97	1126	888	1028	1111	671.993	844	1162	713	857.991	690	1056	819	874.988
ENSG00000035720.8	STAP1	0	0	0	1	0	0	0	0	0	1	0	0	0	0	0	0	0	0	0	0	0
ENSG00000035862.13	TIMP2	17370	22550	21834	16242	15825	17218	21862	23621	21585	18891	21045	22594	13560	20193	19087	14247	15085	13689	19887	16427.1	18962
ENSG00000035928.17	RFC1	5261	6649	6232	5264	5117	5422	5636	6577	5659	3568	4153	4603	3594	4684	5376	3850	4367	3688	4891	4208	4707
ENSG00000036054.13	TBC1D23	2570	3106	3121	2690	2684	2754	2635	3237	2706	1844	2085	2304	1606	2206	2319	1644	1962	1677	2127	1868	2160
ENSG00000036257.14	CUL3	5619	6814	6890	5353	5387	5697	5713	6806	5603	4326	5176	5584	3550	4667	5236	3620	4188	3628	5046	4297	4718
ENSG00000036448.10	MYOM2	0	0	0	0	0	0	0	0	0	0	0	0	1.449	6.238	0	0	0	2.154	0	0	0
ENSG00000036473.9	OTC	0	0	0	0	0	0	0	0	0	0	0	0	0	0	0	0	0	0	0	0	0
ENSG00000036530.9	CYP46A1	87	114	90	111.001	91	95	96	94	93	37	51	32	90	101	65.001	64	79	70	81	64	67
ENSG00000036549.13	ZZZ3	2926	3736	3631	2970	2785	3111	3213	3689	3062	2123	2484	2568	2190	2891	2992	2057	2391	2046	3104	2443	2899
ENSG00000036565.15	SLC18A1	0	0	0	0	0	0	0	0	0	0	0	0	0	0	0	0	0	0	0	0	0
ENSG00000036672.16	USP2	9	9	11	20	7	14	22	23	23	6	8	5	12	9	8	23	14	16	7	10	13
ENSG00000036828.17	CASR	0	1	0	0	0	1	3	2	0	0	0	0	0	4	2.017	0	1	2	2	1	0
ENSG00000037042.9	TUBG2	462.966	597.44	559.323	550.239	505.628	528.895	522.716	633.374	553.651	273.214	346.244	339.65	409.626	614.798	633.393	396.874	346.192	334.612	518.436	407.701	489.148
ENSG00000037241.7	RPL26L1	473.984	655.983	520.999	465.989	482.986	482.954	564.974	694.923	575.964	357.997	410.866	497.997	255.78	332.895	379.934	347	369.952	302.986	338.644	338.987	371.946
ENSG00000037280.16	FLT4	5	6	2	7	1	3	5	6	4	2	5	3	2	7	3	3	7	7	3	2	5
ENSG00000037474.15	NSUN2	4576	5639	5556	4460	4489	4725	5416	7332	5508	4322	5040	5367	2921	4007	5243	3466	3813	3322	4770	3583	3996.02
ENSG00000037637.11	FBXO42	0	525.41	30.447	226.001	107.893	724.083	45.667	201.149	701.118	752.001	427.454	182.821	701.141	563.01	630.053	629.24	689.743	630.524	93.065	716.814	908.374
ENSG00000037749.13	MFAP3	1580	2061	2075	1641	1634	1685	1980	2068	1861	1633	1803	1956	1472	1804	1815	1580	1879	1501	1949	1726	1860
ENSG00000037757.14	MRI1	289	373.999	393.001	323	376	329.001	320	449	352.999	271	271	284	275	406.999	403	300	276	241	431.999	300.001	317.999
ENSG00000037897.17	METTL1	131	170	150	130	113	131	167	250	215	171	206	208	86	125	155	136	139.999	117.999	133	123	127.001
ENSG00000037965.6	HOXC8	294	368	346	300	289	322	309	469	379	212	262	302	178	263	306	240	211	194	271	267	255
ENSG00000038002.9	AGA	193	232.001	238	184	239	257.999	239	309	227	133	157	188	155.001	197	287	124	176	153	236	180.001	181.999
ENSG00000038210.14	PI4K2B	1492	1948	1945	1496	1759	1744	1653	1909	1587	1059	1260	1299	1096	1425	1678	971	1156.62	1003	1451	1175	1370
ENSG00000038219.13	BOD1L1	9200	11488	10772	9226	8512	9589	9747	10800	9945	6958	7963	9003	6674	8900	8381	6719	7871	6749	8493	7897	9056
ENSG00000038274.18	MAT2B	2190	2760	2671	2078	2287	2341	2142	2106	2124	1705	1894	2090	1634	2212	1930	1721	1871	1535	1885	2032	2198
ENSG00000038295.8	TLL1	508.999	592	686.001	718	703	698	897.999	1028	836.999	276	299.999	345	241	353.002	414	295.001	316	257	339	265	272
ENSG00000038358.15	EDC4	738.11	996.907	916.638	900.175	810.61	809.998	904.616	1289.31	1011.46	654.112	692.126	814.703	679.925	1073.76	1284.46	770.955	655.867	635.763	1048.52	678.974	788.073
ENSG00000038382.23	TRIO	32079	40462	40411	32892	30661	32969	41013	47764	40522	40314	44900	47407	22359	32296	33452	27272	28804	25901	37717	27084	32322
ENSG00000038427.16	VCAN	6013	7678	7516	4140	4056	4338	7657	7634	7658	22714	26021	27586	5917	8190	6798	10450	11951	10281	12827	12571	14794
ENSG00000038532.17	CLEC16A	1072	1421	1348	1234	1195	1248	1372	1614	1446	977.999	1142	1118.99	1005	1561	1623	1076	978	1045	1515	1140	1307
ENSG00000038945.15	MSR1	4	6	11.001	4	3	4	2	2	3	4	0	1	0	5	8	4	1	8	6.999	3	5
ENSG00000039068.20	CDH1	0	1	0	1	3	0	6	1.001	4	0	2	2	0	4	1	4	3	0	1	2	0
ENSG00000039123.16	MTREX	2744	3397	3264	2776	2714	2976	3179	3772	3166	2506	2808	2942	1967	2543	2946	2258	2527	2109	2797	2296	2638
ENSG00000039139.11	DNAH5	582.001	650.999	633.002	487	453.999	517.001	573.998	676	594	580	726	726	308.001	444.999	415	376	465	384.001	590	501	549.998
ENSG00000039319.17	ZFYVE16	4149	5123	4956	3616	3736	4199	4532.47	4573	4424	3503	4049	4438.29	3163	4071	3530	3259	3825	3191	3833	3936	4361
ENSG00000039523.20	RIPOR1	1638	2346	2080	1862	1714	1956	1765	2152	2047	1153	1342	1359	1129	1736	1721	1187	1155	1077	1524	1261	1473
ENSG00000039537.16	C6	0	1	0	0	0	0	0	0	0	0	1	0	0	0	0	0	2	0	0	0	0
ENSG00000039560.14	RAI14	11421	14157	13529	11882	11575	11990	15532	17845	15667	15320	17511.8	19067	5759	7711	8683	8638	9620	8484	9750	8260	9378
ENSG00000039600.11	SOX30	1	4	3	1	3	0	6	2	3	1	1	1	6	6	5	4	6	4	1	1	2
ENSG00000039650.12	PNKP	493.001	633	585.001	623.999	523.001	578	631.999	924	682.001	447.998	500	507	521	816	1026	535	508	479	802.001	478	571
ENSG00000039987.7	BEST2	0	0	0	1	0	0	1	2	0	1	1	0	0	1	2	2	0	0	0	1	0
ENSG00000040199.18	PHLPP2	1911	2487	2455	2025	1898	2074	2390	2896	2286	1566	1778	1898	1391	1960	2182	1439	1532	1341	2051	1535	1755
ENSG00000040275.17	SPDL1	3786	4575	4389	3031	3179	3012	4687	5462	4448	4279	4950	5278	1894	2442	2816	2763	3189	2519	3286	2954	3276
ENSG00000040341.18	STAU2	1636.97	1968.43	1908.51	1481.59	1546.49	1491.11	1639.28	1796	1657.89	1016.16	1131.23	1263.03	1047.38	1322.45	1394.62	1090.89	1211.2	1051.91	1270	1238.29	1384.52
ENSG00000040487.13	SLC66A1	227.001	294	283	246	227.999	237.001	226	347	297.001	189	195.001	222.001	184	286.001	395	199	173	182	324.001	189.999	235
ENSG00000040531.16	CTNS	328.001	383.999	404.001	304	297	288	334	345	361.001	229	281	281.001	272	443	359.998	312.001	259.001	297.998	376.001	279	365.999
ENSG00000040608.14	RTN4R	28	39	37	30	49.999	39	32	45	26	17	21	21	26	31	47	19	26	24	41.999	20	37
ENSG00000040633.13	PHF23	664.999	909.999	821	623.002	627	632.999	765	895	730.001	737.001	734.001	905	470	684.999	920	543	595	496	803.001	636	715.001
ENSG00000040731.10	CDH10	2	4	3	0	1	1	0	2	0	1	2	2	0	2	2	1	0	2	1	2	1
ENSG00000040933.16	INPP4A	1617	2008	2113	1578	1649	1675	1851	2160	1863	1473	1570	1707	1305	1769	1685	1363	1494	1293	1815	1476	1718
ENSG00000041353.10	RAB27B	224	292	283	306	334	320	183	156	159	32	48	52	310	363	324	87	127	116	177	214	222
ENSG00000041357.16	PSMA4	2703	3358	3073	2643	2677	2710	2706	3387	2876	2192	2599	2864	1738	2349	2710	2095	2374	1884	2414.01	2236	2310
ENSG00000041515.16	MYO16	13	15.001	11	7	16	10	15	33	22	10	6	4	8	12	10	7	23	7	17	10	13
ENSG00000041802.11	LSG1	1617	1884	1968	1462	1539	1566	1870	2527	1927	1473	1567	1675	1180	1680	2069	1406	1504	1283	1859	1383	1633
ENSG00000041880.15	PARP3	448	544	526	436.999	480	492.999	436.999	579.001	533	326.999	381.999	367	318.999	457	492	355	325.001	291.999	450	397.001	386
ENSG00000041982.17	TNC	10003	12996	12960	8973	8312	8900	10471	12060	10776	21893	24490	26877	8901	13097	13550	13182	13896	12692	16787	12897	14710
ENSG00000041988.16	THAP3	120.999	128.999	139.001	148	137.999	120	133.999	210	153	98.001	88.999	109	99.999	136	216	111.999	77	98.999	187.001	118.001	93.001
ENSG00000042062.13	RIPOR3	69	103.999	109	80.035	76	72.999	65.004	116	73	5	5	8	122	147	206.999	124.001	117	125.999	188.001	85	114.001
ENSG00000042088.14	TDP1	639.001	851	795	740.001	724	678.001	814	1038	841	535.999	599	687	458.999	682.002	730	570.998	585.999	502.999	614.998	554	607.001
ENSG00000042286.15	AIFM2	319	445	368	383	378	396	401	521	421	231	211	270	298	396.001	535	298	293	256	443	301	343
ENSG00000042304.14	C2orf83	0	0	0	0	0	0	0	0	0	0	0	0	0	0	0	0	0	1	0	0	0
ENSG00000042317.17	SPATA7	260	319.001	306.001	288.001	267	283.999	311	288.998	293	149.001	186.001	203.999	172.999	269	229	207.998	258	231.999	220.001	232	224
ENSG00000042429.12	MED17	898.292	1157	1150.21	953.001	962.501	1069.23	1194	1166.74	1180	938.999	1071	1068.47	822.528	991.999	980.727	763.001	936	736.74	1004.15	852.001	981.579
ENSG00000042445.14	RETSAT	429.29	517.9	371.346	488.533	497.807	451.77	441.874	544.826	478.986	282.252	334.834	287.615	457.081	510.632	606.192	358.242	467.787	383.886	538.244	447.64	559.764
ENSG00000042493.16	CAPG	35	48	42	48	47	45	57	56	68	21	31	39	34	62	76	32	39	30	45	32	36
ENSG00000042753.12	AP2S1	928.001	1050	1102	970	1041	959	1071	1486	1069	793	751	895	587.999	970	1304	803	695.001	685.999	1171	745	796.001
ENSG00000042781.14	USH2A	9	11	13.999	11	15	9	9	12	12	2	3	5	9	21	13	4	4	3	16	18	12
ENSG00000042813.8	ZPBP	0	0	0	0	0	0	0	0	0	0	0	0	0	0	0	0	0	0	0	0	0
ENSG00000042832.12	TG	3	5	9	2	3	7	14	17	8	3	4	5	2	6	3	15	9	12	9	2	5
ENSG00000042980.14	ADAM28	2	5	9	6	6.001	2	2	3	13	2	3	3	3	4	4	1	7	3	2	5	5
ENSG00000043039.7	BARX2	0	0	0	0	0	0	0	1	0	0	0	0	0	0	1	0	0	0	0	0	0
ENSG00000043093.15	DCUN1D1	2041	2548	2473	1726	2016	1985	2232	2130	2096	1648	1837	2020	1444	1711	1690	1359	1712	1462	1779	1800	1982
ENSG00000043143.22	JADE2	3125	3957	3898	3177	3014	3070	3948	4366	4096	1270	1397	1450	2020	3055	3080	1922	1985	1957	2903	2065	2442
ENSG00000043355.12	ZIC2	28	56	55	32	28	30	29	39	30	17	18	27	18	24	32	10	25	20	20	12	36
ENSG00000043462.13	LCP2	3	12	4	11	6	5	5	9	13	7.999	4	5	5	4	4	13	7	2	4	8	8.001
ENSG00000043514.17	TRIT1	603	704	709.002	533.001	489.999	616.998	719	891.999	707	553.001	681.999	708.001	457	643	676.999	529.001	600.001	537	656.001	506	544.001
ENSG00000043591.6	ADRB1	5	17	12	9	8	11	5	12	8	4	4	7	7	11	11	6	2	4	7	5	7
ENSG00000044012.4	GUCA2B	0	0	0	0	0	0	0	0	0	0	0	0	0	0	0	0	0	0	0	0	0
ENSG00000044090.13	CUL7	829.196	1010	1023	902.175	821.81	844.984	951.826	1407.71	1064	888.354	901.627	965.201	819	1309	1732.34	976.24	847.864	856	1490	902	1106.51
ENSG00000044115.21	CTNNA1	12290	15654	14992	13222	13347	13110	13654	17644	13925	10578	11596	12850	8339	11623	14256	8182	8727	7545	12370	8977	10176
ENSG00000044446.12	PHKA2	953	1143	1116	972.999	995	1049	1336	1638	1364.08	832.999	1002	1068	789.999	1158	1360	971	999.001	906	1133	878.999	947
ENSG00000044459.15	CNTLN	1327	1707	1652	1363	1355	1413	1657	1565	1640	950	1171	1147	1075	1304	1133	1158	1328	1191	1313	1232	1482
ENSG00000044524.11	EPHA3	0	0	0	0	0	0	0	0	0	0	0	0	0	0	0	0	0	0	0	0	0
ENSG00000044574.9	HSPA5	9496.09	12177.9	11631	8863.96	8804.97	8950.99	10748	14450.7	10587.9	12542.9	14107	15464	7829.97	10873	15357.9	9532.99	10303	8806.98	14540	10023	11004
ENSG00000046604.15	DSG2	1179	1519	1464	1228	1289	1247	1811	1795	1657	1958	2158	2374	1376	1805	1702	1569	1739	1519	1689	1718	1843
ENSG00000046647.14	GEMIN8	81.001	112	86	88	88	97.809	107.999	104.999	117.999	46	70.001	63	56	85	72	67	76	66	82	50	68.999
ENSG00000046651.16	OFD1	1222	1617	1569	1182	1155	1265	1569	1731	1417	1012	1269	1287	1011	1390	1338	1106	1180	1035	1459	1282	1440
ENSG00000046653.15	GPM6B	1	0	0	1	0	1	1	0	0	0	0	0	0	0	0	0	0	0	0	0	0
ENSG00000046774.10	MAGEC2	1	2	3	4	1	3	7	13	6	1	2	2	1	0	2	6	5	7	3	1	4
ENSG00000046889.19	PREX2	0	0	0	0	0	0	0	1	0	0	0	2	0	0	0	0	0	0	0	0	0
ENSG00000047056.18	WDR37	964	1239	1165	1035	1056	1056	1108	1184.23	1029	872	959	959.999	767.001	1073	1208	725	746	716.001	1195	806.999	963.999
ENSG00000047188.16	YTHDC2	3069	3793	3594	3059	3061	3154	3732	4309	3644	2378	2836	3014	2207	2902	3244	2275	2851	2302	3069	2596	2901
ENSG00000047230.15	CTPS2	771.001	970	972.001	926.001	826.001	926.999	1011	1135	1027	494	575.999	663	625.001	901	918.999	591	760	670	857.001	688	741.999
ENSG00000047249.18	ATP6V1H	618	657	731.998	580	674	620.001	634.001	785	635.999	461.001	532.001	491.999	438.999	683.999	800.999	472	498	447	751	540.999	560
ENSG00000047315.17	POLR2B	5570	6842	6529	5705	5604	5728	5914	7441	5782	4345	4885	5294	3973	5229	6719	3960	4582	3804	5847	4461	4959
ENSG00000047346.13	ATOSA	983	1157	1197	900.999	943.999	945	844	862	826	587.001	698.001	743.002	920	1133	945.001	752.001	900.001	786.001	1015	1044	1136
ENSG00000047365.13	ARAP2	214	286	278.999	211	230	221	263	283	237	235	262.999	283.999	167	239	246	168	162	158	229	208	198
ENSG00000047410.14	TPR	10730	13064	12484	10612	10227	10895	11314	13501	11598	8239	9585	10105	7700	9948	10727	7489	8698	7369	10193	8781	9794
ENSG00000047457.14	CP	2	3	1	2	0	0	1	1	1	2	0	0	0	0	1	1	0	0	2	1	1
ENSG00000047578.14	KATNIP	833.001	1124	1028	889	813.999	898.001	1021	1251	1082	688	742.999	831	764	1132	1114	805.999	842.001	757	1113	876	996
ENSG00000047579.20	DTNBP1	377	515	494.001	438.999	390.999	439	379	568.999	475.999	238.001	248.999	319.001	266	421.001	482.001	288.001	304	288.999	421	277.999	323
ENSG00000047597.7	XK	3	1	1	2	2	4	3	1	1	2	2	0	0	0	0	1	2	0	1	3	0
ENSG00000047617.18	ANO2	2	3	3	1	2	3	4	4	1	1	2	1	0	1	4	1	0	0	1	0	3
ENSG00000047621.12	C12orf4	1083	1311	1306	1079	1064	1144	1301	1553	1290	1031	1130	1268	799.999	1021	1132	911	980	822	1050	890	990
ENSG00000047634.15	SCML1	1647	2158	2079	1574	1701	1688	1792	1678.73	1673	1006	1159	1160.81	1369	1656.8	1251	1090	1277.76	1037	1276.56	1483	1653
ENSG00000047644.20	WWC3	972	1278	1195	921	892	925	1173	1320	1148	881	901	1043	766	1090	1049	809	856	757	1037	868	1002
ENSG00000047648.23	ARHGAP6	282.001	363	410	374.999	338	373	320	365.001	352	101.001	89	85.999	257.001	364.001	347.999	207	201.001	180	279.001	267	269.999
ENSG00000047662.5	FAM184B	2	2	5	7	7	4	4	6	2	4.008	0	1	1	3	5	2	3	3	5	2	2
ENSG00000047849.22	MAP4	19892	25255	24378	21700	20827	22864	25906	28762	26331	19206	22265	23852	15104	21824	19955.2	17361	18983	16966	20382	16704	20186
ENSG00000047932.14	GOPC	2024	2446	2313	1886	1827	1977	2286	2616	2330	2201	2481	2793	1451	1959	2050	1750	1988	1771	2087	1884	2073
ENSG00000047936.11	ROS1	2	5	3	4	6	4	21	20	17	13	8	18	8	9	5	7	19	23	14	14	8
ENSG00000048028.12	USP28	768	1015	966	730	755.001	777.002	919	1070	920.998	678.001	780.998	848	631.998	917.999	893.001	731	732.001	652	873	762	874.001
ENSG00000048052.25	HDAC9	640	873.002	811.001	777.999	724	856	442.999	445.003	458.001	328	333.001	364	465.001	579.999	509.999	217.001	231	208.999	497.014	471	563.001
ENSG00000048140.18	TSPAN17	836.999	1086	1039	836	894	882	1077	1361	1173	680.999	780.999	876.001	672	947	1198	841	790.999	709.001	1063	733.999	782
ENSG00000048162.22	NOP16	272	365	371	291	311	318	394.001	551.001	431	315	400.001	472.999	200.001	239	335.999	304.001	322.001	247.999	309	215.001	251.998
ENSG00000048342.18	CC2D2A	1186	1416	1395	1261	1308	1383	1318	1548	1342	672	809.999	930	1052	1575	1578	1068	1209	1007	1390	1156	1338
ENSG00000048392.13	RRM2B	956.001	1178	1278	911	1053	1048	1147	1279	1081	679	855.999	799	676	881	930	641.999	797	686	865.999	767	854.999
ENSG00000048405.11	ZNF800	1697	2099	2248	1686	1761	2028	2115	2007	1964	1474	1698	1788	1351	1727	1387	1315	1609	1419	1507	1524	1699
ENSG00000048462.11	TNFRSF17	1	1	2	1	1	0	1	0	0	0	1	0	0	4	1	0	2	0	0	1	1
ENSG00000048471.14	SNX29	726	964.548	984	878.533	889.539	888.562	720.484	875.952	788	434	473.999	472.501	659.748	973.545	1040.53	574.504	553.999	505	952.905	649	731.02
ENSG00000048540.16	LMO3	0	0	0	0	0	0	0	1	0	3	0	0	1	0	0	0	0	0	0	0	0
ENSG00000048544.6	MRPS10	1026.9	1340.82	1204	1111.87	1208	1097.2	1280.58	1299.71	1203	911.923	1046.89	1148.91	695.884	1046.89	925.7	829	877.889	745	883.879	826	941.454
ENSG00000048545.18	GUCA1A	0	0	0	0	0	0	0	0	0	0	0	0	1	0	0	0	0	0	0	1	0
ENSG00000048649.14	RSF1	5072.48	6377.78	6097.22	4896.09	4680.41	5323.83	5369.2	6058.13	5270	3883.91	4619.45	4814.23	3675.53	4693.61	5059.92	3610.56	4180.3	3603.29	4886.69	4206.66	4935.97
ENSG00000048707.15	VPS13D	4916	6211	6345	5213	4841	5470	6885	7852	6515	4137	4788	4900	4154	5880	5714	4501	5208	4544	5980	4375	5278
ENSG00000048740.19	CELF2	2195	2917	2826	2699	2726	2825	2197	2162	2046	1017	1062	1198	1489	2067	1762	936.999	1019.97	942	1426	1424	1564
ENSG00000048828.18	FAM120A	4142	5248.87	5209	4431	4437	4620.59	6037.74	6640.85	6045.89	4005	4398.71	4820.72	3057	3987.86	4160	4213.25	4567.7	3997.7	4165.88	3406.7	4087.91
ENSG00000048991.18	R3HDM1	1133	1574	1416	1188	1140	1227	1292	1280	1423	915	1095	1190	899.001	1193	787	972.999	1118	1018	890	1017	1084
ENSG00000049089.15	COL9A2	10	21	6	6	15	11	12	15	18	9	8	3	8	13	10	10	4	3	7	6	7
ENSG00000049130.16	KITLG	530.001	780	757.001	909	903	923	521.001	553.999	519.001	199.001	207	206	575	709	835	378	482	385	608.999	514	597
ENSG00000049167.16	ERCC8	1638	2107.13	2160	1699	1701.82	1880	2204.45	2202.68	2065.7	1440.71	1715.76	1769	1351	1787	1386.16	1502.49	1858.93	1620.99	1649.61	1522.61	1858
ENSG00000049192.15	ADAMTS6	5283	6523	6475	5306	5005	5641	6471	6950	6156	5680	6762	6748	3986	5437	4952.98	4348	4953	4515	5553	4700	5698
ENSG00000049239.13	H6PD	1813	2222	2263	2044	2001	2041	2619	2909	2654	1349	1497	1608	1479	2329	2432	1951	2072	1923	2308	1616	2020
ENSG00000049245.13	VAMP3	3116	4011	4019	3313	3403	3424	3652	4456	3673	2748	3245	3489	2010	2793	3250	2339	2661	2058	2868	2421	2730
ENSG00000049246.15	PER3	1747	2353	2255	2023	2048	2129	1590	1801	1671	1323	1383	1640	1424	1922	1825	1152	1286	1128	1508	1465	1571
ENSG00000049247.14	UTS2	0	0	0	0	0	0	0	0	0	0	0	0	0	0	0	0	0	0	0	0	0
ENSG00000049249.10	TNFRSF9	130	115	133	127	136	101	74	86	83	35	42	38	37	37	49	52	64	50	38	23	33.015
ENSG00000049283.19	EPN3	2	4	0	1	0	2	1	4	0	2	0	1	0	2	2	1	4	1	1	4	0
ENSG00000049323.16	LTBP1	698.999	825	793.001	601.001	619	634	795	935.999	736.999	1003	1066	1217	466	661	796	788.999	921	798	752.002	571	678
ENSG00000049449.10	RCN1	5329.69	6945.65	6458.59	5131.24	5008.55	5441.46	6613.65	8769.9	7174.06	4494.78	5168.65	5674.56	3321.71	4711.13	5956.23	4002.69	4629.63	3902.61	5273.23	4232.8	4573.2
ENSG00000049540.19	ELN	1	0	0	0	0	0	0	0	1	3	3	0	0	0	1	0	1	2	0	0	0
ENSG00000049541.11	RFC2	1266	1621	1559	1317	1334	1377	1452	2047	1435	942	1084	1250	874.001	1287	1680	997.999	939.001	888.998	1369	982.999	1073
ENSG00000049618.25	ARID1B	6428	8140	8145	6037	5831	6405	7560	7807	7478	6839	7723	8076	5373	7538	6396	6232	6622	5934	7825	6730	7924
ENSG00000049656.14	CLPTM1L	2865.65	3620.73	3541.22	2619.53	2462.15	2578.01	3971.21	5291.53	4037.72	3646.67	3899.98	4175.81	2105.5	3134.71	3775.61	3112.91	3068.23	2818.24	4322.79	2931.05	3198.14
ENSG00000049759.20	NEDD4L	4684	5945	6025	6001	5890	6266	5786	5989	5492	1660	1878	1944	4517	5827	5251	2533	2890	2612	4477	3654	4291
ENSG00000049768.18	FOXP3	6	6	6	3	7	5	6	6	1	7	2	5	2	5	4	6	4	2	2	8	7
ENSG00000049769.14	PPP1R3F	82	125.001	108	103	109	86	118	142.999	106	87	86.001	101	88.001	136	209	88	115	90.001	161	91	115
ENSG00000049860.14	HEXB	2588	3308	3203	2586	2712	2743	2719	2966	2769	1431	1560	1722	1945	2775	2723	1786	1925	1624	2398	2228	2357
ENSG00000049883.15	PTCD2	667	780.001	846	690	695	701.999	915.002	936	885	596.001	663	704.001	538.999	810	724.001	637	705	589	725.534	611.999	751.002
ENSG00000050030.16	NEXMIF	0	0	0	0	0	0	0	0	0	1	0	0	1	0	1	0	2	0	1	0	1
ENSG00000050130.18	JKAMP	1116	1406	1468	1127	1219	1104	1341	1531	1291	994	1062	1252	811	1219	1296	994.001	1100	956.001	1317	1077	1206
ENSG00000050165.19	DKK3	5749	7196	7216	5960	6045	6168	6182	7100	6536	5943	6552	7315	4405	6498	6093	4528	4682	4274	6243	5400	5926
ENSG00000050327.15	ARHGEF5	95.025	153.152	104.612	77.027	152.784	128.339	184.908	227.541	136.464	84.245	111.694	92.598	127.201	148.528	144.521	109.11	98.55	98.32	119.49	138.412	172.056
ENSG00000050344.9	NFE2L3	1706	2257	2040	1708	1673	1767.99	1240	1347	1267	682	748	879	865	1193	1202	727.997	832.999	739	1092	1115	1117
ENSG00000050393.12	MCUR1	1283	1665	1560	1372	1381	1406	1440	1419	1451	1003	1168	1332	959	1330	1172	945	984	923	1085	1122	1266
ENSG00000050405.14	LIMA1	5140	6531	6031	5845	5930	5822	9569	11166	9474	3489	4123	4292	4202	5747	5882	5302	5930	5107	4819	4322	4743
ENSG00000050426.16	LETMD1	781.002	853.001	889	781.001	797.999	746.998	955.001	1069	916.001	597	682.997	651	647	961.001	1058	725	782.999	686	920.001	676	829
ENSG00000050438.17	SLC4A8	1653	2050	2114	1650	1597	1736.27	1898	2078	1820	941.999	1072	1121	953	1430	1452	924.999	1061	854.999	1387	1046	1270
ENSG00000050555.19	LAMC3	1	1	0	0	1	1	0	2	1	1	0	2	0	0	1	0	2	0	1	1	1
ENSG00000050628.21	PTGER3	1	2	2	0	0	3	4	2	4	1	3	1	3	1	1	0	0	0	0	0	0
ENSG00000050730.16	TNIP3	2	5	1	1	3	4	3	4	1	0	1	3	8	1	0	6	3	4	2	0	4
ENSG00000050748.18	MAPK9	2222	2830	2740	2205	2380	2248	2524	2885	2366	2494	2811	2899	1552	2035	2066	1807	2079	1719	2309	1910	2176
ENSG00000050767.18	COL23A1	0	0	0	0	0	1	0	0	0	0	0	0	0	0	0	0	0	0	0	0	2
ENSG00000050820.17	BCAR1	1181	1492.06	1347.37	1308	1248.7	1279.58	1449.11	2018.58	1659.43	793.455	909.124	941.919	914.86	1421.95	1826.44	1012.39	904.571	868.551	1543.66	940.355	1055.4
ENSG00000051009.11	FHIP1B	210	270.001	270	235	232	258	276.999	411	252	195	188	215	221	284.001	400.001	235	230	227	339	201.999	221
ENSG00000051108.15	HERPUD1	719.999	935	958	743	676.999	707	920	1024	909	987.001	1141	1192	607	916.001	911	730	711	661.999	1010	924	956.999
ENSG00000051128.19	HOMER3	281	372.874	386.001	352	322.629	306.574	269	390.001	314.583	253	286.001	285.809	191.999	327.001	372.665	207.001	163.999	157.001	313.999	224.001	241.805
ENSG00000051180.17	RAD51	616	750.001	764.999	657	719	631.001	863	1049	803	633.999	649.001	787	459.999	671	811	549.001	602	519	761.001	576.999	570
ENSG00000051341.15	POLQ	4127	5180	5177	4247	4106	4468	5293	5932	5072	3215	3851	4021	3369	4483	4735	3618	4186	3508	4601	3832	4344
ENSG00000051382.9	PIK3CB	1503	1885	1888	1605	1515	1671	1799	2084	1722	898.001	1080	1146	1073	1376	1498	1055	1305	1113	1406	1175	1289
ENSG00000051523.12	CYBA	671	879.999	883	799.001	839.001	731	821.999	1078	972	520.001	552.999	657	550	915	1136	704	628	590.998	899.001	642.001	692.001
ENSG00000051596.10	THOC3	802.091	1013.29	874.841	791.811	917.414	824.951	912.021	1198.09	965.221	647.193	747.849	821.604	565.549	876.602	1100.91	653.087	707.87	629.732	916.586	628.044	761.4
ENSG00000051620.11	HEBP2	350	389	432	353.001	381	363.999	445	525	456	273	322.001	322.999	299	400	463	374	419	350	405	362	435.999
ENSG00000051825.15	MPHOSPH9	2740.68	3297.83	3360	2730	2735.34	2974.87	3305.09	3595.62	3243	2049.03	2367.22	2467.8	2213	2795.58	2836.83	2340.04	2665.89	2354.86	2781	2479	2886.08
ENSG00000052126.17	PLEKHA5	3840.77	4842.95	4944.58	3677.26	3708.31	3957.5	4498.99	4308.43	4241.52	2566.46	3014.07	2972.01	3106.84	4021.11	3463.25	3210.89	3608.76	3255.88	3845.39	3568.54	4294.46
ENSG00000052344.16	PRSS8	0	0	1	0	1	0	0	0	0	3	0	6	3	0	2	1	0	0	3	1	0
ENSG00000052723.12	SIKE1	2168	2720	2534	2261	2342	2488	2687	2512	2568	1926	2196	2416	1572	1989	1744	1833	2041	1816	1612	1794	2079
ENSG00000052749.14	RRP12	313.001	401	376.999	366.001	310	292	521	633	487	398	411	483.001	264.001	378.998	423.001	365	358	357.001	447	294	405
ENSG00000052795.13	FNIP2	1119	1437	1462	1083	993.999	1114	1257	1342	1190	1294	1569	1584	871	1141	1146	907.999	1025	923.999	1264	1035	1272
ENSG00000052802.13	MSMO1	4986	5930	6242	4720	5032	4884	5211	5576	4690	4625	5089	5729	4482	5559	6031	4183	4702	3798	5347	4914	5276
ENSG00000052841.16	TTC17	1618	2092	2012	1630	1597	1670	1879	1882	1890	1294	1448	1567	1336	1789	1567	1323	1582	1374	1623	1471	1723
ENSG00000052850.8	ALX4	1	0	1	0	0	1	1	1	1	0	1	0	0	1	4	0	0	1	0	1	1
ENSG00000053108.18	FSTL4	3	3	8	2	2	4	1	1	5	6.999	7	3	4	10	6	1	1	2	8	3	5
ENSG00000053254.16	FOXN3	2813	3537	3477	2979	2849	3021	3842	4062	3642	1809	2037	2174	1856	2402	2446	2022	2273	1997	2248	1971	2231
ENSG00000053328.9	METTL24	7	5	11	10	13	14	14	12	13	0	1	1	8	6	8	4	8	6	5	5	9
ENSG00000053371.13	AKR7A2	374	450	423.999	434	429.001	454	410.907	509.999	431.999	282	268	344	256.835	439	507.872	253.999	285	215	442	273.839	356.999
ENSG00000053372.5	MRTO4	655	900	879	721	670	693	902	1252	879.001	835.001	849	1009	441	610.999	825	634	653.999	620	788	555	607.999
ENSG00000053438.11	NNAT	0	1	1	0	0	1	1	2	1	0	1	0	0	1	0	0	1	0	1	0	0
ENSG00000053501.14	USE1	118.001	131	101	120	106	95	112	139.001	121	96	105	121.001	83	121	141.001	120	99	75	126	102.999	91
ENSG00000053524.13	MCF2L2	57.999	62	66.999	55.001	46.001	52	72	63.999	53.999	30.999	36.999	37.001	25	54.001	69.001	42.999	45.999	45	53	49	54.999
ENSG00000053702.15	NRIP2	0	0	0	2	0	0	1	2	1	0	0	0	0	3	0	0	1	2	0	2	0
ENSG00000053747.17	LAMA3	525.999	746.999	650.001	698.999	701	760.001	753.001	911	760.002	173	215	263.999	310	446.999	482.002	306	326	275.001	351.002	277	286.001
ENSG00000053770.12	AP5M1	2167	2617	2729	2130	2201	2286	2352	2682	2323	1855	2121	2286	1822	2403	2332	1981	2261	1971	2391	2141	2466
ENSG00000053900.11	ANAPC4	1159	1379	1394	1154	1149	1253	1431	1855	1372	911.001	1043	1076	988.999	1236	1592	1097	1097	991.001	1462	1105	1190
ENSG00000053918.20	KCNQ1	3	2	0	0	1	0	3	3	1	1	1	1	0	1	0	1	0	0	0	1	0
ENSG00000054116.12	TRAPPC3	664.999	937	859	721	816.999	696.999	839.999	977	838	616.999	630.999	746	455	736	892	634	679.001	568.001	784	578.999	688.999
ENSG00000054118.15	THRAP3	6854	8731	8413	6777	6586	6991	7891	8724	8499	5365	6336	6912	4520	6369	5891	5495	6288	5671	5688	5380	5994
ENSG00000054148.18	PHPT1	562.001	617	561	612	579	531.999	587	744	650.994	387.999	434.001	555	389	590.089	662	458.998	379.001	361	566.001	423.999	435.999
ENSG00000054179.12	ENTPD2	0	0	0	0	0	0	0	0	1	0	0	0	0	0	0	1	0	0	0	0	0
ENSG00000054219.11	LY75	1	0	0	0	0	3	0	0	1	6	3	7	6	1	0	0	2	0	0	0	0
ENSG00000054267.22	ARID4B	1864	2261.93	2201.93	1682.26	1702.41	1824.64	2079.72	2200.16	1842	1563.46	1660.67	1797	1316	1880.19	1852	1337	1563	1348.39	1865.55	1645	1896.46
ENSG00000054277.14	OPN3	56.519	78.7	83.98	68.416	78.773	70.43	75.581	105.487	75.007	50.662	61.441	81.721	66.361	74.063	105.967	77.138	57.185	57.792	89.245	77.52	72.599
ENSG00000054282.16	SDCCAG8	78.908	124.953	132.967	94.012	130.127	91.379	117.691	165.281	59.747	100.289	118.711	150.142	92.268	130.398	100.755	99.228	85.727	78.876	201.799	86.01	95.214
ENSG00000054356.14	PTPRN	41	66.999	52.999	56.001	45	59	59	78	73.999	47	43	69	57.001	79.999	76	63.001	52	45	82	51.001	49
ENSG00000054392.13	HHAT	59.518	245	204.827	120	27	120.793	34.546	144.486	80.916	198	0	344	0	258.001	39.33	227.577	331	0	70.169	0	423.001
ENSG00000054523.20	KIF1B	4705	5944	5707	4830	4868	5190	5676	6541	5389	3573	4156	4516	3948	5417.14	5660	3891	4539	3865	5297	4283	4861
ENSG00000054598.9	FOXC1	182	237	220	201	232	223	241	230.343	264	163	171	180	105	138	135	143	138	135	122.265	129	148
ENSG00000054611.14	TBC1D22A	522	703	612	595.999	515	611.001	504	767	607	447	458	538	446	684	766.998	426.001	424	392	653	525.001	524.999
ENSG00000054654.20	SYNE2	29297	35474	34998	29930	27978	32103	33936	36746	33102	17592	21075	21656	20475	27900	26496	17646	20847	18076	25380	21085	25436
ENSG00000054690.14	PLEKHH1	145	179.001	161.001	169	170.999	165.001	176.999	206	190.999	86	116	121	170.001	210	213	191	153.999	137	190.999	129	155.02
ENSG00000054793.14	ATP9A	2254	2741	2757	2514	2354.62	2547	2590	2735	2552	1660	1883	1981	1520	2277	2044	1156	1228	1235	2062	1648	1922
ENSG00000054796.13	SPO11	0	0	0	0	0	0	0	0	0	0	0	0	0	0	0	0	0	0	0	0	0
ENSG00000054803.4	CBLN4	0	0	0	0	0	0	0	0	0	0	0	0	1	1	0	0	0	0	0	0	1
ENSG00000054938.17	CHRDL2	0	1	1	0	0	0	0	0	2	0	0	1	0	1	1	0	0	0	0	0	0
ENSG00000054965.11	FAM168A	3037	3940	3728	3157	3060	3222	3366	3858	3356	2716	3100	3396	2574	3668	3935	2410	2765	2320	3590	2681	3082
ENSG00000054967.13	RELT	406	521	517	543.001	519	467.999	557	800.001	589	444	477	518.999	367	613.001	786	449	467	423	695	395	480
ENSG00000054983.17	GALC	294.001	365.001	431.999	304	338.001	348	483	493.001	423	264.001	280	315.999	297.001	352	412.001	356	384	345	374.001	346	367
ENSG00000055044.11	NOP58	1883	2366	2172	1932	1735	1934	2244	2992	2341	1647	1979	2108	1102	1503	1932	1483	1704	1405	1848	1440	1590
ENSG00000055070.17	SZRD1	2193.85	3036.03	2599.17	2400.31	2422.07	2361.26	2656.33	3341.71	2826.6	2111.28	2093.38	2406.36	1501.37	2438	3045.8	1812.4	1894.18	1745	2832	1892.73	2044.96
ENSG00000055118.18	KCNH2	1	3	2	0	2	0	0	6	2	1	0	4	1	0	1	0	1	0	0	2	0
ENSG00000055130.18	CUL1	2224	2709	2706	2086	2229	2193	2366	2870	2357	1593	1891	2031	1420	1981	2035	1566	1739	1466	1904	1657	1793
ENSG00000055147.19	FAM114A2	511.999	662	612.999	519.999	524.002	562.999	556.001	745.999	566	364.999	426	469.001	364.001	502.002	553	372	440.999	370.001	561.001	394.001	486
ENSG00000055163.21	CYFIP2	408	531	488.001	485	488	503.001	482	493	463.999	205	249.001	268	276	372.001	386.999	183.001	221.001	219	335.999	244	281.001
ENSG00000055208.20	TAB2	4946	6083	5719	4576	4693	4929	5295	4876	5256	3834	4616	5039	3165	4280	3089	3208	3748	3258	3458	3757	4496
ENSG00000055211.14	GINM1	1587	1922	1977	1579	1473	1567	1762	2416	1745	1155	1287	1387	1117	1512	1954	1226	1398	1159	1806	1357	1442
ENSG00000055332.19	EIF2AK2	7828	9803	9811	7424	7481	7864	10370	10748	10436	4936	6012	6583	5148	6913	6419	6141	7317	6244.84	6126	6012	6865
ENSG00000055483.20	USP36	1785	2224	2171	1964	1791	1911	2319	2810	2502	1751	2026	2107	1378	2009	2314	1629	1539	1433	2200	1554	1777
ENSG00000055609.21	KMT2C	8029.98	9938.94	9901.76	7851.88	7319.83	8274.83	9045.78	9135.48	8595.79	6477.89	7484.8	7848.81	7097.9	9840.93	8347.76	6241.7	7315.78	6583.86	8495.63	7516.93	8758.75
ENSG00000055732.13	MCOLN3	851.999	1045	1060	822	827	833	873	1081	900	703	748	797.001	864.001	1215	1131	739.999	896.001	696	1158	1047	1122
ENSG00000055813.6	CCDC85A	470.304	690.785	614.082	494.027	452.509	479.575	398.186	439.722	492.305	272.691	339.631	340.026	207.211	348.095	368.922	223.918	223.677	182.814	366.46	289.928	331.943
ENSG00000055917.17	PUM2	5445	6745	6814	5166	5509	5771	6274	6894	6061	4486	5090	5495	4045	5305	5271	4117	4640	4129	5334	4553	5240
ENSG00000055950.17	MRPL43	450	580.999	580	525	480	514	510.001	639	500	320	380	467.001	312.001	481.999	525	383.999	387	294	468	422	393
ENSG00000055955.17	ITIH4	63.701	49.197	70.15	44.067	49.566	62.248	42.107	70.417	74.19	35.311	52.585	41.478	51.295	116.948	83.907	40.406	40.951	78.657	67.419	60.759	77.382
ENSG00000055957.11	ITIH1	0	0	0	1	0	0	0	0	1	1	0	0	0	0	0	0	0	0	0	0	0
ENSG00000056050.7	HPF1	389	523	446	406	431.999	393.001	418	551	485	273	321	370	264	390	487.999	336	369.999	277	364	311	314.999
ENSG00000056097.16	ZFR	7553	9797	9207	7434	7404	7793	8475	9626	8673	6585	7611	8444	5314	7131	7292	5532	6264	5378	7107	6464	6768
ENSG00000056277.16	ZNF280C	501	671	631	536	555	559	694	538	635	444	538	563	344	528	337	450	502	471	341	481	556
ENSG00000056291.19	NPFFR2	0	0	1	1	1	2	1	4	1	0	1	2	3	2	3	0	1	1	3	0	2
ENSG00000056487.17	PHF21B	5	8	3	4	5	3	3	2	2	3	4	3	4	2	4	2	4	3	1	5	2
ENSG00000056558.11	TRAF1	105	137	171	102	130	120	144	205	174	149	161	193	65	102	149	99	95	86	167	94	120
ENSG00000056586.16	RC3H2	5701	6821	7230	5665	5705	6016.03	6830	7273	6359	5544	6255	6788	4490	5827	5647	4608	5305	4593	5948	5281	5987
ENSG00000056678.11	KIFC1	0	0	0	0	0	0	0	0	0	0	0	0	0	0	0	0	0	0	0	0	0
ENSG00000056736.10	IL17RB	0	0	0	0	0	2	1	1	0	0	2	2	1	1	1	1	0	0	0	2	0
ENSG00000056972.21	TRAF3IP2	231	320.999	302.999	269.002	270	248.002	333	373	362.002	286.999	291.001	311	213.001	311.827	237.998	246.001	249.001	265.001	262.002	226.999	255.998
ENSG00000056998.21	GYG2	178	265.999	249	281.999	214.857	288	321	348	299.725	105	153	161	174	232	279	221	187	198	253	195	191
ENSG00000057019.16	DCBLD2	22888	29033	29183	22883	23412	24400	18987	19831	18057	10722	12323.6	13259	18328	23813	23546	10721	12044	10441	21758	19315.2	22483
ENSG00000057149.16	SERPINB3	0	0	0	0	0	0	2	1	2	1	0	1	0	0	0	8.417	1	4.245	0	0	1
ENSG00000057252.13	SOAT1	2722	3447	3561	2783	2975	2875	3229	3408	3008	1761	2099	2361	2133	2766	2765	2040	2208	1986	2568	2293	2561
ENSG00000057294.19	PKP2	670.999	855	872.857	985.985	1029.99	1021	1104.92	1366.62	1149	332.001	348.001	389.001	571.999	773	764.997	597	615.001	582.238	582.999	588	579.951
ENSG00000057468.7	MSH4	23	18	11	8	11	9	17	13	21	10	16	11	10	14	16	10	5	16	19	11	18
ENSG00000057593.14	F7	0	0	0	0	0	0	0	1	0	0	0	0	0	0	0	0	0	0	0	0	0
ENSG00000057608.17	GDI2	5394.96	6838.93	6614	5302	5359.97	5704	5904	6871	5831	4724.97	5446	6107	3401	4665.98	5057	3830.96	4385.94	3673.97	4898.98	4116	4540
ENSG00000057657.17	PRDM1	50	67	71	41	39	30	86.999	106	107.001	133	129.001	163.999	57	76	67	182	180	185	92	102.001	107
ENSG00000057663.16	ATG5	1271	1553	1600	1273	1314	1215	1454	1731	1421	1127	1307	1510	846	1175	1258	975.999	1180	918	1292	1075	1219
ENSG00000057704.13	TMCC3	147	175	195	154	184	220	103	128	121	26	38	28	104	154	163	68	74	43	101	83.001	88
ENSG00000057757.10	PITHD1	811	1013	983	904	853.001	857	879	1284	866	651	703	744	526	722	1093	535	629	582	965.001	660	681
ENSG00000057935.14	MTA3	1264	1694.98	1482	1277	1189	1260	1401	1571	1463	980.001	1100	1238	856.997	1274.91	1196	925.999	1075	901	1217	1039	1031
ENSG00000058056.10	USP13	1835	2270	2260	1848.99	1888	1876	2453.01	2693	2233	1374	1523	1668	1410	1887	1915	1431	1664	1467	1852	1446	1707
ENSG00000058063.16	ATP11B	3764	4517	4377	3455	3504	3869	4200	4425	3969	2620	3107	3312	2682	3518	3183	2570	2980	2666	3194	3079	3497
ENSG00000058085.15	LAMC2	278.001	354.001	339	325	347	311	252.999	299	243.001	160.999	173.999	192	143	189.999	211.999	96.999	91	100	197.001	147.999	169.001
ENSG00000058091.17	CDK14	2144.95	2739.92	2592.33	2137.81	2100	2297.75	2236.5	2467.89	2213.95	2198	2663.92	2852	1409	1842	1864.95	1466	1741.83	1435.88	2044.64	1716.69	2002
ENSG00000058262.11	SEC61A1	7292	9351	9300	7450	7545	7404	9091	9569	8860	7964	8483	9455	6699	10190	8986	7523	7873	7122	9307	7778	8926
ENSG00000058272.19	PPP1R12A	6067	7578	7334	5994	5981	6233	6763	7850	7032	4913	5688	6302	3934	4904	5176	4086	4929	4055	5132	4634	5286
ENSG00000058335.16	RASGRF1	226	275.999	256	228.999	213.999	259.999	178	165	195	98.999	124.999	166.999	152	199	184	61	68	69	189.999	174.001	154.999
ENSG00000058404.21	CAMK2B	25	13.001	21	24	30	14.001	17	22	22	12	11	7	9	17.001	16	15	11	6	13.999	9	8
ENSG00000058453.17	CROCC	170	233.714	161.915	190.974	189	195.999	225.001	311.83	280.364	145	150.511	195.289	141	260.387	351.815	160.565	212.611	176.394	257.684	168.414	185.792
ENSG00000058600.16	POLR3E	307.419	435.172	378.491	400.422	331.669	289.055	417.523	658.941	433.745	282.12	335.748	351.045	247.949	385.765	556.579	469.332	365.668	320.761	487.479	282.967	357.716
ENSG00000058668.16	ATP2B4	5710	7318	7132	6959	6707	7222	6289	7154	6258	2985	3380	3739	4123	5659	6257	3346	3772	3284	5157	3917	4479
ENSG00000058673.17	ZC3H11A	2764.92	4004.82	3613.02	3090.45	3239.38	3288.01	3510.76	3933.28	3384.41	2590.3	3542.51	3326.85	2191.45	3232.71	3158.94	2461.61	2429.49	2393.87	2937.84	2730.63	2968.26
ENSG00000058729.11	RIOK2	1080	1380	1276	1063	1135	1086	1125	1319	1183	1026	1093	1246	667	1004	958	819	931	759	1002	911	1002
ENSG00000058799.15	YIPF1	212	266	231	213	200.999	197.001	232	307	250.999	136	194.001	177	152.999	222	298.001	154.001	194	168.999	272	192	208.001
ENSG00000058804.12	NDC1	3095	3780	3955	3240	3264	3406	3683	3985	3565	2098	2267	2585	2044	2749	2603	2397	2717	2283	2605	2428	2740
ENSG00000058866.15	DGKG	225.999	306	279.097	233.143	264.999	289	256	224	224.999	102	103	85.12	184	269.999	238.001	160	176	153	222	194	187.001
ENSG00000059122.17	FLYWCH1	377.999	580.001	475	472.999	499.001	464	550	770.001	597.999	333.999	350.999	377.998	409	666.001	838	485	418	381.999	777	456	521
ENSG00000059145.19	UNKL	343	444.999	438	345	368	351.999	365	501	373	278.001	287	338.999	334	533	624.529	407	360	376	520.001	327.001	417.002
ENSG00000059377.19	TBXAS1	4	11	4	4	5	7	11	15.999	9	7	3	5	2	4	6	9	9	8	6	2	6
ENSG00000059378.13	PARP12	442	529.001	526.999	392.001	408	387.001	574	773	603.001	372	439	494	286	458	491.999	402.999	424	406.999	523	372	421.002
ENSG00000059573.9	ALDH18A1	1054	1315	1340	1087	1038	1087	1372	1752	1378	1077	1273	1390	769.001	1183	1441	1113	1124	987	1375	996	1139
ENSG00000059588.10	TARBP1	719.001	793	853.001	761	695	735	957	1172	873.001	503.001	568	517.999	478	694.001	716	634.999	668.001	636	737	535	597.001
ENSG00000059691.12	GATB	413.001	515.999	516	444.998	413.001	459	472.999	601.999	460.999	348.999	387	426	318	478	546.001	344	380	325.999	545.001	353	419.001
ENSG00000059728.11	MXD1	505	636	582	445.001	566.999	504	456.001	512	442	539	561	583	393	547	453.001	312	354	348.999	447	453	536.001
ENSG00000059758.8	CDK17	2646	3244	3534	2347	2437	2458	2682	2802	2425	2392	2782	2923	1808	2241	2159	1768	2068	1791	2415	2338	2610
ENSG00000059769.20	DNAJC25	430.45	491.887	429.245	361.462	347.624	376.179	485.589	484.882	458.369	282	379.063	419.727	267.751	363.73	347.096	328.53	419.333	319.38	383.094	380.093	376.578
ENSG00000059804.17	SLC2A3	1003	1276	1248.99	1014	1071	1096	1041	1190.88	1075.99	569.999	649.999	695	1116.99	1546	1586.92	868.999	990.001	873.945	1613	1345	1472
ENSG00000059915.17	PSD	2	1	2	4	1	3	6	5	2	5	3	2	3	3	7	2	4	2	4	7	5
ENSG00000060069.18	CTDP1	504.878	709.208	657.247	555.146	599	462.804	703.376	853.252	753.047	494.928	477.615	555.698	357.172	523.299	888.228	420.687	514.06	450.457	733.874	445.512	539.486
ENSG00000060138.13	YBX3	2547	3187	3051	2507	2594	2630	3521	4287	3511	2071	2338	2527	2181	3049	3633	2815	3109	2610	3286	2396	2807
ENSG00000060140.9	STYK1	41	43	52	46	62	49	39	72	51	14	11	16	28	48	45	21	30	35	51	31	37
ENSG00000060237.19	WNK1	10873	14345	13384	11277	10788	11581	11746	12053	12292	8348	9432	10297	7885	11530	9413	8032	8762	7768	9199.32	8690	10109
ENSG00000060303.5	RPS17P5	0	0	0	0	0	0	0	0	1.19	0	0	0	0	0.997	0	0	0	0	0	0	0
ENSG00000060339.14	CCAR1	2686	3642	3323	2685	2562	2633	2955	3550	2977	2223	2636	2814	1935	2640	2794	2123	2378	2091	2723	2394	2652
ENSG00000060491.17	OGFR	955	1243	1179	1113	1094	1094	1135	1587	1312	889	974	1085	744	1175	1473	885	822	802	1242	859	885.999
ENSG00000060558.4	GNA15	2	8	2	3	9	6	2	9	6	1	0	3	1	4	6	5	1	2	7	2	1
ENSG00000060566.14	CREB3L3	0	0	1	0	0	0	0	0	0	0	3	0	0	0	1	1	0	0	0	1	0
ENSG00000060642.12	PIGV	228	327	317	267.001	243.999	253.999	248.001	303.999	294.999	143.999	169	159	196.999	287	305	189.001	210.001	158.999	239.001	207	230.999
ENSG00000060656.20	PTPRU	35	30	32	31	33	25	38	52.999	38	21	23	22	14	33	46	28	25	23	38	28	22
ENSG00000060688.13	SNRNP40	1164	1366	1326	1178	1199	1195	1215	1658	1275	923	1001	1061	757.999	1104	1570	955	942	820	1228	884	977
ENSG00000060709.17	RIMBP2	0	0	1	0	1	2	0	1	2	0	1	2	1	1	1	1	0	0	1	0	1
ENSG00000060718.22	COL11A1	425	517	488.999	357	379	356.999	601	755	574	542.999	625	705.001	398.999	578	680.999	506	530.001	454.999	766	540.999	634.999
ENSG00000060749.17	QSER1	5156	6544	6415	5108.48	4839	5504	6469	5440	6078	4375	5100	5284	3601	4766	3251	3843	4674	3964	3543	4207	4787
ENSG00000060762.20	MPC1	361.999	488.001	430.999	437	420.999	393	375.001	398	446	334	357	404	324.001	408.999	287.001	269	304	280.001	251.001	340	383
ENSG00000060971.19	ACAA1	480.999	626.001	663.999	581.002	568.001	561.999	608.001	843.999	664	397	454	496	464.999	733.001	877	445.998	491.001	430	646.001	493.002	523.001
ENSG00000060982.15	BCAT1	7429	9125	9418	7074	7100	7579	8507	9470	8191	10586	12574	13789	4715	6156	6637	6646	7978	6698	8146	6998	8247
ENSG00000061273.18	HDAC7	1506	2004	1936	1680	1481	1453	1950	2553	2124	1378	1371	1615	1180	1876	2299	1552	1427	1322	2234	1362	1537
ENSG00000061337.16	LZTS1	483	678	628	722	570	595	567	736	567	875	934	1098	397	588	736	382	348	331	648	399	532
ENSG00000061455.11	PRDM6	13	10	9	5	10	10	12	21	14	12	13	14	8	16	11	10	9	8	11	7	19
ENSG00000061492.12	WNT8A	0	0	0	0	0	0	0	0	0	0	0	0	0	0	0	0	0	0	0	0	0
ENSG00000061656.11	SPAG4	32	39	36	27.001	27	29.001	24	50.001	31	31	22	36	21	44.001	56	16.999	22	28	52.999	15	27
ENSG00000061676.16	NCKAP1	6744	8637	8286	6443	6458	6688	7904	7991	7328	6788	7750	8304	4689	6217	5340	5149	5811	5060	5784	5671	6576
ENSG00000061794.13	MRPS35	1044	1303	1232	1140	1133	1167	1193	1441	1189	959	1165	1266	681.999	932	1181	798	918	787	1036	921	934
ENSG00000061918.14	GUCY1B1	44	56	43	42	42	42	46	43	47	16	30	20	38.999	41	51	29	45	42	28	40	27
ENSG00000061936.10	SFSWAP	1976	2672	2502	2010	1983	2198	2296	2843	2457	1733	2130	2056	1557	2174	2550	1719	1800	1725	2543	1898	2085
ENSG00000061938.21	TNK2	500	624	611	571.899	524.152	532.882	545.802	820.999	671.115	549.001	521.001	619.001	585	897	1055.22	530.279	469.999	457	972.846	529.733	625.999
ENSG00000061987.16	MON2	3145	3866	3972	3088	3108	3407	3968	4267	3773	2688	3064	3191	2576	3434	3188	2742	3148	2666	3202	2969	3386
ENSG00000062038.15	CDH3	2	1	2	8	4	5	6	2	4	1	4	1	5	2	6	1	6	3	6	2	3
ENSG00000062096.15	ARSF	0	0	0	0	0	0	0	0	0	0	0	0	0	0	0	0	0	0	0	0	0
ENSG00000062194.16	GPBP1	4772	5886	6060	4656	4741	4973	5477	6792	5357.11	3808	4237	4618	3631	4720	5282	3538	4306	3484	4951	4110	4533
ENSG00000062282.15	DGAT2	136	150.999	147	137	154	134.001	166	209	169	52	55	77	89.999	166	160	111	108.001	119.999	130.999	78	108
ENSG00000062370.17	ZNF112	507	641	609.001	498	475	505	605	626	590	432	449	482	392	524	471	439	499	430.001	478	487	499
ENSG00000062485.19	CS	3910.5	4976.83	4735.78	4232.74	4161.49	4388.79	4973.82	5678.51	4877.52	3434.97	3865.83	4239.32	2644.89	3793.29	4036.26	3171.9	3486.86	3058.89	3906.76	3036.87	3456.14
ENSG00000062524.16	LTK	6	5	7	2	9	4	7	18	9	3	1	0	9	8	10	4	7	1	17	9	8
ENSG00000062582.14	MRPS24	458.999	520.336	481	513	507.999	515	570	757.723	530	291	301	385.044	370	458.139	574.837	414.001	433	324.786	511.999	383	355
ENSG00000062598.18	ELMO2	1386	1756	1659	1472	1428	1356	1527	1972	1624	1136.04	1236	1408	1022	1637	1769	1119	1160	1066	1623	1145	1356
ENSG00000062650.20	WAPL	3466	4337	4500	3490	3458	3647	4054	4680	4027	2974	3425	3828	2383	3235	3492	2559	3010	2619	3348	2799	3175
ENSG00000062716.13	VMP1	14788	18303	19036	9841	9596	10771	23532	25287	22574	23959	28104	28994	9999.64	13144	13105.8	17382	20969	19005	19343	16861	19741
ENSG00000062725.10	APPBP2	3112	3955	4063	3049	3230	3333	3399	3862	3428	2487	2947	3192	2530	3432	3283	2409	2840	2476	3239	2805	3349
ENSG00000062822.16	POLD1	476	670	623.999	611	605.002	568	628.001	861.001	732	461.999	452.001	546.999	498.999	855.001	1109	619.999	553.999	518.998	915	472.998	567.999
ENSG00000063015.21	SEZ6	0	0	1	0	0	0	1	2	1	0	0	0	0	0	0	0	1	1	0	0	0
ENSG00000063046.18	EIF4B	10121	12598.6	12210.7	10226.1	10079.6	10645.4	10536.8	14026.5	10725.6	7768.33	9110.13	9784.52	7340.7	10069.2	13111.4	7075.2	7905.31	6768.48	11617.1	8302.94	9223.04
ENSG00000063127.16	SLC6A16	19	35	24	38	15	33	33	25	23	32	40	39	29	38.001	45	40	45	29	63.999	48	37
ENSG00000063169.12	BICRA	352	421.001	425.999	423.999	378	371.001	405	545	482.001	292	322	371	313.999	457.999	514.001	359	289	297.999	446	278	353.999
ENSG00000063176.16	SPHK2	239.001	339	306.001	307	282.001	290.001	270.002	383	329	191	206	218.999	215	371.001	518.002	256	256.998	225	413.001	246.001	300.999
ENSG00000063177.13	RPL18	2991	4077	3629	3390	3584	3098	3464	4980	3825	2588	2903	3217	1974	3184	4385	2742	2522	2061	3473	2436	2547
ENSG00000063180.9	CA11	46	49	63	42	52	37	33	32.576	32	17	18	36	59	84	133	51	41	29	89	60	64
ENSG00000063241.8	ISOC2	112	143	118	109	108.999	92	120	170	148	102.001	108.999	121.999	83	163.001	120.999	116	110	95.001	135	77.999	118
ENSG00000063244.14	U2AF2	2723	3767	3510	3049	3112	2982	3185	4158	3652	2529	2648	3130	2075	3266	4021	2533	2316	2125	3412	2428	2693
ENSG00000063245.15	EPN1	2212	2949	2763	2658	2478.99	2366	2695	3423	3048	2035	2170	2459.65	1676.76	2721	3331	2111	1875	1889	3021	1865	2209
ENSG00000063322.15	MED29	916.001	1205	1076	991	1024	1053	1112	1222	1115	625	772	878	640	959.001	922	695.001	726	682	826	708	804
ENSG00000063438.20	AHRR	547.062	693.035	597.441	684.052	625.764	724.288	579.701	778.035	693.594	310.858	312.709	269.182	696	974.482	1143	461	391.636	391	1121	824.362	981.001
ENSG00000063515.3	GSC2	0	0	0	0	0	0	0	0	0	0	0	0	0	0	0	0	1	0	0	0	0
ENSG00000063587.15	ZNF275	734	929	958	818	815	836	966	1053	986	655	752	790	596	824	733	640	690	623	742	669	722.001
ENSG00000063601.17	MTMR1	1255	1640	1576	1486	1456	1445	1434	1840	1481	922.999	1044	1138	983.001	1310	1398	946	1064	919	1284	1061	1242
ENSG00000063660.9	GPC1	2338	3265	3128	3049	2687	2758	3368	4277.96	3510	1443	1536	1696	2307	3836	4744	2389	2114	2045	4333	2654	3037
ENSG00000063761.16	ADCK1	48.999	70.001	56.999	55	47	49	62	64.001	47	33.999	44	38	55	62.999	85	59	47.998	40.001	76	59.001	50
ENSG00000063854.13	HAGH	452	584.001	544	477.001	474.999	521	455	627	545.999	321	353.999	420	359	530.001	709.994	307.002	324.999	277.001	551.999	395	390.999
ENSG00000063978.17	RNF4	2035	2632	2555	2153	2182	2135	2515	2981	2483	1804	2068	2216.76	1454.81	2054	2370	1746	1791	1524	2149	1781	1947
ENSG00000064012.24	CASP8	487.766	666.538	613.813	537.967	499.351	509.837	635.465	826.855	665.125	331.333	439.621	482.664	363.889	540.398	581.006	511.052	552.146	418.318	499.576	432.443	492.177
ENSG00000064042.18	LIMCH1	2995	3634	3554	3018	2981	3048	3916	4452	3894	1153	1276	1447	1677	2394	2496	1540	1853	1606	2398	2022	2299
ENSG00000064102.15	INTS13	1194	1469	1405	1163	1181	1231	1305	1628	1398	957	1096	1210	814	997	1159	867	986	872.999	1170	919.999	1028
ENSG00000064115.11	TM7SF3	1330	1599	1578	1524	1439	1616	1544	1767	1521	833.999	896.001	1036	1115	1596	1621	1066	1270	1039	1351	1178	1242
ENSG00000064195.7	DLX3	0	1	0	0	0	0	0	0	0	1	2	3	0	1	1	0	0	1	0	0	2
ENSG00000064199.7	SPA17	391	467.001	409.999	395	380	329	363	357	377	208.001	308.001	289	205	289	190	205	260	211	172	255.999	224
ENSG00000064201.16	TSPAN32	0	0	0	0	0	0	0	0	0	0	0	0	0	0	1	0	0	0	0	0	0
ENSG00000064205.11	CCN5	33	38	34.001	28	14	15	34	36.001	36.999	4	6	10	7	13	15	9.999	20	14	10	9	15
ENSG00000064218.5	DMRT3	0	0	0	0	0	0	0	0	0	0	0	0	0	0	0	0	0	0	0	0	0
ENSG00000064225.13	ST3GAL6	232.396	282.21	285.37	199	180.001	207	182	170.001	188.269	169.097	225.361	215	174.207	247.999	211.038	161.225	191.999	167.999	257.204	227.001	282.327
ENSG00000064270.13	ATP2C2	0	1	0	0	0	0	0	3	0	0	0	0	0	0	1	0	0	0	4	0	1
ENSG00000064300.9	NGFR	135	170	178	135	150	138	168	192	155	61	52	78	71	143	143	101	82	72	100	76	67
ENSG00000064309.16	CDON	305	405	393.999	341	275	321	337.001	336.998	316.999	227	247.999	292	372.001	456.999	444.998	297	305	299.999	385	322	374.005
ENSG00000064313.13	TAF2	2112	2504	2578	1972	1937	2173	2457	2697	2434	1743	1905	2162	1559	2086	1961	1860	2072	1650	1852	1874	1958
ENSG00000064393.16	HIPK2	3360	4553	4297	3474	3297	3692	4523	4699	4953	3845	4444	4822	2681	3801	3099	3288	3635	3322	3564	3258	3808
ENSG00000064419.14	TNPO3	2946	3666	3579	3009	2970	3185.76	3498	4446	3628	2546	3084	3368	2164	3144	3474	2379	2571	2255	3387	2562	2906
ENSG00000064489.23	BORCS8-MEF2B	51.567	32.582	44.336	49.11	25.383	1.442	40.774	41.297	26.153	0	8.664	6.702	0	45.4	60.655	46.086	14.346	26.012	57.895	14.221	55.058
ENSG00000064490.14	RFXANK	231.999	329.001	289.001	290.999	248	252	301	408.999	314.999	241	227.999	258.999	197.999	295	396	215.999	227.999	240	339	187.001	188.999
ENSG00000064545.15	TMEM161A	58.001	79	70.999	78	59	53.001	97.999	138.998	90.001	57	50.002	62	56.001	105.999	148.999	91	80.001	70.001	133	62	75.999
ENSG00000064547.14	LPAR2	44	60	46	46	45	41.001	49.999	58.999	57.001	33	24	33	49	60.999	91	50	43	44	59.001	42	65.999
ENSG00000064601.21	CTSA	3583	4898	4568	4028	3952	3950	4088	4614	4496	2587	2959	3244	2872	4378	3879	2955	3028	2847	3835	3301	3807
ENSG00000064607.17	SUGP2	3962	5195	4957	4339	4101	4246	5326	6069	5072	3366	3444	3813	3334	4883	5071	3621	3827	3464	4557	3566	3963
ENSG00000064651.14	SLC12A2	3398	4279	4388	3403	3520	3773	3382	3402	3119	2713	3273	3461	2348	3042	3057	2143	2421	2085	3194	2763	3259
ENSG00000064652.11	SNX24	863	1103	1075	870	820	814	1007	1170	1090	825	999.999	1086	508	679	695.001	574.999	682.999	603	686	634.999	666
ENSG00000064655.19	EYA2	5	13	9	5	15	8	7	18	8	14	13	12	5	9	9	3	5	2	2	6	9
ENSG00000064666.15	CNN2	2552	3403	3257	2931	2673	2675	4743	5007	4932	3391	3565	4196	1763	2792	2600	2979	2916	2766	2737	2146	2551
ENSG00000064687.13	ABCA7	148	181.999	213	188.001	151.999	151.001	156.999	170	139	91.001	84.999	82.001	202	309	447	150.999	149	119	289.001	195.001	238.001
ENSG00000064692.20	SNCAIP	53.001	66.999	53	51	56.001	62.999	44	35	26	29	27	40	17	23	21	25	19	12	23	19	26.001
ENSG00000064703.13	DDX20	1730	2067	1955	1717	1694	1797	1917	2178	1881	1383	1519	1730	1122	1574	1665	1251	1387	1182	1546	1248	1525
ENSG00000064726.10	BTBD1	2535	3298	3293	2607	2739	2711	2942	3267	2784	2113	2286	2552	1639	2168	2333	1761	1998	1688	2149	1921	2213
ENSG00000064763.12	FAR2	635	786	739.001	682	712	621.002	674.001	776.999	660.999	316.999	402.001	427.999	506.001	653	622.999	380	419	349.001	545.999	498.001	570
ENSG00000064787.14	BCAS1	1	4	2	2	2	2	2	4	3	0	0	2	1	4	0	1	1	0	2	1	3
ENSG00000064835.12	POU1F1	0	0	0	0	0	0	0	0	0	0	0	0	0	0	0	0	0	0	0	0	0
ENSG00000064886.14	CHI3L2	1	2	0	0	2	1	4	1	0	0	0	0	1	0	1	0	0	1	2	0	0
ENSG00000064932.16	SBNO2	615.369	795.314	774.547	797.094	673.314	765.664	847.212	1001.85	1028	470.557	151.971	575.225	333.903	766.35	1004.43	634.571	468.68	245.064	411.249	587.616	335.864
ENSG00000064933.19	PMS1	1028	1235	1258	1106	1090	1174	1305	1473	1219	742.001	788.001	883	891	1030	1258	822	967	921	1128	905	1060
ENSG00000064961.19	HMG20B	695.999	986	947.001	875	826.001	808.999	912	1361	1010	595.999	593.999	660	521.999	929	1163	752.999	613	578.999	875.999	640.999	699.999
ENSG00000064989.13	CALCRL	9	18	15.001	16	21	20	27	19	16	10	13	16	26	41	22	20	24	20	20	20	32
ENSG00000064995.19	TAF11	1025	1214	1248	1024	1031	1139	1271	1660	1216	894.001	1122	1128	850	1162	1279	926.999	1040	928	1234	916	1096
ENSG00000064999.16	ANKS1A	781.001	1013	952	844	854	895.999	1057	1201	1000	675.001	791	853.001	693	1035	1056	831	849	721	1065	721	830
ENSG00000065000.20	AP3D1	2622	3787	3527	2989	2841	2985	3287	4224	3604	2331	2680	2984	2061	3112	3572	2225	2272	2146	3263	2378	2629
ENSG00000065029.15	ZNF76	356.998	478	449	414	392.001	379.999	445.001	545	424.999	280.999	302	331.001	357.001	635.999	558	401.999	353.002	345.999	509.001	393.996	432.999
ENSG00000065054.14	NHERF2	428.999	624	645	559	534.001	547.999	478.001	673	546	609.001	718	795	331	612	729	332.002	277	277	579	398	407.001
ENSG00000065057.9	NTHL1	54	53	59	53	48	62	58	88	66	29	22	27	34	56	79	50	52	58	65	29.001	37
ENSG00000065060.18	BLTP3A	2122	2556	2625	2005	1935	2171	2657	2702	2405	1583	1950	1901.05	1420	1941	1751	1529	1812	1447	1767	1479	1837
ENSG00000065135.12	GNAI3	4395	5486.88	5635	4625	4669	4795	5282	5669	4894	3950	4636	4877	3075	4230	4346	3464	3948	3318	4359	3855	4384
ENSG00000065150.21	IPO5	10083	12542	12478	10728	11064	10929	13285	15422	12907	9018	9924	11180	5667	7645	8554	7348	8145	6935	8070	6579	7397
ENSG00000065154.12	OAT	1477	1754	1779	1440	1625	1510	1554	1896	1589	1195	1431	1622	1178	1489	1692	1225	1343	1109	1507	1369	1380
ENSG00000065183.16	WDR3	1206	1438	1404	1145	1129	1187	1565	2022	1531	1185	1256	1304	738	1041	1360	961	1081	971	1217	897	960
ENSG00000065243.20	PKN2	4341	5821	5719	4526	4755	4548	5196	5370	5046	3168	3594	3854	3129	4079	3910	3332	3967	3204	3698	3627.69	4016
ENSG00000065268.11	WDR18	146.999	174	182.001	168.001	170	182	191	256	226.001	150.001	130.999	174.999	98	234.001	244.999	163	151	124	210.999	145	154
ENSG00000065308.5	TRAM2	12892	16162	15678	11618	10990	11475	16476	17673	16713	14785	16224	17926	10091	15128	13918	12607	13657	12143	17150	13955	16130
ENSG00000065320.9	NTN1	24	20	14	9	11	17	17	22	17	12	11	12	29	28	28	7	8	10	28	13	19
ENSG00000065325.13	GLP2R	8	19	19	7	10	7	39	48	47	12	15	24	8	12	16	18	26	15	12	18	9
ENSG00000065328.17	MCM10	1552	1840	1787	1427	1458	1541	1854	2340	1795	1418	1560	1725	1149	1717	1928	1426	1638	1339	1810	1518	1634
ENSG00000065357.20	DGKA	444.001	521	545.998	504.001	497.999	487.999	480	627	521.999	314.001	352.001	415.999	444	576.002	764	384.002	361.998	344	545	360	466.999
ENSG00000065361.17	ERBB3	79.001	101.001	111.001	137	142	137.999	88	115	96.001	35	30	28	97.999	151	169	58.999	75.001	52	122	74.999	77.001
ENSG00000065371.18	ROPN1	1	1	3	0	0	1	5	0	0	0	2	0	0	0	0	0	1	0	3	1	0
ENSG00000065413.20	ANKRD44	838	1007	953	787.998	852.001	855	784.001	903.001	789.202	771.001	880	948	716.001	859.998	951	603.999	690.001	634.001	978.002	729.999	843.002
ENSG00000065427.15	KARS1	1835	2542	2265	1960	1971	2138	2243	2722	2474	1829	2135	2449	1309	1901	1871	1712	1891	1533	1764	1558	1693
ENSG00000065457.11	ADAT1	1164	1504	1566	1307	1295	1266.92	1519	1705	1493	897	1092	1213	947.001	1433.06	1465.49	1056.5	1155	1016	1365	1052	1309
ENSG00000065485.20	PDIA5	242	302.999	292.999	235	233	244.001	274	404.999	326	354	434.999	424	242	333.001	546	329.001	357.999	303	480	339	349.999
ENSG00000065491.8	TBC1D22B	630	787	713	619	583	594	757	775	745	532	626	613	510	732	591	544	536	495	601	550	577
ENSG00000065518.8	NDUFB4	1067.99	1161	1146	1108	1079.99	935.001	1062	961.988	1069.99	999.997	1045	1195.99	622	846.993	727	773.001	786.993	697.999	638.999	776.999	817.001
ENSG00000065526.13	SPEN	7637	9754	9452	7035	6733	7653	8745	9645	8912	8492	9700	10239	5432	7580	7070	5611	6459	5914	7906	6523	7800.47
ENSG00000065534.20	MYLK	22808	29916	29319	23642	23320	23737	24458	29668	24801	13343	14999	16067	16696	23423	26848	13754	14756	12916	22430	16748	19150
ENSG00000065548.18	ZC3H15	1368	1781	1716	1350	1311	1448	1617	2129	1632	1206	1415	1507	864	1136	1544	1018	1258	978	1388	1053	1113
ENSG00000065559.15	MAP2K4	1025.98	1202.98	1114.99	954.997	955.995	968.996	1166.99	1309.96	1087.99	831	989.996	997.002	637.001	921.972	886.997	751.999	783.988	730.979	857.95	813.981	874.982
ENSG00000065600.13	PACC1	253	277.001	248	226	216	224	252	343	258.001	165	240	232	127	232	233	224	207	205	247	221	196
ENSG00000065609.15	SNAP91	1	3	5	3	1	1	2	1	1	0	1	0	2	1	1	0	0	1	2	2	1
ENSG00000065613.15	SLK	3246	4238	3927	3202	3187	3410	3587	4318	3660	2492	2942	3146	2132	2733	3115	2147	2464	2141	2900	2459	2876
ENSG00000065615.14	CYB5R4	1649	2008	2004	1687	1605	1770	1811	1968.66	1762	1336	1559	1632	1312	1668	1691	1190	1362	1152	1550	1424	1593
ENSG00000065618.21	COL17A1	17	9	15	19	22	9	8	14	10	2	4	6	4	11	12	7	5	8	3	5	3
ENSG00000065621.15	GSTO2	36	45	37	18	22	22	84	96	66	59	66	58	22	33	49	29	54	39	43	33	38
ENSG00000065665.21	SEC61A2	474	637.001	637	532	550	528	588.999	530	609.999	400.001	463	532	411	582	446	453	483	377	534.001	495	548.999
ENSG00000065675.16	PRKCQ	13	7	8	9	12	7	17	13	15	8	7	9	10	8	14	8	11	6	16	10	13
ENSG00000065717.16	TLE2	90.001	116.999	127	103.999	101	109	105	126.001	114	57	83	70	69.999	139	167.999	85.999	72	70	118.001	82	92
ENSG00000065802.12	ASB1	2335	2979	2812	2720	2783	2940	3064	4092	2980	2146	2413	2486	2029	2792	3637	2056	2004	1911	3334	2146	2531
ENSG00000065809.14	FAM107B	1923	2433	2413	2267	2321	2523	1976	2395	1910	963.999	1075	1242	977	1192	1467	700	763.001	677.999	1370	1062	1105
ENSG00000065833.9	ME1	393	430	444	350	295	299	475	472	433	399	420	480	218	292	361	313	320	288	329	298	283
ENSG00000065882.18	TBC1D1	2456	3109	2860	2752	2623	2856	3517	4378	3548	1935	2234	2321	1472	2179	2487	2109	2179	1882	2321	1688	1935
ENSG00000065883.18	CDK13	2833	3697	3711	2933	2837	3001	3478	3973	3543	2492	3090	3217	2286	2984	3195	2407	2776	2597	3316	2681	3085
ENSG00000065911.13	MTHFD2	2412	3123	3095	2426	2433	2432	2931	3528	2688	3372	3932	4393	1497	2156	2622	1879	2191	1819	2799.08	2002	2273
ENSG00000065923.10	SLC9A7	2554	3200	3237	2664	2619	2781	2621	2731	2562	1748	2159	2224	2078	2807	2669	1850	2196	1891	2831	2322	2599
ENSG00000065970.9	FOXJ2	1613	1999	2041	1719	1673	1806	1935	2251	1991	1341	1462	1633	1266	1791	1798	1355	1449	1351	1749	1419	1594
ENSG00000065978.19	YBX1	13724.9	18553.2	16223.9	13975.8	14072.4	13599.2	14141.2	16112.5	16067.1	10634.8	12253	13753.3	8311.28	12119.1	10891.1	9765.1	9910.2	8943.46	10084.8	10460.5	11143.2
ENSG00000065989.16	PDE4A	419	515.999	482	457.001	446	419.999	500	560.001	563	311	316	351.999	352	500.001	455.999	342.999	374.001	364.999	424.001	372	412
ENSG00000066027.12	PPP2R5A	473	680	695	545.999	543	540	612.001	735	574	346	392	473	374	539	582	410	462	405	530	409	520
ENSG00000066032.19	CTNNA2	0	0	1	0	0	0	0	1	0	2	1	1	0	0	0	0	0	0	2	0	1
ENSG00000066044.15	ELAVL1	2301.26	2925	2859	2563	2432	2538	2883	3093	2894	2111	2369	2432	1731	2426	2232.06	1845	1963	1812	2205.24	1811	2042
ENSG00000066056.15	TIE1	140	165.001	141	130	146.999	131.999	126	159.999	150	87	103	135	67	148	206	93.001	95	95.999	153.001	114.001	132
ENSG00000066084.13	DIP2B	2138	2933	2809	2188	2158	2436	2586	2868	2585	2686	3044	3152	1573	2283	2272	1877	2021	1788	2321	1939	2248
ENSG00000066117.15	SMARCD1	1815	2411	2381	2019	1917	2111	2195	2710	2338	1563	1715	1939	1363	1794	2180	1472	1474	1401	2089	1499	1697
ENSG00000066135.13	KDM4A	1624	2007.14	1872.09	1574	1690.01	1747	1782.51	2405.42	1885.8	1283	1508.11	1636.08	1394	2005	2590.62	1379.16	1490.34	1288	2230.83	1480.23	1748
ENSG00000066136.21	NFYC	450.999	646.002	551.999	502.998	530	522	544	582.999	571.992	411	448.999	506	380.001	567.001	515.001	477	413	422.998	492.001	407.001	463
ENSG00000066185.13	ZMYND12	7	4	8	5	5	11	7	9	8	3	3	11	2	4	3	9	2	3	4	6	5
ENSG00000066230.12	SLC9A3	255.917	386.66	323.959	333.948	304.195	360.617	314.642	243.589	320.657	202.55	223.428	246.835	211.459	388.561	238.139	276.243	234.87	201.472	262.561	243.479	302.166
ENSG00000066248.15	NGEF	283	355.999	346.001	377	356	350.999	270	362.999	280.001	259	288	339	173.001	226	315.999	113	116	120	268.999	163	184.999
ENSG00000066279.19	ASPM	19345	23808	23164	20729	20482	21571	21344	20864	21463	12172	14081	15091	12710	16744	13458	12922	14989	12718	12868	13633	15943
ENSG00000066294.15	CD84	0	0	2	0	1	0	1	0	0	0	0	0	0	1	1	1	1	0	0	0	0
ENSG00000066322.15	ELOVL1	1072	1527	1320	1219	1177	1161	1171	1360	1288	864	871	992	901.001	1262	1252	926	838	743	1042	1038	1069
ENSG00000066336.13	SPI1	0	0	0	0	3.037	1.847	0	1	1.427	0	2.775	1.456	0	0	0	0	1.238	0	0	0	1.177
ENSG00000066379.15	POLR1H	40.748	73.985	63.744	99.808	54.187	59.231	83.211	150.686	71.403	104.073	78.171	107.036	58.165	79.086	143.158	71.109	24.681	51.304	68.154	43.373	57.856
ENSG00000066382.17	MPPED2	0	0	0	0	0	0	0	0	0	0	0	0	0	0	0	0	0	0	0	0	0
ENSG00000066405.13	CLDN18	1	0	0	0	0	0	1	1	1	0	2	2	0	0	1	1	1	1	0	0	1
ENSG00000066422.7	ZBTB11	2034	2712	2716.02	2081	2121	2183	2435	2599	2261	1823	2081.93	2242	1720	2177	2190	1788	1913	1700	2167	1859	2157
ENSG00000066427.25	ATXN3	989.002	1181	1308	988.001	973.999	1024	1074	1107	979	790.999	885.999	967	752.998	955.002	842	741.998	847.002	784	909.002	792	968.001
ENSG00000066455.13	GOLGA5	983	1318	1205	978	1006	985	1132	1330	1288	1039	1142	1323	680.999	970	924	830	914	834	948	932	1065
ENSG00000066468.24	FGFR2	0	0	0	0	0	0	0	0	0	0	0	1	0	0	0	1	0	0	0	0	0
ENSG00000066557.6	LRRC40	1076	1330	1431	1272	1200	1241	1400	1603	1315	968	1071	1249	758	1000	1154	882	955	860	1077	918	1071
ENSG00000066583.12	ISOC1	300	349	308	263	355	290	375	387	338	231	272	261	227	308	314	279	331	228	273	268	322
ENSG00000066629.19	EML1	459.999	582	559.999	419.001	427.999	411	468	484.998	396.999	889.001	1025	1141	252.999	356	347	267.999	264	229.001	399.999	309	318
ENSG00000066651.20	TRMT11	573.999	760	719.001	542.001	520	576.999	695	842.001	658.001	497.001	554.998	620.002	451.999	551.999	702	542	648.999	496	652.999	558	656
ENSG00000066654.14	THUMPD1	1566	1960	1978	1588	1572	1642	1735	2006.13	1807	1375	1567	1722	1091	1429	1575	1155	1320	1123	1498	1283	1441
ENSG00000066697.15	MSANTD3	2130	2621.9	2397	2006.89	2129.88	2060	2034	2352.9	2020	2232	2485	2890	1208	1581	1947	1229	1331	1174	1867.88	1447	1657
ENSG00000066735.16	KIF26A	64	83	76	78	82	73	67	82	68	35	43	47	60	98	102	45	39	46	106	51	58
ENSG00000066739.12	ATG2B	2527	3414	3321	2825	2705	2969	3053	3599	3072	2220	2536	2712	2251	3094	3152	2363	2601	2360	3067	2413	2841
ENSG00000066777.9	ARFGEF1	3249	4103	4035	3097	3054	3503	3827	4244	3793	2690	3088	3099	2379	3158	2986	2593	2958	2505	2975	2834	3235
ENSG00000066813.14	ACSM2B	0	0	0	0	0	0	0	0	0	0	0	0	0	0	0	0	0	0	0	0	0
ENSG00000066827.16	ZFAT	347	455	440	410	377.001	443	416	456	442	329	329	357.999	324.998	471	430.999	299	318.001	308.001	424.001	320.999	456.999
ENSG00000066855.16	MTFR1	614.001	752	733.999	591	585	613	696	852.001	681	615	663	672.999	505	669	699.999	515	578.001	496	803	511	604
ENSG00000066923.19	STAG3	5.002	7.118	2.004	6.016	3.183	4.015	5.016	5.034	8.031	8.03	8.027	2.005	6	8.045	9.063	2.015	4.015	5.021	2.004	5.023	5.024
ENSG00000066926.13	FECH	844.999	1117	1082	966	848	918	1080	1363	1132	729.999	813	922.001	695	984	1132	957.998	1009	789.999	1094	817	955
ENSG00000066933.17	MYO9A	4489	5615	5620	4727	4472	4995	5615	6187	5602	3337	3904	4033	3391	4610	4434	3477	4238	3642	4521	3720	4455
ENSG00000067048.17	DDX3Y	2562	3331	3185.17	2507	2441	2725	2748.17	3285.44	2782.17	2126	2389.16	2566.33	1951	2606	3008	1823	2212	1821	2794.69	2247	2521
ENSG00000067057.19	PFKP	2711.95	3563.79	3343	2629	2605	2638.99	3797.92	4705.89	4146.99	3632.99	4063.99	4572	1483	2427	2567	2095	2066	1935.95	3007	2190	2297.99
ENSG00000067064.13	IDI1	4216	5286	4975	4047	4287	4274	4335	5571	4139	3710	4336	4753	3326	4231	5996	3027	3485	2741	5052	3894	4199
ENSG00000067066.17	SP100	4242.02	4960.23	4864.13	3598.22	3641.88	3756.71	4122.56	4641.93	4085.5	2676.27	3104.74	3253.56	2456.13	3252.73	3162.98	2634.43	2917.36	2337.79	3391.2	3015.12	3469.96
ENSG00000067082.15	KLF6	6596.9	8575	8394	6965	6966	7291	9440	10573	9360	5043	5816	6281	4374	6124	6634	4510	5134	4335	6177	5080	5915
ENSG00000067113.17	PLPP1	332.001	384.999	418.999	348	298	340	378	352	354	231	237.001	238.999	284.999	383	302.001	241.999	246	220	307	320	357
ENSG00000067141.17	NEO1	1896	2339	2402	1913	1873	1951	2142	2312	2075	1166	1291	1510	1632	2204	2167	1388	1523	1443	2065	1700	2128
ENSG00000067167.8	TRAM1	4376	5941	5510	4205	4675	4481	5636	5909	5763	3749	4168	4649	3333	4277	3930	3977	4425	3788	4045	4335	4639
ENSG00000067177.15	PHKA1	325.134	420.809	395.354	360.66	375.594	371.801	475.784	543.46	422.253	228.298	233.632	271.862	236.204	347.434	351.012	272.745	342.138	242.179	360.722	244.799	317.202
ENSG00000067182.9	TNFRSF1A	1687	2254	2150	1802	1641	1777	2510	2868	2536	1478	1597	1831	1340	1962	2100	2045	2019	1818	1991	1549	1728
ENSG00000067191.17	CACNB1	277	366.998	356.999	336	301.001	285.999	360.002	452	382	216.001	240	274.999	266	435.999	443.001	314	291	291	396	308.001	349
ENSG00000067208.17	EVI5	4302	5393.23	5388	4240.25	3999	4367.84	5378	6215	5171.14	4226.46	4800	5248.19	2838.66	3656	3981.95	3115	3562	3253	4165	3407.64	3853.92
ENSG00000067221.14	STOML1	97	124	134	125	110.999	113	138	182	162	105	89	107.001	84	133	183	155	126.001	108	142.999	94	122
ENSG00000067225.21	PKM	30526	41868	38028	32625	31544	32440	26911	37204	29141	18443	21217	22846	19980	32078	42051.8	16941	17212	15733	34337	23642	25304
ENSG00000067248.11	DHX29	1601	2011	1926	1732	1654	1799	2145	2408	2025	1249	1382	1513	1122	1526	1538	1326	1544	1420	1497	1254	1447
ENSG00000067334.14	DNTTIP2	2423	3013	2830	2386	2333	2528	2697	3225	2620	2307	2672	2778	1604	1983	2379	1880.61	2117	1866	2268	1901	2254
ENSG00000067365.15	METTL22	384.999	536.999	506.999	426.999	429.999	431.999	543.002	603.998	527	345.001	388	420	353	564.003	597	417	397.999	430	637.001	415.002	475.001
ENSG00000067369.14	TP53BP1	5396	6624	6487	5144	4981	5447	6381	7920	6095	4390	5008	5361	4668	6451	7219	4741	5490	4818	7137	5265	6167
ENSG00000067445.22	TRO	333.998	406.001	446.001	352	313.999	346.001	373	526.999	461	312.998	382	425.002	374.998	633.001	747	444	409.42	344.999	670	444.999	543
ENSG00000067533.6	RRP15	1213	1501	1597	1250	1300	1333	1549	1683	1473	1063	1268	1387	812	989	1040	912	1123	966	1094	953	1066
ENSG00000067560.14	RHOA	18543.8	23672.1	22915	19291.8	19980.9	20250.3	21035.6	27838.3	21514.9	16310.2	18002.7	19824.6	11987.2	16730	23648.4	13197.7	14474.5	12578.3	20280.8	14023.7	15789.1
ENSG00000067596.12	DHX8	2717	3383	3403	2746	2719	2818	3271	3931	3072	2271	2625	2810	2116	3074	3416	2257	2419	2264	3331	2380	2728
ENSG00000067601.11	PMS2P4	8.068	1.54	0	0	0	0	0	0	0	0	0	0	0	0	0	0	0	0	0	0	0
ENSG00000067606.17	PRKCZ	246	366.001	318.002	301.001	287.998	278.001	288	393	326.999	188.998	219.001	266.001	184.999	293.001	393.001	200	158.002	163	321.002	214.001	243
ENSG00000067646.12	ZFY	805.334	969.908	1026.27	797.594	939.001	952	922.869	1084.17	891	650.306	764.038	841.632	633.322	760.999	895.355	659.35	774.664	618	827	707.999	812.613
ENSG00000067704.10	IARS2	2511	2985	3146	2681	2634	2600	2894	3821	2806	1840	2031	2282	1819	2371	3189	1878	2136	1924	2863	1951	2116
ENSG00000067715.15	SYT1	456	583	604	453.001	463.999	468.002	301.999	383.001	310	509.998	575	604	424	577.999	605	281.001	376.999	300.999	640.001	542.999	626.001
ENSG00000067798.16	NAV3	4271	5591	5388	4746	4338	5002	3677	3970	3638	1873	2140	2308	2976	4119	3621	1912	2119	1936	3544	3129	3735
ENSG00000067829.20	IDH3G	426	646.001	573	474	559	515.001	541	631.999	581	370.001	349.001	457.999	395	555	611.001	400	347.999	358	498	458.999	428.001
ENSG00000067836.13	ROGDI	93.999	163	136.256	122.891	121.001	100	144.999	160.584	140	98.214	124.835	127.615	97	165.001	184	109.156	76.461	98.293	149.974	94.999	119
ENSG00000067840.13	PDZD4	90	148	127	133	111.999	92	113	156	131	90.999	91	117	83.999	159	220	68.001	64	70	174	101	104.999
ENSG00000067842.19	ATP2B3	0	2	0	0	0	0	0	0	1	0	0	0	0	0	0	0	1	0	1	0	0
ENSG00000067900.9	ROCK1	6653.47	8047.6	7926.92	6472.92	6457.24	6997.95	7925.66	8471.74	7715.28	5437.77	6122.82	6712.88	4287.12	5567.5	5588.61	4544.56	5360.85	4639.29	5454.45	5096.74	5825.82
ENSG00000067955.15	CBFB	3150	4031	3994	2942	3146	3209	3734	3737	3571	3101	3588	3842	2052	2525	2465	2327	2492	2134	2553	2638	2823
ENSG00000067992.17	PDK3	1577	1831	1913	1522	1573	1640	1672	1719	1593	1073	1256	1356	1329	1777	1629	1230	1479	1319	1703	1428	1666
ENSG00000068001.14	HYAL2	238	338.999	308	264	217.999	222.999	361	445	379.999	281	265.001	331	213	344	425.001	297.999	241	223	430	262	271
ENSG00000068024.18	HDAC4	555.999	763	648.999	584	594.212	595.998	628.999	700	685.999	496	562.001	624	500	722.002	829.001	580.001	544.999	514	715	548	659
ENSG00000068028.18	RASSF1	473	560	528	531	571.001	523.999	539.999	839	530	419.001	464	481	377.001	564.001	907.999	418.999	394	359	675	382.001	423.001
ENSG00000068078.20	FGFR3	41	38.001	36	50	41	31	46.001	36	33	15	25	26	36	49.999	65	20	33	17	38	24	25
ENSG00000068079.8	IFI35	131.999	168	172.001	146	141	106	167	276	177.999	62	80	74	88	130.998	224	127	112.999	118.999	176.001	108.999	137
ENSG00000068097.16	HEATR6	1323	1745	1712	1415	1403	1551	1682	1857	1681	1014	1142	1241	1088	1506	1653	1204	1230	1139	1473	1219	1382
ENSG00000068120.15	COASY	952	1199	1104	1025	1000	926	1209	1490	1180	788.999	897.001	977	675.999	1139	1452	887.999	868.001	833.001	1415	780.001	974
ENSG00000068137.15	PLEKHH3	175	188.001	187	213.001	187.999	171	197.001	235	226	119	109	108	163	300.999	325.001	167	155	127	234.999	148.999	175.001
ENSG00000068305.19	MEF2A	2100	2710	2545	2124	2010	2130	2238	2357	2204	1765	2064	2136	1642	2129	1954	1291	1497	1327	1974	1833	2213
ENSG00000068308.15	OTUD5	212.777	1204.41	0	507.174	940.094	0	565.321	2006.15	57.989	24.399	726.189	122.399	0	132.573	172.962	338.25	1056.47	670.01	1186.03	430.317	986.083
ENSG00000068323.17	TFE3	1318.49	1102.71	1019.59	746.764	1356.62	1314.06	825.865	1747.42	473.888	884.717	701.947	1555.23	539.636	592.163	772.327	1257.67	31.624	334.139	1368.96	301.963	152.128
ENSG00000068354.16	TBC1D25	311.352	417.273	396.247	365.541	363.615	349.461	463.745	550.126	437.893	315.691	299.847	328.908	254.739	426.821	504.531	339.709	334.214	269.38	446.282	308.341	342.829
ENSG00000068366.21	ACSL4	8725	11173	11237	8133	8245	8726	9962	11628	9669	9577	11041	11680	5163	6587	7257	5557	6592	5488	7748	6454	7252
ENSG00000068383.19	INPP5A	320	389	379	331	344	331	345	466.001	413	300	324	351	186	321	400	256	248	248	369	227	290
ENSG00000068394.11	GPKOW	0	0	533	0	0	499	0	701	0	0	397	438	288	0	0	377	347	288	0	0	405
ENSG00000068400.14	GRIPAP1	781.383	591.605	1521.55	95.099	687.258	156.184	1107.57	570.022	504.99	638.325	165.122	592.378	1471.67	1913.31	1593.95	341.056	1283.35	68.129	1616.98	1174.99	1479.56
ENSG00000068438.15	FTSJ1	1061	1328	1294	1044	1073	1117	1323	1856	1457	1182	1383	1546	644.999	981	1286	989.001	1148	984.001	1311	1048	1008
ENSG00000068489.13	PRR11	5408	6965	6753	5702	5789	6098.96	6935.93	7245	6883	3883	4386	4913	3480	4544	4054.97	4064	4535	4059	3789	3532	4176.94
ENSG00000068615.20	REEP1	378.999	453.999	487	485.001	499	457.999	335	396	341.001	194	241	271	342.001	450.999	442.998	197	231.999	196	362	329	362.001
ENSG00000068650.19	ATP11A	2651	3551	3222	2724	2628	2843	3242	3606	3227	1816	1971	2198	2587	3646	3421	2382	2480	2289	3195	2748	3108
ENSG00000068654.17	POLR1A	4679	5913	5690	4800	4713	5061	6238	6756	6046	4371	5017	5398	3717	5243	5297	4272	4555	4359	5356	4067	4815
ENSG00000068697.7	LAPTM4A	5056	6485	6326	4702	5293	4588	4934.92	5196	4842	4117	4581	5221	3710	5119	4666	4033	4349	3695	4784	4956	5028
ENSG00000068724.18	TTC7A	618.002	734	701	625.999	642.999	605.001	857.999	1018	805	598.999	672.001	710.999	536	843.001	936.001	655.001	743	658.002	983.999	598.001	708.001
ENSG00000068745.15	IP6K2	1337	1741	1684	1421	1304	1401	1464	1848	1419	1158	1368	1468	1182	1677	1996	1225	1252	1046	1844	1336	1453
ENSG00000068781.21	STON1-GTF2A1L	27.939	23.786	6.543	29.834	12.909	29.562	20.092	23.535	16.865	0	5.433	24.679	33.003	28.621	30.043	21.814	4.741	18.521	41.281	23.242	20.51
ENSG00000068784.13	SRBD1	941	1245	1212	1041	1000	1032	1161	1497	1223	731.999	842	906.999	790	1134	1164	824.001	977.999	839.001	1134	893	1042
ENSG00000068796.19	KIF2A	6633	8258	7908	6510	6455	6968	7001	8133.97	7064.93	5229	6030	6400	4297	5782	5855	4507	5267	4475	5949	5086	5956
ENSG00000068831.19	RASGRP2	77	88	91	91	90.001	72.999	87	120	78.001	48.999	35	36.999	62.999	124.999	172	61	63	53.001	109.999	64	82.999
ENSG00000068878.15	PSME4	5290	6631	6710	5423	5259	5771	6346	7180	5972	5183	5880	6137	3983	5553	5677	4290	4876	4194	5688	4818	5462
ENSG00000068885.15	IFT80	2128.13	2423.57	2587.93	2016.98	2054.32	2240.06	2202.36	2469.08	2226.45	1480.4	1698.88	1755.39	1669.19	2337.42	2238.47	1722.79	1775.15	1626.53	2190.27	1901.54	2236.09
ENSG00000068903.21	SIRT2	248.626	30.654	516.849	10.582	46.594	72.821	424.937	245.788	21.764	381.494	26.651	290.858	317.449	16	690.317	194.288	312.457	307.564	535.913	337.354	49.091
ENSG00000068912.15	ERLEC1	2272	2736	2693	2132	2305	2449	2412	2956	2365	1896	2148.14	2224	1812	2198	2353	1714	2022	1696	2282	1981	2304
ENSG00000068971.14	PPP2R5B	276	327	321	316	309	337.999	332	454	315	186	212	219	235	368	459.001	261	234	219	403	233	285
ENSG00000068976.14	PYGM	24.999	25	25	19	12	13	17	17	21	23	13	17	20	16	19.001	10	25	13	19	15	19
ENSG00000068985.5	PAGE1	0	0	0	0	0	0	0	0	0	0	0	0	0	0	0	0	0	0	0	0	0
ENSG00000069011.16	PITX1	5	14	10	16	17	14	11	12	8	5	3	5	6	8	7	7	4	4	7	12	6
ENSG00000069018.19	TRPC7	1	0	0	0	0	0	0	0	0	0	0	0	0	0	1	0	0	0	0	0	0
ENSG00000069020.19	MAST4	1035	1356	1297	1186	1189	1316	1154	1394	1209	895	1001	1032	943	1407	1421	853.001	927.999	929.001	1246	1004	1198
ENSG00000069122.19	ADGRF5	1	1	4	2	1	4	6	4	0	3	2	2	0	0	2	2	0	2	3	0	2
ENSG00000069188.17	SDK2	5	8	20	8	7	9	13	10	9	3	3	6	1	6	6	4	10	12	7	9	2
ENSG00000069206.15	ADAM7	0	0	0	0	0	0	0	0	0	0	0	0	0	0	1	0	0	0	0	0	0
ENSG00000069248.12	NUP133	1181	1438	1446	1318	1259	1240	1465	1814	1362	970	1141	1258	928	1271	1586	956	1203	959	1486	1029	1171
ENSG00000069275.13	NUCKS1	29742	37789	36894	30472	30802	32184	35558	40482	35034	23797	27339	30070	20012	26554	29092	22456	25915	22222	26510	23362	26423
ENSG00000069329.19	VPS35	4562.19	5591	5347	4624	4459	4770.99	4797	5652	4697	3798	4128	4678	2993.99	4189	4615	3167	3567	3017	4345.99	3606	4158
ENSG00000069345.12	DNAJA2	2158	2628	2685	2294	2199	2169	2368	2809	2495	1910	2115	2301	1351	1996	2073	1476	1681	1561	2072	1674	1941
ENSG00000069399.15	BCL3	180	231.001	204	162.001	156.999	164	361	464.999	461.999	93	95	86	118.001	210	218	462	410.999	371	217.001	184	200
ENSG00000069424.16	KCNAB2	363	426.999	481.002	411.999	351.999	380.001	411	485.999	442.001	212.001	247.002	267.999	365.998	509.001	611.001	294	331.001	301.998	518.999	376.998	419
ENSG00000069431.14	ABCC9	29	37	31	40	47	40.003	61	46	32	15	19	27	21	21	15	29	26	21	29	12	21
ENSG00000069482.7	GAL	2	1	0	1	0	1	1	3	3	20	39	25	0	9	6	4	4	5	4	5	2
ENSG00000069493.15	CLEC2D	736.649	956.358	983.521	782.48	720.573	860.278	824.996	839.868	742.692	430.405	569.189	588.108	744.469	896.941	785.65	703.496	756.059	645.268	868.803	832.692	1035.42
ENSG00000069509.6	FUNDC1	296	381	356	347	335	345	307	457	354	237	324	342	214	291	386	238	263	208.869	279	269	307
ENSG00000069535.14	MAOB	18	31	38	41	37	42	37	45	35	22	22	39	23	27	31	12	16	16	18	18	17
ENSG00000069667.16	RORA	823.999	1101	1005	908.999	917	1014	735	690	648	521.999	568.001	635	580	768.001	594	426.999	531.001	425.001	601	671	807
ENSG00000069696.7	DRD4	0	0	0	0	0.5	0	0	0	0.5	0	0	0	0	0	0.5	0	0	0	0	0	0
ENSG00000069702.11	TGFBR3	844.999	1076	1064	1096	1100	1207	846	922.001	869	202	206	274	930.999	1233	1383	544.001	573	523	783.999	669	759
ENSG00000069764.10	PLA2G10	0	0	0	0	0	0	0	0	0	0	0	0	0	0	0	0	0	0	1	0	0
ENSG00000069812.11	HES2	0	1	0	0	1	0	0	0	0	0	0	0	0	0	2	1	0	0	1	0	1
ENSG00000069849.11	ATP1B3	3339	4067	4094	3176	3110	3161	3488	4553	3254	2404	2726	3025	2334	2980	3853	2271	2537	2093	3429	2744	2875
ENSG00000069869.17	NEDD4	6191	7837	7832	6072	6146	6389	6228	7142	6167	4939	5871	6184	3752	5175	5017	3700	4357	3689	4939	4528	5122
ENSG00000069943.10	PIGB	157	197	195.001	142.999	151	148.999	170	180	177.999	111	152	119	135	175.001	137	125	156.001	111.001	138.002	115.001	140
ENSG00000069956.14	MAPK6	2769	3394	3226	2550	2558	2680	2952	3371.99	2940	2800	3254	3423	1641	2259	2233	1859.99	2115	1866	2332	2085	2350
ENSG00000069966.19	GNB5	1378	1735	1793	1355	1415	1431	1656	1942	1627	1395	1511	1760	1109	1464	1476	1218	1164	1104	1559	1246	1360
ENSG00000069974.17	RAB27A	1201.29	1553.59	1549.16	1306.16	1266.72	1363.1	1636.59	1871.31	1650.47	921.218	1091.16	1125.31	1171.23	1426.88	1357.43	1273.11	1518.21	1187.07	1369.04	1326.23	1483.04
ENSG00000069998.12	HDHD5	214.999	276.999	266	219	231	214	266	400.999	257.999	204	205	220	165	278	350	235.999	209.001	178.999	317	196	221
ENSG00000070010.19	UFD1	1492	1974	1758	1544	1526	1474	1559	1881	1628	1290	1463	1704	1235	1733	1898	1241	1331	1165	1777	1424	1507
ENSG00000070018.9	LRP6	1347.18	2651.32	1969.68	2049	2209.5	2598.14	1490.87	2558.06	1383.23	1986.55	1783.68	2447.64	1140.5	2176.01	2204.32	1236.16	2000.15	1814.94	2167.83	1600.55	1550.85
ENSG00000070019.5	GUCY2C	3	1	3	0	1	1	0	0	0	2	1	2	0	0	1	0	1	0	1	1	0
ENSG00000070031.4	SCT	0	0	0	0	0	0	0	0	0	0	1	0	0	0	0	0	0	0	2	0	0
ENSG00000070047.13	PHRF1	0	40.868	0	0	0	0	0	42.673	0	38.363	0	17.076	16.763	61.578	0	0	0	31.842	45.553	43.7	15.048
ENSG00000070061.16	ELP1	3447	4143	4387	3412	3527	3771	4436	5235	4208	2846	3194	3180	2801	3787	4146	3054	3475	3052	3906	2988	3509
ENSG00000070081.18	NUCB2	1553	1912	1922	1638	1466	1640	1814	2024	1738	738.002	882	980.999	1003	1295	1437	1031	1096	904.999	1262	1063	1254
ENSG00000070087.15	PFN2	5101	6546	6213	5557	6008	5750	5356	6046	5224	2431	2751	3041	3515	4868	5038	2998	3381	2887	4007	3760	3962
ENSG00000070159.14	PTPN3	1447	1705	1766	1496	1388.38	1623	1757	1917	1784	1295	1493	1638	1135	1543	1595	1224	1357	1174	1467	1227	1412
ENSG00000070182.21	SPTB	69	90	105	56	55	55	70	65	74	139	165	168	65	75	107	40	49	48	153.001	79	98
ENSG00000070190.13	DAPP1	1	0	0	1	0	0	0	2	0	0	0	1	0	0	0	0	1	0	0	0	0
ENSG00000070193.5	FGF10	1	0	0	0	0	0	0	0	0	0	0	0	0	0	0	0	0	0	0	0	0
ENSG00000070214.17	SLC44A1	4788	6051	5947	4724	4758	5141	5536	5675	5413	3192	3805	4210	3701	4950	4781	3760	4423	3663	4788	4207	4875
ENSG00000070269.14	TMEM260	763.001	995	964.001	736	717	774	951	1019	903	626	661	773	677.999	956.001	880.999	659.001	746.001	658	856	779.001	897.999
ENSG00000070366.14	SMG6	2227	2914	2994	2407	2275	2476	2899	3736	3031	2378	2755	2876	1727	2590	3013	1908	2049	1968	2966	2047	2344
ENSG00000070367.17	EXOC5	5338	6665	6681.98	5388	5632	5818.01	5789.06	6057	5385.99	4599.99	5114	5619	4046	5244	4936	3911	4443	3879.99	4729.96	4675	5293
ENSG00000070371.16	CLTCL1	356	419.001	445.999	384	380.999	354.001	501	640	495.001	829.001	993	1058	295.999	445.001	537	436.999	479.001	476	682	421.001	526
ENSG00000070388.12	FGF22	5	3	2	1	4	7	4	1	3	1	2	1	8	7	11	3	1	0	2	3	5
ENSG00000070404.10	FSTL3	226	215	290	170	165	168	599	886	637	906	918	1115	159	214	340.001	523	558	410	492	331	381.001
ENSG00000070413.21	DGCR2	560	686.001	663.001	586	596.001	536	714	875.001	667	398.001	462	513	464.999	765	935.999	590	497.999	462	854.999	516	614.001
ENSG00000070423.18	RNF126	348	477	457.001	409	415.999	419.999	440	543	478	344.001	368	359	264	446.999	487.001	351.999	307.001	299	386.999	258.001	296
ENSG00000070444.15	MNT	909	1160	1093	1018	934	1011	1133	1418	1264	736	773.001	834	786	1262	1305	858.999	848	776.999	1214	821	980
ENSG00000070476.15	ZXDC	743	984.999	981	900	865	899.001	1000	1359	1093	677.999	752	849.001	798.001	1092	1266	844.999	795	736	1147	798.999	951
ENSG00000070495.15	JMJD6	615	857.001	823	707.001	601	604	748	966	803	763	829.001	903	506	779	895	595	598.001	590.001	850.896	627.001	699
ENSG00000070501.12	POLB	551.001	623.999	650	520.999	544.997	582.999	631	778.002	670.998	440.001	462.999	504.999	385	480.001	571	440	478.001	405	547.001	430	483.999
ENSG00000070526.15	ST6GALNAC1	1	0	1	0	0	0	0	0	0	0	0	0	0	0	0	0	0	0	1	1	0
ENSG00000070540.13	WIPI1	550	677.001	623.999	561.999	603	615.001	596.001	708.001	696	536	695	664	464	647.001	571.001	535.999	576.999	498	619	612.999	698.999
ENSG00000070601.10	FRMPD1	2	0	2	3	1	0	2	3	1	2	1	1	4	0	1	0	1	1	0	0	1
ENSG00000070610.14	GBA2	508	583	586	540.999	499.999	559	655.998	871	679	525	541	601	425.999	750.999	885	534.001	573	494	737.999	481	601.001
ENSG00000070614.15	NDST1	3188	4217	4040	3431	3376	3429	4115	5113	4087	4661	4982	5422	2942	4463	5051	3212	3347	3041	5036.41	3097	3863
ENSG00000070669.17	ASNS	640.19	770.597	715.292	661.334	641.388	625.503	572.911	711.828	502.692	1017.26	1025.47	1258.8	332.556	440.513	493.401	343.472	379.055	322.434	532.399	469.281	498.339
ENSG00000070718.13	AP3M2	1186	1371	1348	1203	1257	1209	1399	1634	1317	941.001	1083	1161	877	1193	1425	947.999	993.001	881	1290	1104	1190
ENSG00000070729.14	CNGB1	1	1	1	1	1	1	1	0	0	0	0	0	0	0	0	0	0	1	1	0	1
ENSG00000070731.11	ST6GALNAC2	12.348	12.876	7.727	16.706	27.775	16.993	12.759	18.247	19.261	3.857	2.939	2.433	11.367	9.865	6.789	9.934	10.185	2	12	1	13.709
ENSG00000070748.19	CHAT	26	15	17	20	21	15	14	16	35	10	5	9	13	8	16	2	7	4	6	4	14
ENSG00000070756.17	PABPC1	14370	19428	17723	15431	15241	16047	16554	20532.9	17628	9782	10904	11964	9378	13531	15411.9	10371	11232	10145	13128.9	10437	11589
ENSG00000070759.17	TESK2	85	143	142	106.041	118.412	114.291	122.44	138	118	104.022	100	93	112	143.377	163.136	103	103	79.343	160.965	116	137.864
ENSG00000070761.8	CFAP20	440.999	647	539.001	467	396	504	449	650.999	504.999	313.999	433	465.999	295	410.998	538	349.001	317	258	413	347.999	357
ENSG00000070770.10	CSNK2A2	3260	4001	4038	3300	3186	3459	4072	4482.27	3921	3097	3448	3715	2302	3144	3300	2524	2942	2569	3164	2657	3066.61
ENSG00000070778.13	PTPN21	1065	1370	1278	1078	1048	1145	1170	1323	1235	1261	1421	1489	768	1011	975.001	795.999	886	811.001	1165	941	1091
ENSG00000070785.17	EIF2B3	464	553	543	452	478.001	471	477.999	697	526.001	338.001	420.999	384.998	366	526	680	376	420	345	603.999	411	428
ENSG00000070808.17	CAMK2A	27.001	29.999	39.001	32	42	26	52	36	51	32.001	27.001	46	22.001	26.999	32	29.999	32	18	35	22	15.999
ENSG00000070814.22	TCOF1	2101	2692	2716	2242	2176	2313	2907	3578	3294	2285	2442.11	2771	1485	2218	2456	1968	2152	1930	2443	1774	2049
ENSG00000070831.18	CDC42	6062.09	7344.77	7933.41	6555.17	6585.81	6782.95	7837.89	7411.81	7355.61	5695.4	6428.16	6432.79	4997.62	6681.99	5361.75	5613.22	6012.63	5156.54	6247.47	5459.64	6546.09
ENSG00000070882.13	OSBPL3	1716	2237	2342	1911	1955	2091	2150	2382	1948	977.999	1128	1142	1557	2151	2284	1000	1096	901	1847	1471	1660
ENSG00000070886.12	EPHA8	0	0	0	0	0	0	0	0	0	0	0	0	0	0	0	0	0	0	0	0	0
ENSG00000070915.10	SLC12A3	0	0	1	0	0	0	1	2	0	0	2	0	0	0	0	0	0	1	0	1	0
ENSG00000070950.10	RAD18	3383	4308	4281	3600	3559	3760	4220	4102	4033	3033	3506	3616	2618	3404	2749	2750	2909	2618	2814	2888	3330
ENSG00000070961.17	ATP2B1	10138	12742	12305	8536	8941	9634	10992	13589	10903	4546	5322	5785	9496	12583	14857	7632	8721	7623	13337	10387	12018
ENSG00000070985.14	TRPM5	0	0	0	0	0	0	0	0	0	0	0	0	1	0	0	0	0	0	0	0	0
ENSG00000071051.14	NCK2	681	850	735	707	656	710	770	772	783	718.001	797.999	890	442	636	610.001	456	470	471	615.001	526	531.001
ENSG00000071054.17	MAP4K4	9713	12383	12027	9645	9257	10025	9831	11796	10147	7390	8590	9502	6829	9437	10113	5992	6752	6088.36	9797	8030	9277
ENSG00000071073.13	MGAT4A	156	201	167	135	168	161	140	175	116	86	103.001	129.999	124	144	171.001	89	96	96.001	155.001	129	162.999
ENSG00000071082.11	RPL31	4273.91	4546.97	4553.99	4016.98	4648	4180.99	4755	6032.94	4278	3432	3985.99	4743.98	2806	3573.99	4350.98	3443.99	3629.99	2826	3823.97	3392.99	3522.99
ENSG00000071127.18	WDR1	15594	19901	19202	18953	17848	18657	22443	27610.6	22965	12624	13948	14988	10095	14775	16570	11526	11697	10666	14421	10879	11878
ENSG00000071189.21	SNX13	1978	2451	2384	1965	1907	1984	2059	2323	1991	1416	1661	1674	1596	2010	2012	1497	1789	1517	2009	1796	1973
ENSG00000071203.9	MS4A12	0	0	0	0	0	0	0	0	0	0	0	0	0	0	0	0	0	0	0	0	0
ENSG00000071205.12	ARHGAP10	1552	1836	1966	1601	1460	1760	1720	1995	1721	1567	1712	1990	1170	1560	1722	1025	1240	1123	1692	1327.97	1415
ENSG00000071242.13	RPS6KA2	680.999	959.999	930.001	829.001	795	826	813.001	952.999	883.001	584	715.001	748	772	1244	1330	658	688	616	1010	774	954.001
ENSG00000071243.16	ING3	818	918	939	777	745	828.004	781.999	786.999	774	589	653	786	535.001	671	634.001	545	635.001	529	568.001	598	671
ENSG00000071246.11	VASH1	372	425	496	432	419	437.008	379.001	452.001	383.999	357	325.001	379	385	607	754.999	369.001	374	349	653	442	524
ENSG00000071282.12	LMCD1	363	407	431	322.999	311	322	519	610.999	513	2492	2867	3173	328.999	404.001	396	552	568	517.999	540.999	416	502
ENSG00000071462.13	BUD23	773	874	967.747	821	794	764	917	1300	915	766	832	971	580	856	1191	695	662	587	1020	733	702
ENSG00000071537.14	SEL1L	3721	4887	4815	3541	3845	3889	4558	4992	4424	3134	3577	4014	3098	4184	4326	3440	3798	3244	4187	3587	4162
ENSG00000071539.14	TRIP13	3681	4577	4350	3838	4078	3902	4640	5619	4688	3297	3689	4026	2290	3193	3488	2974.57	3051	2601	3323	2786	2911
ENSG00000071553.18	ATP6AP1	1524	2081	1859	1756	1719	1617	1841	2253	1991	1323	1465	1563	1524	2364	2651.98	1675	1560	1452	2412	1767	1923
ENSG00000071564.19	TCF3	1385	1858	1600	1558	1482	1546	1763	1913	1769	1488	1534	1755	1076	1769	1962	1312	1274	1153	1726	1341	1473
ENSG00000071575.12	TRIB2	438	502.001	527	338	325.001	342	422	470	408	472	513	565	447.999	603.001	786	420	471	398	826	658	696
ENSG00000071626.17	DAZAP1	2307	3096	2845	2412	2361	2344	2848	3587	3176	2082.01	2255	2499	1540	2262	2596	1853	1938	1726	2386	1831	1896
ENSG00000071655.18	MBD3	769.237	981.761	995.72	996.212	886.498	812.881	990.829	1347.53	1075.36	807.428	871.823	917.102	763.843	1251.07	1646.3	899.532	795.205	755.751	1453.84	757.067	874.666
ENSG00000071677.1	PRLH	0	0	0	0	0	0	0	0	0	0	0	0	0	0	0	0	0	0	0	0	0
ENSG00000071794.16	HLTF	5171	6379	6271	5391	5622	5686	5664	6500	5578	3065	3660	3847	3317	4427	4557	3558	4190	3479	4017	3598	4064
ENSG00000071859.15	FAM50A	1219	1462	1504	1234	1238	1183	1371	1898	1535	1171	1263	1357	857.001	1291	1651	1020	953	891.999	1462	1009	1128
ENSG00000071889.17	FAM3A	374.001	538.001	498	467.001	431.999	404.001	507.999	598.998	540	290.999	326.999	344	300	454	572	373.002	329.001	356.999	488.001	334	383.001
ENSG00000071894.17	CPSF1	833.792	555.618	119.878	204.339	504.191	943.895	803.98	996.682	58.399	19.257	301.551	852.614	15.607	475.485	877.119	853.963	755.395	144.912	217.208	118.278	34.836
ENSG00000071909.19	MYO3B	1	1	0	1	0	2	3	1	2	0	0	0	0	3	2	2	2	2	0	0	1
ENSG00000071967.12	CYBRD1	2292	2842	2837	2300	2307	2172	2153	2245	2159	1315	1455	1645	2059	2697	2562	1542	1636	1423	2400	2186	2367
ENSG00000071991.9	CDH19	0	0	0	0	0	0	0	0	0	0	0	0	0	1	0	0	0	0	0	0	0
ENSG00000071994.11	PDCD2	1862	2208	2166	1829	1835	1872	2027	2491	2030	1511	1694	1892	1306	1734	2075	1313	1526	1274	1883	1486	1642
ENSG00000072041.18	SLC6A15	1	0	1	0	0	0	0	0	0	0	0	0	0	0	0	0	0	0	0	0	0
ENSG00000072042.13	RDH11	2582.84	3414.94	3247.83	2601.94	2634.57	2629.89	2679.87	2907.76	2727.97	2174.76	2421.81	2676.63	2108.63	2927.77	2823.93	2202.25	2447	2140.89	2789.82	2643.89	2875.74
ENSG00000072062.16	PRKACA	1066.89	3105.48	2743.57	2341.08	2452.61	2267.3	2155.54	2439.33	2192.37	1984.09	2171.53	2238.79	2157.55	2227.73	1995.1	1398.13	1243.26	1584.39	1882.13	1733.66	1798.72
ENSG00000072071.17	ADGRL1	507.176	714.418	615.264	504.836	574.583	554.495	498.194	661.023	599.074	257.949	331.383	478.482	456.368	631.13	888.187	475.674	314.337	412.509	580.64	370.453	510.899
ENSG00000072080.11	SPP2	1	0	0	1	0	1	0	1	1	1	1	0	0	2	0	0	0	0	0	0	0
ENSG00000072110.16	ACTN1	15436	20552	20171.3	17536.3	16671.2	17076.4	24751.3	28343.6	25569	24274.2	26486.4	28983.5	8870.4	13838.8	13916.4	14099.9	14191.8	13409.2	15263.1	11887.7	13838.5
ENSG00000072121.17	ZFYVE26	2191	2691	2859	2401	2288	2561	3033	3513	2862.94	1806	2127	2238	2177	3126	3441	2389	2489	2281	3174	2350	2650
ENSG00000072133.12	RPS6KA6	568.999	744.001	764	579	597	662	618	666.999	540.001	508.999	595	579.999	466	619	566.999	443	531.999	415	558	532	628.001
ENSG00000072134.16	EPN2	1281	1718	1600	1521	1493	1539	1461	1784	1517	816	906.985	990.001	988	1437	1387	851.999	947.001	857	1256	939	1007
ENSG00000072135.13	PTPN18	987	1302	1230	1093	1033	1179	1181	1341	1359	719	796.001	893	704	1027	1046	789.999	843	811.999	911.001	856.999	865.999
ENSG00000072163.20	LIMS2	685.999	895.001	827	809	794.999	786.001	1038	1426	1190	803	855.999	999.999	674.001	1040	1334	866.002	735.002	765	1172	700	833
ENSG00000072182.14	ASIC4	1	2	1	2	1	2	2	2	3	3	2	4	4	2	2	8	2	3	2	1	4
ENSG00000072195.15	SPEG	756.001	1035	966.001	1013	884.999	920.999	885.999	1265	991	455	518	567.902	718.698	1228.96	1470.92	713.904	650.943	595.86	1199.83	753	884
ENSG00000072201.14	LNX1	7	18	10	11	4	6	7	8	11	6	11	8	7	15	4	7	10	4	8	8	8
ENSG00000072210.19	ALDH3A2	862.998	1058	1193	1016	1099	1100	1145	1357	1071	433.001	543	623.002	840.998	1164	1255	876	1058	818.001	1131	814.001	975
ENSG00000072274.14	TFRC	3954	4831	5163	4100	4066	4281	2722	3434	2557	2944	3131	3514	3865	5056	6307.06	2167	2443	2052	5723	4347.03	4940
ENSG00000072310.18	SREBF1	495	680.002	673.999	559.999	516.001	547	468.999	588	503	392	428.001	428.999	548.001	956	1106	575.999	523.999	548.998	886.001	587	681.001
ENSG00000072315.4	TRPC5	29	28	28	17	14	16	17	14	6	5	8	8	16	16	16	10	17	8	19	5	19
ENSG00000072364.13	AFF4	12478	15961	15531	12290	12723	13055	16074	16053	15411	11839	13404	14333	9489	12408	10841	10532	11829	10521	11236	10925	12849
ENSG00000072401.15	UBE2D1	336	383.001	419.999	296	369	304	346.999	344.999	337	298.001	319.001	399.001	214.999	232.999	233	271	318	218	231	267	310
ENSG00000072415.10	PALS1	2255	2964	2961	2512	2474	2573	3022	3300	2859	1700	1815	2041	1763	2191	2200	1813	2191	1956	2151	1853	2211
ENSG00000072422.17	RHOBTB1	232	350	301	168	185	207	439.999	506	420	314	348.999	353	256	366	406.999	374	497	420	544	405	510
ENSG00000072501.19	SMC1A	8979	11667	11037	9158	8788	9395	10116	11835	10786	7410	8355	9012	7669	10311	10938	7794	8545	7637	10449	8942	9866
ENSG00000072506.14	HSD17B10	692	853.999	876	757.999	801.999	710	872.001	1235	928.999	696.999	795.999	882.001	542	804.999	1188	716	700	590.999	962	618	669
ENSG00000072518.23	MARK2	1594	2058	1949	1706	1589	1634	1859	2123	1953	1443	1564	1709	1335	1811	2051	1425	1405	1290	1983	1413	1637
ENSG00000072571.20	HMMR	2680	3429	3169	2830	2911	2928	3193	3961	3293.18	1534	1823	2066	1567	2059	2351	1873	2258	1839	1991	1789	2001
ENSG00000072609.18	CHFR	318.999	400	419	350.021	330.011	365.999	408	504.043	457.001	380.001	415	448.005	272.999	447	482.999	378.007	350.312	334.007	566.999	358.001	411
ENSG00000072657.10	TRHDE	32	37	48	32	36	35	9	14	10	46	32	51	52	64	48	32	34	28	60	39	45
ENSG00000072682.20	P4HA2	1858	2327	2333	1724	1664	1682	2255	2685	2237	2865	3197	3554	1506	2266	2768	1944	2072	1785	2944	2134	2268
ENSG00000072694.22	FCGR2B	0	0	0	0	0	0	0	0	0	0	0	1	0	1	2	0	0	0	0	0	0
ENSG00000072736.19	NFATC3	1332.81	1611.31	1655.32	1397.18	1382.06	1454.83	1689.15	1819.52	1734.52	1228.32	1394.8	1441.18	1034.38	1503.66	1439.95	1257.96	1317.25	1195.55	1387.18	1254.75	1406.09
ENSG00000072756.18	TRNT1	2115	2680	2609	2072	2141	2213	2590	2948	2608	1979	2365	2364	1751	2182	2006	1840	2171.92	1930	2121	1972	2300
ENSG00000072778.20	ACADVL	1719	2332	2167	1871	1731	1818	2362	3232	2618	1271	1416	1507	1204	1959	2464	1568	1420	1361	2015	1352	1530
ENSG00000072786.13	STK10	1371	1715	1653	1573	1397	1473	1685	2147	1842	933.999	967	1084	989	1591	1827	1077	1054	1005	1703	1128	1374
ENSG00000072803.18	FBXW11	2994	3781	3841	3071	3196	3325	3404	4007	3231	2593	2930	3083	2184	3030	3439	2292	2462	2138	3067.98	2619	2867
ENSG00000072818.12	ACAP1	0	1	1.5	0	0.5	0	0	1.5	1.5	1.5	5	1	0.5	1.5	1.5	1	0	1	0.5	1.5	0.5
ENSG00000072832.15	CRMP1	244	330.001	265	200	231	224	242	300.999	259	231	261.001	274.001	216	316.999	403	192	162	175	382	259	274
ENSG00000072840.13	EVC	2635	3340	3226	3048	2711	2972	2764	3412	2925	2211	2448	2756	2300	3599	4024	2286	2202	2209	3912	2509	3172
ENSG00000072849.11	DERL2	1337	1554	1650	1354	1335	1259	1551	1856	1463	1279	1498	1582	1035	1365	1499	1189	1206	1015	1360	1189	1314
ENSG00000072858.11	SIDT1	4	0	0	3	1	0	2	1	1	0	3	1	1	1	2	0	1	1	1	2	3
ENSG00000072864.16	NDE1	1417.41	1221.28	1531.13	456.604	723.791	1183.35	1635.82	1555.72	1319.75	976.998	768.122	1319.49	928.458	461.26	1537.86	725.478	1182.02	378.625	955.589	899.267	362.872
ENSG00000072952.21	IRAG1	2	0	4	1	1	2	5	5	4	0	2	1	0	1	3	2	1	0	2	2	3
ENSG00000072954.7	TMEM38A	62	85	82	77	74	67	73	76	68	44	41	53	60	94	96	53	36	42	69	68	64
ENSG00000072958.9	AP1M1	1129	1440	1452	1373	1312	1353	1533	1639	1488	1023	1047	1140	881	1328	1193	1039	961.001	914.001	1130.04	966	1003
ENSG00000073008.16	PVR	2155	2842	2668	2293.86	2233.94	2239.92	3302	3658.7	3323.88	2773.95	3189.87	3614.79	1874	2611	2689.91	2328.93	2482	2245	2769.86	2301	2672.68
ENSG00000073050.12	XRCC1	624	868	790.999	729.001	659.001	726.999	717.91	922.001	820.999	539	587	667	481.001	802.001	856	515	491	540	785.939	587.001	674.999
ENSG00000073060.17	SCARB1	553.001	664.999	683	522	512	564	733.001	851	792.999	494.999	496.001	554	442	688	689.002	587	559.999	557.999	658.999	491	598.001
ENSG00000073067.14	CYP2W1	0	0	0	0	0	0	0	0	0	0	0	0	0	1	0	0	0	0	1	0	0
ENSG00000073111.15	MCM2	3107	4189	3990	3856	3698	3600	3747	5032	3963	2529	2805	3140	2618	4225	5691	2907	2747	2705	4589	2854	3219
ENSG00000073146.17	MOV10L1	74	84.999	97	22	24	36	51	60	49	81.999	89	124	39	47.999	51	50.001	47	34	104	84	107.001
ENSG00000073150.14	PANX2	60	90	75	58.999	54	57	53	74	76	47	42	43	73	102	131	58	57	46	146	91	97
ENSG00000073169.15	SELENOO	100	133	125	144	115	127	132	185	141	90	79	121	106	208	249	102	88	87	206	105	140
ENSG00000073282.14	TP63	11	12	6	1	4	3	9	6	6	2	5	3	3	8	6	12	9	5	5	3	4
ENSG00000073331.18	ALPK1	564.999	707	723.001	591	543	589	746.999	840.001	725.923	340.999	418.001	389.001	498	705	683	573	635.002	530.002	626	574.001	622
ENSG00000073350.14	LLGL2	26	39	34	27	33	22	33.001	49.999	32	30	20	22	29.001	41	51	27	16	26	36.001	25	33
ENSG00000073417.15	PDE8A	1140	1473	1517	1155	1213	1229	1309	1283	1343	949	1051	1070	845.002	1158	990	868.999	888.999	766.999	935	963.002	1125
ENSG00000073464.13	CLCN4	577	771	731	697	653	650	578	694	658	592	588	712.001	450.999	616	610	346	391	397	583.001	491	583
ENSG00000073536.18	NLE1	355.999	434	455	391	377	405	491.001	600	489.001	400	436	465	271	419	512.999	344	384	317	524	330	386
ENSG00000073578.18	SDHA	5378.28	7165.96	7085.08	6179.88	5748.96	6031.16	5787.08	7881.31	6252.64	4292.1	4968.59	5356.44	4456.85	6739.35	8546.72	4091.8	4251.23	3676.62	7255.43	4929.76	5566.31
ENSG00000073584.20	SMARCE1	5164.7	6667.13	6514.28	5263.92	5471.95	5409.12	5659.8	6354.73	5744.89	3868.17	4751.59	5291.03	3598.6	4570.92	4740.28	3968.02	4353.61	3798.32	4438.17	4287.09	4725.99
ENSG00000073598.6	FNDC8	1	0	0	0	0	2	0	0	0	0	0	0	0	1	0	0	0	0	0	0	1
ENSG00000073605.19	GSDMB	471.001	566	600	460.999	438.999	423.002	644	730	685.002	503	633	614.001	553	838.001	863	576	659.999	575.999	843	653	692
ENSG00000073614.13	KDM5A	5469	6590	6778	5553	5382	5577	6545	7795.82	6295.28	4452	5073	5538	4194	5758	6993	4175	5043	4480	6608	4616	5528
ENSG00000073670.14	ADAM11	76	109	102	112	109	107	117	137	117	58	63	96.999	75	124	158	61	75	59	111	68	88
ENSG00000073711.11	PPP2R3A	2663	3375	3231	3029	2776	3220	3010	3137	2906	2827	3328	3446	2083	2809	2622	2017	2296	1957	2560	2427	2840
ENSG00000073712.15	FERMT2	5418	6837	6550	4853	5217	5262	8491	9596	8326	9551	11462	12383	3609	4932	4819	5255	6076	5258	5437	5078	5719
ENSG00000073734.10	ABCB11	0	0	0	1	0	0	0	0	0	1	0	1	0	0	0	0	0	0	2	0	1
ENSG00000073737.17	DHRS9	0	0	0	0	1	0	0	0	0	0	0	0	0	2	0	0	0	1	0	0	0
ENSG00000073754.6	CD5L	0	0	0	0	0	0	0	0	0	0	0	0	0	0	0	0	0	0	0	0	0
ENSG00000073756.13	PTGS2	11	13	16	10	8	8	10	16	13	41	31	40.999	6	17	16	17	19	13	9	20	14
ENSG00000073792.16	IGF2BP2	3213	4279	3888	3687.99	3553	3783	4047	4583	4215	2237	2587	2809	2281	3184	3064	2383.99	2432	2278	2635	2346	2591
ENSG00000073803.14	MAP3K13	689.001	819	793.001	629	606	778.999	765.003	823	810	539.002	622.999	726	573	743.001	637	582.001	622	589	609.001	592.999	672
ENSG00000073849.16	ST6GAL1	72	89.999	97	57.001	72	73.001	56	80.001	72.999	85.001	115.999	123	69.001	88.999	89	80	69	61	130.001	121	106
ENSG00000073861.3	TBX21	0	0	0	0	0	0	0	0	1	0	0	0	0	0	1	0	1	1	0	0	1
ENSG00000073905.8	VDAC1P1	4.008	5.004	4	3.002	5.008	2.001	4.003	3.006	4.007	4.008	2.005	2.003	1.002	3.003	1.002	3.006	4.009	2.002	3.008	5	1.027
ENSG00000073910.23	FRY	949.999	1205	1232	1087	1010	1145	1079	1158	1086	681.999	764	779	1056	1484	1378	846.001	932.001	826	1297	1110	1314
ENSG00000073921.18	PICALM	7052	8925	8904	6257	6325	6884	8210	8315	8240	6533	7775	8328	4517	6096	5166	4918	5656	4848	5649	5804	6569
ENSG00000073969.19	NSF	1119.02	1039.36	1251.74	1729.86	1499.34	2087.86	1380.06	2338.82	1552.25	718.707	1341.11	2180.33	1694.66	1130.94	1397.95	983.855	1214.65	1113.69	2075.61	1202.46	968.428
ENSG00000074047.22	GLI2	803	1230	1107	816	700	759	1032	1190	1122	1626	1865	1852	574	913	895.999	794	689	694	1100	825.999	960.001
ENSG00000074054.21	CLASP1	4747	6002	5752	4620	4614	4852	5684	6155	5677	4065	4705	5078	3733	5227	5191	3856	4305	3954	5198	4173	4825
ENSG00000074071.15	MRPS34	393.999	559.999	514	483	442	422	415	639	527	300.001	352	414.999	242	418.001	563.001	319	289	297	472	336	346.001
ENSG00000074181.9	NOTCH3	183	230	234	223	183	189	289	333	303	261	316	310	311	501	673	390.001	345	350	573	360	418.999
ENSG00000074201.9	CLNS1A	1363	1769	1721	1428	1412	1470	1581	2213	1536	1210	1314	1429	904	1183	1668	1095	1262	1067	1435	1095	1128
ENSG00000074211.14	PPP2R2C	6	3	3	5	10	3	5	5	5	3	5	7	5	4	6	2	2	3	4	0	3.001
ENSG00000074219.14	TEAD2	382	455.001	475.001	356.999	340	366.001	379.001	550.001	453.001	411	462	481.999	314	554.999	602.999	365.001	364	332	542	379	466.001
ENSG00000074266.23	EED	1004	1146	1261	967.001	930.999	1038	1186	1448.09	1088	935.001	1015	1077	888	1131	1407	890.999	1025	931.001	1369	979	1113
ENSG00000074276.11	CDHR2	2	1	0	0	1	1	0	0	0	0	0	0	2	0	2	1	0	3	0	0	0
ENSG00000074317.11	SNCB	7	9	6	4	5	4	2	2	2	0	4	2	3	5	7	4	4	1	8	0	6
ENSG00000074319.13	TSG101	726.001	967.001	854.001	719.001	714.001	755	710.999	899	737.998	505.001	686.001	699	442.001	631.002	674	492.999	568.001	480.001	633.999	532.129	614.156
ENSG00000074356.17	NCBP3	2443	3071	2976	2432	2401	2635	2889	3482	2914	2607	2890	3091	2019	2707	3039	2189	2372	2145	2832	2234	2657
ENSG00000074370.18	ATP2A3	63	98.999	118	116	90.999	94	101	138	114.999	77.999	67	70	97	203	237	100	101	86	211	102	139
ENSG00000074410.14	CA12	15	17	16	16	14	18	29	34	39	3	13	9	23	25	17	23	27	40	14	17	21
ENSG00000074416.16	MGLL	1734	2316	2196	2059	2024	2067	2010	2303	2110	960.999	1118	1111	1343	2075	2145	1219	1211	1054	1689	1309	1443
ENSG00000074527.13	NTN4	1474	1841	1850	1778	1822	1839	2467	2961	2534	476	545	596	1929	2616	3036	1567	1755	1503	2414	2073	2422
ENSG00000074582.15	BCS1L	212.998	287.001	288	267.002	261.001	218	308.002	374.999	340.002	223.999	257.999	265.001	231.999	307	349.001	244	243.001	220.999	257.002	221.999	238.001
ENSG00000074590.14	NUAK1	2006	2532	2471	1446	1577	1587	2264	2627	2169	6513	7404	8181	1346	2001	2267	2171	2271	2132	3544	2715	3061
ENSG00000074603.19	DPP8	3175	3988	3921	3287	3321	3467	3586	4028	3460	2453	2888	3104	2452	3160	3372	2461	2807	2478	3200	2787	3143
ENSG00000074621.14	SLC24A1	422.999	555	553	526.999	462.001	507	518.999	565.001	531.001	338	366	423	387.999	501	564.999	397	440	375	562	454	528.999
ENSG00000074657.14	ZNF532	3342.97	4415.97	4021.99	3467	3110.98	3491.99	4084.97	4257.97	4086.99	2959	3412.99	3507.99	2418	3531	3076.99	2821.97	3141	2745.99	3346.99	3171.99	3500.99
ENSG00000074660.17	SCARF1	0	26.5	0.5	26.787	16.424	17.319	9.5	11.5	2	27	29.988	29	23	25	30.778	0	14	15.521	0.5	2	20.476
ENSG00000074695.6	LMAN1	6264	7926	7934	5961	6262	6481	7566	8019	7259	5927	6925	7611	5774	7745	7300	6825	7669	6511	7242	7039	7750
ENSG00000074696.13	HACD3	4603	5649	5618	4526	4586	4614.04	4807	5406	4895	3188	3716	4167	3203	4584	4329.25	3311	3636	2991	4247	3871	4255
ENSG00000074706.14	IPCEF1	5.229	7.54	9.795	10	13	14.688	6	18	7	1	2	2	10	18	11	5	3.13	7	6.909	7	9.387
ENSG00000074755.15	ZZEF1	2470	3193	3245	2814	2634	2971	3385	4030	3341	2212	2395	2665	2300	3554	3698	2640	2717	2501	3476	2487	2813
ENSG00000074771.4	NOX3	0	0	0	0	0	0	0	0	0	0	0	0	0	0	1	0	0	0	0	1	1
ENSG00000074800.16	ENO1	13741	17487	17097	14937	14771	14556	16723	21104	17265	11554	12596	14081	8249	12975	14895	11080	11192	9982	13526	9661	10759
ENSG00000074803.21	SLC12A1	0	1	0	0	0	2	0	0	1	0	0	0	0	0	0	0	0	0	0	0	0
ENSG00000074842.8	MYDGF	490.001	667	643	516.001	539	478	500	699	580	420	517	577.001	334	634	822	512.001	457	381	695.999	507	547.999
ENSG00000074855.11	ANO8	129	167	158	177	159	132	113	175.999	178	100	82	123	136	213	282.001	112	113	106	230.008	113	155
ENSG00000074935.14	TUBE1	418.001	551.001	628	406.001	416.999	410.001	465	459.001	452.998	386	492.001	460	380.001	465.001	360.999	386.001	482.001	422.999	393.999	463.999	500.999
ENSG00000074964.17	ARHGEF10L	215.999	310	315	274.001	271.998	273.999	304	413	327.001	199.999	219.001	227	182.001	293	383	214.998	229.999	174	370.001	197.999	269
ENSG00000074966.11	TXK	56	59	60	65.001	83	70	42	35	45.001	6	2	7	18	25.999	25	16	3	13	17	10	15
ENSG00000075035.10	WSCD2	0	0	1	1	0	0	0	0	0	0	0	1	0	0	2	0	0	0	0	0	2
ENSG00000075043.21	KCNQ2	0	0	0	0	0	0	0	0	0	0	0	0	0	0	0	0	0	0	0	0	0
ENSG00000075073.16	TACR2	0	0	0	0	0	0	1	0	1	0	1	0	0	1	0	0	0	1	0	0	1
ENSG00000075089.10	ACTR6	559.001	674.999	748	580	582.999	621.999	652	816.001	569.001	433.001	528.001	571.999	376	486	707.001	398.999	468	429.001	606.998	482.999	462
ENSG00000075131.10	TIPIN	320	445.414	446.002	361.999	332	360.001	398	519	471	280.004	327	384.001	257.999	336.003	365.773	270.002	350.999	273.001	323	281	352
ENSG00000075142.14	SRI	766.001	890.001	943.999	831.001	835	787	1022	1030	968.999	616	709	875	408.001	592	604	594	640	513	578.001	550	623.999
ENSG00000075151.24	EIF4G3	5620	7091	6842	5546	5369	5821	6618	7070	6522	4552	5057	5662	4384	5945	5502	4803	5268	4474	5413	4950	5696
ENSG00000075188.9	NUP37	572.001	645.999	629.999	519	608	622	652.001	723.001	630	433	467.001	586.001	373.999	487.001	450.001	436.999	485	427	478.002	401.999	414
ENSG00000075213.11	SEMA3A	1268	1509	1439	1719	1574	1635	505	512	483	53	58	67	682	861.999	747	175	185.999	165.001	426.999	429.001	567.001
ENSG00000075218.19	GTSE1	2281	2830	2801	2446	2438	2491	2730.99	3084	2844	1777	1880	2245	1549	2348	2391	1919	1812	1614	2028	1652	1905
ENSG00000075223.14	SEMA3C	5637	7065	7136	4216	4346	4628	7267	7377	7059	5202	6113	6456	3442	4651	3978	3826	4372	3823	4448	4502	4834
ENSG00000075234.17	TTC38	161	184	207.999	172.001	187	167	186	250	205	145	122	162	115	204.001	221	189.999	152	160	224	122	126
ENSG00000075239.14	ACAT1	940.002	1211	1210	1078	1076	1065	963.001	1264	1034	628.002	775	786	616	789	925.002	593	665.999	571.999	810.001	680.999	714.999
ENSG00000075240.17	GRAMD4	257	354	336	273.999	300	247	266.999	324	277	197.999	256	244	221.999	346.001	426	250.999	219	201	331	266	308
ENSG00000075275.18	CELSR1	227	320.999	328.001	266.001	237.999	290.999	273	366.001	294.999	214	255	263	223	314	383	287	241	232.001	368.001	231	298
ENSG00000075290.8	WNT8B	0	0	0	0	1	2	0	0	0	0	0	0	1	1	0	0	0	0	0	0	0
ENSG00000075292.19	ZNF638	6728	8515	8312	6551	6417	7061	7901	9087	7581	5453	6400	6919	5423	6964	7502	5584	6463	5496	7645	6241	7348
ENSG00000075303.13	SLC25A40	1315	1521	1597	1268	1382	1345	1389	1396	1313	907	1065	1117	1008	1278	1152	884	1072	937	1096	1088	1243
ENSG00000075336.12	TIMM21	816.001	1007	1015	760.999	859	815	887	1071	975.001	692	802.001	837	589	786	831.001	676	739.002	670.001	737	723	724.999
ENSG00000075340.23	ADD2	438	560	519.999	476	533.001	582.001	515.001	628.999	512	260.999	300.001	327	337.999	547	601.315	352	416.999	372	512.999	360	475
ENSG00000075388.4	FGF4	0	0	1	0	0	0	0	0	0	0	0	0	0	0	0	0	0	0	0	0	0
ENSG00000075391.18	RASAL2	2644	3436	3254	2784	2668	2967	3052	3141	3033	2479	2758	3003	1993	2805	2502	2139	2481	2217	2553	2315	2737
ENSG00000075399.14	VPS9D1	159	173	186	216	190	165	182	230.999	229	108	127	152	142	261	346	144	130	138	256	146	187
ENSG00000075407.19	ZNF37A	2646.35	3297.02	3144.37	2439.31	2405.05	2694.05	3094.6	3037.07	3008.23	1852.67	2064.75	2258.21	1903.6	2347.15	1989.89	2063.2	2371.09	2106.49	2108.8	2181.55	2550.14
ENSG00000075413.19	MARK3	3541	4487	4356	3490	3380	3572	4090	4419	4022	3056	3444	3641	3294	4183	4019	2999	3375	2865	4072	3429	3924
ENSG00000075415.15	SLC25A3	4331	5187	5369	4585	4801	4555	6033	7844	5618	4110	4459	4892	3302	4586	6062	4132	4532	3658	5480	3635.13	4130
ENSG00000075420.13	FNDC3B	3100	4005	3837	2732	2686	2866	4557	4775	4494	4062	4688	5051	2380	3198	2815	3526	3818	3400	3304	3013	3596
ENSG00000075426.12	FOSL2	3637	4627	4636	4050	3990	4090	7053	7916	7228	2137	2387	2652	2575	3642	4072	4272	4465	4161	3523	2532	3015
ENSG00000075429.9	CACNG5	0	1	0	1	0	1	1	2	1	0	0	0	0	0	0	0	2	2	1	2	2
ENSG00000075461.6	CACNG4	469	662	640	662	604	596	592	645	635	613	618	646	381	526	530	287	271	261	500	356	438
ENSG00000075539.15	FRYL	5612	6903	7003	5401	5369	5713	6183	6794	6043	4202	4720	4954	3926	5356	5152	3850	4531	3821	4940	4189	5045
ENSG00000075568.17	TMEM131	2192.71	2902.96	2252.79	2133.41	2164.35	2242.34	2345	2526.87	2563.03	1257.82	1455.45	1419.32	1653.62	2029.08	1716.69	1535.01	1973.41	1491.37	1404.85	1722.42	2128.79
ENSG00000075618.18	FSCN1	984.001	1243	1162	1161	1153	1078	1209	1443	1320	1074	1098	1349	697	1199	1383	972	797	832	1334	813	1067
ENSG00000075624.17	ACTB	69401.3	90874.3	87153.4	80068	78223.6	79651.8	117325	148347	119207	78552.9	86348.6	94984.8	41061.2	63857.5	76808.9	68468	69070	63466.3	72671.3	49802	57812.7
ENSG00000075643.6	MOCOS	104	127	127	126	122	110	119	148	126	57	84	84	96	146	124	82	118	84	144	107	97
ENSG00000075651.17	PLD1	523.999	610.001	629	619	521	570.001	739.001	752.999	674	194	201.999	217	531	681.999	622.999	641.999	764	611	545.001	456.999	592.001
ENSG00000075673.12	ATP12A	0	1	0	0	0	0	0	0	1	0	0	2	0	0	1	0	0	0	0	0	0
ENSG00000075702.19	WDR62	1108	1491	1521	1392	1328	1360	1596	2162	1792	928	969.914	1094	1076	1623	1944	1165	1186	1125	1609	1026	1247
ENSG00000075711.21	DLG1	9471	11806	11774	10514	10365	10803	11270	11932	11007	8444	9820	10401	6206	7920	7348	6269.01	7087	6136	7264	6856	7933
ENSG00000075785.14	RAB7A	5946	7503	6614	5755	5767	5927	5710	5699	6039	4576	5080	5842	3617	5128	4427	3689	3746	3362	4101.52	4340	4605
ENSG00000075790.12	BCAP29	1778.73	2244.47	2183.68	1513.25	1808.56	1845.36	1895.69	2096.24	1855.6	1395.27	1576.04	1586.76	1113.5	1338.79	1602.53	1181.21	1381.42	1121.61	1454.05	1285.35	1525.95
ENSG00000075826.17	SEC31B	141.332	182.692	221.292	186.58	201.566	187.951	176.018	229.738	164.08	103.981	138.196	118.987	218.285	342.622	370.372	193.172	158.219	148.527	275.648	170.274	204.951
ENSG00000075856.12	SART3	1707	2244	2169	1777	1756	1760	2025	2549	1998	1417	1647	1834	1364	1892	2421	1524	1609	1418	2146	1575	1651
ENSG00000075884.14	ARHGAP15	0	0	0	1	0	0	0	1	0	0	0	1	0	0	0	0	0	0	1	0	0
ENSG00000075886.11	TUBA3D	0	0	0	0	0	0	0	0	0	0	0	0	0	0	0	0	0	0	0	0	0
ENSG00000075891.24	PAX2	0	4	6	1	2	3	1	0	0	0	0	1	0	1	1	2	1	0	1	2	1
ENSG00000075914.13	EXOSC7	330.989	486.999	515	416	439.999	445	556.999	696.999	494.999	421	374	477.999	316.999	452	551.001	403.002	418.001	382	536	345.001	377.001
ENSG00000075945.13	KIFAP3	709	957.999	913.999	794.999	797	822	839.001	1120	812.999	723	834	868	563.999	845.999	945	623.001	676	575	1016	669	779
ENSG00000075975.17	MKRN2	1215	1651	1593	1380	1307	1398	1440	1518	1504	1114	1298	1339	924.999	1451	1201	1041	1151	1056	1225	1106	1300
ENSG00000076003.5	MCM6	1713	2124	2187	1944	1945	1903	2049	2533	1994	1310	1539	1690	1338	1885	2210	1563	1686	1389	1933	1479	1624
ENSG00000076043.11	REXO2	1024.02	1313.51	1157.99	966.541	1016.96	993.325	924.718	1393.55	1075.44	1035.41	1159.61	1302.94	615.002	886.003	1202.8	762.806	858.957	724.035	1036.26	805.76	805.725
ENSG00000076053.12	RBM7	1248.33	1552.3	1694.17	1226.38	1286.43	1444.22	1413.47	1367.7	1375.95	1035.87	1249.92	1362.05	848.95	1076.44	923.28	904.972	1089.35	888.557	874.647	951.83	1114.7
ENSG00000076067.14	RBMS2	3448.71	4496.81	4241.58	3749.61	3697.76	4059.55	4179.59	4305.2	4086.52	2679.51	3134.69	3384.53	2920.43	4097.75	3617.88	2642.69	3073.19	2730.61	3682.57	3108.65	3662.7
ENSG00000076108.12	BAZ2A	4693	6362.89	5856	4958	4738	5044	5462	6178	5652	3493	3965	4426	3871	5819	6046	3769	4104	3797	5194	4260	4960
ENSG00000076201.16	PTPN23	1247	1737	1612	1607	1405	1438	1738	2046	1919	1055	1077	1161	1135	1857	1897	1311	1130	1112	1722	1126	1504
ENSG00000076242.18	MLH1	1921	2363	2292	1941	1984	2124	2074	2673	2186	1433	1798	1957	1534	2169	2631	1513	1781	1497	2335	1665	1845
ENSG00000076248.12	UNG	1217	1567	1544	1233	1277	1300.05	1378	1616	1442	1048	1211	1270	863.001	1195	1337	1050	1014	994.999	1255	988	1148
ENSG00000076258.10	FMO4	49	62	46	48.999	66	56	72	65	54	33	37	37	52	55.001	63.999	33	55	42	47	39.001	50.999
ENSG00000076321.11	KLHL20	820	1124	1016	802	831.999	861	977	1084	970	694	820.001	830	587	808.999	874	660	809	622	773	780	823.999
ENSG00000076344.16	RGS11	1	0	0	0	0	0	0	0	1	0	0	0	0	0	0	0	3	0	0	0	0
ENSG00000076351.13	SLC46A1	260	343	318	304	311	278	345	424.999	328	235	255	298	274.001	376	464	272	334.001	260	455	304	379
ENSG00000076356.7	PLXNA2	338	402.999	454	428.999	346	431.999	610	663	650	429	480.999	526	302.191	420	461	259	252	244	372	284	322
ENSG00000076382.17	SPAG5	3779	4750.99	4583	4162	4183	4258	5082	6439.2	5048	2983	3472	3564	3075	4338	4906	3442	3600	3249	4211	3023	3511
ENSG00000076513.17	ANKRD13A	4773	6344	5952	6135	5925	6440	6417	7181	6184	3330	3807	4111	3159	4443	4581	3047	3432	3061	3778	3033	3506
ENSG00000076554.16	TPD52	879.783	1033	1040	860.999	858.743	903.755	1139	1242.47	1071.5	748.002	840.799	975.768	618.001	823.999	764.753	642.001	779.78	572	731	707.737	774.999
ENSG00000076555.16	ACACB	399	567	547	544.001	541.999	505	551	714.999	565	252.999	325	302	490	754	704.001	535	491.999	496	671	496	577.999
ENSG00000076604.16	TRAF4	301	380.998	349	383	325.001	325	423	589	404	313	328	386	321.999	464	619	346	355	295	563.998	339	406
ENSG00000076641.4	PAG1	501	599	648	562	546	615	555.001	603.001	537	223	259	277	779	1097	944	393	505	407	722	681	798
ENSG00000076650.7	GPATCH1	524	763	607	567.999	584	600	584	803	687	381.999	489.999	487	410	556	643.001	500	529	433	584	502	527.999
ENSG00000076662.11	ICAM3	46	54	45	58	55	53	47	62	51	32	45	43	31	61	61	48	53	52	56	47	46
ENSG00000076685.19	NT5C2	1858	2322	2301	1862	1781	1877	2106	2506	2185	1387	1613	1712	1174	1723	1609	1264	1555	1296	1570.88	1409	1581
ENSG00000076706.17	MCAM	819	1124	953.999	992.001	968	951	1129	1542	1214	506	609	670.999	648	1056	1266	710.999	773.999	664.001	1043	724	783.999
ENSG00000076716.9	GPC4	0	0	0	0	1	0	0	0	0	0	0	0	0	0	0	0	0	0	0	0	0
ENSG00000076770.16	MBNL3	250	304.999	354.999	230	297.999	281	278.999	275	282	167	225.001	192	179.999	269	172	183	209	190.999	203	195	268
ENSG00000076826.10	CAMSAP3	4	1	2	5	5	3	4	8	9	2	1	6	4	6	8	3	3	5	7	5	1
ENSG00000076864.21	RAP1GAP	19	25	24	28	23	25	17	40	22	6	7	9	25	18	29	9	17	10	17.999	10	14
ENSG00000076924.12	XAB2	426	601	596	553	514	515	505	676	613	420	439	467	317	622	666	464	438	382	588	403	455
ENSG00000076928.20	ARHGEF1	788.517	986.999	1017	1000	873	908.999	965	1475	1069	712.999	734.999	849.999	787.999	1206	1614	863.999	780	753	1328	786.999	915
ENSG00000076944.18	STXBP2	270.169	357.05	330.649	290	289.004	273.269	308.086	458.255	364	209.118	255.141	281.423	233.525	376.246	516.721	296.094	239.051	232.356	389.66	257	310.001
ENSG00000076984.18	MAP2K7	742	968.999	891.998	748	791.999	760	773.999	891.999	857.001	603	637	686.999	613	950	829	646	648	614.999	767	677.999	727.999
ENSG00000077009.14	NMRK2	0	0	0	0	0	0	0	0	0	0	0	0	0	0	0	0	0	0	0	0	0
ENSG00000077044.11	DGKD	714	994.999	895.999	732	701.001	747.002	1010	1244	1076	831.001	920.001	939.001	698	950.999	1072	836.999	776.001	741	1057	834.002	897
ENSG00000077063.11	CTTNBP2	0	0	0	0	0	0	0	0	0	0	0	0	0	1	1	0	0	0	0	0	0
ENSG00000077080.10	ACTL6B	0	0	0	0	0	0	0	0	0	0	0	0	0	0	0	0	0	0	0	0	0
ENSG00000077092.20	RARB	134	164	155	231	245	251.999	172	152.001	171	40	36	42	25	41	40.001	31.001	47.001	26	29.999	39	26
ENSG00000077097.17	TOP2B	8949	10947	11027	8109	8100	8861	8969	10615	9127	6235	7280	7850	5836	7491	8347	5504	6741	5795	8037.97	6948	7792
ENSG00000077147.16	TM9SF3	7914.08	10048	9962	7474	7474	7764	8462	9628	8467	7575	8651	9427	5625	7414	8053	6029	6804	6003	8322	7127	7892.01
ENSG00000077150.21	NFKB2	618.001	811.999	784.002	660.999	645	721.001	854.001	1113	963	588.002	660.999	679	511.001	811	960.001	626.999	610.001	606.002	862	603	614.002
ENSG00000077152.12	UBE2T	633.001	735.999	711	654	722.999	663	637	756.001	660	480.001	591	628.001	430	510.001	539	464	509	431	503	498	504.001
ENSG00000077157.23	PPP1R12B	1929	2516	2340	2113	2011	2253	2654	2694	2453	1209	1407	1434	1378	1926	1645	1438	1538	1356	1679.3	1435	1599
ENSG00000077232.19	DNAJC10	3208	4149	4017	3103	3106	3237	3783	4201	3700	2791	3159	3465.86	2600	3237	3411	2753	3244	2704	3410	3125	3491
ENSG00000077235.18	GTF3C1	3795	4970	4781	4004	3742	3959	4625	5896	4828	3524	3934	4212	3060	4911	5778	3505	3618	3352	5491	3571	4258
ENSG00000077238.14	IL4R	429.999	620.999	582	439	430	468	563.001	764.001	574.002	843.001	911	1036	351	509.001	617	478.999	474	405	662	442	557.999
ENSG00000077254.14	USP33	3472	4328	4239.38	3239	3425	3525	3627	4228	3589	2417	2664	2934	2464	3235	3301	2332	2839	2390	3119	2805	3163
ENSG00000077264.17	PAK3	58	103	92	58.001	77	83	61	96	80	105	136.999	143	95.001	112	125	77	86	59	144	111	99
ENSG00000077274.9	CAPN6	0	1	0	0	0	1	1	1	0	0	4	2	2	0	1	0	1	0	1	0	1
ENSG00000077279.21	DCX	0	0	0	0	0	0	0	0	0	0	0	0	0	0	0	0	0	0	0	0	1
ENSG00000077312.9	SNRPA	928	1252	1113	1067	952	972	1100	1302	1284	762.999	887	898	666.999	938.001	991	826.001	764	737	865	747.001	837.001
ENSG00000077327.16	SPAG6	0	1	0	0	0	0	0	0	0	0	0	0	0	0	2	2	0	0	0	1	0
ENSG00000077348.10	EXOSC5	134	186	151	118	156	151.001	180	274	202	131	173	133.999	103.999	143.999	184.999	137	157	128	188	133	145
ENSG00000077380.16	DYNC1I2	1588.96	168.094	832.636	2079.56	2286.84	1010.34	1690.77	889.413	236.047	53.61	961.454	1316.15	10	1987.27	831.918	33.785	1988.12	1827.95	72.131	943.129	447.485
ENSG00000077420.16	APBB1IP	38	71	63	62	77	61	75	75	74	31	25	34	41	47	50	29	34	28	39	29	41
ENSG00000077454.17	LRCH4	716.284	906.936	855.187	827.599	776.822	799.885	796.633	1194.04	946.284	502.316	544.817	478.889	684.348	1065.14	1291.1	680.894	704.073	646.504	986.905	665.334	782.544
ENSG00000077458.13	FAM76B	893.999	1088	1042	912.999	952.001	913	1050	1155	1038	830	962	1015	712.001	774.999	716	729	870.001	702.999	858	814	933
ENSG00000077463.15	SIRT6	96.001	137.001	132.999	141	124.999	104	122	200.998	132	91	110.999	118.999	82	152.999	250.001	121	95.001	92.001	169	118	104
ENSG00000077498.9	TYR	0	0	0	0	0	0	0	0	0	0	0	0	0	0	0	0	0	0	0	0	0
ENSG00000077514.9	POLD3	1667	2179	2093	1622	1663	1757	2103	2517	2124	1356	1624	1726	1234	1743	2057	1603	1692	1496	1887	1569	1775
ENSG00000077522.15	ACTN2	962	1268	1207	983	936	1002	975.002	1103	947.998	634	770.001	767	638.002	846	793.999	617.999	661.999	596.001	789	660	718
ENSG00000077549.19	CAPZB	4190	5425	5021	4569	4711	4452	5473	6684	5456	4048	4618	5034	3134	4429	5167	3883	3837	3649	4903	3632	4106
ENSG00000077585.14	GPR137B	154.001	205	207	208	193	176.001	196	196.001	188	179	179	219	132	174	240	135	122	146.001	179	223	204
ENSG00000077616.11	NAALAD2	22	6.5	0.5	4.115	0	9.588	1.597	0	1.256	0	7	4	3	1.083	1.213	3.5	3.917	1	4.5	10.465	12.473
ENSG00000077684.16	JADE1	2092	2430	2622	1800	1940	2009	2924	3361	2912	2675	2953	3225	1359	1904	2019	1778	1985	1734	2160.93	1738	1877
ENSG00000077713.19	SLC25A43	557	762	713	612	640	577	742	837	729	515	564	632	373	507	426	464	539	437	427	440	509
ENSG00000077721.17	UBE2A	2846	3716	3471	2841	2963	2912	3025	3524	3068	2426	2756	3019	1834	2329	2405	1773	2149	1766	2254	2277	2394
ENSG00000077782.23	FGFR1	4784	6348	5905	5193	4911	5232	5638	7087	5980	6030	6558	7291	3703	5664	6308	3664	3668	3372	5895	4052	4755
ENSG00000077800.13	FKBP6	1	0	0	0	0	0	0	0	0	0	1	0	1	0	1	0	0	1	0	0	0
ENSG00000077935.17	SMC1B	0	0	0	0	0	0	0	0	1	0	0	0	0	0	0	0	1	0	1	0	0
ENSG00000077942.19	FBLN1	372	485	503.999	404	404	392.001	443	593.001	485	346	332	367	287.999	481	576.001	342.001	343.999	303	499	330	354
ENSG00000077943.8	ITGA8	1	3	2	2	0	0	0	0	0	2	0	1	1	0	0	0	0	1	0	0	1
ENSG00000077984.6	CST7	0	0	0	0	0	0	0	0	0	0	0	0	0	0	0	0	0	0	0	0	0
ENSG00000078018.22	MAP2	84.999	108	106.999	82	75.999	95.999	138.999	185	140	41	33	43	64	77	65.999	48	69	55	83	87.001	95.999
ENSG00000078043.16	PIAS2	2598	3193	3326	2457	2390	2756	3142	3120	2902	1981	2261	2560	2256	2863	2553	2204	2602	2243	2842	2489	3054
ENSG00000078053.17	AMPH	0	0	1	3	0	1	0	0	0	1	1	1	2	0	0	0	0	2	0	2	0
ENSG00000078061.14	ARAF	883	1177	1126	1044	995	1034	1177	1523	1200	703	738	898	728	1158	1342	877	841	746	1178	766.001	925
ENSG00000078070.14	MCCC1	311.999	419.999	468	442	455	437	452.999	561.001	466	269	250.001	258	310.999	421.001	518.999	355	339.001	266.999	453.999	322	361.001
ENSG00000078081.8	LAMP3	1	3	0	0	2	2	4	1	2	1	0	3	1	1	0	1	4	0	0	0	0
ENSG00000078098.15	FAP	183	214	221.001	99.999	96	110.999	222.999	247	261	812	877.999	996	138	185	230	342	420.001	306	414	322.001	375.001
ENSG00000078114.19	NEBL	5	13	4	3	4	5	8	16	9	2	4	4	0	1	2	3	4	1	0	3	1
ENSG00000078124.13	ACER3	3425	4193	4102	3428	3386	3587	4088	3985	3983	2424	3000	3127	2301	3011	2395	2543	3030	2562	2517	2553	3065
ENSG00000078140.14	UBE2K	4571	5678	5665	4367	4615	4731	5421	5988	5159	4543	5384	5628	3118	4025	4375	3531	4005	3511	4453	3942	4347
ENSG00000078142.14	PIK3C3	3127	3781	3867	3179	3022	3271	3481	3922	3239	2540	2892	2994	2438	3317	3441	2481	2755	2371	3624	3011	3395
ENSG00000078177.15	N4BP2	1674	2056	2156	1781	1681	1865	2120	2334	2027	1653	1825	1971	1618	2080	2157	1713	1929	1651	2216	1919	2296
ENSG00000078237.7	TIGAR	889.999	1096	1034.9	709.843	748.752	748.647	756.89	852.38	890	840	912.269	972	597	819.088	709.191	663	675.778	579.554	724.68	693.644	883
ENSG00000078246.17	TULP3	1431	1872	1728	1439	1367	1493	1431	1471	1360	1070	1311	1376	980.001	1514	1381	953	1030	925	1200	1214	1354
ENSG00000078269.15	SYNJ2	6777.51	8746	8618	6169	5951	6546	6245	7241	6381	6369	7244	7710	4311	6171	6455	4170	4455	4176	7647	5794	6840
ENSG00000078295.17	ADCY2	1	1	0	0	1	0	0	0	1	1	0	0	0	1	0	1	0	1	0	2	0
ENSG00000078304.20	PPP2R5C	3271.97	3993.98	3941.97	3401.99	3296.89	3565	3641.97	4065.94	3552.97	2450.98	2782.96	3230.99	2382.98	3167.95	3080.99	2394	2637	2300.98	2994.98	2687.02	2985.99
ENSG00000078319.13	PMS2P1	0	0	0	0	0	0	0	58.868	0	0	0	0	0	0	0	0	0	0	0	0	0
ENSG00000078328.23	RBFOX1	1	0	1	2.016	0	1	0	0	0	0	0	0	0	0	0	0	0	0	0	0	0
ENSG00000078369.19	GNB1	8956	11569	10957	9869	9472	9709	10544	12551	10788	8863	9627	10713	6061	8697	8978	7011	7020	6115	8244	6781	7311
ENSG00000078399.19	HOXA9	5	7	6	8	10	4	0	11	10	6	3	1	0	3	2	8	4	4	5	2	3
ENSG00000078401.7	EDN1	355	471	466	187	188	208	427	472	430	1501	1616	1705	76	96	102	140	135	116	246	231	241
ENSG00000078403.17	MLLT10	1411	1987	1843	1412	1354	1489	1670	1755	1687	1118	1216	1276	1139	1635	1354	1077	1264	1028	1412	1270	1449
ENSG00000078487.18	ZCWPW1	114	160	141.001	123.999	128	119	105.999	176	150	72	108.999	117	81	127.999	178.999	84	108.999	88	165	117.999	101
ENSG00000078549.16	ADCYAP1R1	1	0	0	0	0	0	0	0	0	0	0	0	0	1	0	1	0	0	0	0	0
ENSG00000078579.9	FGF20	3	1	5	2	4	7	2	1	6	1	1	1	1	6	3	4	3	2	2	5	3
ENSG00000078589.13	P2RY10	0	0	0	0	0	0	0	0	0	0	0	0	0	0	0	0	0	0	0	0	0
ENSG00000078596.11	ITM2A	0	0	0	0	0	1	0	0	0	0	0	0	0	0	2	0	0	0	3	1	0
ENSG00000078618.23	NRDC	5238	6308	6281	4973	4961	5328.99	6283	7688	6480	4386	4877	5432	3969	5538	6332	4591	5262	4473	6069	4569	5098
ENSG00000078668.14	VDAC3	2652	3039	3083	2773	2824	2901	3108	3903	2932	1759	2062	2203	1757	2522	3102	1966	2142	1671	2456	1874	1977
ENSG00000078674.20	PCM1	13653	17332	16543.8	13761	13353	14228.9	14975	17330	14794	9001	10191	11199	9224	11976	13090	8852	10416	8900	12187	10285	12095
ENSG00000078687.18	TNRC6C	1580	2029	1930	1666	1542	1733	1611	1683	1615	1309	1416	1522	1336	1767	1608	1138	1229	1192	1663	1439	1696
ENSG00000078699.22	CBFA2T2	1170	1579	1499	1241	1224	1276	1419	1658	1424	1182	1290	1313	1047	1485	1657	1039	1070	992.998	1531	1229	1290
ENSG00000078725.13	BRINP1	0	0	0	0	0	0	0	0	0	0	0	0	0	0	0	0	0	0	0	0	0
ENSG00000078747.17	ITCH	4689.82	6310.65	6381.06	5087.78	5318.35	5322.06	5929.18	5715	5451.55	5038.68	5814.8	6345.24	3847.91	5090.07	4762.43	3813.92	4578.74	4029.91	5102.42	4383.59	4960.56
ENSG00000078795.17	PKD2L2	2	1	0	1	0	0	3	3.004	2	2	3	1	1	1	0	0	2	0	3	1	2
ENSG00000078804.13	TP53INP2	2527	3268	3021	2823	2728	2803	2800	3233	3081	1783	1979	2307	1308	2106	1959	1360	1476	1468	1907	1502	1722
ENSG00000078808.20	SDF4	1283	1712	1697	1366	1254	1253	1474	2075	1678	1035	1192	1247	1010	1544	2017	1164	1114	1003	1808	1167	1244
ENSG00000078814.19	MYH7B	12	18	15.999	13	16	22	21	30	26.001	7	3	13	18	20	27	15	11	16	29	19	29
ENSG00000078898.7	BPIFB2	0	0	0	0	0	0	0	0	0	0	0	0	0	0	0	0	0	0	0	0	0
ENSG00000078900.16	TP73	72	130	106	90	94	100	72	104.999	109	66	72.999	75	71	119.001	128	57	56.001	57.001	106	71	84
ENSG00000078902.16	TOLLIP	4.548	13.365	575.708	23.995	4.791	24.424	43.772	27.767	111.85	432.628	414.761	4.5	346.39	16.098	792.404	307.218	400.625	6.161	540.94	442.999	426.85
ENSG00000078967.13	UBE2D4	288.001	351.001	352	303.999	306	354	313.001	407	351	157	192.001	225.999	182.001	246	283	206.999	264	154	236	170	202
ENSG00000079101.18	CLUL1	0	1	0	0	0	2	0	1	0	0	0	0	0	0	0	0	1	0	1	1	0
ENSG00000079102.18	RUNX1T1	39	36	45	50	35	46	32	20.001	31	5	7	5	34	31	30	10	17	25	40	30.999	26
ENSG00000079112.10	CDH17	0	0	0	0	0	0	0	0	0	0	0	0	0	0	0	0	0	0	0	0	0
ENSG00000079134.13	THOC1	2735	3345	3225	2683	2617	2765	2917	3586	2944	2093	2402	2642	2084	2472	3111	1986	2512	2097	2837	2371	2691
ENSG00000079150.19	FKBP7	135	208.999	179.999	138.001	166	136.999	183	184.999	167.999	149.001	179	199	163	211	194.999	168	222.999	161.001	170.999	197	215
ENSG00000079156.17	OSBPL6	454	617	552	516.999	426	508.001	374	412	387.999	296	347	393	287.001	423	392	248	311	272	433	355.001	400
ENSG00000079215.15	SLC1A3	131	157.001	161.998	81	127.999	136	108.002	152	113	303	349.001	363	108.999	153.999	137.999	189.999	250	206.999	232.999	216.001	225
ENSG00000079246.16	XRCC5	12109	14879	14629	11949	11934	12465	13976	17314	13586	10231	11685	12702	8544	11695	13908	9483	10723	9064	12825	9970	11312
ENSG00000079257.8	LXN	231	278	243	209	231	210	242	276	237	125	180	210	63	112	127	127	107	104	94	113	130
ENSG00000079263.19	SP140	32.569	56.553	54.909	40.947	47.707	49.355	60.085	72.68	58.394	26.342	28.106	41.849	36.992	64.994	54.173	30.849	43.52	33.133	69.192	51.7	53.811
ENSG00000079277.22	MKNK1	552.999	722.001	661.997	572.998	510	653	603.999	720.999	633	452	463	534.001	487.001	710	567.999	514	529.998	419	634	529.998	603.001
ENSG00000079308.21	TNS1	5159	6956	6633	4272	4053	4436	6949	8276	7629	17849	20059	21637	3297	4799	4768	4990	5000	4707	7046	4959	6133
ENSG00000079313.15	REXO1	501	750	634	651	591.001	626	734.001	955.999	822.001	537	522	595	399	752	938	559	522.001	486.001	751.001	457.001	548
ENSG00000079332.16	SAR1A	3635	4615	4338	3450	3674	3693	3925	4497	4038	3282	3737	4074	2311	3149	3341	2585	2951	2527	3096	2817	3181
ENSG00000079335.20	CDC14A	263	328.001	366	250.001	247	270.001	279	353.001	289.001	224.999	265.085	285.001	213	270.999	303.001	196.001	228	205	288.999	257	283
ENSG00000079337.16	RAPGEF3	164	201	153.001	185	171	170.001	135	193	127	60.999	81.001	89	114	187	252.001	85	81	86	222.001	126	135
ENSG00000079385.23	CEACAM1	10	17	8	7	7	11	7	19	16	2	10	9	6	9	13	2	11	7	6	11	9
ENSG00000079387.15	SENP1	2831	3580	3413	2932	2774	2990	3260	3530	3280	2232	2555	2681	2064	2835	2459	2330	2534	2207	2432	2373	2572
ENSG00000079393.22	DUSP13B	0	0	0	0	0	0	0	0	0	0	0	0	0	0	0	0	0	0	0	0	0
ENSG00000079432.9	CIC	1934	2677	2467	2299	2051	2150	2412	3196	2709	1472	1587	1748	1721	2888	3648	2051	1791	1737	3051	1865	2224
ENSG00000079435.10	LIPE	100	126.999	114	138	120	126	120	121.001	135.999	49	74	77	79.001	143	120	87	80.999	46	113	88	82
ENSG00000079459.14	FDFT1	241.748	325.254	314.336	198.375	194.304	187.819	222.526	459.906	318.134	253.736	208.424	198.671	227.936	269.339	312.045	250.692	180.843	245.002	327.915	269.486	272.311
ENSG00000079462.8	PAFAH1B3	301.001	435.001	402.001	387	434.999	380	390.001	450.001	360.001	250.001	315.999	294	223.999	407.999	513.001	297	227	193	438	248	276
ENSG00000079482.14	OPHN1	1852	2427	2368	2209	1985	2259	2595	2905	2505	1153	1359	1534	1482	2009	1871	1423	1665	1357	1846	1558	1888
ENSG00000079557.5	AFM	0	0	1	0	0	0	0	0	0	0	0	0	0	0	0	0	0	0	0	0	0
ENSG00000079616.14	KIF22	1622	2174	2134	1695	1707	1787	1965	2548	2124	1415	1533	1742	1420	2138	2578	1459	1512	1420	2101	1596	1687
ENSG00000079689.15	SCGN	0	0	0	0	0	0	3	0	0	0	0	0	0	0	0	0	0	0	0	0	0
ENSG00000079691.19	CARMIL1	1065	1265	1252	1024	964.001	1129	1200	1316	1261	716.999	861	879.999	901	1234	1235	831.999	948	796	1185	1033	1267
ENSG00000079739.17	PGM1	697	821.001	759.999	696.999	680.999	681	815	994	861	448	545	561	465.001	691	872	564	564.001	526	725	512	665
ENSG00000079785.16	DDX1	2471	3266	3039	2475	2589	2762	2723	3277	2683	2549	2861	3122	1774	2375	2875	1954	2273	1797	2638	2141	2276
ENSG00000079805.19	DNM2	2932	3936	3880	3455	3186	3488	3664	4521	3905	2712	3006	3238	2432	3750	4064	2677	2718	2566	3750	2674	3072
ENSG00000079819.20	EPB41L2	7942	10024	9756	8548	8328	8702	8722	9368	8962	4792	5337	6005	6787	9226	8553	5851	6404	5550	7521	7178	8188
ENSG00000079841.20	RIMS1	12	12	11	14	16.001	18	8	7	11	3	9	11	10	15	15	4	5	1	12	10	5.999
ENSG00000079931.15	MOXD1	830	1028	935	753.001	837	808	875	968	835	323	392	418	352	470	437	355	433	335	406.999	349	389
ENSG00000079950.14	STX7	3088	4202	4078	3360	3320	3660	3433	3606	3361	2281.98	2610	2974	2327	3075	3091	2203	2617	2180	2929	2708	3159
ENSG00000079974.19	RABL2B	662.757	732.274	730.253	635.12	609.704	569.429	670.703	766.039	743.822	602.609	659.318	683.788	494.056	688.323	596.111	506.129	542.624	489.753	646.085	616.11	609.56
ENSG00000079999.14	KEAP1	608.002	835.001	747	714	700	600	746.999	963.001	757.999	519	531	639	540.001	817	1107	589	582.999	506.001	916	607	639
ENSG00000080007.8	DDX43	0	0	1	0	0	0	0	0	0	0	0	0	0	0	0	0	0	0	0	0	0
ENSG00000080031.10	PTPRH	178	206	239	233	242	265	289	278.999	245	53.999	44	58.001	124	148.001	201.001	125	118.001	91	167.001	90.001	120.999
ENSG00000080166.16	DCT	0	0	1	0	1	0	0	1	1	1	0	1	1	0	0	0	0	0	0	0	2
ENSG00000080189.15	SLC35C2	722	995	948.999	854.002	758.999	800.999	894	998.001	878.999	700	754	786.001	758	1067	1106	736.001	690.999	686	1056	774	938
ENSG00000080200.10	CRYBG3	2168	2744	2661	2042	2054	2189	2580	2804	2441	1580	1848	2025	1747	2147	2245	1912	2330	1925	2277	2005	2231
ENSG00000080224.18	EPHA6	0	0	0	0	0	0	0	0	1	0	0	0	0	0	0	0	0	0	2	0	0
ENSG00000080293.10	SCTR	0	1	0	0	0	0	0	0	0	0	0	0	0	0	0	0	0	0	0	0	0
ENSG00000080298.16	RFX3	425	511	534.001	438	394	438.999	453	467	399	310.999	365	399	386	530	453.001	339	431.999	382.002	457.999	476.001	527.001
ENSG00000080345.18	RIF1	9824	12025	11811	9457	9143	10206	10846	11819	10389	8157	9333	10165	7155	9135	9168	7196	8522	7489	9253	8218	9536
ENSG00000080371.6	RAB21	2622	3183	3240	2569	2593	2781	2729	3064	2744	2176	2618	2772	1852	2412	2325	1825	2042	1821	2240	2117	2366
ENSG00000080493.19	SLC4A4	262	282	285.999	316	337	341	313	300	255	111	129.999	140	226	271.999	245	186	217	163	191.001	190.001	197
ENSG00000080503.25	SMARCA2	1767	2168	2140	1928	1954	2038	1833	2167	1798	898	1033	1114	1583	2019	2172	1171	1452	1300	2024	1550	1748
ENSG00000080511.5	RDH8	0	0	2	0	0	0	0	0	0	1	2	1	0	1	1	1	1	1	0	0	0
ENSG00000080546.14	SESN1	364	499.001	505.001	302.001	314.999	331	376	463	346	312.001	381	382.999	281	407.001	385	311.001	350	307	462	363	389
ENSG00000080561.14	MID2	574	732	739.999	608	590	614.001	855	853	824	425	461	530	444	631.001	573	585	680	589	544.001	572	625
ENSG00000080572.14	DNAAF6	0	1	1	0	2	0	0	0	1	2	1	0	0	1	0	0	0	1	2	0	0
ENSG00000080573.7	COL5A3	146	199	237	200	187	209	215	298	206	119	138	186	803	1299	1815	535	523	457	1171	652	754
ENSG00000080603.17	SRCAP	3376.94	4594.44	3919.73	4028.66	3387.2	3599.35	3833.81	4693.51	3958.4	2721.01	3062.76	3310.35	2773.6	4149.63	4628.29	3059.96	3047.37	3188.42	4297.26	2956.51	3820.03
ENSG00000080608.10	PUM3	860	1091	951	885	783.001	890	1057	1237	1079	843.001	1060	1113	528.999	779	744.001	690	767.999	714	752.001	664.999	775
ENSG00000080618.17	CPB2	1	0	0	0	0	0	0	0	1	0	0	0	0	0	0	0	0	1	0	0	0
ENSG00000080644.16	CHRNA3	1	2	0	0	0	2	1	0	1	3	4	2	3	1	0	3	0	2	2	0	1
ENSG00000080709.17	KCNN2	7	13	10	9	12	14	11	9	6	4	3	4	8	2	4	6	7	6	5	1	7
ENSG00000080802.21	CNOT4	1730	2148	2093	1685	1575	1741	1888	1718	1907	1273	1579	1608	1187	1614	1211	1265	1417	1230	1306	1341	1615
ENSG00000080815.20	PSEN1	2794	3667	3620	2796	2637	3025	3429	3803	3377	2233	2517	2654	2343	3255	3265	2418	2772	2462	3342	2728	3099
ENSG00000080819.9	CPOX	553	710.001	737	636	692	579	723.001	837	700.001	479	573	585.001	523	654	713	540	611	537	723.001	581.999	635
ENSG00000080822.17	CLDND1	1956	2693	2585	1936	2136	2043	2481	2519	2474	1677	2010	2160	1590	2050	1897	1748	1960	1705	1809	1827	2095
ENSG00000080823.23	MOK	1206	1544	1492	1347	1250	1367	1729	2002	1845	835.001	925.999	958.998	1106	1526	1509	1241	1315	1203	1425	1161	1363
ENSG00000080824.19	HSP90AA1	21688.9	27643.9	25975.5	22246.5	23130.9	23202.9	24636.9	32712.7	24693.9	14209.9	16685	19041.9	15185.9	20723.9	26032.7	15294.9	17636.9	14544	21106.3	16982.9	18906.9
ENSG00000080839.12	RBL1	5390	6794.99	6863	5497	5571	5896	6493	7393	6211	3933	4673	4981	4074.89	5431	5616	4322	4983	4157	5192	4536	5022
ENSG00000080845.19	DLGAP4	3695	5081	4582	4076	3930	4074	4544	5031	4858	4645	5183	5583	2576	4153	3702	2883	2831	2585	3749	2968	3646
ENSG00000080854.16	IGSF9B	61.001	64	59	58	58	60	65	74	50	30	39	44	54	53	83	37	52	41	62	47	44.001
ENSG00000080910.14	CFHR2	0	0	0	0	0	0	0	0	0	0	0	0	0	0	0	0	0	0	0	0	0
ENSG00000080947.16	CROCCP3	0	0	0	0	0	0	0	0	0	0	0	0	0	0	0	0	0	0	0	0	0
ENSG00000080986.13	NDC80	4600	5452	5384	4338	4676	4620	4770	5706	4721	3111	3683	3950	2824	3676	4376	3168	3662	2909	3824	3403	3586
ENSG00000081014.11	AP4E1	1789	2204	2279	1876	1865	1931	2383	2624	2274	1711	1920	2031	1400	1745	1920	1608	1910	1529	1802.95	1536	1744
ENSG00000081019.14	RSBN1	1032	1274	1232	970	976	988	1095	1172	1040	794	976	1049	696	912	964	688	774	720	980	804	973
ENSG00000081026.19	MAGI3	1178	1451	1481	1218	1202	1273	1389	1514	1388	1719	1931	2045	865.001	1139	1148	876.001	1068	910	1111	975	1175
ENSG00000081041.9	CXCL2	40	61	62	51.999	42	34	160.999	170.689	163	16	18	15	28	31	34	107	172	155	28	33	31
ENSG00000081051.8	AFP	4	6	5	7	4	6	3	10	5	5	7	8	1	8	6	1	2	3	12.001	4	9
ENSG00000081052.14	COL4A4	317	396	433	324	284.999	337	762.001	882	718.999	636.999	786	748.002	306	466	471.001	831	823.999	749	550	383	429
ENSG00000081059.20	TCF7	37	31	49	40	24	33	35.001	45.999	43	70.001	105.999	83	23	49	34.999	31	31	12	25	33	44
ENSG00000081087.16	OSTM1	1846	2330.76	2403	1703	2009	1917	2339	2447	2091	1686	1966	1905	1620	1885	1965	1607	1948	1604	2021	1975	2180
ENSG00000081138.14	CDH7	0	0	0	0	0	0	0	0	1	0	0	0	0	0	0	0	0	0	0	0	0
ENSG00000081148.12	IMPG2	80	109	106	89	93	107	121	114	109	49	77	46	86	109	108	70	90	60	89	77	104
ENSG00000081154.12	PCNP	4673	5831	5792	4460.99	4989	4692.99	5441	5906.98	5099	4132	4874	5230	3217.99	3729	4211.99	3401	3858	3303	4044	3697	4065
ENSG00000081177.19	EXD2	833.999	1130	1074	884	872	829.001	979	1129	999.001	564.999	650	681	707.999	1017	1098	715	831	716.001	919	814	910.999
ENSG00000081181.8	ARG2	241	280	226	269	266	246	159	179	163	87	97.999	99	225	336	294	144	147	133	236.001	232	233
ENSG00000081189.17	MEF2C	13.1	25.871	16.245	16.342	17.237	14.272	18.225	10.167	19.614	11.165	17.357	11.131	8.11	20.453	6.169	6.184	10.129	14.178	9.119	13.251	20.243
ENSG00000081237.21	PTPRC	94.999	96.5	107.5	74	88.492	91.5	67.501	66.438	59	4	2	0.5	41.454	44.076	40.219	5	18.5	16.001	20.587	23.049	24
ENSG00000081248.13	CACNA1S	0	0	0	0	0	0	0	0	0	0	0	0	0	0	0	0	0	0	1	0	0
ENSG00000081277.13	PKP1	0	0	0	0	0	0	0	0	0	0	0	0	0	0	0	2	2	0	0	0	1
ENSG00000081307.15	UBA5	1462	1808	1786.99	1407	1452	1580	1872.97	2316	1759	1384	1620	1694	1121	1365	1846	1251	1567	1286	1769	1253.96	1484
ENSG00000081320.12	STK17B	2994	4091	4000	2684	2769	2926	3470	3657	3324	9931	11660	12244	2364	3039	3051	2483	2956	2464	3747	3619	3963
ENSG00000081377.17	CDC14B	852.991	1125	1035	933.994	910.999	1001	980	1087.99	971	643.999	732.999	761	746	1031	1060	645	722.999	680	967	851.743	946.991
ENSG00000081386.13	ZNF510	1578	1949	1917	1579	1529	1714	1598	1626	1562	1129	1282	1310	1276	1601	1362	1131	1272	1146	1345	1312	1592
ENSG00000081479.15	LRP2	1	1	2	3	1	0	1	1	1	3	2	5	1	0	0	3	1	0	0	2	0
ENSG00000081665.14	ZNF506	36	43.001	47	34.029	41	36	72	64.381	71	37	42	40.025	31	34.032	39.003	43.001	45	50	22	35.001	34
ENSG00000081692.13	JMJD4	128.999	160.999	168	119.001	111.001	112	177	227	196	139.001	139.001	134.001	90	166.999	217	121	127	112	182	103	116
ENSG00000081721.12	DUSP12	420	555.001	483	408	431	487.001	395.001	590.001	459	392	386.999	517	274	377.999	491.999	297	339	286	411	338	322
ENSG00000081760.17	AACS	1374	1758	1688	1572	1412	1542	1744	2358	1833	1325	1367	1577	1257	1802	2145	1313	1367	1216	2051.59	1282	1532
ENSG00000081791.9	DELE1	1358	1616	1665	1411	1391	1449	1580	1979	1637	1136	1225	1290	1158	1620	1699	1237	1249	1102	1641	1211	1390
ENSG00000081800.9	SLC13A1	0	0	0	1	0	0	0	0	0	0	0	0	0	0	0	0	0	0	1	1	0
ENSG00000081803.17	CADPS2	27	30	34	25	35	32	38	46.999	24	10	20	18	16	25	25	30	32	20	41	25	27
ENSG00000081818.4	PCDHB4	0	93	60	0	0	58.045	0	0	74	42	0	62.004	1.637	76.001	74	55	70	0	0	63	85
ENSG00000081842.18	PCDHA6	0	1	2.176	0	0.589	0	3.849	0.5	0	0	0	0	0.5	0	0	0	3	0.556	0	0	0
ENSG00000081853.15	PCDHGA2	8	22	17	7	9	10	17	23	29.02	8	11	26.649	25	20	28.519	19.257	14	16	23	17	27
ENSG00000081870.12	IFT25	995.999	1129	1012	890	887	918.001	938.999	1142	1048	631	800	886.001	664	845	773.001	615	806	616	680.001	767.001	778
ENSG00000081913.14	PHLPP1	1066	1365	1318	1402	1372	1433	1566	1764	1529	571	601	649	781	1050	1130	800	836.999	738	869	741	850.001
ENSG00000081923.15	ATP8B1	6595	8504	8231	7474	7118	7717	6527	7326	6595	2209	2555	2819	5146	7156	6812	3261	3687	3231	5688	5345.03	6006
ENSG00000081985.14	IL12RB2	0	1	1	3	2	0	3	4	2	0	1	0	0	0	1	3	0	1	2	0	1
ENSG00000082014.17	SMARCD3	181.998	276.999	285.001	282	243	229	228	319.999	267.001	152	185	172.999	195	319.999	344.001	188.001	176	151.999	237	186.999	240
ENSG00000082068.9	WDR70	2439.62	2936	2768.13	2424	2396	2507.04	2832.14	3409	2696.55	1993.58	2194	2272.05	1818	2490	2999.58	2026	2212.99	1807	2927	2130.61	2378.46
ENSG00000082074.19	FYB1	17	23	30	13	17	12	13	25.999	24	19	17	26	9	12	14	17	22	15	18	14	14
ENSG00000082126.18	MPP4	226.168	291.001	271	190	211	206.999	160.001	229.999	184.999	200.309	193	190	164	216	261.999	134	132.999	122	295	203	253.001
ENSG00000082146.13	STRADB	676.983	865.924	899.938	757.316	769.832	761	836.915	937.918	827.968	483.957	557.988	630.985	425.99	574.989	541.959	447	537.98	444.995	521	524.935	563.967
ENSG00000082153.18	BZW1	13724.7	16728.5	16820.9	14218.9	14616.1	15126.1	15181.9	18119.5	14409.8	9314.45	10951.4	11968.6	8555.57	11549.3	13733.9	8645.01	10218.5	8461.94	11990.3	9865.95	10995.5
ENSG00000082175.16	PGR	39	61	55	46	48	52	51	34	58	34	31	35	28	37	32	14	21	20	36	39	32
ENSG00000082196.21	C1QTNF3	262	416.508	401.455	347.675	284.974	325.589	358.27	380.422	343.371	185.685	244	231.521	323	382.25	332.367	287.558	326.327	294.389	322.031	325.943	369
ENSG00000082212.13	ME2	1560	2046	1937	1443	1488	1540	1912.9	2090	1926	1239	1466	1594	945.001	1231	1275	1199	1336	1108	1204	1114.2	1154.01
ENSG00000082213.18	C5orf22	2436	2984	2833	2604	2630	2616	3141	3064	3017	1951	2215	2367	1596	2189	1919	2008	2271	1988	1903	1878	2195
ENSG00000082258.13	CCNT2	1353	1669	1746	1264	1389	1371	1628	1547	1512	1174	1406	1429	1076	1325	1159	1016	1226	1019	1326	1230	1400
ENSG00000082269.17	FAM135A	911.999	1239	1174	913.243	895.001	956	1091	1149	984	692	821	925.002	713.001	959.001	878	797	948.001	865.001	865.999	761.999	940
ENSG00000082293.13	COL19A1	0	0	0	0	0	0	0	1	0	0	0	0	0	0	1	0	0	0	0	0	0
ENSG00000082397.18	EPB41L3	1	1	4	1	5	0	6	5	6	2	0	0	0	2	4	3	2	1	1	2	1
ENSG00000082438.18	COBLL1	107	157.999	115.999	127.999	120	118	118	86	109	56	64.999	65.001	70.001	110.001	90	52	69.999	62	65	74	83
ENSG00000082458.12	DLG3	587.001	753	769.001	636.001	634.999	668	658.999	760	639	446.999	504	562.999	418	667.001	699.001	460.001	476.001	439	655	520.999	572
ENSG00000082482.14	KCNK2	392.001	510	457	436	453.001	468	474.001	533.001	534	80	117.999	141.999	489	652.999	658.001	355.999	407	354.001	424	368	365
ENSG00000082497.12	SERTAD4	435.151	0	0	1.177	309	0	0	18.691	0	2.251	0	0	0	0	0	28.942	6.052	11.251	18.339	464.197	522
ENSG00000082512.15	TRAF5	936.001	1087	1082	815.999	776.001	800.999	1238	1552	1200	1098	1245	1303	659.999	877.001	922	838.001	839.001	770	1046	884.999	963
ENSG00000082515.18	MRPL22	705	806	730.002	684.999	684	715	672.001	860	713.999	486	631.999	652	490	675	660.052	526.002	548	516	564.001	555	605.001
ENSG00000082516.9	GEMIN5	1098	1425	1312	1053	1062	1134	1417	1762	1432	1063	1173	1252	711	959	1133	976	1069	902	1110	804	952
ENSG00000082556.14	OPRK1	0	0	0	0	0	0	0	0	1	0	0	0	3	0	0	1	0	0	1	0	1
ENSG00000082641.16	NFE2L1	4571	6210	5693	4697	4420	4710	5231	6847	5852	4047	4412	5000	3807	5760	6860	4384	4556	4089	6185	4362	5074
ENSG00000082684.16	SEMA5B	0	0	1	0	0	1	1	0	2	0	0	2	0	2	0	0	0	0	0	0	0
ENSG00000082701.17	GSK3B	8079	10177	10141	8661	8580	8779	9295	9969.62	9026	6091	6907	7557	5950	7927	7729	5723	6431	5871	7774	6400	7395
ENSG00000082781.12	ITGB5	1068	1437	1410	665.999	689	670	1096	1359	1116	1620	1877	2117	892.001	1437	1688	1211	1225	1137	2971	1973	2247
ENSG00000082805.21	ERC1	5336	7018	6664	5553	5157	5744	6509	7763	6763	4323	4966	5438	4338	6204	6524	4651	5131	4652	6345	4900	5909
ENSG00000082898.19	XPO1	18366	22826	23020.7	18057	18304	19356	22403	25245	21732	13730	16142	17255	14390	18988.1	19864	14969	17658	15295	19255	16639.6	18523
ENSG00000082929.8	LINC01587	1	0	0	3	1	4	1	1	0	0	2	2	1	0	2	0	2	0	3	2	1
ENSG00000082996.20	RNF13	972	1254	1206	938.999	982	1023	1060	1118	975	724.999	819.999	890.001	728.998	1084	962.999	748	916	663.001	925	883	945.999
ENSG00000083067.27	TRPM3	6	7	5	6	5	5	12	9	8	1	3	1	4	3	5	11	4	5	4	2	5
ENSG00000083093.12	PALB2	1841	2191	2227	1881	1695	1894	1929	2102	1989	1495	1818	1829	1344	1847	1782	1367	1584	1371	1694	1517	1793
ENSG00000083097.15	DOP1A	1106	1391	1428	1201	1179	1279	1227	1426	1241	637.001	807.999	794.001	992.001	1262	1228	872.999	978	878	1104	967.001	1189
ENSG00000083099.11	LYRM2	1999	2409	2400	1981	1937	2021	2186	2581.99	2090.99	1516	1724	1908	1398	1962	2227	1449	1623	1383	1959.08	1594	1853
ENSG00000083123.15	BCKDHB	481	693.001	665	582	622	614	611	630	547	336	368	381.999	543	731	764.999	521	500	433	696	593	661
ENSG00000083168.11	KAT6A	7437	9716	9716	7553	7409	8120	8877	9209	8639	5840	6654	7264	5601	7792	7150	5786	6391	5819	7227	6304	7254
ENSG00000083223.18	TUT7	2666	3157	3191	2359	2340	2502	3556	4032	3595	2452	2953	3295	2093	2704	2772	2561	2939	2613	2922	2425	2877
ENSG00000083290.20	ULK2	512	692	611	581	569.001	570	671.001	722.001	650.999	362	381	481	314.999	430.001	405.001	361	436.999	389.001	376.999	370	425.999
ENSG00000083307.12	GRHL2	0	0	0	0	0	0	0	0	0	0	0	0	0	0	0	0	0	0	0	0	0
ENSG00000083312.19	TNPO1	13434	16699	17187	13114	14088	14425.9	15981	16368	14845	12027	13480	14326	9898	12447	11855.4	9866	11479	9988.99	11774	11156	12802
ENSG00000083444.17	PLOD1	1078	1464	1409	1286	1136	1188	1513	1742	1496	1244	1366	1432	1101	1743	1989	1371	1293	1113	1871	1306	1495
ENSG00000083454.23	P2RX5	100.999	156.815	134.315	130.645	95.749	110.205	134.246	177.214	167.834	72.764	105.448	100.731	76.51	134.495	160.649	125.533	134.816	112.841	141.075	86.996	100.847
ENSG00000083457.12	ITGAE	320.001	414.001	371.001	325.001	313	330	347	436.001	358	290.001	352	393	229	323	395	247	253	218.001	322	258	302
ENSG00000083520.15	DIS3	2819	3495	3429	2954	2885	3069	3224	3772	3155	2580	3001	3263	2064	2772	3136	2115	2546	2146	2913	2506	2775
ENSG00000083535.16	PIBF1	1066	1273	1287	981.001	976	1072	1223	1235	1129	810.999	914	978	699	968	910	809	955	824	935	890.001	976
ENSG00000083544.16	TDRD3	866	1104	1110	866.001	898.001	925	1037	1138	1012	642.999	726.001	763	573.999	795.999	754.999	693.999	791	740.999	851	715	799
ENSG00000083622.8	ENSG00000083622	0	0	0	0	0	0	0	0	0	0	0	0	0	0	0	0	0	0	0	0	0
ENSG00000083635.8	NUFIP1	704.992	876	845	666.981	721	753.323	838	1029.94	816.984	619	718.998	793.992	436.014	577.993	710.973	511	568	502.961	683.991	511	605
ENSG00000083642.19	PDS5B	6462	8087	7930	6105	6003	6471	6913	7394	6845	5578	6768	6788	4632	5931	5729	4556	5524	4645	5965	5288	6156
ENSG00000083720.13	OXCT1	3363	4373	4187	3601	3558	3679	4028	4792	4126	2539	3154	3333	2571	3462	3625	2619	2962	2453	3248	2943	3154
ENSG00000083750.13	RRAGB	316	472.001	446.001	339	317	357.999	368	443	364.001	252.001	284	326	259	390	443.999	210	319	240	453.999	335.001	354.001
ENSG00000083782.8	EPYC	0	0	0	0	0	0	1	0	2	0	0	0	0	0	0	1	0	0	0	0	0
ENSG00000083799.18	CYLD	2799	3421	3275	2823	2883	2977	2947	3404	2788	1805	1974	2245	1842	2450	2912	1873	2060	1811	2706	2071	2403
ENSG00000083807.10	SLC27A5	25	22.999	36	31	25.001	38.999	38.999	52	26	18	36	21	26.999	41.001	44.001	47	25	28	35	20	39
ENSG00000083812.13	ZNF324	381.477	489.694	461.988	464.727	424.189	470.293	440.753	580.504	480.741	342.756	355.388	370.484	366.701	561.774	644.558	336.438	358.456	342.747	626.429	402.402	451.809
ENSG00000083814.13	ZNF671	119	151	120	143	127	130	128	190	167.999	67	68	85	106.001	156	168	88	104	108	158	108	99
ENSG00000083817.9	ZNF416	205	243	292	229	199	243	292	284	260	205	205	231	170	229	239	168	228	178	242	166	228
ENSG00000083828.16	ZNF586	613.099	739.507	821.378	571.507	556.071	643.082	702.596	893.593	705.943	497.276	606.165	644.999	600.233	761.525	754.815	499.636	555.26	576.598	745.531	575.643	725.485
ENSG00000083838.17	ZNF446	137.681	173.676	165.016	161.597	152.701	154.493	156.57	203.263	137.065	106.944	107.563	101.807	117.623	190.57	248.364	123.511	121.542	115.282	190.73	100.033	144.821
ENSG00000083844.11	ZNF264	1604.42	2018	2135.41	1689	1721	1874	2012	1892.37	1775	1707	1882	2048	1489	1790	1505	1365	1587	1432	1636.71	1516.54	1901
ENSG00000083845.9	RPS5	1794	2347	2030	2099	2214	1907	2191	2609	2354	1804	1830	2198	1356	2174	2136	1940	1621	1457	1995	1635	1705
ENSG00000083857.15	FAT1	20507	25764	25536	19849	18840	21085	24976	27929	24975	23427	26418	28378	16567	22973	22223	16835	18983	16877	23128	18834	22291
ENSG00000083896.13	YTHDC1	1778.82	1629.85	1949.12	1035.94	731.771	842.956	1978.92	2391.96	2135.83	530.987	1268.69	2020.67	689.819	1349.18	918.059	1799.17	540.05	1000.58	844.458	1277.56	782.987
ENSG00000083937.10	CHMP2B	2353	3104	2997	2069	2247	2360	2377	2682	2196	1985	2335	2527	1389	1765	1956	1432.84	1688	1476	1955	1913	1963
ENSG00000084070.12	SMAP2	617	752	748.999	708	692	707.001	741	890	741	416	453	512	404	618	757	445	483.001	438	654.001	461	556
ENSG00000084072.17	PPIE	759.001	926.902	917.001	821.999	846.21	838.921	872	1020	849.999	621	670.024	792	595.001	880	915.001	673	676	629	813.999	663.001	701.001
ENSG00000084073.10	ZMPSTE24	2863	3882	3730	2660	2954	2844	3528	3997	3370	2676	3087	3317	2089	2693	2948	2674	3010	2577	3043	2631	2974
ENSG00000084090.14	STARD7	5434	6586	6399	5299	5501	5474	6241	7546	5952	4936	5549	6111	3872	5303	6141	4167	4792	4011	5627	4425	4853
ENSG00000084092.7	NOA1	478	578	543	510	442	513	485	677	544	365	388	411	359	489	533	383	397	362	510	358	405
ENSG00000084093.19	REST	5641	7189	6946	5567	5440	5930	6052	6214	5680	4857	5449	5832	3871	5055	4696	4041	4518	3888	4761	4764	5512
ENSG00000084110.11	HAL	9	10	11	3	7	15	12	9	10	5	6	9	7	12	5	5	16	11	13	8	14
ENSG00000084112.15	SSH1	2437	3189	3069	2488	2405	2460	3712	3883	3621	2846	3190	3488	1601	2383	2080	2803	2805	2711	2804	2418	2812
ENSG00000084207.18	GSTP1	2172	2991.98	2550	2413	2324	2111	2596	3557	3004	2002	2226	2616	1481	2377	3007	2184	1965	1699	2539	2023	1948
ENSG00000084234.18	APLP2	6679	8833	8152	6889	6836	6758	6000	7525	6314.62	4161	4833	5440	3423	4829	5890	3134	3307	2892	5311	4054	4312
ENSG00000084444.14	FAM234B	463	646	607	583	505	618	650	801.001	608	319	319	406	453	677	809	523	569	501	695.999	499	538
ENSG00000084453.17	SLCO1A2	3	3	6	3	11	7	6	8	3	3	4	2	3	2	1	0	2	2	1	0	3
ENSG00000084463.8	WBP11	3735	4815	4654	3618	3706	3880	4423	4764	4603	3810	4331	4576	2433	3471	3272	3080	3435	2796	3141	3056	3437
ENSG00000084623.12	EIF3I	2288	2755	2633	2212	2328	2290	2576	3098	2710	2121	2349	2654	1402	2168	2242	1948	2004	1651	2079	1662	1857
ENSG00000084628.10	NKAIN1	3	5	2	3	0	4	1	6	4	12	12	14	4	0	3	4	2	1	1	4	2
ENSG00000084636.18	COL16A1	404	523.999	548.999	287	252	268	496.001	738.002	541	1395	1522	1721	423	732	1026	691	664.001	618.001	1436	766.999	927.001
ENSG00000084652.16	TXLNA	3012	3900	3828	3249	3265	3258	3745	4349	3806	2623	2880	3326	2494	3651	4052	2785	2806	2565	3492	2787	3160
ENSG00000084674.15	APOB	0	0	0	0.5	0.5	0	0	2	0	1	0	0	0	0.5	0	0	0	0	0	0	0
ENSG00000084676.16	NCOA1	1838	2316	2265	1719	1715	1887	1985	2078.22	2005	1359	1583	1721	1399	1929	1642	1321	1536	1382	1621	1627	1857
ENSG00000084693.16	AGBL5	987.999	1297	1142	1089	1120	1091	1103	1473	1239	726	755.999	791	702	1086	1337	867.002	809.999	728	1119	811.001	894
ENSG00000084710.14	EFR3B	141	184	149	134	178	168	150	152	150	259	319	320	79	93	107	61	66	63	78	71	74
ENSG00000084731.15	KIF3C	974.001	1286	1256	1137	1033	1086	1112	1309	1201	1333	1529	1657	787.001	1225	1128	795.001	834.999	803	1065	906.001	994.001
ENSG00000084733.11	RAB10	4497	5725	5468	4301	4489	4509	4585	5197	4607	3937	4681	5066	2883	3684	3960	2985	3297	2813	3713	3319	3719
ENSG00000084734.9	GCKR	0	2	0	3	3	3	0	0	0	1	1	0	1	0	3	0	0	2	1	1	1
ENSG00000084754.12	HADHA	3039	4040	3951	3473	3331	3357	3803	4307	3673	2470	2618	2929	2393	3256	3841	2436	2677	2303	3436	2507	2808
ENSG00000084764.12	MAPRE3	209	290	260	259	283	242	220	228	220	139	186.001	198	163	300	310	169.001	175	152	253	214	233.001
ENSG00000084774.14	CAD	1593	2141	2169	2035	1912	2006	2421	3420	2517	1788	1895	2114	1659	2541	3194	2102	2136	1931	2960	1748	2160
ENSG00000085063.18	CD59	11619.1	14044.1	13754.2	11771.5	11765.6	12094.6	13309.4	16496.5	13208.6	8038.28	9467.18	10170.5	9010.15	12824.9	15145.8	10165.2	11143.1	9453.39	13611	10355.3	11658.6
ENSG00000085117.12	CD82	547.001	714	675.001	470.001	466	424	526	668	536.999	303.001	334.001	346	351	506.999	612	411	349	311.001	613	469	440.001
ENSG00000085185.16	BCORL1	841.999	1063	998	780	777.999	823	864.999	1121	985.001	582	658	717	733.999	1103	1024	743	732.999	750	975	809	969
ENSG00000085224.23	ATRX	2	0	3	5	2	2	2	3	1	2	5	0	4	3	3	1	5	1	11	3	3
ENSG00000085231.14	AK6	399.544	0	77.347	96.365	0	0	104.752	183.69	0	70.294	109.697	172.524	48.786	0	224.138	61.063	0	23.389	178.016	0	122.929
ENSG00000085265.12	FCN1	0	0	0	0	0	0	0	1	0	0	1	0	1	0	0	2	0	0	2	0	0
ENSG00000085274.16	MYNN	604.999	764	718	613.999	595	606	676	654	671.001	550.001	626.999	687	439	563.001	611	471.001	541	464.001	629	584	589.001
ENSG00000085276.19	MECOM	169	149	150.999	123.001	123.999	117.999	133	139.001	122.001	76	131	125	64	96	92.999	73	91	96	122	101	93
ENSG00000085365.18	SCAMP1	3038	3760	3903	2926	3062	3198	3429	3702	3275	2402	2727	2922	2259	3015	2932	2370	2792	2229	3073	2704	3238
ENSG00000085377.15	PREP	983.999	1225	1163	983	971	1068	1259	1599	1376	1117	1314	1403	780	1086	1121	898	1022	882	1157	995	1068
ENSG00000085382.12	HACE1	1164	1421	1482	1187	1218	1215	1544	1684	1377	900	1040	1081	992	1277	1354	953.001	1114	950.001	1358	1159	1184
ENSG00000085415.16	SEH1L	3620	4478	4537	3820	4020	4090	5093.03	5961	4741	3277	3609	3946	2852	3836	4461	3154	3483	3010	4035	3150	3537
ENSG00000085433.17	WDR47	702	868	901	724	769.999	698	845	861.001	796	572.999	666	754.001	576	755	679	573	614	564	654	580	703
ENSG00000085449.15	WDFY1	5775.09	7462.56	7212.7	6003.92	6057.85	6470.2	6777.93	7921.84	6642.22	3694.47	4151.91	4549.18	3334.15	4531.54	4909.2	3282.02	3840.4	3263.44	4637.45	3829.29	4150.01
ENSG00000085465.13	OVGP1	14	21	20	20	4	15	13	11	14	3	9	13	14	13	32	11	9	11	32.001	14	6
ENSG00000085491.17	SLC25A24	1310.55	2117.99	3038.91	1498.55	1377.82	1463.39	2944.2	1783.84	1374.5	818.002	1778.73	763.405	1178.85	2136.16	602.924	1949.85	839.553	1375.39	100.888	2003.73	946.464
ENSG00000085511.20	MAP3K4	1792	2123	2179	1837	1640	1861	2215	2749	2241	2256	2576	2717	1328	1940	2194	1490	1697	1547	2232	1505	1869
ENSG00000085514.16	PILRA	8.001	17	13	8	6	6	8.001	9.021	12	5.044	4.019	12.045	11	12.083	11	6.999	4	5	10.049	9	12.39
ENSG00000085552.18	IGSF9	2	2	3	3	7	1	4	7	3	8	8	5	5	8	9	3	2	3	11	2	5
ENSG00000085563.15	ABCB1	5	6	10	10	7	9	13	7	14	8	3	9	5	9	4	7	6	6	6	5	5
ENSG00000085644.15	ZNF213	192	273	248.999	227	215	292	253	315.001	354.001	190	192.999	215	172	323	334	239	188	166.001	275	200.999	225
ENSG00000085662.14	AKR1B1	1565	1779	1747	1509	1686	1482	1747	2462	1799	1215	1218	1377	956	1410	1738	1324	1240	1019	1601	1065	1141
ENSG00000085719.13	CPNE3	2444	3175	3245	2644	2778	2891	3020	3008	2789	1597	1859	2093	1722	2236	1989	1722	2052	1648	1772	1930	2105
ENSG00000085721.13	RRN3	638.203	622.904	319.661	703.196	418.418	883.21	528.574	742.908	606.063	382.981	755.14	736.251	290.747	426.087	634.933	296.031	633.771	249.556	801.652	482.828	363.73
ENSG00000085733.16	CTTN	4516.95	5810.78	4718.6	4036.16	5103.93	4074.45	3557.76	5631.11	6116.91	2844.99	3263.97	4324.16	2027.85	5067.32	6022.53	3391.63	3799.08	2019.46	1928.49	3506.38	3924.06
ENSG00000085741.14	WNT11	0	4	1	0	2	3	3	2	5	4	5	7	3	4	3	5	2	0	4	2	2
ENSG00000085760.15	MTIF2	1100	1374	1328	1048	1091	1128	1278	1801	1248	862	1028	1098	646.001	912.999	1238	860.001	1044	858	1062	862.999	957.001
ENSG00000085788.14	DDHD2	3220	3761	3815	3277	3309	3374	3784	4535	3649	2568	2944	3174	2076	2818	3160	2412	2699	2168	2923	2468	2735
ENSG00000085831.16	TTC39A	8	4	5	0	4	4	5	3	6	2	2	2	2	2	8	4	2	3	4	1	2
ENSG00000085832.18	EPS15	4180	5226	5072	4032	4334	4156	4491	5033	4272	3112	3504	4026	2551	3396	3406	2493	2968	2511	3297	2961	3463
ENSG00000085840.13	ORC1	698	865	795	722	726	735	872	1037	819	514	647	712	608	877	983	769	811	716	945	640	821
ENSG00000085871.9	MGST2	78.999	80	85	81	72.999	61	89	123	88	64	56.001	64.999	67	100	100.999	86	76.999	63.999	92.999	78.999	93.001
ENSG00000085872.15	CHERP	1143	1400	1393	1295	1251	1231	1276	1534.98	1466	957.001	1121	1147	839	1366	1328.97	999.999	975	968	1211.94	937.999	1049.99
ENSG00000085978.22	ATG16L1	986.541	1272.12	1243.94	196.74	992.517	414.321	531.084	42.17	683.628	486.559	951.504	1093.83	663.928	770.403	487.67	148.805	62.859	821.773	817.364	273.66	669.755
ENSG00000085982.16	USP40	1795	2339	2222	1916	1908	2026	2511	3149	2408	1508	1804	1785	1434	1877	2383	1694	1908	1584	2227	1616	1916
ENSG00000085998.15	POMGNT1	855.999	1188.46	1151	910.999	967	919.001	1238	1615	1210	766	797.002	879	693	1260	1387	951	924.001	825.001	1306	791.001	931.998
ENSG00000085999.13	RAD54L	915.001	1050	1170	1047	860.001	1023	1135	1329	1151	856.001	953.001	990.001	884	1321	1406	954	970	941.001	1273	950	1095
ENSG00000086015.23	MAST2	2072.99	2770.99	2736.99	2520.93	2208.99	2433.98	2776	3401.87	2955.98	1988.99	2288.99	2317	1608	2499.98	2680.99	1789.99	1854	1788	2543.98	1754.98	2105.97
ENSG00000086061.16	DNAJA1	3898	4875	4531	3639	3685	3683	4170	5453	4057	3187	3774	4135	2582	3428	4801	2920	3125	2707	4044	3221	3355
ENSG00000086062.13	B4GALT1	1473	2005	1986	1320	1294	1449	2565	2887	2581	1570	1767	1995	982	1444	1439	2028	2025	1835	1553	1317	1557
ENSG00000086065.14	CHMP5	1031	1262	1229.92	1013	1092.89	1000.93	1145.96	1336.84	1094.9	880.968	980.877	1089.97	704	854.999	1071	771	795.95	663.001	892.753	844.949	915
ENSG00000086102.19	NFX1	832.999	1169	1090	894	844	911.999	1054	1174	1007	754.001	846	960	754.999	1046	1005	743	784	713	896.999	788.999	881
ENSG00000086159.14	AQP6	1	2	1	2	0	3	1	4	1	2	2	0	2	5	3	0	1	0	0	0	3
ENSG00000086189.11	DIMT1	756.998	1028	1014	819	831	856	1033	945.999	1003	857.001	1017	1093	497.001	636.999	501.001	687	747.999	634.003	545	672.999	769.999
ENSG00000086200.17	IPO11	2254.8	2695.71	2868.64	2210.92	2184.37	2377.38	2734.44	3052.04	2619.36	1862.08	2161.2	2345.44	1567.51	2097.84	2122.2	1737.1	2025.94	1606.58	2127.73	1845.4	2119.24
ENSG00000086205.18	FOLH1	0	0	0	0	0	1	0	0	0	0	0	0	0	0	0	0	0	0	0	0	0
ENSG00000086232.13	EIF2AK1	2586	3185	3035	2600	2559.99	2564	2854	3231	2929	2101	2309	2546	1783	2594	2594	2110	2293	2024	2485	2230	2461
ENSG00000086288.12	NME8	0	0	0	0	0	0	0	0	0	0	0	0	0	0	0	0	0	0	0	0	0
ENSG00000086289.13	EPDR1	117	146	147	130	157	143	169	213	162	70	71	71	86	133	171	95	94	104	156	88	115
ENSG00000086300.17	SNX10	0	1	0	0	0	0	0	0	0	1	0	0	0	0	0	1	0	0	0	0	0
ENSG00000086475.15	SEPHS1	2210	2575.99	2600.99	2203	2186	2189	2419	2686	2467.99	1671	1937	2094	1411	2056	1946	1680	1752	1555	1806.98	1648	1797
ENSG00000086504.18	MRPL28	347.999	461.016	443.002	421	368.205	383.001	434.999	630	477	325	350	408.999	247	436.049	480.001	320	287	264	462.266	314.002	329
ENSG00000086506.3	HBQ1	0	0	0	0	0	0	0	0	0	0	0	0	0	0	1	1	0	0	0	0	0
ENSG00000086544.4	ITPKC	94	107	135	111	96	103	128	213	140	119	129	114	78	132	186	118	128	132	172	102	130
ENSG00000086548.9	CEACAM6	0	0	0	0	0	0	0	0	0	0	0	0	0	0	0	0	0	0	0	0	0
ENSG00000086570.13	FAT2	4	6	4	2	2	4	6	6	1	3	6	2	5	3	8	0	2	1	8	5	3
ENSG00000086589.12	RBM22	1363	1727	1716	1348	1351	1365	1497	1660	1516	1118	1308	1414	1030	1277	1316	975.001	1151	929	1216	1059	1222
ENSG00000086598.11	TMED2	6175	8237	7892	6001	6158	6360	7046.78	7640	7076	5566	6429	7361	4479	6034	5341	5054	5605	4997	5332	5502	5810
ENSG00000086619.15	ERO1B	180	265	268.001	167	186.999	205	265	273	241.001	144	158	178	185	223	183	178.999	207.001	175	250.999	206	229
ENSG00000086666.19	ZFAND6	1563.99	1955	1908	1600	1537	1537	1511	1700.99	1581	1178	1335.99	1392	1097	1464	1398.99	973	1086	1010	1283	1282	1377
ENSG00000086696.11	HSD17B2	9	16	17.999	15	17.001	21.999	3	6	2	0	0	9	15	26	30.999	1	2	1	29	12	9
ENSG00000086712.13	TXLNG	1107	1389	1253	1087	1050	1084	1159	1387	1206	797	940	971	712	1039	984	748	817	770	965	828	939
ENSG00000086717.19	PPEF1	0	1	0	2	0	1	1	1	1	1	0	2	2	1	2	0	1	1	0	1	2
ENSG00000086730.17	LAT2	14	19	13	5	16	9	12	12	11	10	9	10	15	10	20	9	8	12	21.001	11	8
ENSG00000086758.17	HUWE1	20897	27242	26223.9	21641	20260	22586	26084	29321	26744	17565	19849	21183	17788	25839	25929	18208	19730	18419	24585.1	18682	22171
ENSG00000086827.9	ZW10	947	1137	1122	870.001	924	1023	1002	1238	1063	793.001	936.001	929.001	659	899.001	834	772	829	703	789	770	857
ENSG00000086848.15	ALG9	917	1192	1144	911.369	958	972.94	1122	1211.79	1034.46	739.803	896.001	911.576	733.892	984.723	960.595	790.682	850	753	887	838.001	908
ENSG00000086967.10	MYBPC2	0	0	0	0	0	0	1	1	2	0	1	0	0	0	0	1	0	0	1	0	0
ENSG00000086991.13	NOX4	28	28	25.001	5	10	6	27	30	23.999	216.001	249	307.999	8	19	21	48	39.999	40	38.001	30.001	43
ENSG00000087008.16	ACOX3	348.001	415.001	469	457	403.999	359.001	508	687	503.001	748.001	832	894	299	526	514.002	433.999	392.001	350	515	315.999	391
ENSG00000087053.20	MTMR2	1849	2199	2244	1826	1866	2070	2446	2518	2418	1734	2064	2164	1272	1726	1576	1492	1736	1449	1663	1516	1735
ENSG00000087074.9	PPP1R15A	2446	3378	3273	3007	2776	3025	2361	3293	2529	1249	1572	1676	1698	2568	3535	1149	1145	1140	3094	2092	2392
ENSG00000087076.9	HSD17B14	57	69	71.001	71	64	71	58	90	71	33	57	73	57	86	147	48	41	50	103	67	88
ENSG00000087077.14	TRIP6	620.999	868	803.001	784.001	835	665.001	752	979	829.001	385	408	452	451.001	737	916.071	502	441.999	447	767.001	493	527
ENSG00000087085.16	ACHE	9	11	14	12	8	4	16	20.999	14	29	36	35	10	17	20	14	8	12	23	11	9
ENSG00000087086.15	FTL	7235	9929	8636.99	8287	8484	7570.99	7700	9236.98	8464	4921	5456	6480	5390	8228	9125.82	5780	5075.99	4767.99	7878.33	6570.99	6954.99
ENSG00000087087.20	SRRT	2596	3658	3221	2827	2664	2762	2985	4213	3401	2163	2532	2717	2092	3094	3666	2155	2187	1998	3203	2191	2473
ENSG00000087088.21	BAX	676	952.001	796	828	895	790.999	862	1147	925.001	586.002	634	718.999	560	853	1113	720.999	651.001	575	930.001	633.001	708.998
ENSG00000087095.13	NLK	1354	1587	1547	1226	1264	1348	1545	1595	1492	1326	1523	1622	956.001	1322	1225	1029	1175	962	1285	1175	1337
ENSG00000087111.22	PIGS	1108	1442	1416	1184	1241	1182	1536	1697	1499	901.999	932.001	1065	989.999	1534	1513	1216	1180	1118	1402	1131	1259
ENSG00000087116.17	ADAMTS2	143.999	170	190	192.999	189	169	237	319.001	235.999	240.001	288	302	100	165	202	274	236	228	181	138	158
ENSG00000087128.10	TMPRSS11E	1	0.5	0	0	0	0	0	1	0	0	0	0	0	0	0	0	0	1	0	0	0
ENSG00000087152.16	ATXN7L3	992	1359	1362	1077	1108	1098	1357	1635	1245	1156	1162	1375	896	1428	1690	1057	1020	941.999	1510	1091	1184
ENSG00000087157.19	PGS1	542	729.001	721	610	541.001	641.001	726.002	892	768.002	559	561.001	590.001	538	827	845.001	658.999	693.999	668	786.002	574.001	680.999
ENSG00000087191.14	PSMC5	3095	3884	3648	3109	3111	3088	3279	4358	3514	2727	2889	3348	2131	3005	3759	2440	2600	2247	3345	2468	2790
ENSG00000087206.17	UIMC1	1165	1466	1422	1163	1131	1195	1345	1937	1403	999.001	1225	1302	930.001	1293	1713	959.999	1076	910	1519	1041	1169
ENSG00000087237.12	CETP	4	3	2	2	5	0	3	5	2	2	3	4	2	1	3	1	0	0	1	1	3
ENSG00000087245.13	MMP2	1741.87	2221.81	2167.68	989.967	902.982	983.986	1550.76	1909.76	1717.81	4630.45	5370.64	5678.14	2259.97	3596.89	3671.81	3123.69	3044.76	2810.73	5514.43	4189.77	4602.58
ENSG00000087250.9	MT3	0	0	0	2	0	0	0	0	0	0	0	0	0	0	0	0	0	0	0	0	0
ENSG00000087253.13	LPCAT2	2	4	0	0	1	5	5	4	7	7	14	10	3	7	4	3.999	4	4	15	3	8
ENSG00000087258.17	GNAO1	894	1170	1099	897.001	823.999	817	1557	1628	1514	919.001	982.999	1076	559	838.999	754	993.999	920.001	891.998	1028	774	988.002
ENSG00000087263.17	OGFOD1	1315	1535	1541	1350	1330	1312	1622	1834	1521	1275	1428	1560	837	1194	1291	1124	1216	1024	1260	1011	1189
ENSG00000087266.18	SH3BP2	1476	2060	1975	1736	1660	1591	1908	2262	2041	1283	1329	1532	1519	2348	2310	1618	1540	1450	2027	1490	1832
ENSG00000087269.16	NOP14	1528	1841	1848	1522	1487	1470	1797	2222	1903	1286	1490	1664	970	1515	1743	1151	1274	1075	1584	1199	1334
ENSG00000087274.19	ADD1	7719	10220	9845	8499.97	8315	8470	9562	11928	10036	6422	7156.99	7610	5485.99	7951	9504	5965	6316	5872	8604	6204	7027
ENSG00000087299.12	L2HGDH	860.918	1068.91	1105	816	888.884	901	993.999	1203.78	983.734	594.001	710	764	687	961.001	1000.78	771	854	731	894	794	883
ENSG00000087301.9	TXNDC16	679	851.001	836	645	639	695	779.001	911	769	527	514	587.999	633	784	745	557	645.999	547	711	688	799
ENSG00000087302.9	RTRAF	3171	4239	3635	2998	3059	3257	3481	4055	3785	2650	3210	3425	1927	2742	2598	2341	2642	2151	2542	2485	2541
ENSG00000087303.19	NID2	583.999	854.999	716	690	762.04	795.999	1159	1344	1299	299.001	342	338.001	1481	2201	2269	1333	1356	1253	1483	1273	1469
ENSG00000087338.5	GMCL1	925	1200	1276.99	936	1029	1064	1106	1154	999.998	847	944.995	1046	874.001	1113	1151.99	782.998	968	827	1165	1051	1137
ENSG00000087365.16	SF3B2	6229	8261	7817	6673	6339	6881	7550	10171	8102	5566	6289	6997	4412	6844	8565	5210	5353	4902	7530	5268	6067
ENSG00000087448.11	KLHL42	2313	3209	3047	2621	2657	2713	3318	3939	3309	2292	2588	2716	1850	2468	2916	2080	2280	1932	2581	2103	2400
ENSG00000087460.29	GNAS	21706	27968	26532	22009	21824	21559	22626	26902	23889	21630	24192	27068	16668.6	24173	27552	18010	18760	16454	25488	20137	22935
ENSG00000087470.21	DNM1L	3675	4577.26	4433	3642	3488	3677	4447	5037	4607	3377	4050	4080	2386	3179	3192	2817	3287	2857	3007	2925	3159
ENSG00000087494.16	PTHLH	24	31	44.001	19	19.999	16	28.001	38.999	21.001	114	128	139	20	37	24	42.001	25	25	33	34	31.001
ENSG00000087495.17	PHACTR3	0	0	1	0	0	0	1	0	0	0	2	2	0	2	0	0	0	1	0	0	0
ENSG00000087502.19	ERGIC2	2799	3592	3383	2655	2685	2854	2976	2998	2934	2060	2563	2528	2021	2681	2311	2176	2505	2189	2389	2517	2811
ENSG00000087510.7	TFAP2C	0	0	0	0	0	1	0	0	0	0	0	0	0	0	0	0	0	0	0	0	0
ENSG00000087586.18	AURKA	3808.7	4661.63	4532.81	3936.72	3952.67	3891.82	4520.77	5019.28	4298.78	2640.96	2800.55	3184.8	2041.79	2905.73	2922.85	2495.74	2638.92	2388.74	2615.58	2351.82	2546.89
ENSG00000087589.17	CASS4	10	16	22.999	26	31	25	20	25	15	3	6	5	13	29	23.001	10	12	8	4	17	13
ENSG00000087842.11	PIR	39	74.999	61	46	58	49	48	83	41.001	17	30	32	59	79	105	39	50	32.001	88	65	56
ENSG00000087884.16	AAMDC	185.001	219	227.999	175.001	205	178	206	314	210.001	138	152.999	177	105	165	232	126	136.001	123	170.001	133	146
ENSG00000087903.13	RFX2	316.999	409.001	384.001	368.999	361.001	389	391	476.001	400.999	253.999	316.001	308	275	406	411.273	287	311	299	389.999	269	336.16
ENSG00000087995.16	METTL2A	844.263	1061.02	1116.92	904.68	898.944	919.716	1085.15	1259.27	1052.58	692.741	715.314	855.536	672.162	883.452	1017.05	756.603	786.396	703.291	918.657	661.061	837.659
ENSG00000088002.12	SULT2B1	1	0	1	3	2	0	2	0	6	0	0	0	0	1	1	0	2	1	4	0	0
ENSG00000088035.18	ALG6	380.001	516.001	438.999	353.001	391	402.001	559.001	526.999	477	238	318.001	339	294	417.999	323	339	396	333.998	349.999	317	356.001
ENSG00000088038.20	CNOT3	1034.69	1438.06	1322.65	1136.84	1024.67	1110.98	1170.77	1371.47	1322.78	914.546	915.571	1063.55	780.283	1297.53	1304.53	952.001	924.107	882.947	1138.97	893.006	1029.74
ENSG00000088053.11	GP6	1.1	0.7	1.1	0	0.3	0.5	0.1	2.183	0	0.2	0	1	0	1.192	0	1	2	0	0	0	1
ENSG00000088179.9	PTPN4	1162	1389	1440	1138	1108	1243	1234	1259	1167	876	972.999	1029	1104	1301	1167	948	1070	995	1226	1127	1290
ENSG00000088205.13	DDX18	3384	4131	4130	3387	3565.97	3585.94	4133.9	4861.74	3942	3181.97	3574.97	3911.97	2356.96	3132.98	3560	2785	3253	2684.99	3338.75	2887.97	3127.97
ENSG00000088247.19	KHSRP	5911	8026	7482	6506	6231	6555	7159	7115	7903	4987	5713	6138	4204	6230	5414	4776	4843	4640	5121	4617.93	5524
ENSG00000088256.9	GNA11	2420	3105	2927	2646	2505	2569	2682	3127	2939	1973	2122	2370	1686	2541	2642	1819	1671	1703	2261	1841	1974
ENSG00000088280.21	ASAP3	11.883	309.001	17.011	280.876	6.817	75.766	4.821	105.341	42.563	221.28	255.053	221.765	5.514	25.409	84.518	5.632	6.236	242.898	67.974	300.446	15.534
ENSG00000088298.13	EDEM2	367	493	524	461	439	408	470	649	499	281	326	316	327	468	611	374	413	348	540	408	406
ENSG00000088305.19	DNMT3B	361	409	430.997	421	394.001	420	427.999	516.999	462.999	245	254.999	297	266	365	303.999	303	272.001	237.001	355.001	316	329
ENSG00000088320.4	REM1	0	0	0	0	0	0	0	0	0	0	0	0	0	0	0	0	0	0	0	0	0
ENSG00000088325.16	TPX2	13708	17626	16816	14169	13934	14694	16349	20517	16745	9916	11395	12168	7959	11090	12920	9255	10046	9120	11051	8614	9600
ENSG00000088340.18	FER1L4	7.677	0	0	0	0	0	14.711	0	0	0	0	18.342	0	0	0	0	0	0	0	0	11.353
ENSG00000088356.6	PDRG1	420	471	428	404	449	393	399	608	423	406	415	402	268	377	547	337	312	256	524	292	342
ENSG00000088367.23	EPB41L1	2147	2869	2654	2491	2467	2491	2522	2881	2740	1401	1577	1696	1631	2456	2181	1639	1659	1531	1933	1697	1937
ENSG00000088386.17	SLC15A1	2	2	1	0	2	0	1	3	7	2	0	0	2	5	2	0	2	0	1	2	0
ENSG00000088387.22	DOCK9	3828	4538	4508	3670	3653	3932	3644	3776	3525	3628	4293	4347	4290	5814	5475	3355	3569	3204	6208	5464	6129
ENSG00000088448.14	ANKRD10	1317	1744	1666	1330	1338	1409	1368	1832	1359	1105	1239	1412	1346	1767	2378	1181	1227	1065	2247	1425	1680
ENSG00000088451.11	TGDS	199.999	233	216.001	192	184.999	208	225	284	221	182.999	213	223	121	164.001	212	161	213	150	193.001	177	193.999
ENSG00000088538.13	DOCK3	518	632	586	542	481	595	473	655	500	251	304	330	379	574	567	312	367	270	505	372	412
ENSG00000088543.15	C3orf18	139.001	178	187	236.999	179.999	204.999	170.001	231.001	194	80	91	113	129	229	266.001	134	131	122	198	127.999	163
ENSG00000088682.14	COQ9	263.999	394	353.001	309	303.999	293.001	327	428.001	370	253	223	251.001	234.998	329.001	368.999	240	276	236	352	231	281
ENSG00000088726.16	TMEM40	23	23	22	38	38	14	19	24	30	3	3	11	16	25	19	12	6	5	10	14	11.999
ENSG00000088727.14	KIF9	57.999	66	74.001	64.999	86	77	79	96	90	49	56.999	80.999	51.998	69.999	84	65	77.001	66	72.001	59.999	76.001
ENSG00000088756.13	ARHGAP28	222	275	283	269	293.999	293.999	303	341.001	287.999	115	113	138	205	342.001	264.001	233.001	272	238	247.999	226.165	243.999
ENSG00000088766.12	CRLS1	509.181	783.789	804.44	654.595	564.034	511.433	717.365	791.713	661.678	677.999	608.356	738.594	453.098	732.339	811.186	571.197	543.381	532.734	684.515	483.371	649.18
ENSG00000088782.5	DEFB127	0	0	0	0	0	0	0	0	0	0	0	0	0	0	0	0	0	0	0	0	0
ENSG00000088808.18	PPP1R13B	532	732	688.001	574.999	520	579.001	641	755.999	733.001	441	479.999	513.001	394.001	641.999	583.999	453	456.999	421	609	451.001	536.001
ENSG00000088812.18	ATRN	5617	7043.32	6957	5652	5343	5603	6485	7305	6710	4829	5395	5536	4631	6567	6163	4872	5469	4987	6251	5048	5934
ENSG00000088826.18	SMOX	181.999	245	235	165	169	191	193	233	201	277	244	295	120	192	219.001	119	117	107.999	223	117	153
ENSG00000088827.14	SIGLEC1	0	2	5	1	3	2	0	1	1	1	1	0	3	1	1	2	1	3	1	0	0
ENSG00000088832.18	FKBP1A	9034.02	11461.5	10982.4	9072.08	9701.41	9291.25	10890.7	13130	10732.7	9592.36	10864.4	11894.2	5705.73	8223.39	9564.9	7425.48	7775.12	6857.31	9225.82	6778.09	7859.28
ENSG00000088833.18	NSFL1C	2579	3469	3216	2740	2627	2779	2639	3407	2993	2031	2340	2603	1747	2519	2869.99	1825	1997	1872.98	2617	2088	2400
ENSG00000088836.14	SLC4A11	145.001	225	200	187	197	168.999	172	240.001	193	136.999	141	139	169.002	256	282	165.001	149.999	143	239	172.999	221
ENSG00000088854.13	DNAAF9	1662	2220	2115	1896	1763.09	1909	1946.12	2313	1930	1433.17	1719	1644	1525.17	2047	2224.09	1312	1512	1350	2129	1680	1824.19
ENSG00000088876.13	ZNF343	475.614	646.442	635.429	540.491	426.441	588.338	605.648	740.517	616	363.001	467.157	504.286	422.221	651.291	624.764	405.516	479.018	422.432	604.04	455.633	545.069
ENSG00000088881.22	EBF4	59	75.999	73	64	71.001	65.001	63.999	73.999	77	37	67.001	87	64	84	99.999	69	44	45	109	61.999	78
ENSG00000088882.8	CPXM1	24	26	19	17	24	30	24	38	27	14	20	10	31	32	45	40	32	32	41	26	27
ENSG00000088888.18	MAVS	8394	11049	10972	9210	9093	9609	10834	12053	11122	6108	6998	7606	6930	9870	9582	7320	7782	6920	9391	7014	8677
ENSG00000088899.16	LZTS3	464	607	572	645	644	661.001	549.999	773	692	354	348	392.001	562	804	1072	458	458	376	850	542.999	582
ENSG00000088926.15	F11	0	0	0	0	0	1	0	0	0	0	0	0	0	0	0	0	0	0	0	0	0
ENSG00000088930.8	XRN2	5533	7025	6811	5381	5486	5670	5824	7282	5828	4589	5395	5701	3626	5186	6046	4086	4634	3917	5739	4461	5040
ENSG00000088970.16	KIZ	625	731.999	715	617	583.001	623.999	758.001	908	715.001	429	470	525.999	506.002	669.999	648.001	588	626	538.001	645	571.001	709.001
ENSG00000088986.11	DYNLL1	2092	2549	2419	2020	2194	2187	2470	2715	2440	1777	2165	2314	1310	1833	1542	1624	1758	1412	1388	1562	1519
ENSG00000088992.18	TESC	0	0	1	1	0	1	0	0	0	0	0	0	0	0	0	0	0	0	0	0	0
ENSG00000089006.17	SNX5	4817.99	5886.93	5739	4897.99	4618	5014.99	5676.99	6665.91	5321	4505	5105	5418.94	3632	4818	5087	3744	4414.99	3776	5096.85	4154	4635
ENSG00000089009.16	RPL6	8945.37	11247.5	10319.7	8736.17	9099.66	8775.54	9023.15	11949	9861.46	7174.59	8395.28	9413.65	5418.93	7679.04	9569.56	6605.08	6939.09	5585.67	8004.76	6912.37	6978.84
ENSG00000089012.14	SIRPG	7	5	8.006	8	10	12.032	5.017	3.003	4.004	6	2	3.006	6	8	5.005	0	7	3	1	3	7
ENSG00000089022.15	MAPKAPK5	1488	1825	1873	1526	1398	1605	1905	2269.6	1790	1422	1642	1718	1247	1641	1782	1393	1493	1331	1870	1414	1486
ENSG00000089041.17	P2RX7	200	225	226	236	236	243	179.001	239.999	200	58	62.999	85.001	223	254.001	275	136	135	107	228	180	193
ENSG00000089048.15	ESF1	2302	2862	2865	2286	2205.94	2303	2709	3199	2789	1914	2185	2543	1441	1889	2005	1622	2096	1821	2019	1853	2097
ENSG00000089050.16	RBBP9	1840	2291	2222	1952	1917	1919	2057	2137	2140	1511	1717	1870	1365	1878	1611	1472	1773	1641	1653	1638	1941
ENSG00000089053.13	ANAPC5	2377	2915	2978.11	2577	2488	2651	3332	4188	3230	2260	2710	2770	2294	3232	3656	2710	2894	2682	3430	2552	2975
ENSG00000089057.15	SLC23A2	2204	2861	2696	2263	2302	2324	2445	2842	2374	1777	1822	1999	1763	2437	2504	1678	1769	1602	2447	1872	2293
ENSG00000089060.12	SLC8B1	533.999	695.001	675	544	509.001	541	643	877.998	713	346.001	379.001	363.001	572.002	882.999	1024	516	476.001	475	957	574	620.001
ENSG00000089063.16	TMEM230	2412	3027	2820	2523	2655	2399	2791	3381.99	2847	1858	2210	2443	1743	2513	2704	1963.99	2170	1791	2480.98	2013	2120
ENSG00000089091.17	DZANK1	459	587	542.002	426	455.002	485	493.002	612.001	505	378	421.001	473	342.001	540	516.001	469	446.001	423.999	495.001	475	472.002
ENSG00000089094.20	KDM2B	1174	1522	1553	1404	1428	1458	1366	1761	1435	918.999	1084	1144	1275	1694	2025.24	1158	1261	1086	1800	1240	1412
ENSG00000089101.19	CFAP61	2	9	0	1	2	0	2	2	6	1	5	2	2	2	9	4	0	3	2	0	2
ENSG00000089116.4	LHX5	0	0	2	0	0	0	0	0	1	0	0	0	0	0	0	0	1	0	0	0	0
ENSG00000089123.16	TASP1	390	464.001	473.999	367	408	395.001	478	574.999	463.999	336.999	365.001	390.999	306.999	401	487	345	413.001	371	442.999	352	406.999
ENSG00000089127.15	OAS1	138.999	201	171.999	96	96	94.999	255	257.999	192	63.999	68	85.001	72	106.999	104.001	97.001	115	110.999	120	113	84
ENSG00000089154.11	GCN1	3328	4278	4396	3846	3588	3704	4564	5725	4611	3323	3550	3801	2841	4678	5706	3428	3546	3195	5244	3154	3669
ENSG00000089157.16	RPLP0	7843.53	10346.9	9694.75	9109.14	9121.05	8886.81	9970.69	14035.7	10335.5	7234.61	7873.19	8917.52	5765.69	8937.36	12721.4	7522.55	7177.69	6078.7	10270.6	6997.15	7259.68
ENSG00000089159.17	PXN	3920	5095	4929	4430	4187	4290	4373	5350	4613	4138	4564.08	4737	2793	4356	4811	2847	2874	2582	4796	3177	3643
ENSG00000089163.4	SIRT4	13	18	16	13	9	15	15	8	9	12	11	16	21	27	30	18	15	7	33	21	5
ENSG00000089169.15	RPH3A	0	0	1	2	3	3	1	0	0	2	1	1	0	1	0	2	0	0	1	1	1
ENSG00000089177.20	KIF16B	1254	1598	1523	1244	1197	1260	1457	1797	1421	871.999	1115	1134	1009	1357	1431	946	1150	995	1372	1168	1298
ENSG00000089195.15	TRMT6	1301	1657	1538	1250	1235	1296	1591	1946	1548	1105	1269	1412	766.999	1048	1131	973	1107	915	1130	1014	1101
ENSG00000089199.10	CHGB	15	6	11	9	9	5	1	13	12	11	9	14	8	10	7	3	14	8	6	8	9
ENSG00000089220.5	PEBP1	3795	5136	4639	4177	4256	4205	4111	5721	4515	3014	3476	3746	2180	3315	4257.4	2572	2688	2310	3721	2806	2953
ENSG00000089225.20	TBX5	0	0	1	0	0	1	0	0	0	0	0	0	0	0	0	1	0	0	0	0	0
ENSG00000089234.16	BRAP	857	1135	1076	902	849	956	1010	1107	1014	806	888	952.001	626	825	801	646.999	738	649	831	839.001	836.001
ENSG00000089248.7	ERP29	1462	1951.96	1854.99	1573	1595	1580	1407	1959.99	1590	1012	1214	1356	1044	1537	2223	984	998	825	1784.99	1334	1447
ENSG00000089250.20	NOS1	0	2	0	0	0	0	1	0	0	1	0	0	1	0	0	0	1	0	0	0	0
ENSG00000089280.20	FUS	11319	13767	13718	11453	11280	11502	13292	15485	12877	10486	11635	12820.8	9099	12322	13588	9399	10111	8656	12485	10103	11560
ENSG00000089289.16	IGBP1	661	768.997	825	706	705	670.999	814	1070	669	533	554	637	466	617.997	856	515	572	468	824	523	616
ENSG00000089327.15	FXYD5	1574	1993	1774	1788	1669	1790	1542	1565	1823	1134	1326	1399	971.001	1538	1280	993.998	966.999	990.001	1136	1147	1256
ENSG00000089335.22	ZNF302	1242.07	1465.35	1538.87	1110.13	1187.35	1236.09	1202.41	1504.87	1293.25	831.378	989.301	1009.5	930.466	1174.97	1346.82	875.13	1037.08	836.059	1246.54	1072.54	1176.28
ENSG00000089351.15	GRAMD1A	370	546	452.999	385.001	423.002	421.001	595.002	745.001	596	373.999	344.001	388.059	322.001	505.001	623.001	467	415	421.999	581	382.998	418.002
ENSG00000089356.19	FXYD3	0	0	0	0	0	0	0	0	0	0	0	0	0	0	0	0	0	0	0	0	1
ENSG00000089472.18	HEPH	2	3	3	6	0	3	1	3	3	1	0	1	2	1	1	1	0	1	1	2	0
ENSG00000089486.17	CDIP1	114.357	135.084	183.247	119.417	160.391	131.412	146.946	130.115	173.632	123.983	91.89	18.256	115.711	197.748	171.684	129.679	103.128	91.09	144.06	106.752	146.846
ENSG00000089505.18	CMTM1	80.418	111.264	69.081	77.852	86.866	90.845	84.516	113.779	83.179	50.74	64.182	86.262	65.752	77.691	154.127	79.238	50.477	50.134	94.209	60.567	81.166
ENSG00000089558.9	KCNH4	0	3	0	0	1	1	0	2	0	0	0	1	0	0	0	0	0	1	1	0	1
ENSG00000089597.18	GANAB	10266	13285	13102	11133	10744	10827	12363	15193	12430	9268	9906	10798	9104	13558	15942	9673	9682	9096	14750	10147	11850
ENSG00000089639.11	GMIP	213	268	214	212.001	216	263	247	316.001	236	195	224	223	154.999	280	340.999	221	161	154	289.001	159	218.001
ENSG00000089682.18	RBM41	2125	2713	2525.98	1913	1886	2113.95	2180	2240	2159	1588	1980	2082	1752	2139	1898	1679	1941	1616	2047	1981	2340
ENSG00000089685.15	BIRC5	3117	3818	3780	3352	3483	3341	3745	4729.82	3620	2435	2740	3066	1949	2756	3322	2421	2493	2189	2849	2132	2350
ENSG00000089692.9	LAG3	28	36	33.999	26	28	33	40	63	49	32	36	46	37	51.001	88	46.001	39	52.001	58	44.001	31
ENSG00000089693.11	MLF2	2309	3222	2863	2751	2589	2448	2862	3771	3123	2137	2351	2558	1595	2592	3122	2063	1956	1726	2619	2051	2139
ENSG00000089723.10	OTUB2	37.01	34.841	51	35.306	20.225	27.139	29.469	47.038	30.322	0	0	0	0	40.556	3.403	22.857	30.967	15.539	38.997	0	16.05
ENSG00000089737.19	DDX24	342.532	849.424	100.522	412.896	396.152	1067.21	797.899	1023.58	284.027	986.028	469.905	690.934	265.348	712.309	777.723	768.888	109.913	281.177	1479.98	723.497	810.401
ENSG00000089775.12	ZBTB25	1199	1545	1615	1170	1259	1311	1571	1546	1451	927	1104	1145	1048	1410	1255	1249	1433	1254	1277	1284	1504
ENSG00000089818.18	NECAP1	886.146	1163.38	1082.04	925.023	928.961	974.272	1067.47	1179.27	1011.74	761.082	868.863	877.334	682.906	1057.82	935.478	718.693	863.974	679.824	950.316	788.104	933.22
ENSG00000089820.17	ARHGAP4	7	10	14.001	14.909	11	11	5.318	13.542	14	5.123	9	10	8	23	31.767	8	7	5	16.548	11	16
ENSG00000089847.13	ANKRD24	4	4	11	4	8	5	4	12	7	2	3	2	6	5	13	5	4	1	6	5	4
ENSG00000089876.12	DHX32	594	762.001	643.001	559.999	609	548	653	831	641	574.999	608	687	372	584	601.001	419	557	465	617.999	541	566.001
ENSG00000089902.10	RCOR1	1422	1895	1944	1497	1554	1569	1707	1889	1757	1324	1552	1637	1065	1504	1382	1161	1196	1080	1398	1310	1395
ENSG00000089916.18	GPATCH2L	3134	4017	4093	3205	3196	3468	3960.48	4088	3730	2533	2953	2975	2569	3391	3172	2503	2958	2727	3421	2796	3247
ENSG00000090006.18	LTBP4	614	848	780	763	674.999	698.001	748.001	1051	800.999	885	898.001	1015	789	1416	1793	869.999	749.001	743	1421	843	992.001
ENSG00000090013.11	BLVRB	192	214	215	181	199.999	180.001	151	220.999	203	99.999	108	116	124	217.001	204.999	103.999	114	63	153	157.001	147.999
ENSG00000090020.11	SLC9A1	962.001	1322	1155	1066	992.999	1041	1038	1234	1169	1096	1274	1369	894	1453	1336	960.999	953	992.001	1330	1015	1316
ENSG00000090054.16	SPTLC1	2979.69	3936.89	3812.6	3024.79	2826.9	3148.81	3285.74	3744.74	3446.5	2609.95	3059.77	3206.07	2219.03	3044.84	2976.28	2354.75	2789.27	2368.68	2940.94	2860.78	3047.78
ENSG00000090060.19	PAPOLA	7571	9057	8888	7296	7390	7792	8385	8597	8002	6484	7506	7971	5324	7003	6114	5562	6575	5567	6229	6186	7154
ENSG00000090061.17	CCNK	2187	2685	2552	2229	1991	2204	2329	2522	2660	1899	2196	2315	1520	2122	1604	1648	1836	1689	1641	1644	2045
ENSG00000090097.22	PCBP4	497.001	636	614.001	606.999	571.002	603	626	889.001	660.001	383.001	420.001	471.002	402.001	678	894	487	413	354	586.001	434.999	436
ENSG00000090104.12	RGS1	0	0	0	0	0	0	0	0	0	0	0	0	0	0	0	0	0	0	0	0	0
ENSG00000090238.12	YPEL3	7	8	3	2	2	2	5	6	5	5	4	1	1	3	6.001	1	4	7	6	11	6
ENSG00000090263.16	MRPS33	342	384.999	413.999	341	413	350	393.001	550.001	377	258	292.999	333	240	291.001	388	250	304.998	240.001	301	288	290.288
ENSG00000090266.13	NDUFB2	378	456	475	439.001	511.999	427.999	520	642	496.001	358.001	361.998	468.999	317	473	508.999	394.001	436.001	343.001	462	357	353.001
ENSG00000090273.14	NUDC	1911.95	2433.99	2257.97	1979.99	1980.98	1950	2139	2938	2413.95	1703	1925.92	2236	1267	1803	2175	1493.99	1547.99	1273	1979.96	1486	1637.99
ENSG00000090316.16	MAEA	1227	1610	1469	1345	1333	1324	1361	1899	1411	1072	1219	1334	997.999	1425	1972	1098	1042	889.999	1711	1095	1201
ENSG00000090339.9	ICAM1	486.001	689	685	514	464	498	854.999	1036	915.001	347	405	437	467	722	795.999	870.001	779	763	748	555	677.001
ENSG00000090372.15	STRN4	1433	2058	1854.01	1717	1610	1522	1744	2238	1949	1351	1487	1579	1091	1727	2067	1324	1191	1133	1816	1262	1437
ENSG00000090376.11	IRAK3	393	533	472	431	433	435	722	722	622	257	304	336	313	452	362	470	563	476	413	355	449
ENSG00000090382.7	LYZ	3	0	0	1	4	2	1	2	3	3	2	0	3	1	1	0	3	2	5	1	3
ENSG00000090402.8	SI	0	0	0	0	0	0	0	0	0	0	0	0	0	0	0	0	0	0	0	0	0
ENSG00000090432.7	MUL1	469	570	580	506	565	506	492	726	572	345	399	414	395	575	720	388	417	328	623	402	459
ENSG00000090447.12	TFAP4	212.001	257.999	278	288	220	226.001	245.001	301.001	305.999	146	178	210	202.001	294	322	255.001	221.999	194.001	274	184.001	215
ENSG00000090470.15	PDCD7	682	823.999	821.999	709	664	738	721	886	737	519.001	591	640	486	683.001	804	555	630	479	675	575	638
ENSG00000090487.11	SPG21	1400	1819	1823	1395	1477	1451	1653	2160	1730	1146	1366	1482	1022	1555	1803	1251	1265	1147	1664	1242	1378
ENSG00000090512.12	FETUB	0	0	0	0	0	0	0	0	0	0	0	0	0	0	0	0	0	2	1	0	0
ENSG00000090520.12	DNAJB11	1572.45	2134.82	1919.14	1529.78	1545.33	1585.51	1895.88	2416.46	1922.32	1761.14	1915.99	2078.44	1297.16	1803.38	2123.42	1462.22	1710.67	1551.07	1966	1716.07	1772.94
ENSG00000090530.10	P3H2	150.999	176	162	200	196.001	163	251	287	242.999	169.999	176.999	236	111	129.001	196	123	144	116	163.999	92	114
ENSG00000090534.20	THPO	2	2	0	2	0	1	1	0	4	1	1	2	0	1	0	1	0	1	2	1	2
ENSG00000090539.16	CHRD	5	1	5	9	4	2	7	3	9	17	18	15	3	13	6	9	9	5	17	11	6
ENSG00000090554.13	FLT3LG	57.361	75.843	77.66	69.389	91.801	65	46.953	73.094	78.61	40.342	38.623	63.788	48.119	100.867	122.332	56.421	48.999	54	79.173	76.826	75.627
ENSG00000090565.17	RAB11FIP3	57.298	49.784	50.29	232.07	139.813	122.339	219.836	204.076	45.043	43.9	90.146	118.269	33.562	166.863	47.22	169.675	92.836	44.795	69.948	133.961	118.877
ENSG00000090581.11	GNPTG	310.001	455	417.001	393	380.001	363	413.999	511.999	433.001	299	295.001	359.998	307	510.001	667.14	342	346	261.999	477	357.999	431.002
ENSG00000090612.22	ZNF268	1096	1287	1349	1124	1032	1240	1291	1395	1263	953	1060	1198	738	1040	976	808.001	999.999	825	1000	874	1048
ENSG00000090615.16	GOLGA3	3180	4069	4057	3386.98	3473.99	3490	4300	4968.96	4215	3641	4159	4576.99	2929	4285	5040	3221.99	3233	3201.99	4630	3167	3839
ENSG00000090621.15	PABPC4	2395	2983	2847	2381.04	2323	2439	3356	4318	3259	2273	2628	2774	1719.06	2416	3093	2206	2425	2057	2806	1858	2182
ENSG00000090659.18	CD209	2	0	0	0	0	0	0	0	0	0	1	0	0	0	0	0	0	0	0	0	1
ENSG00000090661.12	CERS4	94	116.999	118.999	91.999	81	86	103	156	119.001	54	68.001	70	89	141	192	79	65	81.001	175	111.001	89
ENSG00000090674.16	MCOLN1	175	294	253.001	263.001	243.002	250.001	273	291.999	296.999	215	225.999	227.001	183	299.001	300.999	204	196.999	207.001	305.999	235.999	231.97
ENSG00000090686.16	USP48	2599	3303	3321	2688	2590	2857	2855	3663	2911	2139	2488	2615	2056	2814	3309	2142	2523	2160	3030	2394	2792
ENSG00000090776.6	EFNB1	108	109	143	124	97	105	131	142	137	75	87	87	74	140	189	95	134	93	139	130	130
ENSG00000090857.14	PDPR	4089.28	5289.71	5162.42	4328.98	4257.33	4466.49	4825.21	5454.65	4738.33	3569.47	3831.01	4189.69	3532.49	4998.61	5197.37	3473.9	3699.36	3424.32	5107.4	3756.9	4444.83
ENSG00000090861.17	AARS1	2348	2972	2851	2574	2400	2499	2809	3664	2932	2158	2523	2812	1861	2750	3204	1920	1951	1841	2976	2087	2498
ENSG00000090863.12	GLG1	5661	7230	6892	5618	5308	5426	6820	7621	6632.47	4703	5179	5684	5185	7523	8034	5350	5725	5004	7849	5979	6936.01
ENSG00000090889.12	KIF4A	4287.76	5194.41	5078.42	4115.84	4257.65	4362.66	5067.86	6604.9	4999.64	3076.88	3566.85	3828.68	2683.75	3743.92	4892.21	3189.09	3448.32	2897.79	4223.56	3128.84	3509.87
ENSG00000090905.19	TNRC6A	4103	5297	5183	4289	4010	4334	4807	5081	4761	3374	3919	4173	3548	4855	4034	3595	4013	3332	4168	3787	4419
ENSG00000090924.15	PLEKHG2	874	1158	1071	996.001	938.001	997	1153	1325.5	1329	819	928	917	801	1234	1028.04	883	975.999	838.001	1061	917	1077
ENSG00000090932.11	DLL3	11	16	15	10	19	17	7	16	14	11	9	9	7	21	23	13	6	7	11	13	13
ENSG00000090971.5	NAT14	237	301	272	253	264	245	281	388	251.999	204.999	222	229	211	264	426.999	236.001	201	174	348	234	219
ENSG00000090975.14	PITPNM2	237.001	327	318.999	291	233	240.001	264.999	318	303	196	200	233	160.999	268	264	180	173	167.999	259	175	257
ENSG00000090989.18	EXOC1	1856	2292	2248	1933	1848	1994	2216	2531	2247	1337	1597	1706	1318	1708	1922	1517	1771	1399	1787	1506	1766
ENSG00000091009.8	RBM27	2797.08	3405.32	3561.34	2823.51	2839.43	2904.06	3177.85	3375.24	3325.26	2611.06	3027.65	3244.68	1856.73	2373.8	2324.43	2280.61	2549.9	2040.7	2302.32	2243.09	2709.53
ENSG00000091010.6	POU4F3	2	8	7	2	0	1	5	6	7	3	7	2	2	1	7	2	1	3	5	3	3
ENSG00000091039.17	OSBPL8	8380	10271	10554	8161	8606	9064	9706	9796	9036	10486	12017	12802	5799	7230	6699	5900	7258	5992	7007	7002	7858
ENSG00000091073.20	DTX2	233.804	312.039	295.786	257.819	257.356	275.46	284.309	389.101	302.259	182.009	171.081	185.431	210.777	316.466	368.412	195.171	205.972	189.64	353.214	161.143	250.503
ENSG00000091106.19	NLRC4	0	0	0	0	0	0	0	0	0	0	0	1	0	0	0	0	0	0	0	0	1
ENSG00000091127.14	PUS7	873	1102	1081	851.999	802.001	851.001	1143	1329	1105	882	1090	1166	499.999	677	761.001	750	774	688	840	673	715.001
ENSG00000091128.13	LAMB4	2	0	1	2	1	1	0	1	2	0	5	0	0	0	2	0	1	0	0	1	3
ENSG00000091129.22	NRCAM	19	27.001	30	27.999	26.999	19	32	68.999	44	11	27	26	16	24.001	24	38	37	25	29	18	24
ENSG00000091136.15	LAMB1	7539	9470	9217	7414	7022	7470.16	7046	8247	7022	7971	8896	9731	7060	10155	10935	6636	7013	6105	11446	8910	10050
ENSG00000091137.14	SLC26A4	9	13	12	11	15	10	15	18	16	9	8	5	11	14	10	19	13	13	7	9	8
ENSG00000091138.13	SLC26A3	0	0	0	0	0	0	0	0	0	0	0	0	0	0	0	0	0	0	0	0	0
ENSG00000091140.15	DLD	3083	4037	3805	3045	3192	3424	3559	4282	3698	2360	2844	2974	2188	2859	3239	2335	2616	2168	2838	2519	2740
ENSG00000091157.15	WDR7	1945	2465	2437.7	2080	2079.62	2114	2409	2573	2325	1441	1635	1780.53	1604	2231.57	2275	1680.3	1844	1720	2108.49	1700	2122
ENSG00000091164.13	TXNL1	2497	3268	3059	2497	2415	2642	2654	2826	2591	2240	2600	2844	1861	2329	2276	1758	2090	1747	2156	2150	2451
ENSG00000091181.20	IL5RA	1	1	0	0	0	0	0	0	0	1	0	0	0	1	1	0	1	0	1	0	0
ENSG00000091262.17	ABCC6	26.205	56.923	53.904	13.208	42.808	30.64	36.862	33.969	23.203	24.059	17.376	24.956	11.506	53.4	62.511	41.351	27.731	28.892	72.356	27.42	31.047
ENSG00000091317.8	CMTM6	4528	5554	5699	4251	4360	4411	4831	5884	4490	3289	3842	4234	3219	4066	5164	3249	3926	3180	4858	3987	4302
ENSG00000091409.17	ITGA6	2914	3984	3767	3665	3545	3818	2405	3026	2527	1415	1656	1786	2336	3412	3896.47	1330	1455	1257	2931	2297	2667
ENSG00000091428.18	RAPGEF4	18	23	20	14	12	15	9	18	16	6	7	7	17	28	27	15	16	14	22	13	21
ENSG00000091436.17	MAP3K20	4587	5838	5764	4806	4822	5085	6192	6489	6138	3436	3983	4331	3102	3977	3737	3582	3942	3491	3604	3392	3989
ENSG00000091482.8	SMPX	0	0	0	0	0	0	0	0	0	0	0	0	0	0	0	0	0	0	0	0	0
ENSG00000091483.8	FH	1212	1445.99	1402	1224	1312	1240	1281	1432.96	1274	976	1152	1200	795	1197	1049.99	890.999	996	800.001	1003	974	1022
ENSG00000091490.11	SEL1L3	557.001	678	670.001	633.999	637	630.001	744.001	847.001	693	1214	1356	1498	625	905.001	891	610	672	567	1034	893	983
ENSG00000091513.16	TF	8	12	7	5.006	5	14	12	26	16	6	8	8	19	14	14	5	13	7	21	14	12
ENSG00000091527.17	CDV3	7600	9623	9267	7168	6976	7524	9736	11879	10002	6781	7857	8707	4454	5997	6699	5101	5875	5206	6656	5716	6277
ENSG00000091536.20	MYO15A	4	8	12.999	9	5	9	11	10	5	3	6	14.001	11	13	17.999	16	14	6	12	13.001	20
ENSG00000091542.9	ALKBH5	1630	2069	2069	1857	1841	1721	1796	2293	1902	1412	1500	1778	1197	1939	2233	1400	1321	1296	1945	1420	1509
ENSG00000091583.11	APOH	0	0	0	0	0	0	0	0	0	0	0	0	0	0	0	0	0	0	0	0	0
ENSG00000091592.17	NLRP1	1179.74	1649.46	1508.4	1399.3	1306.12	1449.53	1521.91	1779.67	1565.88	1667.28	1779.16	1993.46	1022.76	1612.15	1664.85	1096.31	1073.84	1019.58	1622.9	1221.93	1353.5
ENSG00000091622.16	PITPNM3	183	212	233	208.999	195	226	225	262	201	192	228.001	272	140	211	223	103	127	110	216	139	175.001
ENSG00000091640.8	SPAG7	376.001	506	438	369	368.999	406.001	372.999	533	454.999	308	334	377	256	439.999	542.999	281.001	319	274.001	478.999	382.001	371.001
ENSG00000091651.9	ORC6	973.001	1257	1236	901	933.001	904	1055	1151	1152	869	959	1031	777.999	1005	1047	811	810	794	978	862.001	922.001
ENSG00000091656.19	ZFHX4	2348	2990	2935	2565	2352	2736	2464	2573	2699	1356	1539	1582	1544	2145	1783	1580	1625	1491	1814	1552	1892
ENSG00000091664.9	SLC17A6	0	0	0	0	0	0	0	0	0	0	0	0	0	0	0	0	0	0	0	0	0
ENSG00000091704.10	CPA1	0	0	0	0	1	0	0	0	0	0	0	0	0	1	1	0	0	0	0	0	0
ENSG00000091732.18	ZC3HC1	405.001	491.999	498	389.001	413.001	443.999	487	609.002	499	328	341.998	377	348.001	467	661	352	372.999	354.999	570.999	361.001	354.001
ENSG00000091831.25	ESR1	10	26	29	22	19	13	18	18	23	19	22	25	13	21	26	19	20	13	22	29	24
ENSG00000091844.8	RGS17	480	616	680	465	470	504	535	469	451	247	254	280	614	780	711	526	611	525	658	652	743.284
ENSG00000091879.14	ANGPT2	2	0	1	1	0	0	0	1	0	1	0	0	0	2	0	0	1	0	3	0	0
ENSG00000091947.10	TMEM101	274.999	377.001	338	279	309	280.999	326	428.999	329	222	243	274	236	336	474	288.001	269	199	429	272	302
ENSG00000091972.19	CD200	136	191	168.998	210	188.999	201	475.001	522.001	492.002	29	23.999	41.999	94	154.001	131	162	243	208.999	91	92	85.001
ENSG00000091986.16	CCDC80	6260	8221	7780	5426	5207	5524	11072	12710	11887	10465	11847	13039	5621	7671	7712	11007	12162	11030	11207	9793	11509
ENSG00000092009.10	CMA1	0	0	0	0	0	0	0	0	0	0	0	0	0	0	0	0	0	0	0	0	0
ENSG00000092010.15	PSME1	329.129	624.525	9.079	520.193	845.677	113.811	520.009	769.682	930.867	821.11	788.374	29.753	733.191	522.505	768.755	5.745	816.253	191.361	639.834	459.624	3.236
ENSG00000092020.11	PPP2R3C	766	966.001	988.001	785	790	847	973.999	1009	971	597	737	787	468.001	735	680.001	614.001	662	547.001	649	657	688
ENSG00000092036.19	HAUS4	265.548	409.001	386.345	372	334.999	370	400.001	564.385	442.426	220	252.941	278.999	216.344	382.001	489.403	289	275.002	289	378.271	267.001	275.002
ENSG00000092051.18	JPH4	43	73	71	54	63	51	43	47	56	26.001	35	31	55	79	92	50	36	39	121	56	74.001
ENSG00000092054.14	MYH7	0	0	0	0	0	0	1	0	0	1	0	0	0	0	0	1	0	0	0	0	0
ENSG00000092067.7	CEBPE	0	0	0	0	0	0	0	2	0	0	0	0	0	0	0	0	0	0	0	0	0
ENSG00000092068.21	SLC7A8	21	15	19.746	10	10.001	10.456	9	16	18	3	8	4.285	10	12	23.001	17	14	10.001	16	7.135	9.32
ENSG00000092094.11	OSGEP	442.567	21.547	183.694	721.128	759.855	467.306	313.4	959.831	270.761	352.569	601.874	794.304	405.993	320.773	467.452	35.682	73.866	462.269	183.192	263.862	186.723
ENSG00000092096.19	SLC22A17	150	195	186.999	172.001	150	136.999	193	264	184.001	183	160	220	185	297.001	382.999	195	201	180.999	327	214	246
ENSG00000092098.18	RNF31	464.845	738.825	689.822	596.395	532.631	626.199	781.972	990.987	759.527	550.013	586.258	636.089	443.307	672.718	779.262	675.037	573.371	617.761	783.034	503.142	672.139
ENSG00000092108.22	SCFD1	3363	4234	4213	3322	3291	3538.74	4008	4227	3521	2898	3574	3513	2935	3644	3089	2669	3100.99	2824	3402	3189	3648
ENSG00000092140.16	G2E3	1942	2531	2541	1929	1891	2084	2611	2719	2331	1469	1756	1848	1366	1676	1817	1496	1733	1452	1740	1495	1746
ENSG00000092148.14	HECTD1	8251	10298	10516	8536	8389	8994	9867	11739	9745	6628	7474	8138	6355	8371	9389	6428	7560	6558	9159	7006	8095.04
ENSG00000092199.19	HNRNPC	8175.77	11069.3	10215.7	8027.8	8352.79	8319.86	9941.64	12680.3	10119.7	7376.01	8811.72	9706.89	5540.91	7512.93	9067.45	6643.91	7293.9	6217.31	8054.5	6553.47	7294.86
ENSG00000092200.13	RPGRIP1	5	6	7	12	6	5	12	10	11	5	4	5	8	14	14	3	6	9	18	7	7
ENSG00000092201.10	SUPT16H	9479.83	12187.8	11792.8	9779.78	9670.86	9908.84	10688.8	14134.2	10931.7	7455.85	8636.74	9376.8	6462.9	9057.88	11512.3	7030.92	8052.87	6817.87	10048.5	7648.88	8479.09
ENSG00000092203.15	TOX4	2082	2712.98	2775.99	2280	2301	2252	2577	2737.99	2480	1724	2015	2248	1480.99	2120	2101.98	1706.99	1885	1556.99	2005.99	1774.99	1948.97
ENSG00000092208.19	GEMIN2	213.001	200.999	231	163.002	181.001	212.999	221	348.999	219.001	164.999	162	205.002	158	187.999	285.001	157.999	199	176	261.001	186	194
ENSG00000092295.12	TGM1	3.58	42	3	2.286	7	7.5	52.139	1	1.13	44	7.5	6.5	73	78.476	98.197	10.934	53.283	47	3.5	63	80.617
ENSG00000092330.19	TINF2	733.674	1120.61	486.902	934.195	388.742	977	540.351	1246.43	406.098	366.929	678.704	817.094	348.38	788.257	600.764	677.023	392.421	520.101	442.901	328.743	717.89
ENSG00000092345.14	DAZL	0	0	1	0	0	0	0	1	0	0	0	0	0	1	0	0	0	0	0	0	0
ENSG00000092377.15	TBL1Y	0	0	0	0	1	0	0	0	0	0	0	0	0	0	0	0	0	0	0	0	0
ENSG00000092421.17	SEMA6A	21	10	21	19	16	28	10	9	11	4	5	11	23	22	19	8	6	8	15	17	18
ENSG00000092439.16	TRPM7	4860	6007	5958	4546.54	4613	4948	5506	6012	5309	3750	4407	4713	3907	5079	4688	3605	4204	3577	4814.08	4208	5000
ENSG00000092445.12	TYRO3	694.001	879.536	961	727.001	720	746	825.001	1058.85	832	650.001	753	860.813	563	941	1078.8	592	585	556.001	1082	650	714.999
ENSG00000092470.12	WDR76	2104	2701	2658	2191	2226	2385	2584	2619	2654	1508	1807	1913	1705	2251	2223	1719	2041	1753	1984	1956	2031
ENSG00000092529.26	CAPN3	25.208	24.99	34.628	30.505	17.665	24.913	28.477	34.505	30.335	13.094	21.213	12.479	20.141	28.781	33.629	19.307	24.661	26.314	30.343	18.974	31.764
ENSG00000092531.10	SNAP23	1841	2275	2249	1680	1805	1787	2020	2026	1982	1712	1932	2157	1210	1662	1410	1273	1459	1288	1488	1483	1566
ENSG00000092607.15	TBX15	4	7	12	2	5	8	5	6	4	4	8	4	2	4	2	4	1	3	5	1	12
ENSG00000092621.13	PHGDH	1544	1981	1864	1771	1741	1708	1586	2125	1727	1559	1721	1824	1313	2069	2878	1228	1314	1041	2589	1658	1872
ENSG00000092758.18	COL9A3	1	4	2	4	2	6	2	2	0	2	2	1	1	4	10	1	2	1	4	1	3
ENSG00000092820.19	EZR	13706	17962	17292	14261	14537	14380	15696	19702	16591	9295	10049	11392	8925	13635	16156	8424	8666	7837	14726	10834	12383
ENSG00000092841.19	MYL6	10001	12634.8	11564.9	10431.9	11055	10736	14153	21384	15487.9	9287.92	11225	13272	6259	9092	13481.9	9617	9574.97	7852	10758	7929	7659
ENSG00000092847.14	AGO1	3516	4725	4482	3748	3636	3885	4256	4796	4398	3192	3523	3852	3060	4228	4081	3165	3370	3286	4050	3459	3947
ENSG00000092850.12	TEKT2	0	2	7	0	0	0	0	0	1	1	0	1	1	0	0	0	1	0	1	2	1
ENSG00000092853.14	CLSPN	5503	6934	6779	5546	5435	5781	6610	7172	6746	4903	5622	6064	4398	5758	5531	4717	5550	4799	5545	4965	5776
ENSG00000092871.17	RFFL	928.419	1128	1096	969.001	954	1004	1075	1082	1049	608	714.001	670	705	914.001	903	686	755	653.999	894.001	756	889
ENSG00000092929.13	UNC13D	22	21	36.001	40	21	33.999	31	44.002	19.999	31	22	19	42.999	84.001	99.999	32	32.001	41	69	54.002	45
ENSG00000092931.12	MFSD11	526	642.999	686.001	568.999	549.032	574	624	686	607.001	458.001	518.001	587.999	514	749.999	761	554.999	560	495	748.999	578.999	727
ENSG00000092964.18	DPYSL2	13836	17918	17016	15373	14765	15553	14398	15103	15021	7656	8867	9647	10033	14438	14210	8616	9240	8728	11693	10368	11710
ENSG00000092969.12	TGFB2	4875.31	6688.72	6209.6	4340	4412	4387.66	8677.93	9004.77	9094	8546.03	10125.8	10566.1	2843.33	4137	3625.24	5541	6188.57	5641	5448.09	4990.56	5933.07
ENSG00000092978.11	GPATCH2	1098	1370	1373	1046	1107	1160	1394	1398	1317	814.001	1002	1070	807	1054	1108	913	1102	933.999	1148	901	1148
ENSG00000093000.19	NUP50	4120.39	5250.95	5119.72	4208.99	4196.97	4453.96	4907.87	5751.23	4909.68	3450.77	3942.1	4028.7	3082.72	4189.82	4465	3252.96	3544.79	3045.9	4150.93	3530	3867.72
ENSG00000093009.11	CDC45	467.001	664	590.999	499.001	520	474	634.001	880.001	659.999	457.001	501.999	556.999	421.999	677.001	808	509	514.001	471	740	443.999	568.999
ENSG00000093010.15	COMT	484	678.001	629.001	589	551	578.001	611.002	842	681.002	526.998	544.002	615	454.001	791	962	544.999	585.001	497.999	808.002	547.001	596
ENSG00000093072.19	ADA2	1	0	2	0	0	0	0	0	0	0	0	0	0	0	0	0	0	1	0	0	0
ENSG00000093100.13	ENSG00000093100	165.754	222.339	218.52	241.38	169.867	211.966	229.396	252.222	236.785	104.009	154.013	132.379	199.802	295.06	234.198	136.786	159.842	124.41	178.427	163.155	171.51
ENSG00000093134.18	VNN3P	0	0	0	0	0	0	0	0	0	0	0	0	0	0	0	0	0	0	0	0	0
ENSG00000093144.19	ECHDC1	1604	2080	2131	1551	1663	1667	1871	2301	1857	1380	1750	1803	1183	1482	1652	1250	1538	1234	1591	1428	1530
[truncated: 68,612 more rows]

## Sheet: DMEM_vs_DMEM_A8301
gene_id	gene_name	baseMean	log2FoldChange	lfcSE	stat	pvalue	padj
ENSG00000000003.16	TSPAN6	712.594	-0.0367246	0.0693571	-0.5295	0.596459	0.880691
ENSG00000000005.6	TNMD	0	NA	NA	NA	NA	NA
ENSG00000000419.14	DPM1	2505.5	0.0909954	0.0399792	2.27607	0.0228419	0.150468
ENSG00000000457.14	SCYL3	328.069	0.141764	0.0966691	1.46649	0.142514	0.469396
ENSG00000000460.17	FIRRM	860.976	-0.00941719	0.0749848	-0.125588	0.900058	0.985163
ENSG00000000938.13	FGR	0.183122	0.814151	3.9015	0.208677	0.834701	NA
ENSG00000000971.17	CFH	180.406	0.241921	0.150135	1.61135	0.107104	0.401097
ENSG00000001036.14	FUCA2	3453.08	0.0419939	0.0271988	1.54396	0.122597	0.432286
ENSG00000001084.13	GCLC	1145.75	0.12458	0.0519704	2.39712	0.0165243	0.120595
ENSG00000001167.15	NFYA	1232.82	0.108938	0.0586637	1.857	0.0633112	0.292485
ENSG00000001460.18	STPG1	376.929	-0.114572	0.0980803	-1.16815	0.242747	0.612842
ENSG00000001461.17	NIPAL3	2306.23	-0.238663	0.0378311	-6.30864	2.81501e-10	1.62908e-08
ENSG00000001497.18	LAS1L	1691.45	-0.0153337	0.0409681	-0.374284	0.708193	0.927495
ENSG00000001561.7	ENPP4	471.507	0.0395759	0.12134	0.326158	0.744305	0.941181
ENSG00000001617.12	SEMA3F	71.2789	-0.0875121	0.226015	-0.387197	0.698611	0.922907
ENSG00000001626.18	CFTR	1.46704	3.91002	1.65268	2.36586	0.0179881	NA
ENSG00000001629.10	ANKIB1	4350.08	0.0629382	0.0308441	2.04053	0.041298	0.221005
ENSG00000001630.18	CYP51A1	14554.9	0.192764	0.0166441	11.5816	5.1109e-31	1.42864e-28
ENSG00000001631.17	KRIT1	4348.15	0.109588	0.0315737	3.47085	0.000518811	0.00815944
ENSG00000002016.18	RAD52	220.085	0.240099	0.157969	1.51992	0.128532	0.442941
ENSG00000002079.15	MYH16	6.70897	0.635554	0.696207	0.91288	0.361305	NA
ENSG00000002330.14	BAD	408.062	-0.269111	0.0936577	-2.87335	0.00406143	0.0412973
ENSG00000002549.13	LAP3	1513.42	0.099382	0.0550181	1.80635	0.0708634	0.313854
ENSG00000002586.20	CD99	3226.81	0.190518	0.215391	0.884524	0.376414	0.749752
ENSG00000002587.10	HS3ST1	0	NA	NA	NA	NA	NA
ENSG00000002726.21	AOC1	0	NA	NA	NA	NA	NA
ENSG00000002745.13	WNT16	0.35073	-2.00869	3.58841	-0.559773	0.575634	NA
ENSG00000002746.15	HECW1	123.609	-0.352118	0.168426	-2.09064	0.0365602	0.203734
ENSG00000002822.16	MAD1L1	331.298	-0.0359974	0.110186	-0.326696	0.743898	0.941133
ENSG00000002834.19	LASP1	11738	-0.0836325	0.0244038	-3.42703	0.000610231	0.00941726
ENSG00000002919.15	SNX11	409.397	-0.200635	0.0892594	-2.24777	0.0245906	0.158624
ENSG00000002933.9	TMEM176A	0	NA	NA	NA	NA	NA
ENSG00000003056.8	M6PR	3811.06	0.0969006	0.0449047	2.15791	0.0309345	0.18317
ENSG00000003096.15	KLHL13	14.9316	-0.805916	0.509389	-1.58212	0.113622	NA
ENSG00000003137.9	CYP26B1	110.155	-0.212984	0.204373	-1.04213	0.297351	0.673782
ENSG00000003147.19	ICA1	0.35073	-2.00869	3.58841	-0.559773	0.575634	NA
ENSG00000003249.15	DBNDD1	48.3844	-0.466068	0.291603	-1.5983	0.109977	0.406223
ENSG00000003393.16	ALS2	4598.31	-0.00116243	0.0262409	-0.0442985	0.964666	0.994705
ENSG00000003400.16	CASP10	260.54	-0.0136654	0.137363	-0.0994836	0.920754	0.987949
ENSG00000003402.21	CFLAR	2811.78	-0.068439	0.0369005	-1.85469	0.0636404	0.293261
ENSG00000003436.16	TFPI	7710.52	-0.0428778	0.023811	-1.80076	0.0717413	0.316136
ENSG00000003509.16	NDUFAF7	560.708	0.0631257	0.0713322	0.884954	0.376182	0.749752
ENSG00000003756.17	RBM5	4730.91	0.0397001	0.0280345	1.41611	0.156742	0.495012
ENSG00000003987.14	MTMR7	11.1766	-0.277438	0.553986	-0.500803	0.61651	NA
ENSG00000003989.18	SLC7A2	800.764	-0.178889	0.0618353	-2.89299	0.00381597	0.0396727
ENSG00000004059.11	ARF5	956.406	-0.01065	0.0549928	-0.193661	0.846441	0.974111
ENSG00000004139.14	SARM1	1214.38	-0.113433	0.0494827	-2.29237	0.0218843	0.146307
ENSG00000004142.12	POLDIP2	2189.72	-0.109955	0.0387167	-2.84	0.00451139	0.0447664
ENSG00000004399.13	PLXND1	671.31	0.217323	0.0666876	3.25882	0.00111878	0.0150844
ENSG00000004455.18	AK2	3806.76	0.0141121	0.0287028	0.491664	0.622957	0.893774
ENSG00000004468.13	CD38	5.93354	-0.673674	0.788491	-0.854383	0.392893	NA
ENSG00000004478.8	FKBP4	1323.36	-0.0116813	0.0479414	-0.243658	0.807496	0.963598
ENSG00000004487.18	KDM1A	3405.69	0.126842	0.0329203	3.853	0.000116677	0.0023518
ENSG00000004534.15	RBM6	3414.78	0.0761032	0.0284158	2.6782	0.00740184	0.0662092
ENSG00000004660.15	CAMKK1	125.61	-0.154114	0.160577	-0.959753	0.337179	0.716071
ENSG00000004700.16	RECQL	5418.57	0.0284686	0.0300233	0.948215	0.34302	0.719854
ENSG00000004766.17	VPS50	1227.33	0.00833135	0.0534507	0.15587	0.876136	0.980211
ENSG00000004776.13	HSPB6	73.6158	0.137365	0.251775	0.545588	0.585349	0.876061
ENSG00000004777.19	ARHGAP33	289.99	-0.242879	0.107271	-2.26417	0.0235636	0.153719
ENSG00000004779.10	NDUFAB1	445.914	-0.083377	0.0951087	-0.87665	0.380677	0.753269
ENSG00000004799.8	PDK4	7.43965	0.585365	0.693172	0.844472	0.398406	NA
ENSG00000004809.14	SLC22A16	0.474619	0.687665	2.61537	0.262932	0.792603	NA
ENSG00000004838.14	ZMYND10	43.9016	-0.19833	0.285438	-0.694827	0.487164	0.822488
ENSG00000004846.17	ABCB5	9.58417	-0.392099	0.577152	-0.679368	0.496905	NA
ENSG00000004848.8	ARX	0	NA	NA	NA	NA	NA
ENSG00000004864.14	SLC25A13	818.308	0.0664821	0.0704137	0.944165	0.345085	0.722641
ENSG00000004866.22	ST7	605.16	0.109868	0.0697654	1.57482	0.115297	0.417322
ENSG00000004897.12	CDC27	6776.86	0.0367881	0.025229	1.45817	0.144795	0.473539
ENSG00000004939.16	SLC4A1	0.444615	2.21561	3.53819	0.626199	0.531185	NA
ENSG00000004948.16	CALCR	0	NA	NA	NA	NA	NA
ENSG00000004961.15	HCCS	993.187	0.0297063	0.0700651	0.423982	0.671579	0.912877
ENSG00000004975.12	DVL2	1100.91	-0.0993505	0.0506798	-1.96036	0.0499543	0.251725
ENSG00000005001.10	PRSS22	0	NA	NA	NA	NA	NA
ENSG00000005007.14	UPF1	1738.81	-0.0569225	0.0545133	-1.0442	0.296395	0.672751
ENSG00000005020.13	SKAP2	858.771	0.0101829	0.0564366	0.180431	0.856814	0.975702
ENSG00000005022.6	SLC25A5	4483.62	0.0567799	0.0470609	1.20652	0.227617	0.59526
ENSG00000005059.16	MCUB	792.26	0.0401178	0.0733001	0.547309	0.584166	0.875409
ENSG00000005073.6	HOXA11	51.1141	0.247038	0.262056	0.942692	0.345838	0.723059
ENSG00000005075.16	POLR2J	743.273	0.0620388	0.0863666	0.71832	0.47256	0.815435
ENSG00000005100.13	DHX33	1305.94	-0.0355171	0.0457301	-0.776667	0.437355	0.789417
ENSG00000005102.14	MEOX1	6.14733	0.250644	0.794362	0.315529	0.75236	NA
ENSG00000005108.17	THSD7A	17.056	0.336146	0.534114	0.629353	0.529118	NA
ENSG00000005156.12	LIG3	1927.39	0.0701371	0.0450334	1.55744	0.119365	0.426213
ENSG00000005175.10	RPAP3	2436.35	0.0596858	0.03479	1.7156	0.086235	0.351367
ENSG00000005187.12	ACSM3	5.97096	0.00945726	0.703726	0.0134388	0.989278	NA
ENSG00000005189.20	REXO5	184.093	-0.337371	0.139348	-2.42106	0.0154754	0.114979
ENSG00000005194.15	CIAPIN1	456.784	-0.0609886	0.0914513	-0.666896	0.504838	0.83603
ENSG00000005206.17	SPPL2B	352.761	-0.0502257	0.101946	-0.49267	0.622246	0.893701
ENSG00000005238.20	ATOSB	365.381	0.0711761	0.0888778	0.800831	0.423229	0.779667
ENSG00000005243.10	COPZ2	253.703	-0.154865	0.134914	-1.14787	0.251021	0.623448
ENSG00000005249.14	PRKAR2B	728.79	-0.157424	0.0636595	-2.47291	0.0134017	0.103078
ENSG00000005302.19	MSL3	1492.75	0.0094155	0.0448131	0.210106	0.833585	0.970148
ENSG00000005339.15	CREBBP	5826.62	0.0561768	0.0366284	1.5337	0.125104	0.437024
ENSG00000005379.17	TSPOAP1	4.82648	-0.445311	0.803296	-0.554355	0.579336	NA
ENSG00000005381.9	MPO	0.175365	-1.1094	3.93953	-0.281608	0.778244	NA
ENSG00000005421.9	PON1	0	NA	NA	NA	NA	NA
ENSG00000005436.14	GCFC2	481.427	0.055046	0.0883277	0.623203	0.533151	0.850505
ENSG00000005448.17	WDR54	394.605	-0.141203	0.106539	-1.32537	0.185049	0.538008
ENSG00000005469.12	CROT	628.702	-0.0683869	0.073589	-0.929308	0.352729	0.729766
ENSG00000005471.19	ABCB4	17.584	0.118418	0.460367	0.257225	0.797005	NA
ENSG00000005483.23	KMT2E	5110.18	0.0878034	0.0397143	2.21088	0.0270444	0.168236
ENSG00000005486.17	RHBDD2	669.238	0.0140216	0.0771291	0.181794	0.855744	0.975702
ENSG00000005513.11	SOX8	3.122	0.253545	1.0961	0.231316	0.817069	NA
ENSG00000005700.15	IBTK	1833.63	0.111074	0.382821	0.290147	0.771704	0.951615
ENSG00000005801.18	ZNF195	979.546	-0.0132536	0.0628629	-0.210833	0.833017	0.970148
ENSG00000005810.20	MYCBP2	6691.97	0.0453476	0.0268333	1.68997	0.0910328	0.362985
ENSG00000005812.11	FBXL3	2593.97	0.0660836	0.0338377	1.95296	0.0508246	0.254381
ENSG00000005844.19	ITGAL	1.05649	-3.59701	1.79221	-2.00703	0.0447465	NA
ENSG00000005882.12	PDK2	586.288	-0.0883609	0.0856676	-1.03144	0.302335	0.678343
ENSG00000005884.18	ITGA3	10101.6	0.0342993	0.039393	0.870696	0.38392	0.755047
ENSG00000005889.16	ZFX	3155.74	0.00492381	0.040672	0.121061	0.903642	0.985163
ENSG00000005893.17	LAMP2	7486.52	0.0781431	0.0349028	2.23887	0.0251641	0.161201
ENSG00000005961.19	ITGA2B	65.3015	-0.306291	0.247502	-1.23753	0.215889	0.580261
ENSG00000005981.13	ASB4	0	NA	NA	NA	NA	NA
ENSG00000006007.12	GDE1	1790.09	0.0814794	0.0419774	1.94103	0.0522543	0.258739
ENSG00000006015.18	REX1BD	96.7519	-0.100647	0.193696	-0.51961	0.603335	0.883854
ENSG00000006016.12	CRLF1	1.47111	-0.527946	1.59249	-0.331523	0.740249	NA
ENSG00000006025.13	OSBPL7	216.377	0.0152875	0.132485	0.11539	0.908136	0.985977
ENSG00000006042.12	TMEM98	431.054	-0.0648397	0.115123	-0.563222	0.573284	0.871387
ENSG00000006047.13	YBX2	0.178209	-1.1094	3.92524	-0.282633	0.777458	NA
ENSG00000006059.4	KRT33A	0	NA	NA	NA	NA	NA
ENSG00000006062.18	MAP3K14	1482.84	-0.0271102	0.0445699	-0.608262	0.543014	0.855279
ENSG00000006071.16	ABCC8	1.56672	-1.10774	1.3831	-0.800907	0.423185	NA
ENSG00000006116.4	CACNG3	0	NA	NA	NA	NA	NA
ENSG00000006118.15	TMEM132A	1191.54	-0.0617231	0.0535303	-1.15305	0.248889	0.620153
ENSG00000006125.18	AP2B1	12818.1	-0.0360546	0.0304423	-1.18436	0.23627	0.606084
ENSG00000006128.12	TAC1	0	NA	NA	NA	NA	NA
ENSG00000006194.11	ZNF263	680.563	0.0507252	0.0631176	0.803662	0.421592	0.777916
ENSG00000006210.7	CX3CL1	1.01235	-2.35355	1.93911	-1.21373	0.224851	NA
ENSG00000006282.22	SPATA20	1136.63	-0.151088	0.0509334	-2.96639	0.00301321	0.0331654
ENSG00000006283.18	CACNA1G	15.4112	0.969029	0.504845	1.91946	0.0549265	NA
ENSG00000006327.14	TNFRSF12A	715.458	0.0651575	0.0731015	0.891329	0.372753	0.746996
ENSG00000006377.11	DLX6	0	NA	NA	NA	NA	NA
ENSG00000006432.16	MAP3K9	389.365	0.0558192	0.10007	0.557801	0.576981	0.872242
ENSG00000006451.8	RALA	2354.39	0.377046	0.0328986	11.4608	2.07501e-30	5.48951e-28
ENSG00000006453.14	BAIAP2L1	123.974	0.416271	0.188095	2.21309	0.0268913	0.167887
ENSG00000006459.11	KDM7A	169.081	0.457067	0.159751	2.86113	0.00422141	0.0425733
ENSG00000006468.15	ETV1	434.04	-0.13826	0.0828779	-1.66824	0.095268	0.373388
ENSG00000006530.18	AGK	1079.65	-0.0621914	0.0600165	-1.03624	0.300091	0.674899
ENSG00000006534.17	ALDH3B1	572.671	-0.17487	0.0702517	-2.4892	0.0128032	0.099726
ENSG00000006555.11	TTC22	0.171138	-1.1094	3.96156	-0.280042	0.779445	NA
ENSG00000006576.17	PHTF2	3802.86	-0.0192088	0.0310774	-0.618096	0.536512	0.85211
ENSG00000006606.9	CCL26	18.8938	-0.269888	0.483107	-0.558651	0.5764	NA
ENSG00000006607.14	FARP2	1931.88	0.0154167	0.0407272	0.378537	0.705032	0.926472
ENSG00000006611.17	USH1C	0.14497	0.814151	4.08047	0.199524	0.841853	NA
ENSG00000006625.18	GGCT	553.759	0.0513218	0.0760787	0.674588	0.499937	0.832139
ENSG00000006634.8	DBF4	1723.24	0.151794	0.0517315	2.93427	0.00334333	0.0358663
ENSG00000006638.13	TBXA2R	59.1244	-0.454647	0.263334	-1.7265	0.0842568	0.346318
ENSG00000006652.15	IFRD1	1147.64	0.157317	0.0483748	3.25204	0.00114579	0.0154037
ENSG00000006659.13	LGALS14	0	NA	NA	NA	NA	NA
ENSG00000006695.12	COX10	478.086	0.196384	0.0770562	2.54858	0.0108163	0.0881101
ENSG00000006704.11	GTF2IRD1	472.04	0.018551	0.0964147	0.192408	0.847423	0.974327
ENSG00000006712.15	PAF1	1985.65	0.0239895	0.051043	0.469987	0.638364	0.900806
ENSG00000006715.16	VPS41	1643.4	0.0145744	0.0402863	0.361771	0.717523	0.930523
ENSG00000006740.18	ARHGAP44	172.667	-0.0847353	0.181325	-0.467312	0.640276	0.901201
ENSG00000006744.19	ELAC2	1496.08	-0.0705985	0.0489356	-1.44268	0.149109	0.482676
ENSG00000006747.15	SCIN	4.78248	-0.474401	0.781917	-0.606716	0.54404	NA
ENSG00000006756.16	ARSD	79.7096	-0.0883192	0.216645	-0.407668	0.683518	0.917278
ENSG00000006757.12	PNPLA4	189.219	-0.296735	0.183879	-1.61375	0.106581	0.399904
ENSG00000006788.14	MYH13	0.178209	-1.1094	3.92524	-0.282633	0.777458	NA
ENSG00000006831.10	ADIPOR2	1784.59	0.0779024	0.0464192	1.67824	0.0933009	0.368601
ENSG00000006837.12	CDKL3	48.7555	0.223177	0.357425	0.624404	0.532362	0.850315
ENSG00000007001.14	UPP2	0	NA	NA	NA	NA	NA
ENSG00000007038.11	PRSS21	0	NA	NA	NA	NA	NA
ENSG00000007047.16	MARK4	825.336	0.0394934	0.0586523	0.673348	0.500726	0.832857
ENSG00000007062.12	PROM1	0.349346	-2.0041	2.60052	-0.770653	0.440913	NA
ENSG00000007080.11	CCDC124	555.812	-0.0677734	0.0977619	-0.69325	0.488153	0.82307
ENSG00000007129.18	CEACAM21	0	NA	NA	NA	NA	NA
ENSG00000007168.15	PAFAH1B1	8983.62	0.0653009	0.0300233	2.17501	0.0296295	0.178005
ENSG00000007171.19	NOS2	1.31643	-0.931388	1.39966	-0.665438	0.50577	NA
ENSG00000007174.18	DNAH9	0	NA	NA	NA	NA	NA
ENSG00000007202.16	BLTP2	8956.8	-0.0195158	0.0250007	-0.78061	0.435032	0.788879
ENSG00000007216.16	SLC13A2	0.356417	-2.02807	3.58703	-0.56539	0.571808	NA
ENSG00000007237.19	GAS7	1.76949	1.25931	1.2964	0.971387	0.331356	NA
ENSG00000007255.10	TRAPPC6A	83.6702	-0.0817848	0.196331	-0.416566	0.676996	0.915702
ENSG00000007264.15	MATK	0	NA	NA	NA	NA	NA
ENSG00000007306.15	CEACAM7	0	NA	NA	NA	NA	NA
ENSG00000007312.14	CD79B	9.40752	-0.533378	0.596538	-0.894123	0.371256	NA
ENSG00000007314.12	SCN4A	1.25219	0.535781	1.57022	0.341214	0.732943	NA
ENSG00000007341.19	ST7L	661.674	0.0528519	0.0631224	0.837294	0.402428	0.767378
ENSG00000007350.18	TKTL1	0	NA	NA	NA	NA	NA
ENSG00000007372.25	PAX6	126.815	0.183509	0.17938	1.02302	0.306299	0.683921
ENSG00000007376.8	RPUSD1	238.345	-0.219288	0.124411	-1.7626	0.0779678	0.331638
ENSG00000007384.15	RHBDF1	578.303	-0.0797347	0.071118	-1.12116	0.262219	0.635287
ENSG00000007392.17	LUC7L	1204.71	0.0806136	0.0490668	1.64294	0.100396	0.385229
ENSG00000007402.12	CACNA2D2	93.0434	0.0446918	0.243445	0.183581	0.854343	0.975694
ENSG00000007516.15	BAIAP3	13.2144	-0.568096	0.535916	-1.06005	0.289123	NA
ENSG00000007520.4	TSR3	325.213	-0.00648717	0.112706	-0.0575585	0.9541	0.992473
ENSG00000007541.17	PIGQ	342.054	-0.0716102	0.0933031	-0.767501	0.442784	0.793689
ENSG00000007545.16	CRAMP1	915.478	0.0134695	0.0577421	0.233271	0.815551	0.964594
ENSG00000007866.22	TEAD3	924.054	0.10008	0.0550363	1.81843	0.0689988	0.308268
ENSG00000007908.16	SELE	0.289939	1.60829	3.65335	0.440223	0.659776	NA
ENSG00000007923.17	DNAJC11	1559.34	-0.0985735	0.0492117	-2.00305	0.0451719	0.234322
ENSG00000007933.13	FMO3	1.29517	0.558505	1.4431	0.387018	0.698743	NA
ENSG00000007944.15	MYLIP	265.775	0.104273	0.11897	0.876467	0.380776	0.753366
ENSG00000007952.18	NOX1	0	NA	NA	NA	NA	NA
ENSG00000007968.7	E2F2	224.805	0.500114	2.39024	0.209232	NA	NA
ENSG00000008018.9	PSMB1	3248.22	0.00862268	0.0408443	0.211111	0.832801	0.970148
ENSG00000008056.14	SYN1	6.74296	1.33291	0.728961	1.82851	0.0674727	NA
ENSG00000008083.14	JARID2	1364.46	-0.000346329	0.0587334	-0.00589663	0.995295	0.998891
ENSG00000008086.13	CDKL5	1003.44	4.71399e-05	0.0617921	0.000762879	0.999391	0.999931
ENSG00000008118.10	CAMK1G	48.9529	0.175473	0.293064	0.598752	0.549338	0.857854
ENSG00000008128.23	CDK11A	687.502	0.129639	0.0677199	1.91434	0.055577	0.269252
ENSG00000008130.15	NADK	643.085	-0.0991314	0.0784364	-1.26385	0.206286	0.568264
ENSG00000008196.13	TFAP2B	0.178209	-1.1094	3.92524	-0.282633	0.777458	NA
ENSG00000008197.5	TFAP2D	0	NA	NA	NA	NA	NA
ENSG00000008226.20	DLEC1	2.52643	-1.16596	1.08573	-1.07389	0.282872	NA
ENSG00000008256.17	CYTH3	2329.05	-0.0404441	0.0330087	-1.22526	0.220479	0.586637
ENSG00000008277.15	ADAM22	161.92	0.0657102	0.158938	0.413432	0.67929	0.916213
ENSG00000008282.10	SYPL1	3067.05	0.16471	0.0380429	4.32958	1.49393e-05	0.000390344
ENSG00000008283.16	CYB561	73.984	-0.381874	0.244959	-1.55893	0.119013	0.425375
ENSG00000008294.22	SPAG9	9488.24	0.00384509	0.0226895	0.169466	0.86543	0.977901
ENSG00000008300.17	CELSR3	947.397	-0.0601552	0.0525971	-1.1437	0.25275	0.624497
ENSG00000008311.16	AASS	2809.42	-0.0322807	0.0356756	-0.90484	0.36555	0.741612
ENSG00000008323.16	PLEKHG6	4.1228	-2.06775	0.932445	-2.21755	0.0265853	NA
ENSG00000008324.12	SS18L2	289.293	0.0191798	0.139862	0.137134	0.890925	0.98409
ENSG00000008382.16	MPND	118.264	-0.0580522	0.170291	-0.340899	0.73318	0.93682
ENSG00000008394.13	MGST1	19.0872	0.394006	0.432908	0.910139	0.362749	NA
ENSG00000008405.12	CRY1	1124.45	0.0610225	0.0527348	1.15716	0.247208	0.618993
ENSG00000008438.5	PGLYRP1	0	NA	NA	NA	NA	NA
ENSG00000008441.19	NFIX	3907.75	-0.0161314	0.0405114	-0.398195	0.690487	0.920218
ENSG00000008513.17	ST3GAL1	557.317	0.0501625	0.075141	0.667578	0.504403	0.835593
ENSG00000008516.18	MMP25	8.29758	-0.267242	0.652863	-0.409339	0.682291	NA
ENSG00000008517.19	IL32	509.118	-0.0106184	0.0887482	-0.119647	0.904763	0.985163
ENSG00000008710.20	PKD1	1540.86	-0.171469	0.0578125	-2.96595	0.00301752	0.0331785
ENSG00000008735.14	MAPK8IP2	11.8754	-0.417982	0.538385	-0.776363	0.437535	NA
ENSG00000008838.21	MED24	1063.73	-0.0443154	0.0825269	-0.536981	0.591281	0.878332
ENSG00000008853.18	RHOBTB2	1262.28	-0.0580324	0.0481831	-1.20441	0.22843	0.596544
ENSG00000008869.12	HEATR5B	2056.75	0.0165068	0.0422297	0.390882	0.695885	0.922362
ENSG00000008952.17	SEC62	4547.09	0.0724057	0.0301967	2.3978	0.0164938	0.120431
ENSG00000008988.11	RPS20	5209.74	0.00492416	0.0455297	0.108153	0.913875	0.987409
ENSG00000009307.17	CSDE1	20481	0.0616581	0.0187185	3.29396	0.000987853	0.0136521
ENSG00000009335.19	UBE3C	4367.44	-0.00851407	0.0343739	-0.24769	0.804374	0.962849
ENSG00000009413.17	REV3L	4423.4	-0.03173	0.0415537	-0.76359	0.445112	0.796765
ENSG00000009694.14	TENM1	50.617	0.33626	0.290889	1.15597	0.247693	0.619441
ENSG00000009709.13	PAX7	0	NA	NA	NA	NA	NA
ENSG00000009724.18	MASP2	1.51619	-2.01859	1.86407	-1.08289	0.278855	NA
ENSG00000009765.15	IYD	0	NA	NA	NA	NA	NA
ENSG00000009780.16	FAM76A	466.004	-0.0373821	0.0779559	-0.479528	0.631563	0.89763
ENSG00000009790.15	TRAF3IP3	1.54685	0.220008	1.43496	0.153319	0.878146	NA
ENSG00000009830.13	POMT2	623.043	0.124595	0.0777957	1.60157	0.109252	0.40487
ENSG00000009844.16	VTA1	1916.65	-0.0590393	0.0414217	-1.42532	0.154064	0.49017
ENSG00000009950.16	MLXIPL	3.77902	-0.645987	0.8965	-0.720566	0.471177	NA
ENSG00000009954.11	BAZ1B	10622.2	0.0526702	0.0275092	1.91464	0.0555385	0.269154
ENSG00000010017.13	RANBP9	2807.69	0.0536039	0.0398181	1.34622	0.178231	0.52734
ENSG00000010030.14	ETV7	17.5647	-0.688967	0.431911	-1.59516	0.110676	NA
ENSG00000010072.16	SPRTN	508.798	0.0428449	0.0919534	0.465942	0.641257	0.901435
ENSG00000010165.20	METTL13	662.06	-0.047349	0.0736479	-0.642911	0.520282	0.842892
ENSG00000010219.14	DYRK4	288.178	0.00529437	0.108497	0.0487974	0.961081	0.993808
ENSG00000010244.19	ZNF207	11602.1	0.07727	0.0293508	2.63263	0.00847257	0.0731475
ENSG00000010256.12	UQCRC1	1886.19	0.025293	0.0608839	0.415429	0.677828	0.91589
ENSG00000010270.14	STARD3NL	627.754	0.00915183	0.0734559	0.124589	0.900849	0.985163
ENSG00000010278.15	CD9	1719.4	-0.0771639	0.0610022	-1.26494	0.205894	0.567541
ENSG00000010282.15	HHATL	0.148205	0.814151	4.08047	0.199524	0.841853	NA
ENSG00000010292.13	NCAPD2	8073.9	-0.0588606	0.0297913	-1.97576	0.0481814	0.245126
ENSG00000010295.20	IFFO1	487.49	-0.100541	0.111641	-0.900572	0.367816	0.742397
ENSG00000010310.9	GIPR	26.4646	0.105836	0.356222	0.297107	0.766385	NA
ENSG00000010318.22	PHF7	329.141	-0.0905507	0.133651	-0.677515	0.498079	0.831324
ENSG00000010319.7	SEMA3G	0.878971	-2.0394	1.76498	-1.15548	0.247893	NA
ENSG00000010322.16	NISCH	1454.2	-0.0728551	0.0446538	-1.63156	0.102773	0.391712
ENSG00000010327.10	STAB1	0.716975	0.00144754	2.60796	0.000555048	0.999557	NA
ENSG00000010361.14	FUZ	117.541	0.0261672	0.183873	0.142311	0.886835	0.983417
ENSG00000010379.16	SLC6A13	5.80887	-0.583975	0.702607	-0.831154	0.405886	NA
ENSG00000010404.18	IDS	3409.54	0.0499762	0.0344664	1.45	0.147059	0.478619
ENSG00000010438.17	PRSS3	81.2753	-0.100598	0.217446	-0.462634	0.643627	0.90209
ENSG00000010539.12	ZNF200	425.717	-0.0138055	0.0927771	-0.148803	0.881709	0.982218
ENSG00000010610.10	CD4	133.845	-0.267564	0.175239	-1.52685	0.126799	0.440037
ENSG00000010626.15	LRRC23	124.686	-0.17187	0.159233	-1.07936	0.280428	0.656532
ENSG00000010671.18	BTK	2.01852	0.878667	1.20112	0.731541	0.464449	NA
ENSG00000010704.20	HFE	249.003	-0.099923	0.11584	-0.862597	0.388359	0.757145
ENSG00000010803.17	SCMH1	944.749	0.0578871	0.0590715	0.97995	0.327111	0.704738
ENSG00000010810.18	FYN	2393.9	-0.0362975	0.0340867	-1.06486	0.286939	0.663494
ENSG00000010818.11	HIVEP2	1886.23	0.233023	0.041139	5.66428	1.47647e-08	6.56876e-07
ENSG00000010932.17	FMO1	0	NA	NA	NA	NA	NA
ENSG00000011007.13	ELOA	2217.25	0.0448611	0.0383719	1.16911	0.242358	0.612657
ENSG00000011009.12	LYPLA2	232.59	-0.0543527	0.122243	-0.444627	0.656589	0.907924
ENSG00000011021.23	CLCN6	1573.61	0.075017	0.0454247	1.65146	0.0986455	0.380978
ENSG00000011028.14	MRC2	1288.5	0.234685	0.0647116	3.62663	0.000287147	0.00504319
ENSG00000011052.21	NME1-NME2	35.2426	-0.333364	0.520114	-0.640944	0.521559	NA
ENSG00000011083.9	SLC6A7	10.5977	0.239982	0.660366	0.363407	0.716301	NA
ENSG00000011105.14	TSPAN9	533.843	0.0490799	0.0708392	0.692836	0.488413	0.82307
ENSG00000011114.15	BTBD7	169.459	1.30716	1.7555	0.744607	0.456509	0.804845
ENSG00000011132.12	APBA3	97.3239	-0.20304	0.210373	-0.965142	0.334474	0.712766
ENSG00000011143.19	MKS1	444.053	-0.204552	0.0953223	-2.1459	0.0318808	0.187129
ENSG00000011198.10	ABHD5	1380.54	-0.127028	0.0675357	-1.88091	0.0599848	0.282951
ENSG00000011201.12	ANOS1	172.131	-0.404684	0.205969	-1.96479	0.0494391	0.25015
ENSG00000011243.19	AKAP8L	944.921	-0.1042	0.0568846	-1.83178	0.0669841	0.301724
ENSG00000011258.16	MBTD1	1257.43	0.13024	0.0547167	2.38026	0.0173002	0.124238
ENSG00000011260.14	UTP18	1188.06	0.0968366	0.0491858	1.96879	0.0489771	0.248577
ENSG00000011275.19	RNF216	1557.54	-0.0199146	0.0454694	-0.437978	0.661402	0.909563
ENSG00000011295.16	TTC19	1427.35	-0.0227812	0.044786	-0.508667	0.610986	0.888297
ENSG00000011304.22	PTBP1	4332.48	-0.0166478	0.0386587	-0.430636	0.666733	0.911587
ENSG00000011332.22	DPF1	136.366	-0.146166	0.159608	-0.915783	0.359781	0.737114
ENSG00000011347.10	SYT7	38.926	0.0456855	0.324426	0.14082	0.888012	NA
ENSG00000011376.12	LARS2	1307.74	-0.0593567	0.0533573	-1.11244	0.26595	0.639764
ENSG00000011405.14	PIK3C2A	3878.22	0.0603752	0.0290754	2.0765	0.0378475	0.208133
ENSG00000011422.12	PLAUR	735.381	-0.0433563	0.0602748	-0.719311	0.471949	0.815218
ENSG00000011426.11	ANLN	15979	-0.0892967	0.0209969	-4.25285	2.11068e-05	0.000531797
ENSG00000011451.21	WIZ	882.236	-0.132784	0.092492	-1.43563	0.151108	0.48578
ENSG00000011454.18	RABGAP1	4508.99	0.0506933	0.0330867	1.53213	0.125489	0.437956
ENSG00000011465.18	DCN	197.997	0.0658451	0.12902	0.510347	0.609808	0.887501
ENSG00000011478.13	QPCTL	126.936	-0.207424	0.174533	-1.18845	0.234655	0.603757
ENSG00000011485.15	PPP5C	1512.44	-0.0706079	0.0442611	-1.59526	0.110654	0.407493
ENSG00000011523.15	CEP68	1024.24	-0.00899527	0.0552509	-0.162808	0.87067	0.978602
ENSG00000011566.15	MAP4K3	2207.77	0.0670122	0.0464504	1.44266	0.149116	0.482676
ENSG00000011590.14	ZBTB32	1.16408	-0.529889	2.03756	-0.260061	0.794817	NA
ENSG00000011600.12	TYROBP	0	NA	NA	NA	NA	NA
ENSG00000011638.11	LDAF1	170.812	-0.209267	0.164644	-1.27102	0.203721	0.564346
ENSG00000011677.13	GABRA3	26.0243	-0.108344	0.360685	-0.300383	0.763885	NA
ENSG00000012048.26	BRCA1	4781.52	0.0125893	0.0321021	0.392165	0.694936	0.922005
ENSG00000012061.17	ERCC1	1230.48	-0.100416	0.0625601	-1.60512	0.108467	0.40345
ENSG00000012124.17	CD22	26.0008	-0.075791	0.395945	-0.191418	0.848198	NA
ENSG00000012171.20	SEMA3B	406.801	-0.545284	0.0870736	-6.26233	3.79255e-10	2.15275e-08
ENSG00000012174.12	MBTPS2	1409.11	-0.0203257	0.0444591	-0.457176	0.647544	0.903841
ENSG00000012211.13	PRICKLE3	13.2174	0.302753	0.577532	0.524219	0.600126	NA
ENSG00000012223.13	LTF	2.24592	-1.29787	1.58502	-0.818833	0.412882	NA
ENSG00000012232.10	EXTL3	1621.7	-0.0210356	0.0529192	-0.397503	0.690996	0.920686
ENSG00000012504.15	NR1H4	13.5112	-0.486934	0.520831	-0.934917	0.349831	NA
ENSG00000012660.14	ELOVL5	4612.64	0.160032	0.0253284	6.31831	2.64443e-10	1.54241e-08
ENSG00000012779.12	ALOX5	0.520484	-2.58172	2.47079	-1.0449	0.296071	NA
ENSG00000012817.16	KDM5D	1045.77	-0.00947099	0.0571301	-0.165779	0.868331	0.978122
ENSG00000012822.16	CALCOCO1	2100.88	0.0366635	0.0415588	0.882207	0.377665	0.750602
ENSG00000012963.15	UBR7	1780.93	-0.0754877	0.0402031	-1.87766	0.0604281	0.284114
ENSG00000012983.12	MAP4K5	5444.04	0.0553771	0.0425099	1.30269	0.192682	0.54884
ENSG00000013016.16	EHD3	567.769	-0.214952	0.0718468	-2.99181	0.0027733	0.0310555
ENSG00000013275.8	PSMC4	947.731	-0.528689	0.657475	-0.80412	0.421328	0.777716
ENSG00000013288.9	MAN2B2	1843.49	-0.0716135	0.0443568	-1.61449	0.106421	0.399904
ENSG00000013293.6	SLC7A14	0.649984	-0.204039	2.11103	-0.0966535	0.923002	NA
ENSG00000013297.12	CLDN11	9789.54	0.0711952	0.0354858	2.0063	0.0448242	0.233522
ENSG00000013306.16	SLC25A39	813.557	-0.0606817	0.067499	-0.899	0.368652	0.743015
ENSG00000013364.19	MVP	1411.98	-0.113381	0.0510783	-2.21975	0.0264355	0.166232
ENSG00000013374.17	NUB1	1980.78	0.139899	0.0417768	3.34873	0.000811816	0.0117109
ENSG00000013375.17	PGM3	3444.19	0.0404448	0.0398202	1.01569	0.309779	0.687444
ENSG00000013392.8	RWDD2A	293.151	-0.00818275	0.103196	-0.079293	0.9368	0.990755
ENSG00000013441.17	CLK1	2777.27	-0.104314	0.0337999	-3.08622	0.00202719	0.0242592
ENSG00000013503.10	POLR3B	655.432	0.0417171	0.0677139	0.616078	0.537843	0.852925
ENSG00000013523.12	ANGEL1	324.77	0.0114228	0.105307	0.108471	0.913622	0.987409
ENSG00000013561.18	RNF14	1130.04	-0.115763	0.0486119	-2.38138	0.0172478	0.124096
ENSG00000013563.14	DNASE1L1	499.945	-0.0484523	0.0802363	-0.603871	0.545929	0.856502
ENSG00000013573.17	DDX11	1502.67	-0.0119161	0.0509743	-0.233766	0.815167	0.96458
ENSG00000013583.10	HEBP1	766.016	-0.0274609	0.0672594	-0.408283	0.683066	0.917278
ENSG00000013588.10	GPRC5A	8408.21	-0.45072	0.0230584	-19.5469	4.38725e-85	5.41643e-82
ENSG00000013619.15	MAMLD1	1339	-0.442106	0.0608689	-7.26325	3.77899e-13	3.09313e-11
ENSG00000013725.14	CD6	0.8228	0.440438	1.65592	0.265978	0.790256	NA
ENSG00000013810.21	TACC3	3688.46	-0.0693703	0.0329977	-2.10228	0.0355289	0.199681
ENSG00000014123.10	UFL1	1701.06	-0.00234631	0.0482561	-0.0486221	0.96122	0.993808
ENSG00000014138.10	POLA2	2152.86	-0.114576	0.0410181	-2.7933	0.00521736	0.0503224
ENSG00000014164.7	ZC3H3	242.435	-0.239491	0.116233	-2.06044	0.0393562	0.213732
ENSG00000014216.16	CAPN1	3405.24	-0.18788	0.0353712	-5.31166	1.08631e-07	4.33793e-06
ENSG00000014257.17	ACP3	2.48185	0.0227676	1.13699	0.0200245	0.984024	NA
ENSG00000014641.21	MDH1	2058.54	-0.0935531	0.0484424	-1.93122	0.0534555	0.263054
ENSG00000014824.14	SLC30A9	4191.94	-0.0125805	0.0309768	-0.406127	0.684649	0.917492
ENSG00000014914.21	MTMR11	278.341	-0.0225745	0.112731	-0.200252	0.841283	0.972422
ENSG00000014919.13	COX15	788.709	-0.0588325	0.0654162	-0.899357	0.368463	0.743015
ENSG00000015133.20	CCDC88C	14.5347	0.178823	0.455689	0.392423	0.694745	NA
ENSG00000015153.15	YAF2	1098.23	0.176888	0.0539188	3.28065	0.0010357	0.0140769
ENSG00000015171.21	ZMYND11	3532.98	0.106129	0.0321417	3.30191	0.000960279	0.0133583
ENSG00000015285.12	WAS	5.51934	-1.03956	0.904167	-1.14975	0.250247	NA
ENSG00000015413.10	DPEP1	0	NA	NA	NA	NA	NA
ENSG00000015475.19	BID	417.984	-0.0198535	0.0835119	-0.237732	0.812089	0.96458
ENSG00000015479.20	MATR3	15619.8	0.0549295	0.024535	2.23882	0.0251676	0.161201
ENSG00000015520.15	NPC1L1	0.998165	-0.145723	1.54815	-0.0941272	0.925008	NA
ENSG00000015532.10	XYLT2	832.112	-0.0566815	0.0819373	-0.691766	0.489084	0.823666
ENSG00000015568.13	RGPD5	3147.42	0.0461947	0.0847781	0.544889	0.58583	0.876309
ENSG00000015592.17	STMN4	1.11813	0.198421	1.59821	0.124152	0.901195	NA
ENSG00000015676.18	NUDCD3	1134.66	-0.0515121	0.0496518	-1.03747	0.299518	0.674656
ENSG00000016082.15	ISL1	0.539539	-1.06198	2.59682	-0.408954	0.682573	NA
ENSG00000016391.11	CHDH	1.82932	0.674995	1.34922	0.500284	0.616875	NA
ENSG00000016402.14	IL20RA	1.42678	0.100658	1.58436	0.0635327	0.949342	NA
ENSG00000016490.16	CLCA1	0	NA	NA	NA	NA	NA
ENSG00000016602.9	CLCA4	0.66261	-1.61669	2.06324	-0.783569	0.433293	NA
ENSG00000016864.19	GLT8D1	933.597	0.0183779	0.0573967	0.32019	0.748824	0.94359
ENSG00000017260.20	ATP2C1	4993.1	0.139831	0.0430431	3.24864	0.00115959	0.0155751
ENSG00000017427.17	IGF1	2.79274	0.00616012	0.94552	0.00651506	0.994802	NA
ENSG00000017483.16	SLC38A5	52.9536	0.589164	0.252616	2.33225	0.0196874	0.135354
ENSG00000017797.13	RALBP1	5544.78	0.0583507	0.0343553	1.69845	0.0894231	0.359666
ENSG00000018189.13	RUFY3	2001.77	0.139262	0.0444173	3.13531	0.00171673	0.021401
ENSG00000018236.15	CNTN1	1.69651	0.465747	1.36038	0.342365	0.732076	NA
ENSG00000018280.18	SLC11A1	2.87462	-1.02294	1.0062	-1.01663	0.309329	NA
ENSG00000018408.15	WWTR1	2459.32	0.0558917	0.0389089	1.43648	0.150867	0.485574
ENSG00000018510.18	AGPS	2350.54	0.174734	0.0413305	4.22772	2.36071e-05	0.000588787
ENSG00000018607.9	ZNF285CP	0.643513	-0.220639	2.10954	-0.104591	0.9167	NA
ENSG00000018610.15	STEEP1	703.393	-0.0307483	0.0717154	-0.428754	0.668102	0.91185
ENSG00000018625.15	ATP1A2	1.18448	-2.61864	1.90494	-1.37466	0.169238	NA
ENSG00000018699.13	TTC27	759.45	-0.0705956	0.0578875	-1.21953	0.222643	0.589747
ENSG00000018869.18	ZNF582	28.2798	-0.429926	0.430061	-0.999686	0.317462	NA
ENSG00000019102.12	VSIG2	1.35989	-0.10647	1.60418	-0.0663704	0.947083	NA
ENSG00000019144.20	PHLDB1	1866.27	0.347712	0.0431126	8.06521	7.311e-16	7.62764e-14
ENSG00000019169.11	MARCO	0.761714	1.67978	1.96593	0.854445	0.392858	NA
ENSG00000019186.10	CYP24A1	51.7351	-0.769403	0.298572	-2.57694	0.00996789	0.0828235
ENSG00000019485.14	PRDM11	250.629	-0.180544	0.11752	-1.53628	0.124471	0.436374
ENSG00000019505.8	SYT13	5.97739	-0.482106	0.708939	-0.680039	0.49648	NA
ENSG00000019549.13	SNAI2	642.603	0.202811	0.0678137	2.99071	0.0027833	0.0311439
ENSG00000019582.17	CD74	5.95919	-0.648388	0.750335	-0.864131	0.387516	NA
ENSG00000019991.18	HGF	153.781	0.0310019	0.150122	0.206512	0.836391	0.971424
ENSG00000019995.6	ZRANB1	2704.71	-0.0105977	0.0447094	-0.237035	0.81263	0.96458
ENSG00000020129.16	NCDN	315.27	-0.0926166	0.122867	-0.753797	0.450971	0.800903
ENSG00000020181.18	ADGRA2	268.228	-0.0764506	0.111008	-0.688695	0.491015	0.825791
ENSG00000020219.9	CCT8L1P	0.148205	0.814151	4.08047	0.199524	0.841853	NA
ENSG00000020256.20	ZFP64	627.718	0.00023494	0.0693933	0.00338563	0.997299	0.999087
ENSG00000020426.11	MNAT1	1099.65	0.109483	0.0485766	2.25382	0.0242077	0.15695
ENSG00000020577.14	SAMD4A	6171.83	-0.242985	0.0240697	-10.0951	5.80808e-24	1.07558e-21
ENSG00000020633.19	RUNX3	32.839	-0.131107	0.340688	-0.38483	0.700363	NA
ENSG00000020922.13	MRE11	3018.89	-0.000603852	0.0444165	-0.0135952	0.989153	0.998541
ENSG00000021300.14	PLEKHB1	0.29641	1.63479	3.64969	0.447925	0.654207	NA
ENSG00000021355.13	SERPINB1	950.9	-0.105719	0.0584854	-1.80761	0.0706673	0.313548
ENSG00000021461.18	CYP3A43	0.35426	-0.147638	2.64937	-0.0557259	0.95556	NA
ENSG00000021488.13	SLC7A9	1.75682	0.0596176	1.28299	0.0464678	0.962937	NA
ENSG00000021574.15	SPAST	1325.43	0.0414236	0.0648615	0.638647	0.523053	0.8444
ENSG00000021645.20	NRXN3	1884.83	0.10713	0.0482384	2.22085	0.0263614	0.165907
ENSG00000021762.20	OSBPL5	288.7	-0.162455	0.120951	-1.34314	0.179227	0.528303
ENSG00000021776.11	AQR	4643.72	0.0446949	0.0259874	1.71987	0.0854561	0.349154
ENSG00000021826.18	CPS1	2148.07	0.0557671	0.0359965	1.54924	0.121324	0.43027
ENSG00000021852.14	C8B	0	NA	NA	NA	NA	NA
ENSG00000022267.19	FHL1	2230.53	-0.0869838	0.0525022	-1.65677	0.097567	0.378866
ENSG00000022277.13	RTF2	2869.32	-0.0557854	0.0325295	-1.71492	0.0863601	0.351587
ENSG00000022355.18	GABRA1	0.319343	-0.147638	2.67878	-0.0551139	0.956048	NA
ENSG00000022556.16	NLRP2	353.88	-0.0590826	0.133991	-0.440946	0.659252	0.909323
ENSG00000022567.10	SLC45A4	266.233	-0.123274	0.114815	-1.07367	0.28297	0.65936
ENSG00000022840.17	RNF10	2388.32	-0.0719698	0.040267	-1.78732	0.0738864	0.321493
ENSG00000022976.16	ZNF839	351.329	-0.0790932	0.0928152	-0.852158	0.394127	0.761708
ENSG00000023041.12	ZDHHC6	1500.95	0.0948662	0.0467299	2.0301	0.0423469	0.224944
ENSG00000023171.20	GRAMD1B	393.813	-0.135188	0.0845899	-1.59816	0.110008	0.406223
ENSG00000023191.17	RNH1	328.981	-0.655948	0.877385	-0.747617	0.454691	0.803273
ENSG00000023228.15	NDUFS1	2613.11	-0.13489	0.325116	-0.414897	0.678217	0.915933
ENSG00000023287.13	RB1CC1	3696.19	0.133843	0.0411217	3.25481	0.00113468	0.0152682
ENSG00000023318.9	ERP44	2308.54	0.0748796	0.0369699	2.02542	0.0428242	0.226586
ENSG00000023330.15	ALAS1	1388.72	0.0151861	0.0606379	0.250439	0.802248	0.961438
ENSG00000023445.17	BIRC3	1009.58	-0.0145401	0.0651256	-0.223262	0.823332	0.966457
ENSG00000023516.9	AKAP11	6831.01	0.0519939	0.0354137	1.46819	0.142053	0.468399
ENSG00000023572.10	GLRX2	722.123	0.0107037	0.0702487	0.152368	0.878896	0.981347
ENSG00000023608.5	SNAPC1	2674.53	-0.109706	0.0444905	-2.46582	0.01367	0.104662
ENSG00000023697.13	DERA	721.505	0.00694917	0.0875671	0.0793582	0.936748	0.990755
ENSG00000023734.11	STRAP	3808.98	0.0245545	0.029752	0.825307	0.409197	0.770988
ENSG00000023839.12	ABCC2	51.0551	-0.055339	0.275612	-0.200786	0.840866	0.972356
ENSG00000023892.12	DEF6	38.4084	-0.253615	0.386487	-0.656205	0.511692	NA
ENSG00000023902.14	PLEKHO1	736.383	0.21165	0.0641045	3.30163	0.000961236	0.013359
ENSG00000023909.10	GCLM	1344.07	0.0594623	0.0799778	0.743484	0.457188	0.805242
ENSG00000024048.11	UBR2	2834.38	-0.0352646	0.0369177	-0.955223	0.339465	0.717689
ENSG00000024422.12	EHD2	6822.27	-0.0677726	0.0497884	-1.36121	0.173447	0.521114
ENSG00000024526.17	DEPDC1	4091.44	-0.0144757	0.0272203	-0.531801	0.594864	0.879428
ENSG00000024862.18	CCDC28A	431.47	0.0199076	0.102701	0.19384	0.846301	0.974111
ENSG00000025039.15	RRAGD	544.13	-0.0118421	0.0781474	-0.151536	0.879553	0.981542
ENSG00000025156.13	HSF2	1025.93	0.0456787	0.0562599	0.811922	0.416836	0.775088
ENSG00000025293.17	PHF20	3832.92	-0.0473854	0.0273678	-1.73143	0.0833751	0.344334
ENSG00000025423.11	HSD17B6	13.2338	-0.48054	0.48758	-0.985561	0.324348	NA
ENSG00000025434.19	NR1H3	38.1838	-0.0199983	0.327496	-0.0610643	0.951308	NA
ENSG00000025708.14	TYMP	1.12472	2.33171	1.67685	1.39053	0.164368	NA
ENSG00000025770.19	NCAPH2	716.195	-0.251995	0.0847861	-2.97212	0.00295746	0.0326976
ENSG00000025772.8	TOMM34	887.559	0.00923217	0.0631398	0.146218	0.883749	0.98257
ENSG00000025796.14	SEC63	5703.51	0.129127	0.0226647	5.69728	1.21732e-08	5.55431e-07
ENSG00000025800.14	KPNA6	4711.27	-0.0419553	0.0288993	-1.45178	0.146563	0.477531
ENSG00000026025.16	VIM	59446.5	0.0682604	0.0312711	2.18286	0.0290459	0.175929
ENSG00000026036.23	RTEL1-TNFRSF6B	307.47	-0.239692	0.162992	-1.47057	0.141407	0.467186
ENSG00000026103.25	FAS	431.497	0.0402674	0.086539	0.465309	0.641711	0.901495
ENSG00000026297.17	RNASET2	432.659	-0.239971	0.0855844	-2.80392	0.0050486	0.0491103
ENSG00000026508.21	CD44	23615.1	0.0613144	0.0245433	2.49821	0.0124822	0.0977913
ENSG00000026559.14	KCNG1	42.638	0.11931	0.325309	0.366759	0.713799	0.928277
ENSG00000026652.15	AGPAT4	739.718	0.00154506	0.0639832	0.0241479	0.980735	0.996506
ENSG00000026751.17	SLAMF7	19.7705	-0.345113	0.423655	-0.81461	0.415296	NA
ENSG00000026950.17	BTN3A1	380.222	0.060953	0.0895486	0.680669	0.496081	0.830057
ENSG00000027001.10	MIPEP	426.039	0.0279001	0.100854	0.276637	0.782059	0.955948
ENSG00000027075.17	PRKCH	85.2949	0.168061	0.200969	0.836257	0.40301	0.767378
ENSG00000027644.5	INSRR	3.61275	-1.11118	1.02259	-1.08662	0.277203	NA
ENSG00000027697.16	IFNGR1	924.927	0.0222358	0.059448	0.374037	0.708377	0.927495
ENSG00000027847.14	B4GALT7	228.606	-0.0287744	0.147182	-0.195502	0.845	0.973369
ENSG00000027869.12	SH2D2A	0.175365	-1.1094	3.93953	-0.281608	0.778244	NA
ENSG00000028116.18	VRK2	511.01	0.0449484	0.0780317	0.576028	0.564597	0.867862
ENSG00000028137.19	TNFRSF1B	589.633	-0.183154	0.0863838	-2.12023	0.0339865	0.194105
ENSG00000028203.19	VEZT	1888.98	0.026501	0.0371047	0.714223	0.47509	0.81681
ENSG00000028277.22	POU2F2	876.625	-0.0745108	0.0659842	-1.12922	0.258805	0.630814
ENSG00000028310.18	BRD9	2805.09	-0.0288318	0.033468	-0.861473	0.388977	0.757816
ENSG00000028528.15	SNX1	2989.75	-0.00221285	0.0340592	-0.0649707	0.948197	0.991661
ENSG00000028839.10	TBPL1	480.159	0.0305022	0.0785554	0.38829	0.697802	0.922782
ENSG00000029153.15	BMAL2	3601.98	-0.159117	0.0308349	-5.1603	2.46561e-07	9.22424e-06
ENSG00000029363.17	BCLAF1	12397.5	0.0637708	0.0199662	3.19393	0.0014035	0.018128
ENSG00000029364.12	SLC39A9	3752.09	0.011496	0.039668	0.289805	0.771965	0.951615
ENSG00000029534.22	ANK1	275.186	-0.382448	0.106398	-3.59451	0.000325009	0.00555917
ENSG00000029559.7	IBSP	0.148205	0.814151	4.08047	0.199524	0.841853	NA
ENSG00000029639.11	TFB1M	553.889	-0.00223862	0.079311	-0.0282258	0.977482	0.996034
ENSG00000029725.17	RABEP1	3463.95	0.0514943	0.0281235	1.83101	0.0670996	0.30206
ENSG00000029993.15	HMGB3	2269.41	0.10286	0.0438481	2.34583	0.0189847	0.131799
ENSG00000030066.14	NUP160	1536.57	0.0407415	0.0473085	0.861187	0.389135	0.757816
ENSG00000030110.14	BAK1	261.24	-0.204092	0.135729	-1.50367	0.132666	0.451826
ENSG00000030304.15	MUSK	2.49732	-0.353155	1.03487	-0.341254	0.732913	NA
ENSG00000030419.17	IKZF2	815.618	-0.153902	0.0718447	-2.14215	0.0321815	0.187926
ENSG00000030582.19	GRN	3721.57	-0.0281397	0.0628911	-0.447436	0.654561	0.907394
ENSG00000031003.11	FAM13B	5080.63	-0.0074683	0.0247406	-0.301865	0.762755	0.948459
ENSG00000031081.11	ARHGAP31	1813.57	0.240361	0.0429163	5.6007	2.13494e-08	9.30267e-07
ENSG00000031691.7	CENPQ	674.109	0.0563178	0.0716054	0.786502	0.431574	0.785957
ENSG00000031698.13	SARS1	2030.46	0.0621789	0.036503	1.70339	0.0884954	0.358012
ENSG00000031823.14	RANBP3	1271.34	-0.00144261	0.06373	-0.0226363	0.98194	0.996742
ENSG00000032219.19	ARID4A	2076.95	0.0894521	0.0346701	2.58009	0.00987737	0.0823022
ENSG00000032389.13	EIPR1	273.16	-0.135957	0.151981	-0.894569	0.371017	0.745305
ENSG00000032444.17	PNPLA6	1014.65	-0.0497605	0.0606038	-0.821078	0.411602	0.772047
ENSG00000032742.18	IFT88	537.184	0.149677	0.0761061	1.96669	0.0492189	0.249318
ENSG00000033011.14	ALG1	538.03	-0.0240953	0.0805153	-0.299264	0.764738	0.949723
ENSG00000033030.16	ZCCHC8	1227.96	0.168759	0.0531126	3.17737	0.00148615	0.0190132
ENSG00000033050.9	ABCF2	999.881	-0.00469344	0.0550884	-0.0851983	0.932104	0.989649
ENSG00000033100.17	CHPF2	1015.9	0.00626425	0.063977	0.097914	0.922001	0.987961
ENSG00000033122.21	LRRC7	910.303	-0.444103	0.05662	-7.84357	4.37919e-15	4.38363e-13
ENSG00000033170.17	FUT8	1429.41	0.0255057	0.0472465	0.539844	0.589305	0.877883
ENSG00000033178.13	UBA6	5186.15	0.0567691	0.0344231	1.64916	0.0991157	0.382221
ENSG00000033327.13	GAB2	1111.39	-0.0357501	0.06374	-0.560874	0.574883	0.871657
ENSG00000033627.18	ATP6V0A1	1742.89	-0.0131297	0.0486522	-0.269868	0.787261	0.957575
ENSG00000033800.14	PIAS1	2779.19	-0.0469365	0.031002	-1.51398	0.13003	0.446044
ENSG00000033867.18	SLC4A7	4068.04	0.126449	0.0352802	3.58414	0.000338188	0.00569994
ENSG00000034053.15	APBA2	62.5063	-0.441293	0.355762	-1.24042	0.214822	0.578557
ENSG00000034152.20	MAP2K3	687.626	-0.406824	0.0686923	-5.92241	3.17254e-09	1.57195e-07
ENSG00000034239.11	CLXN	0	NA	NA	NA	NA	NA
ENSG00000034510.6	TMSB10	26358.8	-0.115445	0.0564097	-2.04654	0.0407034	0.218407
ENSG00000034533.12	ASTE1	266.05	-0.0934831	0.107756	-0.867543	0.385645	0.756247
ENSG00000034677.13	RNF19A	1397.96	0.00730144	0.0454911	0.160502	0.872485	0.97909
ENSG00000034693.15	PEX3	645.282	-0.0105911	0.0722589	-0.146571	0.88347	0.982558
ENSG00000034713.8	GABARAPL2	1062.2	-0.0655361	0.0564418	-1.16113	0.245591	0.616683
ENSG00000034971.17	MYOC	0	NA	NA	NA	NA	NA
ENSG00000035115.22	SH3YL1	394.684	-0.112496	0.105378	-1.06754	0.285726	0.662197
ENSG00000035141.10	FAM136A	1344.57	0.00830332	0.0477949	0.173728	0.862079	0.977434
ENSG00000035403.18	VCL	8703.94	0.0814614	0.0244547	3.33111	0.000865018	0.0123939
ENSG00000035499.13	DEPDC1B	1075.1	-0.0349301	0.0634436	-0.550569	0.581929	0.874912
ENSG00000035664.11	DAPK2	105.368	-0.308844	0.222414	-1.3886	0.164955	0.508611
ENSG00000035681.9	NSMAF	1085.79	0.0189321	0.0541433	0.349668	0.726588	0.9347
ENSG00000035687.10	ADSS2	1103.7	0.0874661	0.0523102	1.67207	0.094511	0.371598
ENSG00000035720.8	STAP1	0.175365	-1.1094	3.93953	-0.281608	0.778244	NA
ENSG00000035862.13	TIMP2	18300.9	0.169144	0.0241118	7.01497	2.29994e-12	1.72089e-10
ENSG00000035928.17	RFC1	5613.85	0.0447587	0.0268999	1.6639	0.0961326	0.375284
ENSG00000036054.13	TBC1D23	2804.81	-0.0400425	0.0319942	-1.25155	0.210733	0.57253
ENSG00000036257.14	CUL3	5911.63	0.0795482	0.027624	2.87967	0.00398087	0.040786
ENSG00000036448.10	MYOM2	0	NA	NA	NA	NA	NA
ENSG00000036473.9	OTC	0	NA	NA	NA	NA	NA
ENSG00000036530.9	CYP46A1	97.7372	-0.182791	0.204646	-0.89321	0.371745	0.746096
ENSG00000036549.13	ZZZ3	3165.11	0.060122	0.0341142	1.76237	0.0780061	0.331705
ENSG00000036565.15	SLC18A1	0	NA	NA	NA	NA	NA
ENSG00000036672.16	USP2	11.7338	-0.646687	0.5898	-1.09645	0.272881	NA
ENSG00000036828.17	CASR	0.316107	-0.147638	2.68181	-0.0550516	0.956097	NA
ENSG00000037042.9	TUBG2	531.335	-0.124754	0.0733215	-1.70147	0.0888547	0.35859
ENSG00000037241.7	RPL26L1	509.569	0.0492936	0.0973328	0.506444	0.612545	0.88841
ENSG00000037280.16	FLT4	4.00102	0.105807	0.983916	0.107537	0.914363	NA
ENSG00000037474.15	NSUN2	4869.61	0.0515342	0.0258554	1.99317	0.0462426	0.238042
ENSG00000037637.11	FBXO42	263.338	-1.18188	2.11263	-0.559435	0.575865	0.87199
ENSG00000037749.13	MFAP3	1762.98	0.0478476	0.0402853	1.18772	0.234944	0.604121
ENSG00000037757.14	MRI1	345.339	-0.119964	0.110517	-1.08548	0.277708	0.653267
ENSG00000037897.17	METTL1	136.219	0.11595	0.15824	0.732744	0.463714	0.809751
ENSG00000037965.6	HOXC8	317.684	-0.00802832	0.0956075	-0.0839717	0.933079	0.989679
ENSG00000038002.9	AGA	223.261	-0.191819	0.15616	-1.22835	0.219314	0.584799
ENSG00000038210.14	PI4K2B	1718.16	-0.0504903	0.0680853	-0.741574	0.458345	0.805928
ENSG00000038219.13	BOD1L1	9722.47	0.0503875	0.0375321	1.34252	0.179428	0.528475
ENSG00000038274.18	MAT2B	2369.61	0.0296028	0.0472195	0.626919	0.530712	0.849357
ENSG00000038295.8	TLL1	651.347	-0.401025	0.0811144	-4.94394	7.65579e-07	2.57774e-05
ENSG00000038358.15	EDC4	856.56	-0.0843955	0.0691329	-1.22077	0.222173	0.588818
ENSG00000038382.23	TRIO	34603.7	0.0713098	0.025934	2.74967	0.00596556	0.0564006
ENSG00000038427.16	VCAN	5519.32	0.603139	0.0236739	25.4769	3.55135e-143	1.75378e-139
ENSG00000038532.17	CLEC16A	1245.03	-0.0934106	0.0459997	-2.03068	0.0422876	0.22479
ENSG00000038945.15	MSR1	5.1532	0.761992	0.776391	0.981453	0.326369	NA
ENSG00000039068.20	CDH1	0.85496	-2.05832	2.04607	-1.00598	0.314423	NA
ENSG00000039123.16	MTREX	2958.47	-0.00205915	0.0341848	-0.0602357	0.951968	0.992074
ENSG00000039139.11	DNAH5	549.554	0.206924	0.0841859	2.45795	0.0139734	0.106271
ENSG00000039319.17	ZFYVE16	4255.47	0.147828	0.0469673	3.14748	0.00164687	0.0206242
ENSG00000039523.20	RIPOR1	1915.04	-0.0267429	0.0605267	-0.441836	0.658608	0.909062
ENSG00000039537.16	C6	0.14497	0.814151	4.08047	0.199524	0.841853	NA
ENSG00000039560.14	RAI14	12347.2	-0.0120219	0.0223523	-0.537835	0.590691	0.878332
ENSG00000039600.11	SOX30	1.91761	0.800463	1.29419	0.618508	0.536241	NA
ENSG00000039650.12	PNKP	570.294	-0.166477	0.0833783	-1.99664	0.0458638	0.23675
ENSG00000039987.7	BEST2	0.175365	-1.1094	3.93953	-0.281608	0.778244	NA
ENSG00000040199.18	PHLPP2	2122.62	0.036235	0.0380445	0.952437	0.340876	0.718533
ENSG00000040275.17	SPDL1	3620.53	0.314351	0.0438001	7.17695	7.12819e-13	5.61724e-11
ENSG00000040341.18	STAU2	1658.56	0.133714	0.0470224	2.84362	0.00446045	0.0444096
ENSG00000040487.13	SLC66A1	250.463	0.0213892	0.108073	0.197915	0.843112	0.972645
ENSG00000040531.16	CTNS	331.134	0.174202	0.0968027	1.79956	0.0719298	0.316248
ENSG00000040608.14	RTN4R	37.1106	-0.355096	0.338639	-1.0486	0.294363	NA
ENSG00000040633.13	PHF23	704.694	0.190392	0.065916	2.8884	0.00387205	0.040143
ENSG00000040731.10	CDH10	1.74008	2.00222	1.3815	1.44931	0.147251	NA
ENSG00000040933.16	INPP4A	1757.61	0.0712452	0.0460879	1.54585	0.12214	0.431348
ENSG00000041353.10	RAB27B	293.24	-0.421459	0.102803	-4.09968	4.13722e-05	0.000960703
ENSG00000041357.16	PSMA4	2841.56	0.0325302	0.0402402	0.808402	0.418859	0.776499
ENSG00000041515.16	MYO16	11.9757	0.0917616	0.557385	0.164629	0.869236	NA
ENSG00000041802.11	LSG1	1659.55	0.107102	0.0491108	2.18083	0.029196	0.176377
ENSG00000041880.15	PARP3	485.404	-0.0470671	0.0809842	-0.581189	0.561113	0.865295
ENSG00000041982.17	TNC	10214.5	0.300407	0.0308726	9.73055	2.23392e-22	3.59734e-20
ENSG00000041988.16	THAP3	132.543	-0.212403	0.178121	-1.19246	0.233079	0.602277
ENSG00000042062.13	RIPOR3	83.9327	0.135982	0.212508	0.639895	0.522241	0.843911
ENSG00000042088.14	TDP1	733.032	-0.0640727	0.0696493	-0.919933	0.357608	0.734808
ENSG00000042286.15	AIFM2	379.765	-0.188094	0.0973567	-1.93201	0.0533586	0.262802
ENSG00000042304.14	C2orf83	0	NA	NA	NA	NA	NA
ENSG00000042317.17	SPATA7	285.898	-0.0768668	0.100639	-0.763787	0.444994	0.796687
ENSG00000042429.12	MED17	1024.29	-0.0532382	0.055454	-0.960042	0.337034	0.715926
ENSG00000042445.14	RETSAT	460.493	-0.273281	0.146606	-1.86404	0.0623155	0.289587
ENSG00000042493.16	CAPG	44.087	-0.320662	0.27188	-1.17942	0.238229	0.607656
ENSG00000042753.12	AP2S1	1005.22	-0.099685	0.0695744	-1.43278	0.15192	0.486953
ENSG00000042781.14	USH2A	11.46	-0.203076	0.52849	-0.384257	0.700788	NA
ENSG00000042813.8	ZPBP	0	NA	NA	NA	NA	NA
ENSG00000042832.12	TG	4.69138	0.332611	0.858346	0.387502	0.698384	NA
ENSG00000042980.14	ADAM28	4.88866	0.000680676	0.864287	0.000787558	0.999372	NA
ENSG00000043039.7	BARX2	0	NA	NA	NA	NA	NA
ENSG00000043093.15	DCUN1D1	2111.3	0.147608	0.0617851	2.38906	0.0168916	0.122311
ENSG00000043143.22	JADE2	3343.25	0.0900238	0.0315313	2.85506	0.00430281	0.0431352
ENSG00000043355.12	ZIC2	37.1327	0.452025	0.338699	1.33459	0.182011	NA
ENSG00000043462.13	LCP2	6.73578	-0.400064	0.785943	-0.509025	0.610735	NA
ENSG00000043514.17	TRIT1	603.943	0.147163	0.0887656	1.65789	0.0973404	0.378404
ENSG00000043591.6	ADRB1	10.045	0.0959999	0.598635	0.160365	0.872594	NA
ENSG00000044012.4	GUCA2B	0	NA	NA	NA	NA	NA
ENSG00000044090.13	CUL7	899.12	0.00126743	0.0592749	0.0213822	0.982941	0.996838
ENSG00000044115.21	CTNNA1	13682.7	-0.0418974	0.0266914	-1.5697	0.116486	0.419888
ENSG00000044446.12	PHKA2	1033.08	-0.0629475	0.0527522	-1.19327	0.232764	0.601973
ENSG00000044459.15	CNTLN	1457.61	0.0262227	0.0411816	0.636757	0.524283	0.845462
ENSG00000044524.11	EPHA3	0	NA	NA	NA	NA	NA
ENSG00000044574.9	HSPA5	9883.56	0.16758	0.0207489	8.07655	6.66248e-16	7.05033e-14
ENSG00000046604.15	DSG2	1311.55	-0.0110936	0.0478811	-0.231691	0.816778	0.964844
ENSG00000046647.14	GEMIN8	91.7011	-0.128605	0.202754	-0.634294	0.525889	0.845782
ENSG00000046651.16	OFD1	1320.33	0.134806	0.0467049	2.88633	0.00389762	0.0402973
ENSG00000046653.15	GPM6B	0.529625	-1.03662	2.14737	-0.482739	0.629281	NA
ENSG00000046774.10	MAGEC2	2.31076	-0.58312	1.08759	-0.536158	0.591849	NA
ENSG00000046889.19	PREX2	0	NA	NA	NA	NA	NA
ENSG00000047056.18	WDR37	1079.22	-0.057553	0.0499092	-1.15315	0.248848	0.620153
ENSG00000047188.16	YTHDC2	3266.23	0.0191399	0.03152	0.607229	0.543699	0.855532
ENSG00000047230.15	CTPS2	894.096	-0.136917	0.0593941	-2.30523	0.0211537	0.142644
ENSG00000047249.18	ATP6V1H	644.83	-0.0509379	0.0980864	-0.519317	0.60354	0.883891
ENSG00000047315.17	POLR2B	5958.92	-0.00073272	0.0274239	-0.0267183	0.978684	0.996123
ENSG00000047346.13	ATOSA	1013.1	0.104695	0.0556636	1.88086	0.0599914	0.282951
ENSG00000047365.13	ARAP2	237.81	0.0770816	0.114636	0.6724	0.501329	0.833252
ENSG00000047410.14	TPR	11257	0.0406953	0.0278679	1.46029	0.14421	0.472986
ENSG00000047457.14	CP	1.30009	1.43462	1.60342	0.894726	0.370934	NA
ENSG00000047578.14	KATNIP	922.485	0.0421748	0.0593708	0.710362	0.47748	0.818426
ENSG00000047579.20	DTNBP1	438.704	-0.0302941	0.0849263	-0.35671	0.721309	0.932425
ENSG00000047597.7	XK	2.23424	-0.786508	1.13203	-0.694776	0.487196	NA
ENSG00000047617.18	ANO2	2.29096	0.256575	1.0445	0.245642	0.805959	NA
ENSG00000047621.12	C12orf4	1156.55	0.0168215	0.0480533	0.350058	0.726295	0.9347
ENSG00000047634.15	SCML1	1790.6	0.0888107	0.0455298	1.95061	0.0511039	0.255347
ENSG00000047644.20	WWC3	1019.15	0.175376	0.0511901	3.42598	0.000612592	0.00943405
ENSG00000047648.23	ARHGAP6	354.859	-0.20007	0.105036	-1.90479	0.0568077	0.273322
ENSG00000047662.5	FAM184B	4.55678	-1.16509	0.839759	-1.38742	0.165315	NA
ENSG00000047849.22	MAP4	22346.7	-0.066316	0.0243776	-2.72037	0.00652097	0.060202
ENSG00000047932.14	GOPC	2062.7	0.100967	0.0418517	2.4125	0.0158434	0.116776
ENSG00000047936.11	ROS1	3.99097	-0.656655	0.835675	-0.785777	0.431998	NA
ENSG00000048028.12	USP28	826.486	0.124884	0.057523	2.17103	0.029929	0.179274
ENSG00000048052.25	HDAC9	775.902	-0.177756	0.0707356	-2.51296	0.0119722	0.0948576
ENSG00000048140.18	TSPAN17	921.563	0.0253035	0.0563898	0.448725	0.65363	0.906994
ENSG00000048162.22	NOP16	318.583	-0.0263242	0.0992691	-0.26518	0.790871	0.95771
ENSG00000048342.18	CC2D2A	1320.12	-0.136733	0.0493908	-2.76838	0.00563359	0.0538155
ENSG00000048392.13	RRM2B	1062.01	0.0234411	0.075815	0.309188	0.757179	0.946953
ENSG00000048405.11	ZNF800	1904.77	-0.0126178	0.0671091	-0.188019	0.850862	0.975287
ENSG00000048462.11	TNFRSF17	0.978076	0.836263	1.58197	0.528621	0.597069	NA
ENSG00000048471.14	SNX29	883.569	-0.148703	0.0590432	-2.51854	0.0117843	0.0937732
ENSG00000048540.16	LMO3	0	NA	NA	NA	NA	NA
ENSG00000048544.6	MRPS10	1158.93	-0.0921268	0.0669811	-1.37541	0.169003	0.513383
ENSG00000048545.18	GUCA1A	0	NA	NA	NA	NA	NA
ENSG00000048649.14	RSF1	5360.76	0.0821557	0.0368526	2.2293	0.0257937	0.163445
ENSG00000048707.15	VPS13D	5454.01	0.0149003	0.0376496	0.395761	0.692281	0.921417
ENSG00000048740.19	CELF2	2686.23	-0.212536	0.0338379	-6.281	3.36397e-10	1.93168e-08
ENSG00000048828.18	FAM120A	4650.02	-0.0413582	0.0246945	-1.6748	0.0939742	0.370076
ENSG00000048991.18	R3HDM1	1267	0.0561905	0.0537459	1.04548	0.295799	0.672618
ENSG00000049089.15	COL9A2	11.3726	0.0434306	0.681723	0.0637072	0.949203	NA
ENSG00000049130.16	KITLG	800.612	-0.565388	0.0717791	-7.87678	3.35933e-15	3.4088e-13
ENSG00000049167.16	ERCC8	1848.52	0.00464167	0.0465862	0.0996361	0.920633	0.987949
ENSG00000049192.15	ADAMTS6	5660.51	0.0428481	0.033399	1.28291	0.199522	0.557819
ENSG00000049239.13	H6PD	2053.84	-0.105507	0.0366455	-2.87912	0.00398789	0.0408297
ENSG00000049245.13	VAMP3	3521.12	-0.0201303	0.031672	-0.635586	0.525046	0.845651
ENSG00000049246.15	PER3	2079.32	-0.121663	0.0388902	-3.12837	0.0017578	0.0217221
ENSG00000049247.14	UTS2	0	NA	NA	NA	NA	NA
ENSG00000049249.10	TNFRSF9	123.981	-0.0877165	0.226686	-0.386952	0.698792	0.922907
ENSG00000049283.19	EPN3	1.46376	0.85822	1.59241	0.538944	0.589925	NA
ENSG00000049323.16	LTBP1	689.336	0.16918	0.0662587	2.55333	0.0106697	0.08714
ENSG00000049449.10	RCN1	5663.86	0.110479	0.0303508	3.64006	0.000272576	0.00482727
ENSG00000049540.19	ELN	0.183122	0.814151	3.9015	0.208677	0.834701	NA
ENSG00000049541.11	RFC2	1402.22	-0.0130249	0.042431	-0.306966	0.758869	0.947547
ENSG00000049618.25	ARID1B	6758.24	0.158341	0.0275739	5.74244	9.3322e-09	4.34769e-07
ENSG00000049656.14	CLPTM1L	2913.96	0.233366	0.0315546	7.39562	1.40752e-13	1.19841e-11
ENSG00000049759.20	NEDD4L	5786.89	-0.280573	0.026034	-10.7772	4.41144e-27	1.00547e-24
ENSG00000049768.18	FOXP3	5.48703	0.114436	0.726798	0.157452	0.874889	NA
ENSG00000049769.14	PPP1R3F	101.349	-0.0832676	0.20671	-0.402823	0.687078	0.91902
ENSG00000049860.14	HEXB	2834.41	0.0226678	0.0339188	0.668297	0.503944	0.835586
ENSG00000049883.15	PTCD2	725.596	-0.0183086	0.0665014	-0.275311	0.783077	0.956571
ENSG00000050030.16	NEXMIF	0	NA	NA	NA	NA	NA
ENSG00000050130.18	JKAMP	1229.57	0.0523704	0.0644891	0.81208	0.416745	0.775055
ENSG00000050165.19	DKK3	6343.44	-0.00562294	0.023793	-0.236328	0.813178	0.96458
ENSG00000050327.15	ARHGEF5	117.813	-0.183629	0.30724	-0.597672	0.550059	0.858195
ENSG00000050344.9	NFE2L3	1842.18	0.0656408	0.0428689	1.5312	0.12572	0.438143
ENSG00000050393.12	MCUR1	1434.85	-0.0394002	0.0430755	-0.914677	0.360361	0.737499
ENSG00000050405.14	LIMA1	5860.02	-0.146164	0.0346656	-4.21639	2.48249e-05	0.000615018
ENSG00000050426.16	LETMD1	805.442	-0.0328863	0.0766675	-0.428947	0.667962	0.91185
ENSG00000050438.17	SLC4A8	1784.24	0.0681096	0.0411068	1.65689	0.097541	0.378866
ENSG00000050555.19	LAMC3	0.677438	-0.129573	1.87959	-0.0689369	0.94504	NA
ENSG00000050628.21	PTGER3	1.28288	0.579743	1.58092	0.366713	0.713833	NA
ENSG00000050730.16	TNIP3	2.63384	-0.163497	1.08321	-0.150938	0.880024	NA
ENSG00000050748.18	MAPK9	2418.78	0.0334021	0.0448037	0.745521	0.455957	0.804358
ENSG00000050767.18	COL23A1	0.171138	-1.1094	3.96156	-0.280042	0.779445	NA
ENSG00000050820.17	BCAR1	1303.21	-0.0868514	0.0515952	-1.68332	0.0923128	0.365966
ENSG00000051009.11	FHIP1B	244.322	-0.106906	0.110346	-0.968822	0.332634	0.711107
ENSG00000051108.15	HERPUD1	781.313	0.139769	0.0643069	2.17347	0.029745	0.178627
ENSG00000051128.19	HOMER3	334.567	-0.0761368	0.105852	-0.719277	0.47197	0.815218
ENSG00000051180.17	RAD51	686.242	-0.0689732	0.0795557	-0.86698	0.385953	0.756247
ENSG00000051341.15	POLQ	4515.09	0.0208611	0.0275253	0.757885	0.44852	0.799287
ENSG00000051382.9	PIK3CB	1665.73	-0.0159433	0.0412668	-0.386346	0.69924	0.923037
ENSG00000051523.12	CYBA	796.049	-0.119757	0.0789509	-1.51686	0.129302	0.444559
ENSG00000051596.10	THOC3	866.893	-0.0673981	0.0875848	-0.769518	0.441586	0.79257
ENSG00000051620.11	HEBP2	376.606	-0.059733	0.0989969	-0.603383	0.546254	0.856517
ENSG00000051825.15	MPHOSPH9	2953.3	0.00176175	0.0370824	0.0475089	0.962108	0.993808
ENSG00000052126.17	PLEKHA5	4121.31	0.10909	0.0320647	3.40217	0.000668524	0.010127
ENSG00000052344.16	PRSS8	0.326414	-0.147638	2.67236	-0.0552463	0.955942	NA
ENSG00000052723.12	SIKE1	2406.53	-0.0880321	0.041634	-2.11443	0.0344785	0.196461
ENSG00000052749.14	RRP12	340.724	0.016589	0.117495	0.141188	0.887721	0.983691
ENSG00000052795.13	FNIP2	1187.62	0.176293	0.0523108	3.3701	0.000751409	0.0110219
ENSG00000052802.13	MSMO1	5258.12	0.075299	0.0431578	1.74474	0.0810304	0.338541
ENSG00000052841.16	TTC17	1754	0.0688954	0.0376985	1.82754	0.0676188	0.303705
ENSG00000052850.8	ALX4	0.502465	0.780949	2.16933	0.359996	0.71885	NA
ENSG00000053108.18	FSTL4	3.56161	0.644994	0.931013	0.692788	0.488443	NA
ENSG00000053254.16	FOXN3	3090.33	-0.00385648	0.0291636	-0.132236	0.894798	0.984364
ENSG00000053328.9	METTL24	10.1033	-0.835362	0.583409	-1.43186	0.152183	NA
ENSG00000053371.13	AKR7A2	426.819	-0.230627	0.0818464	-2.81781	0.00483531	0.0474405
ENSG00000053372.5	MRTO4	745.126	0.0654257	0.0659929	0.991405	0.321488	0.699862
ENSG00000053438.11	NNAT	0.464312	0.693177	2.16331	0.320424	0.748647	NA
ENSG00000053501.14	USE1	111.76	-0.0198392	0.222302	-0.0892443	0.928888	0.988967
ENSG00000053524.13	MCF2L2	56.2808	0.139859	0.247898	0.56418	0.572631	0.871357
ENSG00000053702.15	NRIP2	0.35073	-2.00869	3.58841	-0.559773	0.575634	NA
ENSG00000053747.17	LAMA3	678.517	-0.325475	0.0739683	-4.4002	1.08152e-05	0.000291852
ENSG00000053770.12	AP5M1	2337.65	0.0287796	0.0402334	0.715315	0.474415	0.816408
ENSG00000053900.11	ANAPC4	1240.32	-0.00825017	0.0495235	-0.166591	0.867692	0.978122
ENSG00000053918.20	KCNQ1	1.01751	2.13111	1.97249	1.08042	0.279956	NA
ENSG00000054116.12	TRAPPC3	776.239	-0.0220963	0.0901887	-0.245001	0.806455	0.963598
ENSG00000054118.15	THRAP3	7326.25	0.0823695	0.0208894	3.94313	8.04263e-05	0.00173185
ENSG00000054148.18	PHPT1	577.055	-0.132736	0.107201	-1.2382	0.215643	0.579806
ENSG00000054179.12	ENTPD2	0	NA	NA	NA	NA	NA
ENSG00000054219.11	LY75	0.696536	-1.60469	2.57385	-0.623461	0.532982	NA
ENSG00000054267.22	ARID4B	1906.21	0.127324	0.0406149	3.13492	0.00171901	0.021401
ENSG00000054277.14	OPN3	72.3227	-0.14145	0.223903	-0.631746	0.527553	0.84683
ENSG00000054282.16	SDCCAG8	107.524	-0.0739357	0.246126	-0.300397	0.763874	0.949316
ENSG00000054356.14	PTPRN	53.0128	-0.15229	0.270918	-0.562125	0.574031	0.871387
ENSG00000054392.13	HHAT	123.45	0.724708	0.596146	1.21565	0.224116	0.591844
ENSG00000054523.20	KIF1B	5171.83	-0.0190745	0.0270492	-0.705176	0.4807	0.819797
ENSG00000054598.9	FOXC1	215.048	-0.193869	0.125735	-1.54188	0.123102	0.433504
ENSG00000054611.14	TBC1D22A	589.065	-0.0620178	0.0859504	-0.721554	0.470569	0.8146
ENSG00000054654.20	SYNE2	31423.1	-0.0032419	0.0396067	-0.0818524	0.934764	0.990029
ENSG00000054690.14	PLEKHH1	164.711	-0.211825	0.14039	-1.50883	0.131343	0.448706
ENSG00000054793.14	ATP9A	2515.16	-0.090139	0.0354396	-2.54346	0.0109762	0.0891028
ENSG00000054796.13	SPO11	0	NA	NA	NA	NA	NA
ENSG00000054803.4	CBLN4	0	NA	NA	NA	NA	NA
ENSG00000054938.17	CHRDL2	0.293175	1.63842	2.63024	0.622914	0.533341	NA
ENSG00000054965.11	FAM168A	3330.18	0.0259212	0.0292189	0.887136	0.375006	0.74895
ENSG00000054967.13	RELT	494.305	-0.240636	0.0905711	-2.65688	0.00788676	0.0692604
ENSG00000054983.17	GALC	343.878	-0.0181423	0.117695	-0.154147	0.877494	0.981002
ENSG00000055044.11	NOP58	1988.7	0.0437958	0.049411	0.886356	0.375425	0.748995
ENSG00000055070.17	SZRD1	2483.64	-0.0336718	0.0561474	-0.599703	0.548704	0.857498
ENSG00000055118.18	KCNH2	1.27086	1.39416	1.59302	0.875167	0.381483	NA
ENSG00000055130.18	CUL1	2339.37	0.0768508	0.0408623	1.88073	0.060009	0.282951
ENSG00000055147.19	FAM114A2	561.5	-0.00193714	0.0706161	-0.027432	0.978115	0.996034
ENSG00000055163.21	CYFIP2	482.117	-0.204148	0.0755589	-2.70183	0.00689582	0.0627914
ENSG00000055208.20	TAB2	5117.5	0.0854777	0.0347351	2.46084	0.0138611	0.10562
ENSG00000055211.14	GINM1	1669.82	0.0938109	0.0430051	2.18139	0.0291544	0.176223
ENSG00000055332.19	EIF2AK2	8289.57	0.11412	0.0226688	5.03425	4.79729e-07	1.68417e-05
ENSG00000055483.20	USP36	1961.67	-0.029321	0.0407739	-0.719111	0.472073	0.815218
ENSG00000055609.21	KMT2C	8476.47	0.0955219	0.0335239	2.84936	0.0043807	0.0437627
ENSG00000055732.13	MCOLN3	898.697	0.0977154	0.0540936	1.80641	0.0708537	0.313854
ENSG00000055813.6	CCDC85A	526.744	0.154673	0.0859907	1.79872	0.072063	0.316413
ENSG00000055917.17	PUM2	5860.11	0.0538159	0.0382894	1.4055	0.159872	0.500316
ENSG00000055950.17	MRPL43	518.163	-0.0713424	0.0738991	-0.965403	0.334343	0.712704
ENSG00000055955.17	ITIH4	56.4347	0.0939048	0.309433	0.303473	0.761529	0.948066
ENSG00000055957.11	ITIH1	0.175365	-1.1094	3.93953	-0.281608	0.778244	NA
ENSG00000056050.7	HPF1	428.595	-0.0148007	0.0968242	-0.152861	0.878508	0.981231
ENSG00000056097.16	ZFR	8124.71	0.0751437	0.0241635	3.1098	0.00187216	0.0228656
ENSG00000056277.16	ZNF280C	571.104	-0.0288885	0.0699756	-0.412837	0.679726	0.916384
ENSG00000056291.19	NPFFR2	0.844054	-2.03937	1.7703	-1.15199	0.249326	NA
ENSG00000056487.17	PHF21B	4.6259	0.259345	0.805409	0.322004	0.74745	NA
ENSG00000056558.11	TRAF1	126.023	0.0678625	0.203729	0.333102	0.739057	0.939517
ENSG00000056586.16	RC3H2	6144.03	0.0301009	0.0356517	0.844305	0.398499	0.764439
ENSG00000056678.11	KIFC1	0	NA	NA	NA	NA	NA
ENSG00000056736.10	IL17RB	0.342275	-1.97937	3.59039	-0.551297	0.58143	NA
ENSG00000056972.21	TRAF3IP2	271.474	-0.0395929	0.111529	-0.355	0.72259	0.932944
ENSG00000056998.21	GYG2	245.116	-0.340648	0.150537	-2.26289	0.0236424	0.153962
ENSG00000057019.16	DCBLD2	25086.1	0.0420096	0.0250502	1.67701	0.0935397	0.368954
ENSG00000057149.16	SERPINB3	0	NA	NA	NA	NA	NA
ENSG00000057252.13	SOAT1	3036.16	0.0155142	0.0439117	0.353304	0.723861	0.933418
ENSG00000057294.19	PKP2	907.404	-0.496542	0.0568916	-8.72786	2.5953e-18	3.4026e-16
ENSG00000057468.7	MSH4	13.355	0.77238	0.574686	1.344	0.178947	NA
ENSG00000057593.14	F7	0	NA	NA	NA	NA	NA
ENSG00000057608.17	GDI2	5820.77	0.0486851	0.0258999	1.87974	0.0601433	0.283224
ENSG00000057657.17	PRDM1	48.6659	0.612117	0.281394	2.1753	0.0296076	0.177965
ENSG00000057663.16	ATG5	1360.35	0.0631144	0.0557902	1.13128	0.257937	0.630272
ENSG00000057704.13	TMCC3	178.636	-0.263816	0.172452	-1.52979	0.126068	0.439044
ENSG00000057757.10	PITHD1	898.259	-0.0521918	0.0561944	-0.928773	0.353007	0.729766
ENSG00000057935.14	MTA3	1348.29	0.0973763	0.0562492	1.73116	0.0834236	0.344334
ENSG00000058056.10	USP13	1981.82	0.0263965	0.0373986	0.705817	0.480302	0.819729
ENSG00000058063.16	ATP11B	3885.25	0.073629	0.0424022	1.73644	0.0824857	0.341825
ENSG00000058085.15	LAMC2	324.525	-0.173791	0.101177	-1.71768	0.0858544	0.350491
ENSG00000058091.17	CDK14	2316.6	0.0391794	0.0366776	1.06821	0.285426	0.66175
ENSG00000058262.11	SEC61A1	7987.4	0.0550367	0.0286834	1.91877	0.0550139	0.267574
ENSG00000058272.19	PPP1R12A	6480.22	0.0497412	0.021989	2.2621	0.0236911	0.154211
ENSG00000058335.16	RASGRF1	242.129	-0.0433692	0.120054	-0.361248	0.717914	0.930523
ENSG00000058404.21	CAMK2B	21.5259	-0.33014	0.531911	-0.620668	0.534818	NA
ENSG00000058453.17	CROCC	189.782	-0.178366	0.168317	-1.0597	0.289281	0.665931
ENSG00000058600.16	POLR3E	354.072	-0.0270539	0.145982	-0.185324	0.852975	0.975287
ENSG00000058668.16	ATP2B4	6815.08	-0.206747	0.0229103	-9.02417	1.81063e-19	2.50696e-17
ENSG00000058673.17	ZC3H11A	3304.2	-0.0508055	0.0539266	-0.942123	0.34613	0.723362
ENSG00000058729.11	RIOK2	1161.48	0.0308018	0.0551255	0.558758	0.576327	0.872102
ENSG00000058799.15	YIPF1	218.506	0.0612162	0.125785	0.486674	0.62649	0.895581
ENSG00000058804.12	NDC1	3433.65	-0.026887	0.0344443	-0.780594	0.435042	0.788879
ENSG00000058866.15	DGKG	264.64	-0.113208	0.120608	-0.938637	0.347917	0.72543
ENSG00000059122.17	FLYWCH1	474.982	-0.165145	0.105282	-1.56859	0.116742	0.420505
ENSG00000059145.19	UNKL	378.558	0.0464124	0.0881366	0.526596	0.598474	0.881614
ENSG00000059377.19	TBXAS1	5.71044	0.0765208	0.761592	0.100475	0.919967	NA
ENSG00000059378.13	PARP12	443.416	0.181762	0.0820543	2.21514	0.0267506	0.167365
ENSG00000059573.9	ALDH18A1	1143.87	0.052176	0.0481179	1.08434	0.278216	0.653834
ENSG00000059588.10	TARBP1	756.139	-0.040642	0.0734523	-0.553311	0.58005	0.873713
ENSG00000059691.12	GATB	457.097	-0.0210739	0.0779864	-0.270225	0.786987	0.957575
ENSG00000059728.11	MXD1	536.268	0.0299593	0.107576	0.278495	0.780632	0.955459
ENSG00000059758.8	CDK17	2745.11	0.223643	0.0484982	4.61137	4.00023e-06	0.000116746
ENSG00000059769.20	DNAJC25	403.319	0.168408	0.104443	1.61245	0.106864	0.400504
ENSG00000059804.17	SLC2A3	1110.01	-0.00616677	0.0502745	-0.122662	0.902375	0.985163
ENSG00000059915.17	PSD	2.20071	-0.813604	1.1254	-0.722946	0.469713	NA
ENSG00000060069.18	CTDP1	575.942	0.0481968	0.118038	0.408317	0.683041	0.917278
ENSG00000060138.13	YBX3	2732.61	0.0297181	0.0336215	0.883903	0.376749	0.749783
ENSG00000060140.9	STYK1	48.9498	-0.360141	0.28759	-1.25227	0.210471	0.572164
ENSG00000060237.19	WNK1	11936.3	0.0418382	0.0271211	1.54264	0.122918	0.432959
ENSG00000060303.5	RPS17P5	0	NA	NA	NA	NA	NA
ENSG00000060339.14	CCAR1	2890.36	0.135051	0.0402426	3.35591	0.000791029	0.0114781
ENSG00000060491.17	OGFR	1107.18	-0.123168	0.0492345	-2.50165	0.0123615	0.0971045
ENSG00000060558.4	GNA15	4.97921	-0.771026	0.901729	-0.855053	0.392522	NA
ENSG00000060566.14	CREB3L3	0.148205	0.814151	4.08047	0.199524	0.841853	NA
ENSG00000060642.12	PIGV	269.912	0.0287313	0.111808	0.25697	0.797202	0.960207
ENSG00000060656.20	PTPRU	31.0966	-0.0167657	0.355342	-0.0471818	0.962368	NA
ENSG00000060688.13	SNRNP40	1232.46	-0.0420565	0.0518055	-0.811817	0.416897	0.775088
ENSG00000060709.17	RIMBP2	0.668689	-1.62143	2.06293	-0.785984	0.431877	NA
ENSG00000060718.22	COL11A1	416.491	0.235012	0.0866422	2.71244	0.00667891	0.0613535
ENSG00000060749.17	QSER1	5543.65	0.0746169	0.0350705	2.12763	0.0333681	0.191682
ENSG00000060762.20	MPC1	419.829	-0.122787	0.0937035	-1.31038	0.190068	0.544444
ENSG00000060971.19	ACAA1	576.53	-0.108256	0.0756435	-1.43113	0.152392	0.487833
ENSG00000060982.15	BCAT1	7881.92	0.101027	0.0297667	3.39396	0.000688901	0.0103113
ENSG00000061273.18	HDAC7	1660.43	0.0807583	0.0658419	1.22655	0.219992	0.585868
ENSG00000061337.16	LZTS1	609.83	-0.236837	0.1069	-2.21549	0.0267261	0.167365
ENSG00000061455.11	PRDM6	9.53442	0.225523	0.607784	0.371058	0.710594	NA
ENSG00000061492.12	WNT8A	0	NA	NA	NA	NA	NA
ENSG00000061656.11	SPAG4	31.3586	0.213712	0.316994	0.674183	0.500195	NA
ENSG00000061676.16	NCKAP1	7140.42	0.11734	0.0214175	5.47867	4.28534e-08	1.80875e-06
ENSG00000061794.13	MRPS35	1164.21	-0.0973355	0.0473469	-2.0558	0.0398022	0.215444
ENSG00000061918.14	GUCY1B1	44.5864	0.0306937	0.279454	0.109835	0.912541	0.987409
ENSG00000061936.10	SFSWAP	2202.05	0.0506642	0.0438674	1.15494	0.248115	0.619869
ENSG00000061938.21	TNK2	557.482	-0.0640601	0.0726645	-0.881587	0.378	0.750882
ENSG00000061987.16	MON2	3403.51	0.0392061	0.0379704	1.03254	0.301818	0.677284
ENSG00000062038.15	CDH3	3.77907	-1.90768	0.965961	-1.9749	0.0482793	NA
ENSG00000062096.15	ARSF	0	NA	NA	NA	NA	NA
ENSG00000062194.16	GPBP1	5137.73	0.0633035	0.0306497	2.06539	0.0388863	0.211802
ENSG00000062282.15	DGAT2	142.983	-0.120386	0.163278	-0.737308	0.460935	0.807755
ENSG00000062370.17	ZNF112	534.431	0.0946618	0.0705021	1.34268	0.179376	0.528475
ENSG00000062485.19	CS	4374.57	-0.0631191	0.0257229	-2.45381	0.0141353	0.107173
ENSG00000062524.16	LTK	5.50018	0.113476	0.808975	0.140271	0.888446	NA
ENSG00000062582.14	MRPS24	499.352	-0.223074	0.0860196	-2.59329	0.00950623	0.0801684
ENSG00000062598.18	ELMO2	1498.93	0.0184696	0.0523985	0.352483	0.724476	0.933755
ENSG00000062650.20	WAPL	3782.77	0.0598003	0.0324691	1.84176	0.0655103	0.298076
ENSG00000062716.13	VMP1	13461.8	0.632204	0.0380765	16.6035	6.57292e-62	4.63704e-59
ENSG00000062725.10	APPBP2	3426.09	0.0549528	0.0402152	1.36647	0.171792	0.517717
ENSG00000062822.16	POLD1	588.946	-0.170889	0.0793055	-2.15482	0.0311759	0.184159
ENSG00000063015.21	SEZ6	0.148205	0.814151	4.08047	0.199524	0.841853	NA
ENSG00000063046.18	EIF4B	10901	0.0202111	0.0194354	1.03991	0.298381	0.674065
ENSG00000063127.16	SLC6A16	27.0947	-0.304297	0.470098	-0.647304	0.517435	NA
ENSG00000063169.12	BICRA	393.836	-0.122401	0.0951984	-1.28574	0.198532	0.556226
ENSG00000063176.16	SPHK2	291.984	-0.150356	0.10588	-1.42006	0.15559	0.492478
ENSG00000063177.13	RPL18	3439.97	-0.0724317	0.0697626	-1.03826	0.299149	0.674565
ENSG00000063180.9	CA11	47.8283	0.114967	0.297902	0.385923	0.699553	0.923286
ENSG00000063241.8	ISOC2	113.013	0.112904	0.190378	0.59305	0.553148	0.860299
ENSG00000063244.14	U2AF2	3164.55	-0.0304453	0.0465452	-0.654103	0.513045	0.840649
ENSG00000063245.15	EPN1	2554.88	-0.0792931	0.055483	-1.42914	0.152964	0.488923
ENSG00000063322.15	MED29	1038.38	-0.0960254	0.0563688	-1.70352	0.0884706	0.358012
ENSG00000063438.20	AHRR	644.522	-0.29941	0.081354	-3.68033	0.000232932	0.00426918
ENSG00000063515.3	GSC2	0	NA	NA	NA	NA	NA
ENSG00000063587.15	ZNF275	842.829	-0.0698938	0.0567365	-1.2319	0.217986	0.583146
ENSG00000063601.17	MTMR1	1468.5	-0.129041	0.0439659	-2.93502	0.00333529	0.0358061
ENSG00000063660.9	GPC1	2850.58	-0.121106	0.0601362	-2.01386	0.0440242	0.230661
ENSG00000063761.16	ADCK1	53.9752	0.0635246	0.254485	0.249621	0.802881	0.961886
ENSG00000063854.13	HAGH	505.518	-0.0538903	0.0748807	-0.719683	0.47172	0.815218
ENSG00000063978.17	RNF4	2264.67	0.00229869	0.0369042	0.0622879	0.950334	0.991998
ENSG00000064012.24	CASP8	547.609	0.0360265	0.0753309	0.478243	0.632477	0.898229
ENSG00000064042.18	LIMCH1	3184.11	0.0168047	0.0308185	0.54528	0.585561	0.876094
ENSG00000064102.15	INTS13	1264.92	0.0323528	0.0463739	0.697651	0.485395	0.821562
ENSG00000064115.11	TM7SF3	1509.48	-0.175907	0.0468709	-3.75302	0.000174717	0.00332704
ENSG00000064195.7	DLX3	0.14497	0.814151	4.08047	0.199524	0.841853	NA
ENSG00000064199.7	SPA17	393.358	0.0483796	0.118094	0.40967	0.682048	0.917238
ENSG00000064201.16	TSPAN32	0	NA	NA	NA	NA	NA
ENSG00000064205.11	CCN5	26.5631	0.732272	0.419995	1.74352	0.081242	NA
ENSG00000064218.5	DMRT3	0	NA	NA	NA	NA	NA
ENSG00000064225.13	ST3GAL6	228.005	0.293486	0.116473	2.51977	0.0117431	0.0936352
ENSG00000064270.13	ATP2C2	0.14497	0.814151	4.08047	0.199524	0.841853	NA
ENSG00000064300.9	NGFR	149.769	0.0344614	0.149804	0.230044	0.818058	0.964983
ENSG00000064309.16	CDON	336.7	0.0798291	0.107067	0.7456	0.455909	0.804358
ENSG00000064313.13	TAF2	2194.72	0.0895513	0.045535	1.96665	0.049224	0.249318
ENSG00000064393.16	HIPK2	3740.79	0.0651624	0.0399282	1.63199	0.102681	0.391597
ENSG00000064419.14	TNPO3	3203.56	-0.00145416	0.0296257	-0.0490843	0.960852	0.993808
ENSG00000064489.23	BORCS8-MEF2B	34.0466	0.655001	0.944649	0.69338	0.488071	NA
ENSG00000064490.14	RFXANK	271.364	-0.0549528	0.121748	-0.451364	0.651727	0.905839
ENSG00000064545.15	TMEM161A	65.8593	-0.027779	0.258675	-0.107389	0.91448	0.987409
ENSG00000064547.14	LPAR2	46.6758	0.0290534	0.275784	0.105348	0.916099	0.987409
ENSG00000064601.21	CTSA	4129.83	-0.0292899	0.037713	-0.776654	0.437363	0.789417
ENSG00000064607.17	SUGP2	4431.69	-0.00263653	0.0301512	-0.0874434	0.930319	0.989424
ENSG00000064651.14	SLC12A2	3762.66	0.0179442	0.0385869	0.465033	0.641908	0.901495
ENSG00000064652.11	SNX24	915.261	0.124414	0.0567263	2.19322	0.0282912	0.173267
ENSG00000064655.19	EYA2	9.05312	-0.235664	0.678932	-0.347109	0.728509	NA
ENSG00000064666.15	CNN2	2891.5	-0.00402819	0.0486025	-0.0828803	0.933947	0.989679
ENSG00000064687.13	ABCA7	170.952	-0.0129572	0.16773	-0.0772504	0.938424	0.991047
ENSG00000064692.20	SNCAIP	56.9783	-0.125922	0.254225	-0.495316	0.620377	0.893243
ENSG00000064703.13	DDX20	1816.72	-0.00886514	0.0444035	-0.19965	0.841755	0.972422
ENSG00000064726.10	BTBD1	2839.61	0.0225209	0.0377984	0.595817	0.551297	0.859224
ENSG00000064763.12	FAR2	692.512	-0.0544657	0.0814997	-0.668293	0.503946	0.835586
ENSG00000064787.14	BCAS1	2.10883	0.0432862	1.08666	0.0398341	0.968225	NA
ENSG00000064835.12	POU1F1	0	NA	NA	NA	NA	NA
ENSG00000064886.14	CHI3L2	1.00062	-0.156951	1.68874	-0.0929395	0.925952	NA
ENSG00000064932.16	SBNO2	733.522	-0.189015	0.0730776	-2.5865	0.00969562	0.0813604
ENSG00000064933.19	PMS1	1142.85	-0.0907155	0.049161	-1.84527	0.064998	0.297114
ENSG00000064961.19	HMG20B	849.839	-0.093611	0.070384	-1.33	0.183517	0.535851
ENSG00000064989.13	CALCRL	16.4516	-0.609267	0.45224	-1.34722	0.17791	NA
ENSG00000064995.19	TAF11	1106.89	-0.0264805	0.0553132	-0.478738	0.632125	0.898056
ENSG00000064999.16	ANKS1A	884.502	-0.0733628	0.054712	-1.34089	0.179956	0.529292
ENSG00000065000.20	AP3D1	3093.17	0.0111814	0.0509986	0.219249	0.826456	0.968033
ENSG00000065029.15	ZNF76	408.705	-0.0426942	0.0874221	-0.488368	0.625289	0.895299
ENSG00000065054.14	NHERF2	551.589	-0.11346	0.0902505	-1.25716	0.208695	0.570513
ENSG00000065057.9	NTHL1	54.775	-0.119027	0.261695	-0.454833	0.649229	0.904488
ENSG00000065060.18	BLTP3A	2216.15	0.103545	0.0424997	2.43636	0.0148357	0.111395
ENSG00000065135.12	GNAI3	4899.13	-0.016413	0.0286565	-0.57275	0.566814	0.868341
ENSG00000065150.21	IPO5	11237.3	-0.0537983	0.02652	-2.02859	0.0424998	0.225352
ENSG00000065154.12	OAT	1588.94	-0.0225361	0.0610629	-0.369064	0.71208	0.928277
ENSG00000065183.16	WDR3	1242.52	0.072881	0.0475869	1.53153	0.125637	0.438143
ENSG00000065243.20	PKN2	4905.81	0.0401918	0.0422634	0.950985	0.341612	0.71889
ENSG00000065268.11	WDR18	170.021	-0.201661	0.135141	-1.49223	0.135639	0.457208
ENSG00000065308.5	TRAM2	12987.1	0.237593	0.0224935	10.5628	4.43455e-26	9.52142e-24
ENSG00000065320.9	NTN1	15.8171	0.525629	0.531591	0.988785	0.322768	NA
ENSG00000065325.13	GLP2R	11.2429	0.756674	0.56779	1.33267	0.182642	NA
ENSG00000065328.17	MCM10	1589.59	0.0742999	0.0465373	1.59657	0.110362	0.406987
ENSG00000065357.20	DGKA	498.403	-0.13378	0.0775584	-1.72489	0.0845478	0.34707
ENSG00000065361.17	ERBB3	118.507	-0.67681	0.170013	-3.98093	6.86474e-05	0.00150668
ENSG00000065371.18	ROPN1	0.943845	2.04955	1.74953	1.17148	0.241404	NA
ENSG00000065413.20	ANKRD44	877.024	0.0125901	0.0630805	0.199587	0.841803	0.972422
ENSG00000065427.15	KARS1	2101.08	-0.0274864	0.0503799	-0.545582	0.585353	0.876061
ENSG00000065457.11	ADAT1	1340.09	-0.0276093	0.0525219	-0.525673	0.599116	0.881825
ENSG00000065485.20	PDIA5	256.156	0.0803385	0.105132	0.76417	0.444766	0.796568
ENSG00000065491.8	TBC1D22B	649.231	0.0923083	0.0700747	1.31728	0.187743	0.541439
ENSG00000065518.8	NDUFB4	1080.51	-0.0360835	0.0957227	-0.376959	0.706204	0.927108
ENSG00000065526.13	SPEN	7956.66	0.170597	0.0347074	4.9153	8.86465e-07	2.93147e-05
ENSG00000065534.20	MYLK	25222.9	0.0568865	0.0233983	2.43122	0.015048	0.112452
ENSG00000065548.18	ZC3H15	1481.2	0.0878612	0.0438709	2.00272	0.0452071	0.234422
ENSG00000065559.15	MAP2K4	1031.2	0.0644251	0.0613196	1.05064	0.293422	0.670724
ENSG00000065600.13	PACC1	239.702	0.0773544	0.130769	0.591537	0.554161	0.860846
ENSG00000065609.15	SNAP91	2.2345	0.660824	1.14339	0.577953	0.563296	NA
ENSG00000065613.15	SLK	3503.85	0.064176	0.0330897	1.93946	0.0524459	0.259601
ENSG00000065615.14	CYB5R4	1774.85	0.00741349	0.0407055	0.182125	0.855485	0.975702
ENSG00000065618.21	COL17A1	15.4336	-0.416041	0.588444	-0.707019	0.479555	NA
ENSG00000065621.15	GSTO2	29.4418	0.776628	0.343734	2.25939	0.0238591	NA
ENSG00000065665.21	SEC61A2	555.222	-0.0396406	0.074896	-0.529276	0.596614	0.880691
ENSG00000065675.16	PRKCQ	9.49577	-0.122099	0.628994	-0.194118	0.846083	NA
ENSG00000065717.16	TLE2	107.156	-0.0687434	0.176258	-0.390016	0.696525	0.922634
ENSG00000065802.12	ASB1	2752.3	-0.210158	0.0348465	-6.03095	1.62995e-09	8.3846e-08
ENSG00000065809.14	FAM107B	2305.43	-0.226327	0.0400916	-5.64525	1.6494e-08	7.29427e-07
ENSG00000065833.9	ME1	365.227	0.275015	0.112687	2.44053	0.0146657	0.110346
ENSG00000065882.18	TBC1D1	2763.14	-0.120365	0.0379928	-3.1681	0.00153441	0.0195462
ENSG00000065883.18	CDK13	3138.23	0.0666617	0.0326765	2.04005	0.0413453	0.221005
ENSG00000065911.13	MTHFD2	2628.35	0.086698	0.0336698	2.57494	0.0100256	0.0832565
ENSG00000065923.10	SLC9A7	2821.17	0.00164953	0.0314159	0.0525061	0.958125	0.993535
ENSG00000065970.9	FOXJ2	1796.33	-0.0339575	0.0394582	-0.860594	0.389462	0.757816
ENSG00000065978.19	YBX1	14893.4	0.0623876	0.0473525	1.31751	0.187666	0.541439
ENSG00000065989.16	PDE4A	454.468	-0.0550842	0.0849769	-0.648226	0.516839	0.84142
ENSG00000066027.12	PPP2R5A	573.13	0.0199329	0.0852943	0.233696	0.815221	0.96458
ENSG00000066032.19	CTNNA2	0.148205	0.814151	4.08047	0.199524	0.841853	NA
ENSG00000066044.15	ELAVL1	2586.33	-0.0534316	0.0323567	-1.65133	0.0986714	0.380979
ENSG00000066056.15	TIE1	142.038	-0.0255924	0.167808	-0.15251	0.878784	0.981321
ENSG00000066084.13	DIP2B	2418.18	0.0580789	0.049216	1.18008	0.237967	0.607656
ENSG00000066117.15	SMARCD1	2091.72	-0.0293424	0.0409424	-0.716675	0.473575	0.81572
ENSG00000066135.13	KDM4A	1741.96	-0.0181585	0.0502562	-0.361318	0.717861	0.930523
ENSG00000066136.21	NFYC	530.041	-0.0739805	0.0853205	-0.86709	0.385893	0.756247
ENSG00000066185.13	ZMYND12	6.69776	-0.276682	0.721924	-0.383256	0.70153	NA
ENSG00000066230.12	SLC9A3	325.529	-0.206644	0.116045	-1.78073	0.0749572	0.32461
ENSG00000066248.15	NGEF	344.336	-0.293519	0.0926936	-3.16654	0.00154262	0.0196171
ENSG00000066279.19	ASPM	21403.8	-0.0745085	0.0195644	-3.80837	0.000139884	0.00274124
ENSG00000066294.15	CD84	0.474619	0.687665	2.61537	0.262932	0.792603	NA
ENSG00000066322.15	ELOVL1	1235.52	-0.019378	0.0653025	-0.296742	0.766663	0.950868
ENSG00000066336.13	SPI1	0.876901	-3.33053	2.28041	-1.46049	0.144154	NA
ENSG00000066379.15	POLR1H	64.9778	-0.422267	0.342545	-1.23273	0.217675	0.582735
ENSG00000066382.17	MPPED2	0	NA	NA	NA	NA	NA
ENSG00000066405.13	CLDN18	0.183122	0.814151	3.9015	0.208677	0.834701	NA
ENSG00000066422.7	ZBTB11	2284.66	0.0668803	0.0404309	1.65419	0.0980893	0.380218
ENSG00000066427.25	ATXN3	1068.25	0.0650093	0.0603362	1.07745	0.281279	0.657656
ENSG00000066455.13	GOLGA5	1069.02	0.083028	0.0546443	1.51943	0.128655	0.443055
ENSG00000066468.24	FGFR2	0	NA	NA	NA	NA	NA
ENSG00000066557.6	LRRC40	1251.23	-0.108699	0.054409	-1.99782	0.0457363	0.236339
ENSG00000066583.12	ISOC1	310.193	-0.074234	0.152742	-0.486008	0.626961	0.895789
ENSG00000066629.19	EML1	471.692	0.193301	0.0772811	2.50127	0.012375	0.097106
ENSG00000066651.20	TRMT11	608.311	0.168802	0.0679422	2.48449	0.0129738	0.100685
ENSG00000066654.14	THUMPD1	1703.69	0.0415077	0.0386704	1.07337	0.283105	0.659361
ENSG00000066697.15	MSANTD3	2209.49	0.0532132	0.0505704	1.05226	0.292681	0.670027
ENSG00000066735.16	KIF26A	75.8005	-0.219437	0.211114	-1.03942	0.298608	0.674168
ENSG00000066739.12	ATG2B	2935.43	-0.0338477	0.0388099	-0.87214	0.383132	0.754363
ENSG00000066777.9	ARFGEF1	3474.63	0.0836369	0.0432529	1.93367	0.0531535	0.262443
ENSG00000066813.14	ACSM2B	0	NA	NA	NA	NA	NA
ENSG00000066827.16	ZFAT	409.613	-0.141786	0.08741	-1.62208	0.104787	0.396893
ENSG00000066855.16	MTFR1	643.037	0.0770496	0.0636199	1.21109	0.22586	0.593177
ENSG00000066923.19	STAG3	4.49818	-0.0376257	0.843353	-0.0446144	0.964415	NA
ENSG00000066926.13	FECH	954.655	-0.00079831	0.0609976	-0.0130876	0.989558	0.998541
ENSG00000066933.17	MYO9A	4949.69	-0.00705784	0.0318742	-0.221428	0.824759	0.967229
ENSG00000067048.17	DDX3Y	2765.08	0.0869316	0.0371823	2.33798	0.0193883	0.133973
ENSG00000067057.19	PFKP	2885.65	0.132717	0.0328767	4.0368	5.41851e-05	0.00121999
ENSG00000067064.13	IDI1	4480.8	0.045128	0.0360248	1.25269	0.210317	0.572164
ENSG00000067066.17	SP100	4139.69	0.203904	0.0377004	5.40854	6.35417e-08	2.63689e-06
ENSG00000067082.15	KLF6	7405.79	-0.00530258	0.0228941	-0.231613	0.816838	0.964844
ENSG00000067113.17	PLPP1	351.028	0.0512051	0.101733	0.503329	0.614733	0.88999
ENSG00000067141.17	NEO1	2045.42	0.055109	0.0368246	1.49653	0.134516	0.4553
ENSG00000067167.8	TRAM1	4816.62	0.0854397	0.0507802	1.68254	0.0924644	0.366273
ENSG00000067177.15	PHKA1	373.064	-0.114721	0.0870657	-1.31763	0.187626	0.541439
ENSG00000067182.9	TNFRSF1A	1866.89	0.0656256	0.0442648	1.48257	0.138189	0.461529
ENSG00000067191.17	CACNB1	318.347	-0.0407598	0.10785	-0.37793	0.705482	0.926735
ENSG00000067208.17	EVI5	4571.88	0.103671	0.0284749	3.64078	0.000271808	0.00482727
ENSG00000067221.14	STOML1	116.639	-0.132995	0.172199	-0.772334	0.439917	0.791685
ENSG00000067225.21	PKM	34189.9	0.0339632	0.0367276	0.924733	0.355105	0.732257
ENSG00000067248.11	DHX29	1776.52	-0.0595571	0.0390789	-1.52402	0.127503	0.441166
ENSG00000067334.14	DNTTIP2	2566.74	0.0361161	0.0365418	0.98835	0.322981	0.701456
ENSG00000067365.15	METTL22	448.933	-0.00968873	0.0814117	-0.119009	0.905268	0.985163
ENSG00000067369.14	TP53BP1	5631.73	0.0955313	0.0279764	3.41471	0.000638505	0.00978227
ENSG00000067445.22	TRO	363.02	0.0734683	0.0967528	0.75934	0.447649	0.798449
ENSG00000067533.6	RRP15	1355.41	-0.00505168	0.0514138	-0.0982552	0.92173	0.987949
ENSG00000067560.14	RHOA	20633.1	-0.0259073	0.0237827	-1.08933	0.276007	0.651169
ENSG00000067596.12	DHX8	2940.69	0.0430613	0.0299359	1.43845	0.150306	0.484401
ENSG00000067601.11	PMS2P4	1.75492	4.16982	2.32195	1.79583	0.0725212	NA
ENSG00000067606.17	PRKCZ	296.921	-0.0594773	0.113168	-0.525566	0.599189	0.881825
ENSG00000067646.12	ZFY	910.295	-0.0956756	0.0804691	-1.18897	0.23445	0.603754
ENSG00000067704.10	IARS2	2743.32	-0.0274372	0.0421533	-0.650892	0.515116	0.841189
ENSG00000067715.15	SYT1	499.759	0.0898081	0.0756232	1.18757	0.235002	0.604121
ENSG00000067798.16	NAV3	4852.55	-0.041572	0.0413635	-1.00504	0.314877	0.693151
ENSG00000067829.20	IDH3G	527.46	-0.0756197	0.105412	-0.717373	0.473144	0.81572
ENSG00000067836.13	ROGDI	121.246	0.0229864	0.207759	0.11064	0.911902	0.987409
ENSG00000067840.13	PDZD4	115.786	-0.0525575	0.224847	-0.233748	0.815181	0.96458
ENSG00000067842.19	ATP2B3	0.289939	1.60829	3.65335	0.440223	0.659776	NA
ENSG00000067900.9	ROCK1	7043.3	0.0306025	0.0304315	1.00562	0.314598	0.692639
ENSG00000067955.15	CBFB	3378.89	0.10924	0.0373278	2.92651	0.00342793	0.0365985
ENSG00000067992.17	PDK3	1665.63	0.0156335	0.0481638	0.324591	0.745491	0.941636
ENSG00000068001.14	HYAL2	261.685	0.168381	0.127166	1.3241	0.185468	0.538327
ENSG00000068024.18	HDAC4	618.88	-0.00690856	0.0770457	-0.0896684	0.928551	0.988852
ENSG00000068028.18	RASSF1	530.604	-0.211499	0.0839766	-2.51854	0.0117841	0.0937732
ENSG00000068078.20	FGFR3	39.7323	-0.226717	0.346615	-0.654089	0.513054	NA
ENSG00000068079.8	IFI35	142.89	0.10541	0.18859	0.558938	0.576204	0.872102
ENSG00000068097.16	HEATR6	1512.57	-0.0268818	0.0464355	-0.578905	0.562653	0.866227
ENSG00000068120.15	COASY	1028.2	-0.0133184	0.0662852	-0.200926	0.840757	0.972351
ENSG00000068137.15	PLEKHH3	187.136	-0.205475	0.156877	-1.30978	0.190269	0.544459
ENSG00000068305.19	MEF2A	2249.8	0.0762833	0.0359921	2.11944	0.0340531	0.194336
ENSG00000068308.15	OTUD5	469.975	-0.263997	3.17567	-0.0831312	0.933747	0.989679
ENSG00000068323.17	TFE3	1150.13	-0.113993	0.342042	-0.333271	0.73893	0.939517
ENSG00000068354.16	TBC1D25	364.871	-0.0984332	0.0904467	-1.0883	0.276463	0.651574
ENSG00000068366.21	ACSL4	9271.79	0.15416	0.0273806	5.63024	1.79955e-08	7.91109e-07
ENSG00000068383.19	INPP5A	347.158	-0.0411617	0.0915987	-0.44937	0.653165	0.9068
ENSG00000068394.11	GPKOW	164.391	-0.112479	3.72609	-0.0301867	NA	NA
ENSG00000068400.14	GRIPAP1	620.195	1.45475	0.891501	1.6318	0.102722	0.391619
ENSG00000068438.15	FTSJ1	1144.05	0.0326898	0.0478008	0.683875	0.494054	0.828363
ENSG00000068489.13	PRR11	6076.22	-0.0350436	0.0253961	-1.37988	0.167624	0.511985
ENSG00000068615.20	REEP1	459.755	-0.282987	0.0878524	-3.22116	0.00127673	0.0167981
ENSG00000068650.19	ATP11A	2910.33	0.0452695	0.0390328	1.15978	0.246138	0.617743
ENSG00000068654.17	POLR1A	5105.1	0.00505715	0.0250968	0.201506	0.840303	0.972332
ENSG00000068697.7	LAPTM4A	5356.54	0.135242	0.0626157	2.15987	0.0307827	0.182792
ENSG00000068724.18	TTC7A	651.374	-0.0213126	0.0721866	-0.295244	0.767808	0.951403
ENSG00000068745.15	IP6K2	1468.15	0.0507624	0.0448267	1.13242	0.25746	0.629833
ENSG00000068781.21	STON1-GTF2A1L	22.3559	-0.408696	0.664867	-0.614704	0.53875	NA
ENSG00000068784.13	SRBD1	1069.81	-0.0117043	0.0501056	-0.233593	0.815301	0.964594
ENSG00000068796.19	KIF2A	7068.27	0.0400166	0.0270461	1.47957	0.138989	0.463051
ENSG00000068831.19	RASGRP2	84.8345	-0.142199	0.214198	-0.663864	0.506777	0.837375
ENSG00000068878.15	PSME4	5800.31	0.024172	0.0292404	0.826665	0.408427	0.770939
ENSG00000068885.15	IFT80	2227.75	0.0267659	0.0527089	0.507807	0.611589	0.88841
ENSG00000068903.21	SIRT2	149.511	2.47437	1.15758	2.13753	0.0325551	0.188917
ENSG00000068912.15	ERLEC1	2415.57	0.00880016	0.0500916	0.175681	0.860544	0.977307
ENSG00000068971.14	PPP2R5B	313.847	-0.212447	0.096443	-2.20282	0.0276071	0.170416
ENSG00000068976.14	PYGM	19.6027	0.624267	0.427719	1.45952	0.144421	NA
ENSG00000068985.5	PAGE1	0	NA	NA	NA	NA	NA
ENSG00000069011.16	PITX1	12.6586	-0.873734	0.527393	-1.6567	0.0975792	NA
ENSG00000069018.19	TRPC7	0.183122	0.814151	3.9015	0.208677	0.834701	NA
ENSG00000069020.19	MAST4	1223.42	-0.157046	0.0506793	-3.09882	0.00194295	0.0235363
ENSG00000069122.19	ADGRF5	2.1344	-0.386256	1.17177	-0.329636	0.741675	NA
ENSG00000069188.17	SDK2	9.23009	0.278161	0.681606	0.408096	0.683203	NA
ENSG00000069206.15	ADAM7	0	NA	NA	NA	NA	NA
ENSG00000069248.12	NUP133	1306.74	-0.0638	0.0497579	-1.28221	0.19977	0.558097
ENSG00000069275.13	NUCKS1	32733.4	0.00459639	0.018462	0.248965	0.803388	0.962222
ENSG00000069329.19	VPS35	4860.4	0.0086758	0.0289904	0.299265	0.764738	0.949723
ENSG00000069345.12	DNAJA2	2339.45	0.0105451	0.0416727	0.253046	0.800233	0.96137
ENSG00000069399.15	BCL3	181.138	0.194306	0.132324	1.46841	0.141992	0.468378
ENSG00000069424.16	KCNAB2	399.674	-0.00278153	0.101532	-0.0273955	0.978144	0.996034
ENSG00000069431.14	ABCC9	37.5047	-0.543303	0.303713	-1.78887	0.0736362	NA
ENSG00000069482.7	GAL	0.857717	0.496361	1.79383	0.276704	0.782007	NA
ENSG00000069493.15	CLEC2D	832.188	0.0234876	0.0702905	0.33415	0.738266	0.939237
ENSG00000069509.6	FUNDC1	341.793	-0.146924	0.0902758	-1.6275	0.10363	0.393864
ENSG00000069535.14	MAOB	34.3935	-0.63342	0.340708	-1.85913	0.0630086	NA
ENSG00000069667.16	RORA	955.808	-0.110957	0.059663	-1.85973	0.0629232	0.291588
ENSG00000069696.7	DRD4	0	NA	NA	NA	NA	NA
ENSG00000069702.11	TGFBR3	1063.21	-0.344417	0.0522129	-6.5964	4.21267e-11	2.82401e-09
ENSG00000069764.10	PLA2G10	0	NA	NA	NA	NA	NA
ENSG00000069812.11	HES2	0.323178	-0.147638	2.67526	-0.0551864	0.95599	NA
ENSG00000069849.11	ATP1B3	3459.94	0.129267	0.0299871	4.31075	1.627e-05	0.000422893
ENSG00000069869.17	NEDD4	6684.06	0.0767464	0.0236422	3.24616	0.00116973	0.0156687
ENSG00000069943.10	PIGB	163.695	0.15408	0.136886	1.1256	0.260333	0.632915
ENSG00000069956.14	MAPK6	2838.89	0.116222	0.0342469	3.39366	0.000689645	0.0103113
ENSG00000069966.19	GNB5	1504.28	0.067692	0.0461343	1.46728	0.142299	0.468897
ENSG00000069974.17	RAB27A	1362.86	-0.0271621	0.0441778	-0.614836	0.538663	0.85296
ENSG00000069998.12	HDHD5	235.145	0.0347045	0.114848	0.302179	0.762516	0.948344
ENSG00000070010.19	UFD1	1614.9	0.0450021	0.0533141	0.844093	0.398617	0.764468
ENSG00000070018.9	LRP6	2120.72	-0.375686	0.209163	-1.79614	0.0724729	0.317002
ENSG00000070019.5	GUCY2C	1.4883	1.68221	1.47239	1.14251	0.253244	NA
ENSG00000070031.4	SCT	0	NA	NA	NA	NA	NA
ENSG00000070047.13	PHRF1	5.94375	5.94555	3.91387	1.5191	0.128738	NA
ENSG00000070061.16	ELP1	3754.25	0.00721972	0.0427306	0.168959	0.865829	0.977901
ENSG00000070081.18	NUCB2	1675.59	0.029114	0.0469626	0.619941	0.535297	0.851448
ENSG00000070087.15	PFN2	5833.1	-0.111382	0.040385	-2.758	0.00581562	0.0551944
ENSG00000070159.14	PTPN3	1561.34	-0.0263143	0.0558577	-0.471095	0.637573	0.90033
ENSG00000070182.21	SPTB	70.2787	0.509228	0.228164	2.23185	0.0256249	0.16298
ENSG00000070190.13	DAPP1	0.358487	-0.147638	2.64602	-0.0557964	0.955504	NA
ENSG00000070193.5	FGF10	0.183122	0.814151	3.9015	0.208677	0.834701	NA
ENSG00000070214.17	SLC44A1	5191.54	0.0439447	0.0286697	1.53279	0.125327	0.437596
ENSG00000070269.14	TMEM260	816.142	0.133581	0.0566001	2.36008	0.0182712	0.128531
ENSG00000070366.14	SMG6	2525.25	0.0270373	0.04188	0.645589	0.518545	0.842107
ENSG00000070367.17	EXOC5	5878.25	-0.00501352	0.0302198	-0.165902	0.868234	0.978122
ENSG00000070371.16	CLTCL1	387.854	-0.0286576	0.0936274	-0.306082	0.759543	0.94767
ENSG00000070388.12	FGF22	3.73309	-0.372368	0.998062	-0.373091	0.70908	NA
ENSG00000070404.10	FSTL3	203.501	0.391252	0.166926	2.34387	0.0190848	0.132246
ENSG00000070413.21	DGCR2	600.964	-0.00253291	0.0785071	-0.0322634	0.974262	0.994972
ENSG00000070423.18	RNF126	418.344	-0.115623	0.0829169	-1.39444	0.163183	0.505872
ENSG00000070444.15	MNT	1014.6	-0.0611423	0.0531816	-1.14969	0.250272	0.622501
ENSG00000070476.15	ZXDC	890.076	-0.132918	0.0557318	-2.38496	0.0170812	0.12325
ENSG00000070495.15	JMJD6	693.286	0.103193	0.0885919	1.16481	0.244095	0.614384
ENSG00000070501.12	POLB	575.957	-0.00532229	0.0772493	-0.0688976	0.945071	0.991202
ENSG00000070526.15	ST6GALNAC1	0.331327	1.75532	2.63438	0.666312	0.505212	NA
ENSG00000070540.13	WIPI1	602.606	-0.0969489	0.0732002	-1.32444	0.185359	0.538327
ENSG00000070601.10	FRMPD1	1.36696	-0.115079	1.60647	-0.0716347	0.942893	NA
ENSG00000070610.14	GBA2	544.034	-0.0838256	0.0764673	-1.09623	0.272979	0.64821
ENSG00000070614.15	NDST1	3584.02	0.00421111	0.0302332	0.139287	0.889223	0.984044
ENSG00000070669.17	ASNS	672.217	-0.0118086	0.0708318	-0.166713	0.867596	0.978122
ENSG00000070718.13	AP3M2	1257.59	-0.0618827	0.0569368	-1.08687	0.277096	0.652547
ENSG00000070729.14	CNGB1	1.00101	-0.149979	1.46665	-0.102259	0.918551	NA
ENSG00000070731.11	ST6GALNAC2	16.1481	-1.05567	0.515262	-2.04881	0.0404807	NA
ENSG00000070748.19	CHAT	19.272	-0.0694762	0.493065	-0.140907	0.887944	NA
ENSG00000070756.17	PABPC1	16243	-0.0164519	0.0321551	-0.51164	0.608903	0.886749
ENSG00000070759.17	TESK2	116.468	-0.0381021	0.197339	-0.19308	0.846897	0.974251
ENSG00000070761.8	CFAP20	493.154	0.0928217	0.110999	0.836241	0.40302	0.767378
ENSG00000070770.10	CSNK2A2	3513.9	0.0297608	0.0304603	0.977038	0.32855	0.706466
ENSG00000070778.13	PTPN21	1154.8	0.0278805	0.0492606	0.565979	0.571408	0.870916
ENSG00000070785.17	EIF2B3	490.667	0.00163569	0.0771966	0.0211886	0.983095	0.996868
ENSG00000070808.17	CAMK2A	32.6194	-0.217473	0.362631	-0.59971	0.5487	NA
ENSG00000070814.22	TCOF1	2354.32	0.00172878	0.0346502	0.0498924	0.960208	0.993808
ENSG00000070831.18	CDC42	6834.63	-0.0563021	0.0386907	-1.45519	0.145618	0.475287
ENSG00000070882.13	OSBPL3	2027	-0.0782509	0.0493586	-1.58535	0.112886	0.411975
ENSG00000070886.12	EPHA8	0	NA	NA	NA	NA	NA
ENSG00000070915.10	SLC12A3	0.148205	0.814151	4.08047	0.199524	0.841853	NA
ENSG00000070950.10	RAD18	3787.53	-0.0228301	0.027031	-0.844589	0.39834	0.764439
ENSG00000070961.17	ATP2B1	10266.4	0.221883	0.0368864	6.01532	1.79534e-09	9.17171e-08
ENSG00000070985.14	TRPM5	0	NA	NA	NA	NA	NA
ENSG00000071051.14	NCK2	719.257	-0.0238529	0.0749892	-0.318084	0.750421	0.944321
ENSG00000071054.17	MAP4K4	10413	0.0830368	0.0216071	3.84304	0.000121519	0.00243614
ENSG00000071073.13	MGAT4A	163.623	0.0218939	0.163324	0.134052	0.893361	0.98409
ENSG00000071082.11	RPL31	4365.05	-0.0874712	0.0811562	-1.07781	0.281117	0.657482
ENSG00000071127.18	WDR1	18283.8	-0.175466	0.0234461	-7.48379	7.22112e-14	6.44463e-12
ENSG00000071189.21	SNX13	2094.83	0.063791	0.0348544	1.83021	0.0672183	0.302316
ENSG00000071203.9	MS4A12	0	NA	NA	NA	NA	NA
ENSG00000071205.12	ARHGAP10	1683.89	-0.00134772	0.0642163	-0.0209871	0.983256	0.996916
ENSG00000071242.13	RPS6KA2	830.121	-0.0898264	0.063835	-1.40717	0.159378	0.499722
ENSG00000071243.16	ING3	832.767	0.0363394	0.066514	0.546342	0.584831	0.875663
ENSG00000071246.11	VASH1	428.458	-0.14864	0.0941814	-1.57824	0.114512	0.415602
ENSG00000071282.12	LMCD1	356.525	0.177244	0.0940536	1.8845	0.0594972	0.281434
ENSG00000071462.13	BUD23	827.941	-0.0166259	0.0740179	-0.22462	0.822275	0.96597
ENSG00000071537.14	SEL1L	4075.21	0.0938906	0.0421406	2.22803	0.0258783	0.16377
ENSG00000071539.14	TRIP13	4049.86	-0.0610176	0.0403359	-1.51274	0.130347	0.446809
ENSG00000071553.18	ATP6AP1	1747.28	-0.056497	0.059348	-0.95196	0.341117	0.718533
ENSG00000071564.19	TCF3	1562.01	-0.0770668	0.0556721	-1.3843	0.166268	0.510027
ENSG00000071575.12	TRIB2	406.807	0.393112	0.086575	4.54072	5.60632e-06	0.00015942
ENSG00000071626.17	DAZAP1	2537.81	0.0555842	0.0408124	1.36194	0.173216	0.52053
ENSG00000071655.18	MBD3	902.485	-0.130185	0.0875436	-1.48709	0.136991	0.459686
ENSG00000071677.1	PRLH	0	NA	NA	NA	NA	NA
ENSG00000071794.16	HLTF	5721.45	-0.0605485	0.028736	-2.10706	0.0351124	0.198697
ENSG00000071859.15	FAM50A	1297.55	0.0408825	0.0520777	0.785028	0.432437	0.78637
ENSG00000071889.17	FAM3A	448.309	-0.0470713	0.0989447	-0.475733	0.634264	0.898769
ENSG00000071894.17	CPSF1	538.257	-0.193736	0.951357	-0.203641	0.838634	0.972138
ENSG00000071909.19	MYO3B	0.845733	-0.705623	1.78179	-0.39602	0.692091	NA
ENSG00000071967.12	CYBRD1	2438.36	0.0782336	0.0441889	1.77044	0.0766545	0.328789
ENSG00000071991.9	CDH19	0	NA	NA	NA	NA	NA
ENSG00000071994.11	PDCD2	1950.2	0.0188317	0.0403299	0.466941	0.640542	0.901201
ENSG00000072041.18	SLC6A15	0.331327	1.75532	2.63438	0.666312	0.505212	NA
ENSG00000072042.13	RDH11	2825.42	0.0762084	0.0339612	2.24398	0.0248336	0.159752
ENSG00000072062.16	PRKACA	2287.84	-0.231614	0.359594	-0.644099	0.519512	0.842536
ENSG00000072071.17	ADGRL1	573.337	0.00971947	0.0895035	0.108593	0.913525	0.987409
ENSG00000072080.11	SPP2	0.529625	-1.03662	2.14737	-0.482739	0.629281	NA
ENSG00000072110.16	ACTN1	17764	-0.0277833	0.0319681	-0.869096	0.384795	0.755987
ENSG00000072121.17	ZFYVE26	2482.13	-0.0605238	0.0454126	-1.33276	0.182612	0.534452
ENSG00000072133.12	RPS6KA6	646.503	0.0193562	0.0730913	0.264822	0.791147	0.95771
ENSG00000072134.16	EPN2	1516.94	-0.142148	0.0432775	-3.28458	0.00102136	0.0139977
ENSG00000072135.13	PTPN18	1129.32	-0.0653412	0.0538916	-1.21245	0.225338	0.592661
ENSG00000072163.20	LIMS2	795.996	-0.145022	0.0600181	-2.4163	0.0156793	0.116144
ENSG00000072182.14	ASIC4	1.49248	-0.480768	1.25272	-0.383779	0.701142	NA
ENSG00000072195.15	SPEG	924.627	-0.190242	0.0694225	-2.74035	0.00613742	0.0576209
ENSG00000072201.14	LNX1	9.04204	0.560063	0.670525	0.835261	0.403571	NA
ENSG00000072210.19	ALDH3A2	1050.49	-0.203034	0.0716772	-2.83261	0.0046169	0.045691
ENSG00000072274.14	TFRC	4365.83	0.00889202	0.0375299	0.236932	0.81271	0.96458
ENSG00000072310.18	SREBF1	572.887	0.0295113	0.0746164	0.395507	0.692469	0.921443
ENSG00000072315.4	TRPC5	21.7338	0.711523	0.395631	1.79845	0.0721052	NA
ENSG00000072364.13	AFF4	13557.4	0.0520426	0.0242157	2.14912	0.0316247	0.185857
ENSG00000072401.15	UBE2D1	348.991	0.0791358	0.127758	0.619421	0.535639	0.851448
ENSG00000072415.10	PALS1	2603.21	-0.0431287	0.0345219	-1.24931	0.211551	0.57391
ENSG00000072422.17	RHOBTB1	235.689	0.496291	0.136804	3.62774	0.000285914	0.00503066
ENSG00000072501.19	SMC1A	9751.28	0.0568344	0.0234153	2.42723	0.0152144	0.113438
ENSG00000072506.14	HSD17B10	777.71	-0.0626452	0.074487	-0.841022	0.400335	0.765188
ENSG00000072518.23	MARK2	1741.08	0.0286977	0.0425542	0.67438	0.50007	0.832139
ENSG00000072571.20	HMMR	2973.67	-0.0570493	0.0358515	-1.59126	0.11155	0.408962
ENSG00000072609.18	CHFR	361.325	-0.0340651	0.0903587	-0.376999	0.706175	0.927108
ENSG00000072657.10	TRHDE	36.3546	0.0268078	0.310241	0.0864095	0.931141	NA
ENSG00000072682.20	P4HA2	1910.07	0.206987	0.038135	5.42774	5.70708e-08	2.3817e-06
ENSG00000072694.22	FCGR2B	0	NA	NA	NA	NA	NA
ENSG00000072736.19	NFATC3	1463.2	-0.035091	0.0432019	-0.812256	0.416645	0.774974
ENSG00000072756.18	TRNT1	2286.12	0.0490959	0.0350059	1.4025	0.160765	0.501206
ENSG00000072778.20	ACADVL	1921.73	0.0407001	0.0450979	0.902483	0.3668	0.74237
ENSG00000072786.13	STK10	1521.56	-0.0615149	0.0510393	-1.20525	0.228109	0.596145
ENSG00000072803.18	FBXW11	3342.79	-0.00955211	0.0350202	-0.27276	0.785038	0.957071
ENSG00000072818.12	ACAP1	0.44138	2.22024	2.49938	0.888316	0.374371	NA
ENSG00000072832.15	CRMP1	246.37	0.201972	0.133529	1.51257	0.13039	0.446809
ENSG00000072840.13	EVC	2971.09	-0.0792397	0.0413179	-1.91781	0.0551357	0.268
ENSG00000072849.11	DERL2	1405.47	0.0483355	0.0596835	0.809863	0.418019	0.775533
ENSG00000072858.11	SIDT1	1.43679	0.0102521	2.07149	0.00494914	0.996051	NA
ENSG00000072864.16	NDE1	1075.01	0.688361	0.404358	1.70235	0.0886893	0.35825
ENSG00000072952.21	IRAG1	1.65491	0.448858	1.37413	0.326648	0.743934	NA
ENSG00000072954.7	TMEM38A	73.9856	-0.0880792	0.215096	-0.409488	0.682182	0.917238
ENSG00000072958.9	AP1M1	1336.83	-0.162106	0.0450036	-3.60207	0.000315689	0.00544463
ENSG00000073008.16	PVR	2385.8	0.0230456	0.0370986	0.621199	0.534469	0.851032
ENSG00000073050.12	XRCC1	727.03	-0.0474174	0.0690745	-0.686468	0.492418	0.827211
ENSG00000073060.17	SCARB1	578.201	0.0965617	0.0701411	1.37668	0.168612	0.512828
ENSG00000073067.14	CYP2W1	0	NA	NA	NA	NA	NA
ENSG00000073111.15	MCM2	3718.9	-0.141783	0.0438424	-3.23393	0.00122099	0.016267
ENSG00000073146.17	MOV10L1	54.5454	1.49086	0.295456	5.04596	4.51239e-07	1.607e-05
ENSG00000073150.14	PANX2	64.8746	0.244631	0.231656	1.05601	0.290963	0.667454
ENSG00000073169.15	SELENOO	123.6	-0.265147	0.172691	-1.53539	0.124689	0.436374
ENSG00000073282.14	TP63	6.04482	1.72117	0.829273	2.07552	0.0379381	NA
ENSG00000073331.18	ALPK1	614.318	0.0560702	0.0678058	0.826924	0.40828	0.770924
ENSG00000073350.14	LLGL2	29.8347	0.108633	0.35248	0.308197	0.757933	NA
ENSG00000073417.15	PDE8A	1276.17	0.0422498	0.0512345	0.824636	0.409578	0.770988
ENSG00000073464.13	CLCN4	675.61	-0.101239	0.0676372	-1.49679	0.134448	0.4553
ENSG00000073536.18	NLE1	400.605	-0.0689254	0.0840079	-0.820464	0.411952	0.772047
ENSG00000073578.18	SDHA	6214.13	-0.0302594	0.0357057	-0.847466	0.396735	0.763471
ENSG00000073584.20	SMARCE1	5701.71	0.0277662	0.0294516	0.942774	0.345796	0.723059
ENSG00000073598.6	FNDC8	0.525398	-1.02262	2.59267	-0.394428	0.693265	NA
ENSG00000073605.19	GSDMB	488.695	0.152178	0.082369	1.84752	0.0646719	0.296205
ENSG00000073614.13	KDM5A	5848.74	0.0360264	0.0284209	1.2676	0.20494	0.56597
ENSG00000073670.14	ADAM11	102.213	-0.352265	0.180733	-1.94909	0.0512852	0.255821
ENSG00000073711.11	PPP2R3A	3032.73	-0.115696	0.0437612	-2.6438	0.00819823	0.0711939
ENSG00000073712.15	FERMT2	5635.34	0.13969	0.0358951	3.89161	9.95804e-05	0.00206272
ENSG00000073734.10	ABCB11	0.175365	-1.1094	3.93953	-0.281608	0.778244	NA
ENSG00000073737.17	DHRS9	0.178209	-1.1094	3.92524	-0.282633	0.777458	NA
ENSG00000073754.6	CD5L	0	NA	NA	NA	NA	NA
ENSG00000073756.13	PTGS2	10.8187	0.464645	0.524169	0.88644	0.37538	NA
ENSG00000073792.16	IGF2BP2	3712.25	-0.110343	0.0354063	-3.11648	0.00183023	0.0224646
ENSG00000073803.14	MAP3K13	714.043	0.0422112	0.0949149	0.444727	0.656517	0.907924
ENSG00000073849.16	ST6GAL1	75.9278	0.202062	0.222298	0.90897	0.363366	0.740112
ENSG00000073861.3	TBX21	0	NA	NA	NA	NA	NA
ENSG00000073905.8	VDAC1P1	3.80957	0.222274	0.849543	0.26164	0.793599	NA
ENSG00000073910.23	FRY	1097.81	-0.0925166	0.0543172	-1.70327	0.0885183	0.358012
ENSG00000073921.18	PICALM	7307.39	0.198683	0.0309529	6.41886	1.37299e-10	8.37071e-09
ENSG00000073969.19	NSF	1468.94	-0.779269	0.131636	-5.91988	3.22184e-09	1.58576e-07
ENSG00000074047.22	GLI2	887.16	0.301146	0.0898302	3.35239	0.00080118	0.0116026
ENSG00000074054.21	CLASP1	5054.67	0.0733911	0.0246015	2.9832	0.00285254	0.031727
ENSG00000074071.15	MRPS34	465.2	-0.0358855	0.0944321	-0.380014	0.703935	0.925852
ENSG00000074181.9	NOTCH3	205.598	-0.0350691	0.135756	-0.258325	0.796156	0.959892
ENSG00000074201.9	CLNS1A	1514.73	0.0151994	0.0406192	0.374191	0.708262	0.927495
ENSG00000074211.14	PPP2R2C	5.15058	-0.708286	0.863264	-0.820474	0.411946	NA
ENSG00000074219.14	TEAD2	392.144	0.149662	0.0854894	1.75066	0.0800052	0.336848
ENSG00000074266.23	EED	1050.01	0.0639479	0.0642539	0.995238	0.31962	0.697889
ENSG00000074276.11	CDHR2	0.860561	0.491589	1.79401	0.274016	0.784072	NA
ENSG00000074317.11	SNCB	5.75287	0.607381	0.702426	0.864691	0.387209	NA
ENSG00000074319.13	TSG101	782.237	0.0635564	0.0638022	0.996147	0.319179	0.697542
ENSG00000074356.17	NCBP3	2638.94	0.0304412	0.0347202	0.876758	0.380618	0.753254
ENSG00000074370.18	ATP2A3	96.0232	-0.273985	0.241936	-1.13247	0.257437	0.629833
ENSG00000074410.14	CA12	15.9638	-0.149593	0.435012	-0.343883	0.730934	NA
ENSG00000074416.16	MGLL	2054.25	-0.134486	0.0375731	-3.57932	0.000344488	0.00578639
ENSG00000074527.13	NTN4	1762.21	-0.229943	0.0391526	-5.87298	4.28033e-09	2.06557e-07
ENSG00000074582.15	BCS1L	253.937	-0.0812146	0.133506	-0.60832	0.542975	0.855279
ENSG00000074590.14	NUAK1	1906.83	0.449149	0.0445442	10.0832	6.55507e-24	1.18431e-21
ENSG00000074603.19	DPP8	3502.25	-0.0173952	0.0279107	-0.623243	0.533125	0.850505
ENSG00000074621.14	SLC24A1	501.393	-0.12337	0.0797923	-1.54614	0.12207	0.431342
ENSG00000074657.14	ZNF532	3608.45	0.0707864	0.0454378	1.55787	0.119263	0.426141
ENSG00000074660.17	SCARF1	14.2647	-1.46812	1.50926	-0.972744	0.330681	NA
ENSG00000074695.6	LMAN1	6742.4	0.0864301	0.0315202	2.74206	0.00610559	0.0573948
ENSG00000074696.13	HACD3	4895.06	0.0548651	0.0265363	2.06755	0.0386824	0.211157
ENSG00000074706.14	IPCEF1	10.1948	-0.888488	0.560047	-1.58645	0.112636	NA
ENSG00000074755.15	ZZEF1	2867.45	-0.0751264	0.0416153	-1.80526	0.0710339	0.314327
ENSG00000074771.4	NOX3	0	NA	NA	NA	NA	NA
ENSG00000074800.16	ENO1	15328.1	-0.029526	0.0263595	-1.12013	0.26266	0.636041
ENSG00000074803.21	SLC12A1	0.487245	-1.02242	2.61817	-0.390509	0.696161	NA
ENSG00000074842.8	MYDGF	550.067	0.0723651	0.0849795	0.851559	0.394459	0.762056
ENSG00000074855.11	ANO8	153.214	-0.201226	0.174099	-1.15581	0.247758	0.619461
ENSG00000074935.14	TUBE1	465.174	0.212454	0.100141	2.12155	0.0338756	0.193771
ENSG00000074964.17	ARHGEF10L	274.594	-0.12449	0.111934	-1.11217	0.266064	0.639789
ENSG00000074966.11	TXK	65.87	-0.466502	0.245405	-1.90095	0.0573091	0.274679
ENSG00000075035.10	WSCD2	0.32357	-0.147638	2.67491	-0.0551937	0.955984	NA
ENSG00000075043.21	KCNQ2	0	NA	NA	NA	NA	NA
ENSG00000075073.16	TACR2	0	NA	NA	NA	NA	NA
ENSG00000075089.10	ACTR6	623.132	-0.00436291	0.0746326	-0.0584585	0.953383	0.992368
ENSG00000075131.10	TIPIN	373.467	0.0411858	0.0934749	0.440609	0.659496	0.909367
ENSG00000075142.14	SRI	838.418	-0.0697832	0.0672912	-1.03703	0.299721	0.674661
ENSG00000075151.24	EIF4G3	5996.72	0.069718	0.0246326	2.83032	0.00465019	0.0459591
ENSG00000075188.9	NUP37	597.578	-0.0699746	0.0946659	-0.739175	0.459801	0.807008
ENSG00000075213.11	SEMA3A	1525.99	-0.377384	0.0524928	-7.18926	6.51456e-13	5.21693e-11
ENSG00000075218.19	GTSE1	2532.81	-0.0535223	0.0317247	-1.68709	0.0915865	0.364053
ENSG00000075223.14	SEMA3C	5419.92	0.433502	0.0321338	13.4905	1.77814e-41	7.31754e-39
ENSG00000075234.17	TTC38	179.052	-0.0823367	0.144138	-0.571235	0.56784	0.868515
ENSG00000075239.14	ACAT1	1090.08	-0.0941425	0.0501218	-1.87828	0.0603434	0.283809
ENSG00000075240.17	GRAMD4	291.962	0.0457887	0.122356	0.374224	0.708237	0.927495
ENSG00000075275.18	CELSR1	275.577	-0.0199194	0.120653	-0.165097	0.868868	0.978122
ENSG00000075290.8	WNT8B	0.520484	-2.58172	2.47079	-1.0449	0.296071	NA
ENSG00000075292.19	ZNF638	7199.13	0.0790641	0.0274244	2.88299	0.00393925	0.0405559
ENSG00000075303.13	SLC25A40	1396.82	-0.00274551	0.057858	-0.0474525	0.962153	0.993808
ENSG00000075336.12	TIMM21	871.852	0.0656857	0.0662241	0.991871	0.321261	0.699728
ENSG00000075340.23	ADD2	516.518	-0.222137	0.089827	-2.47294	0.0134006	0.103078
ENSG00000075388.4	FGF4	0.148205	0.814151	4.08047	0.199524	0.841853	NA
ENSG00000075391.18	RASAL2	2935.99	-0.00664234	0.0356142	-0.186508	0.852046	0.975287
ENSG00000075399.14	VPS9D1	181.739	-0.291928	0.165353	-1.76549	0.0774823	0.330616
ENSG00000075407.19	ZNF37A	2745.82	0.116039	0.0400857	2.89476	0.00379443	0.0395042
ENSG00000075413.19	MARK3	3770.17	0.0908925	0.0263253	3.45267	0.000555062	0.00863786
ENSG00000075415.15	SLC25A3	4779.93	-0.0595805	0.0425261	-1.40104	0.161203	0.502151
ENSG00000075420.13	FNDC3B	3165.19	0.245858	0.0296349	8.29626	1.07443e-16	1.21509e-14
ENSG00000075426.12	FOSL2	4145.1	-0.0671382	0.026679	-2.51652	0.0118521	0.0939982
ENSG00000075429.9	CACNG5	0.491472	-1.03653	2.16188	-0.479456	0.631614	NA
ENSG00000075461.6	CACNG4	602.433	-0.232507	0.0824155	-2.82116	0.00478503	0.047051
ENSG00000075539.15	FRYL	5947.95	0.0892534	0.0260665	3.42406	0.000616924	0.00949089
ENSG00000075568.17	TMEM131	2299.73	0.0159462	0.0809174	0.197068	0.843774	0.973036
ENSG00000075618.18	FSCN1	1126.16	-0.156437	0.0590573	-2.6489	0.00807536	0.0705404
ENSG00000075624.17	ACTB	80412.1	-0.100927	0.023949	-4.21425	2.50612e-05	0.000617773
ENSG00000075643.6	MOCOS	118.94	-0.155151	0.17001	-0.912601	0.361452	0.73818
ENSG00000075651.17	PLD1	576.555	-0.10836	0.0843785	-1.28421	0.199069	0.557086
ENSG00000075673.12	ATP12A	0.14497	0.814151	4.08047	0.199524	0.841853	NA
ENSG00000075702.19	WDR62	1357.99	-0.144645	0.0527304	-2.7431	0.00608629	0.0573226
ENSG00000075711.21	DLG1	10730.6	-0.0939891	0.0182571	-5.14809	2.63153e-07	9.7955e-06
ENSG00000075785.14	RAB7A	6208.07	0.0486908	0.0441409	1.10308	0.269993	0.644156
ENSG00000075790.12	BCAP29	1878.22	0.109565	0.072474	1.51179	0.130588	0.447216
ENSG00000075826.17	SEC31B	186.068	-0.24352	0.154835	-1.57277	0.115772	0.418637
ENSG00000075856.12	SART3	1885.12	0.0528031	0.038639	1.36658	0.171758	0.517717
ENSG00000075884.14	ARHGAP15	0.175365	-1.1094	3.93953	-0.281608	0.778244	NA
ENSG00000075886.11	TUBA3D	0	NA	NA	NA	NA	NA
ENSG00000075891.24	PAX2	2.5143	0.522174	1.22227	0.427218	0.66922	NA
ENSG00000075914.13	EXOSC7	435.059	-0.128861	0.105756	-1.21848	0.223042	0.590118
ENSG00000075945.13	KIFAP3	826.297	-0.0606503	0.0575606	-1.05368	0.292031	0.669002
ENSG00000075975.17	MKRN2	1412.1	-0.0312338	0.0470057	-0.664468	0.506391	0.837203
ENSG00000076003.5	MCM6	1958.93	-0.099061	0.0416921	-2.37601	0.0175009	0.124972
ENSG00000076043.11	REXO2	1070.38	0.0774077	0.0616137	1.25634	0.208992	0.570513
ENSG00000076053.12	RBM7	1395.89	0.0277556	0.0690225	0.402124	0.687593	0.919213
ENSG00000076067.14	RBMS2	3923.66	-0.0728162	0.0333624	-2.18258	0.0290665	0.175929
ENSG00000076108.12	BAZ2A	5226.75	0.0407836	0.0343458	1.18744	0.235053	0.604149
ENSG00000076201.16	PTPN23	1497.36	-0.112977	0.0665499	-1.69763	0.0895773	0.360035
ENSG00000076242.18	MLH1	2091.47	-0.033372	0.0392788	-0.849619	0.395537	0.762903
ENSG00000076248.12	UNG	1345.13	0.0278636	0.0446921	0.623458	0.532983	0.850505
ENSG00000076258.10	FMO4	54.7169	-0.274995	0.28015	-0.981599	0.326297	0.704166
ENSG00000076321.11	KLHL20	899.944	0.0893363	0.0605138	1.4763	0.139864	0.464178
ENSG00000076344.16	RGS11	0.183122	0.814151	3.9015	0.208677	0.834701	NA
ENSG00000076351.13	SLC46A1	300.776	-0.112474	0.1069	-1.05214	0.292737	0.670027
ENSG00000076356.7	PLXNA2	398.426	-0.168664	0.113636	-1.48424	0.137744	0.46117
ENSG00000076382.17	SPAG5	4264.01	-0.0977621	0.0258643	-3.77981	0.000156948	0.00302364
ENSG00000076513.17	ANKRD13A	5909.72	-0.272738	0.030259	-9.01344	1.99701e-19	2.73942e-17
ENSG00000076554.16	TPD52	923.813	0.0173883	0.0553826	0.313967	0.753546	0.945246
ENSG00000076555.16	ACACB	514.744	-0.233107	0.0864106	-2.69767	0.00698269	0.0633787
ENSG00000076604.16	TRAF4	342.779	-0.157367	0.109166	-1.44154	0.149433	0.483161
ENSG00000076641.4	PAG1	575.725	-0.133503	0.0760844	-1.75468	0.0793146	0.335453
ENSG00000076650.7	GPATCH1	602.892	-0.0459573	0.0931318	-0.493465	0.621684	0.893563
ENSG00000076662.11	ICAM3	51.9642	-0.345444	0.259605	-1.33065	0.183303	0.535791
ENSG00000076685.19	NT5C2	1983.03	0.0765088	0.0357773	2.13847	0.0324783	0.188767
ENSG00000076706.17	MCAM	963.531	-0.163889	0.0690681	-2.37286	0.0176509	0.12572
ENSG00000076716.9	GPC4	0.178209	-1.1094	3.92524	-0.282633	0.777458	NA
ENSG00000076770.16	MBNL3	284.139	0.0118572	0.143378	0.0826984	0.934091	0.989679
ENSG00000076826.10	CAMSAP3	3.45515	-1.00948	0.96397	-1.04721	0.295001	NA
ENSG00000076864.21	RAP1GAP	23.9479	-0.316799	0.361993	-0.875152	0.381491	NA
ENSG00000076924.12	XAB2	530.179	-0.123359	0.0834932	-1.47747	0.139549	0.463899
ENSG00000076928.20	ARHGEF1	924.798	-0.150198	0.0671085	-2.23814	0.0252116	0.16139
ENSG00000076944.18	STXBP2	299.332	0.0124978	0.101425	0.123222	0.901931	0.985163
ENSG00000076984.18	MAP2K7	810.93	0.0225424	0.062495	0.360706	0.718319	0.930642
ENSG00000077009.14	NMRK2	0	NA	NA	NA	NA	NA
ENSG00000077044.11	DGKD	788.917	0.0992788	0.0641007	1.54879	0.121431	0.430487
ENSG00000077063.11	CTTNBP2	0	NA	NA	NA	NA	NA
ENSG00000077080.10	ACTL6B	0	NA	NA	NA	NA	NA
ENSG00000077092.20	RARB	198.582	-0.838218	0.127194	-6.59008	4.39603e-11	2.93046e-09
ENSG00000077097.17	TOP2B	9241.98	0.149077	0.0308356	4.83458	1.3343e-06	4.26028e-05
ENSG00000077147.16	TM9SF3	8353.63	0.14237	0.0202334	7.03637	1.97313e-12	1.49721e-10
ENSG00000077150.21	NFKB2	701.329	-0.0287384	0.0638785	-0.449892	0.652788	0.906463
ENSG00000077152.12	UBE2T	684.986	-0.12398	0.0788521	-1.57232	0.115877	0.418814
ENSG00000077157.23	PPP1R12B	2179.28	-0.0658176	0.0415671	-1.58341	0.113329	0.412905
ENSG00000077232.19	DNAJC10	3435.92	0.112085	0.0280852	3.9909	6.58221e-05	0.00145112
ENSG00000077235.18	GTF3C1	4170.57	0.0542692	0.0306122	1.7728	0.0762624	0.327771
ENSG00000077238.14	IL4R	488.731	0.12888	0.0833648	1.54598	0.122109	0.431342
ENSG00000077254.14	USP33	3673.1	0.0860367	0.0341475	2.51956	0.0117502	0.0936411
ENSG00000077264.17	PAK3	77.2855	0.0457898	0.258712	0.176991	0.859515	0.97684
ENSG00000077274.9	CAPN6	0.316107	-0.147638	2.68181	-0.0550516	0.956097	NA
ENSG00000077279.21	DCX	0	NA	NA	NA	NA	NA
ENSG00000077312.9	SNRPA	1039.51	-0.0180302	0.0674129	-0.267459	0.789116	0.957584
ENSG00000077327.16	SPAG6	0.14497	0.814151	4.08047	0.199524	0.841853	NA
ENSG00000077348.10	EXOSC5	148.217	-0.00833685	0.182166	-0.0457651	0.963497	0.994196
ENSG00000077380.16	DYNC1I2	1383.96	-1.10723	0.93998	-1.17793	0.238824	0.608458
ENSG00000077420.16	APBB1IP	61.6225	-0.389775	0.276672	-1.4088	0.158896	0.499054
ENSG00000077454.17	LRCH4	809.899	-0.111793	0.0586185	-1.90713	0.0565039	0.272495
ENSG00000077458.13	FAM76B	961.88	-0.0315115	0.0572929	-0.550008	0.582314	0.874931
ENSG00000077463.15	SIRT6	121.953	-0.178031	0.196074	-0.907979	0.363889	0.740202
ENSG00000077498.9	TYR	0	NA	NA	NA	NA	NA
ENSG00000077514.9	POLD3	1812.84	0.0801257	0.0401658	1.99487	0.0460567	0.23725
ENSG00000077522.15	ACTN2	1049.54	0.0785261	0.0502849	1.56163	0.118376	0.424106
ENSG00000077549.19	CAPZB	4700.57	-0.06417	0.0419285	-1.53046	0.125903	0.438573
ENSG00000077585.14	GPR137B	189.588	-0.186579	0.139726	-1.33532	0.181772	0.532941
ENSG00000077616.11	NAALAD2	7.31135	1.01114	1.649	0.613185	0.539754	NA
ENSG00000077684.16	JADE1	2129.16	0.160522	0.0553704	2.89907	0.00374273	0.0391309
ENSG00000077713.19	SLC25A43	638.26	-0.00697262	0.0782338	-0.0891255	0.928982	0.988971
ENSG00000077721.17	UBE2A	3098.89	0.04677	0.0367274	1.27344	0.202863	0.563338
ENSG00000077782.23	FGFR1	5352.72	-0.0047926	0.0309938	-0.154631	0.877112	0.981002
ENSG00000077800.13	FKBP6	0.183122	0.814151	3.9015	0.208677	0.834701	NA
ENSG00000077935.17	SMC1B	0	NA	NA	NA	NA	NA
ENSG00000077942.19	FBLN1	423.057	0.0239142	0.0853212	0.280284	0.779259	0.955373
ENSG00000077943.8	ITGA8	1.26517	1.40247	1.59256	0.880639	0.378513	NA
ENSG00000077984.6	CST7	0	NA	NA	NA	NA	NA
ENSG00000078018.22	MAP2	91.4331	0.0855754	0.194981	0.438891	0.66074	0.909563
ENSG00000078043.16	PIAS2	2760.02	0.10762	0.0487164	2.20912	0.0271663	0.168609
ENSG00000078053.17	AMPH	0.845438	-2.04033	2.0415	-0.999423	0.31759	NA
ENSG00000078061.14	ARAF	1036.56	-0.104629	0.0512805	-2.04033	0.0413177	0.221005
ENSG00000078070.14	MCCC1	420.765	-0.313594	0.100722	-3.11347	0.001849	0.0226576
ENSG00000078081.8	LAMP3	1.31672	-0.167976	1.58805	-0.105775	0.915761	NA
ENSG00000078098.15	FAP	150.929	0.85701	0.150429	5.69712	1.21846e-08	5.55431e-07
ENSG00000078114.19	NEBL	5.48765	0.703634	0.804635	0.874475	0.381859	NA
ENSG00000078124.13	ACER3	3661.43	0.0182375	0.0284073	0.641999	0.520874	0.843084
ENSG00000078140.14	UBE2K	4897.68	0.059892	0.0326625	1.83366	0.0667039	0.301102
ENSG00000078142.14	PIK3C3	3349.69	0.031984	0.0329902	0.9695	0.332296	0.710589
ENSG00000078177.15	N4BP2	1855.2	-0.0109521	0.0448049	-0.24444	0.80689	0.963598
ENSG00000078237.7	TIGAR	861.427	0.298389	0.058818	5.0731	3.91396e-07	1.40741e-05
ENSG00000078246.17	TULP3	1541	0.0713986	0.0445278	1.60346	0.108833	0.403917
ENSG00000078269.15	SYNJ2	7048.95	0.215033	0.0278195	7.72957	1.07909e-14	1.0381e-12
ENSG00000078295.17	ADCY2	0.5063	0.772471	2.16578	0.356671	0.721338	NA
ENSG00000078304.20	PPP2R5C	3556.66	-0.0269331	0.0298647	-0.901837	0.367143	0.742397
ENSG00000078319.13	PMS2P1	0	NA	NA	NA	NA	NA
ENSG00000078328.23	RBFOX1	0.853195	-0.704798	1.78304	-0.395279	0.692637	NA
ENSG00000078369.19	GNB1	10021.3	-0.0398896	0.0247533	-1.61149	0.107073	0.401085
ENSG00000078399.19	HOXA9	6.68919	-0.451494	0.687952	-0.656287	0.511639	NA
ENSG00000078401.7	EDN1	304.246	0.990887	0.102589	9.65879	4.51141e-22	7.18672e-20
ENSG00000078403.17	MLLT10	1563.32	0.141763	0.0525937	2.69544	0.00702954	0.0636958
ENSG00000078487.18	ZCWPW1	129.889	0.00325063	0.161776	0.0200934	0.983969	0.997298
ENSG00000078549.16	ADCYAP1R1	0.183122	0.814151	3.9015	0.208677	0.834701	NA
ENSG00000078579.9	FGF20	3.69689	-0.668709	0.976062	-0.685109	0.493275	NA
ENSG00000078589.13	P2RY10	0	NA	NA	NA	NA	NA
ENSG00000078596.11	ITM2A	0.171138	-1.1094	3.96156	-0.280042	0.779445	NA
ENSG00000078618.23	NRDC	5472.72	0.0710185	0.0298397	2.38001	0.0173124	0.124265
ENSG00000078668.14	VDAC3	2869.14	-0.105108	0.0422114	-2.49004	0.012773	0.0995687
ENSG00000078674.20	PCM1	14692.6	0.0463479	0.0196302	2.36105	0.0182232	0.128438
ENSG00000078687.18	TNRC6C	1733.05	0.0097754	0.0434192	0.22514	0.82187	0.965778
ENSG00000078699.22	CBFA2T2	1319.45	0.0262842	0.0460645	0.570595	0.568274	0.868515
ENSG00000078725.13	BRINP1	0	NA	NA	NA	NA	NA
ENSG00000078747.17	ITCH	5470.21	-0.0157101	0.0423114	-0.371297	0.710416	0.928272
ENSG00000078795.17	PKD2L2	0.686579	1.39898	2.08475	0.671053	0.502187	NA
ENSG00000078804.13	TP53INP2	2845.15	-0.0777127	0.0344541	-2.25554	0.0240994	0.156388
ENSG00000078808.20	SDF4	1412.1	0.118355	0.0557933	2.12132	0.0338953	0.193809
ENSG00000078814.19	MYH7B	16.0743	-0.306962	0.456286	-0.672741	0.501112	NA
ENSG00000078898.7	BPIFB2	0	NA	NA	NA	NA	NA
ENSG00000078900.16	TP73	97.3888	-0.0507146	0.214394	-0.236549	0.813007	0.96458
ENSG00000078902.16	TOLLIP	97.3734	3.25938	1.70555	1.91104	NA	NA
ENSG00000078967.13	UBE2D4	324.217	-0.113754	0.0999156	-1.13851	0.25491	0.626699
ENSG00000079101.18	CLUL1	0.487245	-1.02242	2.61817	-0.390509	0.696161	NA
ENSG00000079102.18	RUNX1T1	41.9078	-0.271496	0.311712	-0.870983	0.383763	NA
ENSG00000079112.10	CDH17	0	NA	NA	NA	NA	NA
ENSG00000079134.13	THOC1	2873.8	0.0525486	0.0319844	1.64295	0.100394	0.385229
ENSG00000079150.19	FKBP7	158.926	0.0848047	0.172018	0.493	0.622012	0.89369
ENSG00000079156.17	OSBPL6	507.912	0.0053821	0.0933979	0.0576255	0.954047	0.992473
ENSG00000079215.15	SLC1A3	131.048	0.230425	0.230854	0.998141	0.318211	0.697184
ENSG00000079246.16	XRCC5	12897.9	0.0413685	0.0199154	2.07721	0.0377823	0.207971
ENSG00000079257.8	LXN	232.373	0.0584374	0.12897	0.453108	0.650471	0.905195
ENSG00000079263.19	SP140	46.5873	-0.0961449	0.286148	-0.335997	0.736873	0.938513
ENSG00000079277.22	MKNK1	607.17	0.00391795	0.090839	0.0431308	0.965597	0.994705
ENSG00000079308.21	TNS1	5166.79	0.397161	0.0343473	11.5631	6.33845e-31	1.73897e-28
ENSG00000079313.15	REXO1	621.05	-0.147423	0.0882201	-1.67108	0.0947054	0.372165
ENSG00000079332.16	SAR1A	3869.36	0.0638802	0.0369111	1.73065	0.0835136	0.344444
ENSG00000079335.20	CDC14A	284.02	0.162589	0.10969	1.48226	0.138271	0.461529
ENSG00000079337.16	RAPGEF3	173.856	-0.171569	0.16535	-1.03761	0.299453	0.674656
ENSG00000079385.23	CEACAM1	9.83888	0.330233	0.59467	0.555321	0.578675	NA
ENSG00000079387.15	SENP1	3063.46	0.0212179	0.0313741	0.676287	0.498859	0.831509
ENSG00000079393.22	DUSP13B	0	NA	NA	NA	NA	NA
ENSG00000079432.9	CIC	2244.48	-0.0359752	0.0541753	-0.66405	0.506658	0.837375
ENSG00000079435.10	LIPE	120.768	-0.325519	0.16839	-1.93313	0.0532203	0.262451
ENSG00000079459.14	FDFT1	239.436	0.445289	0.113584	3.92034	8.84235e-05	0.00185805
ENSG00000079462.8	PAFAH1B3	388.179	-0.240328	0.107207	-2.24173	0.0249787	0.160544
ENSG00000079482.14	OPHN1	2169.66	-0.113625	0.0459424	-2.4732	0.0133909	0.103078
ENSG00000079557.5	AFM	0.148205	0.814151	4.08047	0.199524	0.841853	NA
ENSG00000079616.14	KIF22	1835.73	0.0351018	0.0413191	0.849529	0.395587	0.762903
ENSG00000079689.15	SCGN	0	NA	NA	NA	NA	NA
ENSG00000079691.19	CARMIL1	1108.55	0.0486737	0.0601333	0.80943	0.418268	0.775744
ENSG00000079739.17	PGM1	719.426	-0.00581738	0.0698465	-0.0832881	0.933622	0.989679
ENSG00000079785.16	DDX1	2744.45	0.00906541	0.0424793	0.213407	0.831009	0.969943
ENSG00000079805.19	DNM2	3453.14	-0.0725603	0.0401096	-1.80905	0.0704432	0.312835
ENSG00000079819.20	EPB41L2	8825.8	-0.0389978	0.018666	-2.08924	0.0366858	0.204247
ENSG00000079841.20	RIMS1	13.9543	-0.601255	0.47208	-1.27363	0.202795	NA
ENSG00000079931.15	MOXD1	859.082	0.0665939	0.0696893	0.955583	0.339283	0.717658
ENSG00000079950.14	STX7	3586.27	-0.0217323	0.0413941	-0.525009	0.599577	0.881825
ENSG00000079974.19	RABL2B	653.159	0.0785851	0.0863374	0.910209	0.362712	0.739607
ENSG00000079999.14	KEAP1	695.736	-0.0384228	0.0953073	-0.403146	0.686841	0.918868
ENSG00000080007.8	DDX43	0.148205	0.814151	4.08047	0.199524	0.841853	NA
ENSG00000080031.10	PTPRH	227.219	-0.402587	0.127266	-3.16335	0.00155965	0.0197997
ENSG00000080166.16	DCT	0.326414	-0.147638	2.67236	-0.0552463	0.955942	NA
ENSG00000080189.15	SLC35C2	839.209	-0.0152526	0.0671285	-0.227214	0.820257	0.965518
ENSG00000080200.10	CRYBG3	2287.94	0.11389	0.0344186	3.30896	0.000936428	0.0130959
ENSG00000080224.18	EPHA6	0	NA	NA	NA	NA	NA
ENSG00000080293.10	SCTR	0.14497	0.814151	4.08047	0.199524	0.841853	NA
ENSG00000080298.16	RFX3	453.201	0.0557206	0.0820665	0.678969	0.497157	0.83072
ENSG00000080345.18	RIF1	10327.1	0.0718058	0.0317274	2.26321	0.023623	0.153902
ENSG00000080371.6	RAB21	2810.31	0.0333655	0.0354869	0.940219	0.347105	0.724583
ENSG00000080493.19	SLC4A4	305.076	-0.409696	0.108483	-3.77659	0.000158992	0.00305905
ENSG00000080503.25	SMARCA2	1990.13	-0.117116	0.0366137	-3.19869	0.00138051	0.0179249
ENSG00000080511.5	RDH8	0.29641	1.63479	3.64969	0.447925	0.654207	NA
ENSG00000080546.14	SESN1	379.582	0.370124	0.0929526	3.98186	6.83793e-05	0.00150303
ENSG00000080561.14	MID2	637.745	0.01923	0.0642668	0.299221	0.764772	0.949723
ENSG00000080572.14	DNAAF6	0.649592	-0.21858	2.11086	-0.10355	0.917526	NA
ENSG00000080573.7	COL5A3	194.875	-0.196207	0.152465	-1.2869	0.198131	0.555626
ENSG00000080603.17	SRCAP	3791.42	-0.0461136	0.0715612	-0.644394	0.51932	0.84241
ENSG00000080608.10	PUM3	903.638	0.0293488	0.0725555	0.404501	0.685844	0.918208
ENSG00000080618.17	CPB2	0.183122	0.814151	3.9015	0.208677	0.834701	NA
ENSG00000080644.16	CHRNA3	0.815337	0.449329	2.02793	0.22157	0.824648	NA
ENSG00000080709.17	KCNN2	10.7612	-0.386449	0.536693	-0.720056	0.471491	NA
ENSG00000080802.21	CNOT4	1812.51	0.101471	0.0401694	2.52608	0.0115343	0.0923899
ENSG00000080815.20	PSEN1	3057.7	0.0965563	0.042799	2.25604	0.0240682	0.156286
ENSG00000080819.9	CPOX	647.363	-0.0902308	0.0936262	-0.963735	0.335179	0.713766
ENSG00000080822.17	CLDND1	2201.5	0.0824073	0.0553313	1.48934	0.136397	0.458525
ENSG00000080823.23	MOK	1358.72	-0.057531	0.0450718	-1.27643	0.201804	0.561555
ENSG00000080824.19	HSP90AA1	23823.5	-0.0200435	0.0289434	-0.692506	0.488619	0.82307
ENSG00000080839.12	RBL1	5955.04	0.0115311	0.0277204	0.415978	0.677426	0.91589
ENSG00000080845.19	DLGAP4	4204.67	-0.0130087	0.0396827	-0.327819	0.743049	0.941133
ENSG00000080854.16	IGSF9B	59.9682	-0.0822311	0.242967	-0.338445	0.735028	0.937937
ENSG00000080910.14	CFHR2	0	NA	NA	NA	NA	NA
ENSG00000080947.16	CROCCP3	0	NA	NA	NA	NA	NA
ENSG00000080986.13	NDC80	4815.37	0.0269552	0.0423841	0.635975	0.524793	0.845651
ENSG00000081014.11	AP4E1	1976.69	-0.0101298	0.0381052	-0.265839	0.790363	0.957654
ENSG00000081019.14	RSBN1	1069.38	0.115595	0.0492042	2.34928	0.0188096	0.131013
ENSG00000081026.19	MAGI3	1291.22	-0.000570755	0.0450857	-0.0126593	0.9899	0.998541
ENSG00000081041.9	CXCL2	47.7792	0.182519	0.301946	0.604474	0.545528	0.856326
ENSG00000081051.8	AFP	5.31055	-0.337896	0.718652	-0.47018	0.638226	NA
ENSG00000081052.14	COL4A4	344.912	0.120611	0.103477	1.16559	0.24378	0.614008
ENSG00000081059.20	TCF7	35.4708	0.125709	0.374225	0.335918	0.736933	NA
ENSG00000081087.16	OSTM1	2016.84	0.068131	0.0667934	1.02003	0.307717	0.685434
ENSG00000081138.14	CDH7	0	NA	NA	NA	NA	NA
ENSG00000081148.12	IMPG2	96.6538	-0.127775	0.188538	-0.677714	0.497953	0.831324
ENSG00000081154.12	PCNP	5033.99	0.0487462	0.0481378	1.01264	0.311233	0.689019
ENSG00000081177.19	EXD2	928.006	0.0747642	0.0615309	1.21507	0.22434	0.591893
ENSG00000081181.8	ARG2	254.895	-0.212325	0.14212	-1.49398	0.135181	0.456717
ENSG00000081189.17	MEF2C	16.7524	0.0583863	0.457724	0.127558	0.898499	NA
ENSG00000081237.21	PTPRC	91.7239	0.0877917	0.209814	0.418427	0.675635	0.91508
ENSG00000081248.13	CACNA1S	0	NA	NA	NA	NA	NA
ENSG00000081277.13	PKP1	0	NA	NA	NA	NA	NA
ENSG00000081307.15	UBA5	1570.57	0.0337947	0.0463247	0.729519	0.465684	0.811188
ENSG00000081320.12	STK17B	3199.05	0.244567	0.0432759	5.65134	1.59199e-08	7.06146e-07
ENSG00000081377.17	CDC14B	970.134	-0.0733463	0.0551514	-1.32991	0.183548	0.535851
ENSG00000081386.13	ZNF510	1698.33	0.0209787	0.0431144	0.486583	0.626554	0.895581
ENSG00000081479.15	LRP2	1.32881	-0.164012	1.4409	-0.113826	0.909376	NA
ENSG00000081665.14	ZNF506	39.2217	0.0270874	0.29233	0.0926601	0.926174	NA
ENSG00000081692.13	JMJD4	131.678	0.2653	0.156507	1.69514	0.0900493	0.360988
ENSG00000081721.12	DUSP12	460.653	-0.0176337	0.0940862	-0.18742	0.851331	0.975287
ENSG00000081760.17	AACS	1547.84	-0.0644481	0.0465099	-1.38569	0.165843	0.509732
ENSG00000081791.9	DELE1	1473.02	-0.0279077	0.0438904	-0.635851	0.524874	0.845651
ENSG00000081800.9	SLC13A1	0.175365	-1.1094	3.93953	-0.281608	0.778244	NA
ENSG00000081803.17	CADPS2	30.4302	-0.168983	0.339796	-0.497308	0.618972	NA
ENSG00000081818.4	PCDHB4	32.3005	1.17259	3.73186	0.314212	0.75336	NA
ENSG00000081842.18	PCDHA6	0.619588	1.27228	2.06242	0.616889	0.537308	NA
ENSG00000081853.15	PCDHGA2	11.7166	0.672676	0.560932	1.19921	0.230446	NA
ENSG00000081870.12	IFT25	967.294	0.0715505	0.0776057	0.921976	0.356541	0.733735
ENSG00000081913.14	PHLPP1	1324.03	-0.321749	0.0431744	-7.45231	9.17169e-14	8.04015e-12
ENSG00000081923.15	ATP8B1	7560.23	-0.0911782	0.0242275	-3.76342	0.000167604	0.00319982
ENSG00000081985.14	IL12RB2	1.17569	-1.521	1.67937	-0.905696	0.365097	NA
ENSG00000082014.17	SMARCD3	247.671	-0.185376	0.150313	-1.23327	0.217477	0.582352
ENSG00000082068.9	WDR70	2563.8	0.000145761	0.0391941	0.00371895	0.997033	0.999037
ENSG00000082074.19	FYB1	18.2565	0.571578	0.441605	1.29432	0.195555	NA
ENSG00000082126.18	MPP4	230.082	0.21866	0.117194	1.8658	0.0620697	0.28902
ENSG00000082146.13	STRADB	783.11	-0.06228	0.0616601	-1.01005	0.31247	0.690313
ENSG00000082153.18	BZW1	15118.2	-0.0489918	0.0260736	-1.87898	0.060247	0.283622
ENSG00000082175.16	PGR	49.6562	-0.0756267	0.261932	-0.288727	0.772791	0.951932
ENSG00000082196.21	C1QTNF3	335.468	0.00558747	0.131462	0.0425027	0.966098	0.994715
ENSG00000082212.13	ME2	1651.13	0.153959	0.0416684	3.69486	0.000220011	0.00406924
ENSG00000082213.18	C5orf22	2671.58	-0.0815045	0.0366376	-2.22461	0.0261074	0.164939
ENSG00000082258.13	CCNT2	1452.31	0.0890246	0.0548727	1.62238	0.104721	0.396788
ENSG00000082269.17	FAM135A	1003.83	0.109374	0.0534307	2.04702	0.0406563	0.218233
ENSG00000082293.13	COL19A1	0	NA	NA	NA	NA	NA
ENSG00000082397.18	EPB41L3	1.98732	-0.191492	1.4359	-0.133361	0.893908	NA
ENSG00000082438.18	COBLL1	123.717	-0.0999363	0.186439	-0.536028	0.591939	0.878332
ENSG00000082458.12	DLG3	669.639	-0.0350189	0.0636732	-0.549978	0.582335	0.874931
ENSG00000082482.14	KCNK2	450.728	-0.15293	0.0815341	-1.87566	0.0607024	0.284771
ENSG00000082497.12	SERTAD4	134.9	0.527896	3.7264	0.141664	NA	NA
ENSG00000082512.15	TRAF5	907.811	0.223487	0.0587368	3.80488	0.00014187	0.00277283
ENSG00000082515.18	MRPL22	718.52	-0.0441655	0.0784585	-0.562916	0.573492	0.871387
ENSG00000082516.9	GEMIN5	1170.08	0.0840413	0.0501314	1.67642	0.0936563	0.369217
ENSG00000082556.14	OPRK1	0	NA	NA	NA	NA	NA
ENSG00000082641.16	NFE2L1	4998.48	0.0950725	0.0367998	2.58351	0.00978007	0.0816291
ENSG00000082684.16	SEMA5B	0.319343	-0.147638	2.67878	-0.0551139	0.956048	NA
ENSG00000082701.17	GSK3B	9008.03	-0.0294326	0.0199443	-1.47574	0.140013	0.464446
ENSG00000082781.12	ITGB5	967.106	0.792866	0.058364	13.5848	4.92627e-42	2.08522e-39
ENSG00000082805.21	ERC1	5858.01	0.0526425	0.0337329	1.56057	0.118625	0.424762
ENSG00000082898.19	XPO1	19825.2	0.0498909	0.024559	2.03147	0.042207	0.224442
ENSG00000082929.8	LINC01587	1.57198	-3.03664	1.62061	-1.87376	0.0609631	NA
ENSG00000082996.20	RNF13	1053.26	0.0655847	0.0514714	1.2742	0.202593	0.563041
ENSG00000083067.27	TRPM3	5.65347	0.0212438	0.69324	0.0306443	0.975553	NA
ENSG00000083093.12	PALB2	1940.87	0.0415701	0.0469396	0.885609	0.375829	0.74937
ENSG00000083097.15	DOP1A	1255.43	-0.0543189	0.0475998	-1.14116	0.253804	0.625501
ENSG00000083099.11	LYRM2	2109.44	0.0431086	0.0359775	1.19821	0.230835	0.599842
ENSG00000083123.15	BCKDHB	605.089	-0.14406	0.0791009	-1.82121	0.0685743	0.306557
ENSG00000083168.11	KAT6A	8244.88	0.0619375	0.0321516	1.92642	0.0540522	0.264897
ENSG00000083223.18	TUT7	2677.68	0.171083	0.0366051	4.67373	2.95772e-06	8.87017e-05
ENSG00000083290.20	ULK2	585.467	-0.0789217	0.073303	-1.07665	0.281636	0.658038
ENSG00000083307.12	GRHL2	0	NA	NA	NA	NA	NA
ENSG00000083312.19	TNPO1	14707.3	0.0292523	0.0389498	0.751028	0.452636	0.801521
ENSG00000083444.17	PLOD1	1249.74	-0.0281631	0.06024	-0.467515	0.640131	0.901201
ENSG00000083454.23	P2RX5	120.021	0.0559194	0.199286	0.280599	0.779018	0.955373
ENSG00000083457.12	ITGAE	342.849	0.0361722	0.0926499	0.390418	0.696227	0.922432
ENSG00000083520.15	DIS3	3088.47	-0.0253212	0.0292046	-0.867028	0.385927	0.756247
ENSG00000083535.16	PIBF1	1099.92	0.106193	0.0524684	2.02395	0.0429757	0.227037
ENSG00000083544.16	TDRD3	953.338	0.0399168	0.0534554	0.746731	0.455226	0.804026
ENSG00000083622.8	ENSG00000083622	0	NA	NA	NA	NA	NA
ENSG00000083635.8	NUFIP1	755.651	0.0259909	0.0645879	0.402411	0.687382	0.919213
ENSG00000083642.19	PDS5B	6778.79	0.120239	0.0233708	5.14483	2.67765e-07	9.94219e-06
ENSG00000083720.13	OXCT1	3765.5	-0.0183102	0.0271089	-0.675431	0.499402	0.831801
ENSG00000083750.13	RRAGB	369.6	0.121952	0.101963	1.19604	0.231679	0.600523
ENSG00000083782.8	EPYC	0	NA	NA	NA	NA	NA
ENSG00000083799.18	CYLD	3012.18	-0.0245836	0.0338786	-0.725636	0.468062	0.813151
ENSG00000083807.10	SLC27A5	29.8136	-0.325868	0.377754	-0.862646	0.388332	NA
ENSG00000083812.13	ZNF324	446.815	-0.18294	0.0801176	-2.2834	0.0224071	0.148462
ENSG00000083814.13	ZNF671	131.424	-0.188628	0.174041	-1.08381	0.278449	0.65416
ENSG00000083817.9	ZNF416	233.252	-0.0142434	0.138847	-0.102583	0.918294	0.987749
ENSG00000083828.16	ZNF586	650.642	0.140868	0.0803501	1.75318	0.0795707	0.335914
ENSG00000083838.17	ZNF446	156.98	-0.130538	0.140472	-0.929281	0.352744	0.729766
ENSG00000083844.11	ZNF264	1826.3	-0.0325538	0.0502049	-0.648419	0.516714	0.84142
ENSG00000083845.9	RPS5	2058.63	-0.167446	0.0773219	-2.16557	0.0303442	0.18075
ENSG00000083857.15	FAT1	21721.6	0.110006	0.0296323	3.71236	0.000205339	0.00383618
ENSG00000083896.13	YTHDC1	1307.32	0.898049	0.144123	6.23113	4.63091e-10	2.58894e-08
ENSG00000083937.10	CHMP2B	2492.19	0.183595	0.0481139	3.81584	0.00013572	0.00267378
ENSG00000084070.12	SMAP2	701.482	-0.146952	0.060946	-2.41119	0.0159007	0.117024
ENSG00000084072.17	PPIE	847.78	-0.100303	0.0563812	-1.77902	0.0752359	0.325532
ENSG00000084073.10	ZMPSTE24	3119.47	0.149176	0.0514791	2.89779	0.00375797	0.0392072
ENSG00000084090.14	STARD7	5744.61	0.0254127	0.0322729	0.787433	0.431028	0.785622
ENSG00000084092.7	NOA1	507.798	-0.0258952	0.0838939	-0.308666	0.757576	0.947084
ENSG00000084093.19	REST	6065.17	0.0684596	0.0258627	2.64704	0.00811991	0.070852
ENSG00000084110.11	HAL	9.06867	0.118367	0.700656	0.168938	0.865845	NA
ENSG00000084112.15	SSH1	2649.32	0.085489	0.0329468	2.59476	0.00946579	0.0799064
ENSG00000084207.18	GSTP1	2408	0.0133487	0.0738375	0.180785	0.856536	0.975702
ENSG00000084234.18	APLP2	7294.63	0.0513315	0.0333156	1.54077	0.123374	0.43405
ENSG00000084444.14	FAM234B	566.393	-0.149541	0.0880358	-1.69864	0.0893866	0.359659
ENSG00000084453.17	SLCO1A2	5.55786	-0.96987	0.824418	-1.17643	0.239423	NA
ENSG00000084463.8	WBP11	4030.66	0.0811596	0.028923	2.80606	0.00501517	0.0489136
ENSG00000084623.12	EIF3I	2403.28	0.0156135	0.0431535	0.361812	0.717493	0.930523
ENSG00000084628.10	NKAIN1	2.78127	0.368099	1.11942	0.328832	0.742283	NA
ENSG00000084636.18	COL16A1	372.413	0.714443	0.0965998	7.39591	1.40441e-13	1.19841e-11
ENSG00000084652.16	TXLNA	3393.45	-0.020181	0.0303537	-0.664861	0.506139	0.836881
ENSG00000084674.15	APOB	0	NA	NA	NA	NA	NA
ENSG00000084676.16	NCOA1	1938.03	0.115823	0.0398301	2.90791	0.00363849	0.038366
ENSG00000084693.16	AGBL5	1115.48	-0.101024	0.0589072	-1.71497	0.0863506	0.351587
ENSG00000084710.14	EFR3B	158.548	-0.171854	0.179973	-0.954887	0.339635	0.71771
ENSG00000084731.15	KIF3C	1120.27	-0.0460768	0.0535693	-0.860135	0.389714	0.757816
ENSG00000084733.11	RAB10	4789.72	0.0831791	0.0297482	2.7961	0.00517231	0.0500798
ENSG00000084734.9	GCKR	1.86407	-2.35386	1.43513	-1.64018	0.100969	NA
ENSG00000084754.12	HADHA	3504.91	-0.0394704	0.0357539	-1.10395	0.269616	0.643628
ENSG00000084764.12	MAPRE3	256.115	-0.205775	0.124585	-1.65169	0.0985979	0.380894
ENSG00000084774.14	CAD	1964.46	-0.170782	0.04652	-3.67115	0.000241459	0.00439462
ENSG00000085063.18	CD59	12433	-0.00725963	0.0242993	-0.298759	0.765124	0.949992
ENSG00000085117.12	CD82	541.744	0.352661	0.0802204	4.39615	1.10189e-05	0.000296809
ENSG00000085185.16	BCORL1	872.478	0.131388	0.0552613	2.37758	0.0174269	0.124674
ENSG00000085224.23	ATRX	2.38638	-0.981554	1.20231	-0.816388	0.414278	NA
ENSG00000085231.14	AK6	101.496	2.33005	3.72838	0.62495	0.532004	0.850157
ENSG00000085265.12	FCN1	0	NA	NA	NA	NA	NA
ENSG00000085274.16	MYNN	645.375	0.0466445	0.0645357	0.722771	0.469821	0.814081
ENSG00000085276.19	MECOM	138.789	0.224908	0.202177	1.11243	0.265954	0.639764
ENSG00000085365.18	SCAMP1	3285.95	0.0648552	0.0391669	1.65587	0.0977486	0.379195
ENSG00000085377.15	PREP	1058.34	0.00409712	0.052167	0.0785386	0.9374	0.990908
ENSG00000085382.12	HACE1	1271.94	0.0127969	0.0486742	0.26291	0.79262	0.95834
ENSG00000085415.16	SEH1L	4070.73	-0.07222	0.0336077	-2.14891	0.0316413	0.18587
ENSG00000085433.17	WDR47	771.557	0.016609	0.0709046	0.234245	0.814795	0.96458
ENSG00000085449.15	WDFY1	6448.18	-0.0137227	0.0265298	-0.517256	0.604978	0.884685
ENSG00000085465.13	OVGP1	15.3594	0.33736	0.618052	0.545844	0.585173	NA
ENSG00000085491.17	SLC25A24	1756.33	0.394841	0.27003	1.46222	0.143682	0.471898
ENSG00000085511.20	MAP3K4	1891.76	0.0385252	0.0505489	0.762139	0.445977	0.797413
ENSG00000085514.16	PILRA	9.35513	0.754155	0.584258	1.29079	0.196776	NA
ENSG00000085552.18	IGSF9	3.04549	-0.816056	1.05553	-0.773124	0.439449	NA
ENSG00000085563.15	ABCB1	7.80883	-0.468715	0.621523	-0.75414	0.450765	NA
ENSG00000085644.15	ZNF213	239.734	-0.197383	0.14726	-1.34037	0.180124	0.529367
ENSG00000085662.14	AKR1B1	1622.11	-0.0281123	0.0751015	-0.374323	0.708164	0.927495
ENSG00000085719.13	CPNE3	2842.24	-0.0648481	0.0423299	-1.53197	0.125531	0.437997
ENSG00000085721.13	RRN3	603.461	-0.455209	0.465448	-0.978002	0.328073	0.706147
ENSG00000085733.16	CTTN	4683.53	0.0334947	0.151473	0.221126	0.824994	0.967312
ENSG00000085741.14	WNT11	1.59791	-0.218026	1.56517	-0.139298	0.889215	NA
ENSG00000085760.15	MTIF2	1168.69	0.0640947	0.0483182	1.32651	0.18467	0.537872
ENSG00000085788.14	DDHD2	3442.07	-0.0360995	0.0361301	-0.999152	0.317721	0.696863
ENSG00000085831.16	TTC39A	4.18327	0.977905	1.02395	0.95503	0.339562	NA
ENSG00000085832.18	EPS15	4465.43	0.0543058	0.0388581	1.39754	0.162252	0.50425
ENSG00000085840.13	ORC1	752.82	-0.0425526	0.0622467	-0.683611	0.494221	0.828454
ENSG00000085871.9	MGST2	76.3149	0.0346457	0.23725	0.146031	0.883897	0.982584
ENSG00000085872.15	CHERP	1279.42	-0.0952198	0.0486129	-1.95873	0.0501441	0.252339
ENSG00000085978.22	ATG16L1	831.869	0.960676	0.648921	1.48042	0.138761	0.462587
ENSG00000085982.16	USP40	2019.85	-0.0360842	0.0365886	-0.986216	0.324027	0.702644
ENSG00000085998.15	POMGNT1	988.921	0.0321934	0.0636152	0.506064	0.612812	0.888424
ENSG00000085999.13	RAD54L	1005.12	-0.0546048	0.0849936	-0.642458	0.520576	0.842892
ENSG00000086015.23	MAST2	2439.27	-0.0764799	0.0512287	-1.49291	0.135461	0.457038
ENSG00000086061.16	DNAJA1	4017.21	0.119432	0.0342131	3.49083	0.000481515	0.00767732
ENSG00000086062.13	B4GALT1	1564.8	0.268918	0.0529001	5.0835	3.70552e-07	1.3357e-05
ENSG00000086065.14	CHMP5	1097.78	0.0267388	0.0607655	0.440034	0.659913	0.909367
ENSG00000086102.19	NFX1	946.816	0.0640717	0.0597628	1.0721	0.283675	0.660186
ENSG00000086159.14	AQP6	1.48541	-0.475598	1.36545	-0.348308	0.727609	NA
ENSG00000086189.11	DIMT1	876.141	0.00154498	0.0582583	0.0265195	0.978843	0.996123
ENSG00000086200.17	IPO11	2412.71	0.0535896	0.04348	1.23251	0.217758	0.58277
ENSG00000086205.18	FOLH1	0.171138	-1.1094	3.96156	-0.280042	0.779445	NA
ENSG00000086232.13	EIF2AK1	2736.05	0.0351141	0.0350373	1.00219	0.316251	0.695039
ENSG00000086288.12	NME8	0	NA	NA	NA	NA	NA
ENSG00000086289.13	EPDR1	139.626	-0.224674	0.161258	-1.39326	0.163541	0.506557
ENSG00000086300.17	SNX10	0.14497	0.814151	4.08047	0.199524	0.841853	NA
ENSG00000086475.15	SEPHS1	2314.14	0.0148343	0.0411546	0.360453	0.718508	0.930775
ENSG00000086504.18	MRPL28	401.168	-0.0616459	0.0906801	-0.679818	0.49662	0.830338
ENSG00000086506.3	HBQ1	0	NA	NA	NA	NA	NA
ENSG00000086544.4	ITPKC	106.934	-0.039347	0.194885	-0.201899	0.839996	0.97226
ENSG00000086548.9	CEACAM6	0	NA	NA	NA	NA	NA
ENSG00000086570.13	FAT2	3.58683	0.65394	0.876153	0.746377	0.45544	NA
ENSG00000086589.12	RBM22	1465.03	0.0862722	0.0416319	2.07226	0.0382408	0.209596
ENSG00000086598.11	TMED2	6732.74	0.11061	0.0300734	3.67801	0.00023506	0.00429928
ENSG00000086619.15	ERO1B	208.792	0.188732	0.143515	1.31507	0.188487	0.541692
ENSG00000086666.19	ZFAND6	1670.12	0.0604308	0.0414071	1.45943	0.144446	0.473337
ENSG00000086696.11	HSD17B2	16.0604	-0.495748	0.462507	-1.07187	0.283778	NA
ENSG00000086712.13	TXLNG	1153.03	0.065271	0.053806	1.21308	0.225099	0.592439
ENSG00000086717.19	PPEF1	0.666838	-1.62384	2.06436	-0.786605	0.431513	NA
ENSG00000086730.17	LAT2	12.5132	0.460523	0.593888	0.775437	0.438081	NA
ENSG00000086758.17	HUWE1	22933.4	0.0493388	0.0308055	1.60162	0.109239	0.40487
ENSG00000086827.9	ZW10	996.84	0.0340371	0.0645727	0.527113	0.598115	0.881261
ENSG00000086848.15	ALG9	1007.27	0.0388265	0.0525118	0.739387	0.459672	0.806994
ENSG00000086967.10	MYBPC2	0	NA	NA	NA	NA	NA
ENSG00000086991.13	NOX4	16.5774	1.80409	0.515782	3.49777	0.000469171	NA
ENSG00000087008.16	ACOX3	406.974	-0.142698	0.123897	-1.15175	0.249424	0.620941
ENSG00000087053.20	MTMR2	1996.96	-0.0257161	0.0489445	-0.525413	0.599296	0.881825
ENSG00000087074.9	PPP1R15A	2962.42	-0.112734	0.045054	-2.5022	0.0123424	0.0970811
ENSG00000087076.9	HSD17B14	66.9705	-0.218581	0.22006	-0.99328	0.320574	0.698632
ENSG00000087077.14	TRIP6	758.658	-0.156786	0.10578	-1.4822	0.138288	0.461529
ENSG00000087085.16	ACHE	9.53224	0.340104	0.620112	0.548455	0.583379	NA
ENSG00000087086.15	FTL	8305.2	-0.0750784	0.0644021	-1.16578	0.243705	0.614008
ENSG00000087087.20	SRRT	2926.24	0.0401591	0.0507068	0.791988	0.428368	0.783587
ENSG00000087088.21	BAX	819.842	-0.211564	0.0891944	-2.37195	0.0176947	0.125972
ENSG00000087095.13	NLK	1378.23	0.0740262	0.0523205	1.41486	0.157109	0.495788
ENSG00000087111.22	PIGS	1252.88	-0.0200533	0.0510669	-0.392686	0.694551	0.922005
ENSG00000087116.17	ADAMTS2	175.623	-0.284431	0.146671	-1.93924	0.0524722	0.259645
ENSG00000087128.10	TMPRSS11E	0.183122	0.814151	3.9015	0.208677	0.834701	NA
ENSG00000087152.16	ATXN7L3	1154.76	0.0182183	0.0568778	0.320307	0.748736	0.94359
ENSG00000087157.19	PGS1	624.874	-0.00468652	0.0770318	-0.0608387	0.951488	0.991998
ENSG00000087191.14	PSMC5	3298.57	0.0366541	0.0338224	1.08372	0.278487	0.65416
ENSG00000087206.17	UIMC1	1246.62	0.0612074	0.0445179	1.37489	0.169165	0.513383
ENSG00000087237.12	CETP	2.70558	0.227596	1.18753	0.191655	0.848013	NA
ENSG00000087245.13	MMP2	1465.36	0.936355	0.0449526	20.8298	2.32402e-96	4.30379e-93
ENSG00000087250.9	MT3	0.35073	-2.00869	3.58841	-0.559773	0.575634	NA
ENSG00000087253.13	LPCAT2	1.98002	-0.135855	1.61166	-0.0842949	0.932822	NA
ENSG00000087258.17	GNAO1	940.169	0.161209	0.0613859	2.62617	0.00863529	0.0743357
ENSG00000087263.17	OGFOD1	1390.01	-0.0153408	0.0498219	-0.307914	0.758148	0.947126
ENSG00000087266.18	SH3BP2	1734.17	-0.0165035	0.0591386	-0.279065	0.780195	0.955459
ENSG00000087269.16	NOP14	1604.06	0.065898	0.0439368	1.49984	0.133656	0.453739
ENSG00000087274.19	ADD1	8776.13	-0.0215464	0.025765	-0.836268	0.403004	0.767378
ENSG00000087299.12	L2HGDH	932.128	0.0642997	0.0605015	1.06278	0.287882	0.66443
ENSG00000087301.9	TXNDC16	717.535	0.102848	0.0607138	1.69399	0.0902681	0.361284
ENSG00000087302.9	RTRAF	3362.21	0.0906738	0.0524969	1.72722	0.0841281	0.346307
ENSG00000087303.19	NID2	730.03	-0.220394	0.0889186	-2.47861	0.0131897	0.101827
ENSG00000087338.5	GMCL1	1062.22	0.00933315	0.0689017	0.135456	0.892251	0.98409
ENSG00000087365.16	SF3B2	6974.26	0.00845723	0.029109	0.290537	0.771405	0.951615
ENSG00000087448.11	KLHL42	2737.78	-0.058448	0.041487	-1.40882	0.158887	0.499054
ENSG00000087460.29	GNAS	23399.9	0.0646004	0.027317	2.36484	0.0180377	0.127677
ENSG00000087470.21	DNM1L	3883.04	0.0766032	0.0271629	2.82014	0.00480023	0.0471588
ENSG00000087494.16	PTHLH	25.0443	0.682909	0.394649	1.73042	0.0835551	NA
ENSG00000087495.17	PHACTR3	0.148205	0.814151	4.08047	0.199524	0.841853	NA
ENSG00000087502.19	ERGIC2	2967.18	0.099262	0.0332065	2.98924	0.00279676	0.0312709
ENSG00000087510.7	TFAP2C	0.171138	-1.1094	3.96156	-0.280042	0.779445	NA
ENSG00000087586.18	AURKA	4106.11	-0.0116867	0.0318594	-0.36682	0.713753	0.928277
ENSG00000087589.17	CASS4	21.9219	-0.91353	0.426488	-2.14199	0.0321947	NA
ENSG00000087842.11	PIR	53.8436	0.0217864	0.290235	0.0750648	0.940163	0.991116
ENSG00000087884.16	AAMDC	197.101	0.025045	0.13802	0.181459	0.856007	0.975702
ENSG00000087903.13	RFX2	369.869	-0.166871	0.0864355	-1.93058	0.0535348	0.263232
ENSG00000087995.16	METTL2A	950.275	-0.00647316	0.0557105	-0.116193	0.9075	0.985977
ENSG00000088002.12	SULT2B1	1.21384	-1.45492	1.68355	-0.864197	0.38748	NA
ENSG00000088035.18	ALG6	409.834	0.064238	0.0979009	0.656153	0.511725	0.840417
ENSG00000088038.20	CNOT3	1166.26	0.0556847	0.0586005	0.950244	0.341989	0.719363
ENSG00000088053.11	GP6	0.476297	2.29665	2.05268	1.11886	0.263202	NA
ENSG00000088179.9	PTPN4	1237.31	0.0403962	0.0525061	0.769363	0.441678	0.79257
ENSG00000088205.13	DDX18	3673.8	-0.0103017	0.0339062	-0.30383	0.761257	0.948066
ENSG00000088247.19	KHSRP	6727.98	-0.00715897	0.0323172	-0.221522	0.824686	0.967229
ENSG00000088256.9	GNA11	2677.16	-0.0246993	0.0351767	-0.702149	0.482586	0.820714
ENSG00000088280.21	ASAP3	113.044	-0.359161	1.64035	-0.218954	0.826686	0.968033
ENSG00000088298.13	EDEM2	445.236	-0.0788825	0.0984812	-0.80099	0.423138	0.779667
ENSG00000088305.19	DNMT3B	405.197	-0.192587	0.0872855	-2.20641	0.0273555	0.169428
ENSG00000088320.4	REM1	0	NA	NA	NA	NA	NA
ENSG00000088325.16	TPX2	15040.3	0.0145017	0.018503	0.783747	0.433189	0.787254
ENSG00000088340.18	FER1L4	1.46498	3.91352	3.26165	1.19986	0.230195	NA
ENSG00000088356.6	PDRG1	426.744	-0.0666151	0.112209	-0.59367	0.552733	0.860299
ENSG00000088367.23	EPB41L1	2505.2	-0.114589	0.037028	-3.09465	0.00197047	0.0237337
ENSG00000088386.17	SLC15A1	1.16081	1.17667	1.63482	0.719753	0.471677	NA
ENSG00000088387.22	DOCK9	3994.47	0.0417111	0.0347003	1.20204	0.229348	0.597467
ENSG00000088448.14	ANKRD10	1453.72	0.05699	0.0433019	1.31611	0.188137	0.541439
ENSG00000088451.11	TGDS	204.65	-0.000870687	0.127458	-0.00683117	0.99455	0.998802
ENSG00000088538.13	DOCK3	555.919	-0.0499615	0.0880219	-0.567603	0.570304	0.870119
ENSG00000088543.15	C3orf18	187.695	-0.460285	0.154136	-2.98624	0.00282434	0.0315062
ENSG00000088682.14	COQ9	316.285	-0.00299343	0.107978	-0.0277225	0.977883	0.996034
ENSG00000088726.16	TMEM40	26.6384	-0.553591	0.504347	-1.09764	0.272362	NA
ENSG00000088727.14	KIF9	71.0585	-0.357679	0.236253	-1.51396	0.130035	0.446044
ENSG00000088756.13	ARHGAP28	272.343	-0.291278	0.106627	-2.73176	0.00629974	0.0587354
ENSG00000088766.12	CRLS1	628.847	0.108522	0.131146	0.82749	0.407959	0.770613
ENSG00000088782.5	DEFB127	0	NA	NA	NA	NA	NA
ENSG00000088808.18	PPP1R13B	598.096	0.064067	0.0730563	0.876953	0.380512	0.753144
ENSG00000088812.18	ATRN	5982.9	0.086003	0.0246344	3.49118	0.000480897	0.00767726
ENSG00000088826.18	SMOX	195.414	0.177594	0.128629	1.38066	0.167382	0.511714
ENSG00000088827.14	SIGLEC1	2.08323	0.0115992	1.26855	0.00914367	0.992705	NA
ENSG00000088832.18	FKBP1A	9853.31	0.00994911	0.0369922	0.268952	0.787967	0.957584
ENSG00000088833.18	NSFL1C	2876.05	0.028635	0.0358166	0.79949	0.424006	0.779846
ENSG00000088836.14	SLC4A11	185.635	-0.120296	0.153141	-0.785522	0.432148	0.786291
ENSG00000088854.13	DNAAF9	1913.01	-0.049715	0.0413228	-1.20309	0.228942	0.59704
ENSG00000088876.13	ZNF343	546.17	0.0199205	0.114926	0.173333	0.86239	0.977434
ENSG00000088881.22	EBF4	67.641	-0.0998202	0.220903	-0.451873	0.65136	0.905669
ENSG00000088882.8	CPXM1	23.3724	-0.182346	0.420565	-0.433573	0.664599	NA
ENSG00000088888.18	MAVS	9645.03	-0.0337753	0.0267912	-1.26069	0.207421	0.569168
ENSG00000088899.16	LZTS3	598.737	-0.403038	0.0665117	-6.05966	1.36406e-09	7.06594e-08
ENSG00000088926.15	F11	0.171138	-1.1094	3.96156	-0.280042	0.779445	NA
ENSG00000088930.8	XRN2	5932.69	0.0727325	0.0237984	3.05619	0.0022417	0.0262952
ENSG00000088970.16	KIZ	645.422	0.0315792	0.0675925	0.4672	0.640357	0.901201
ENSG00000088986.11	DYNLL1	2230.63	-0.0116924	0.0475827	-0.245729	0.805892	0.963598
ENSG00000088992.18	TESC	0.494708	-1.03653	2.16061	-0.479741	0.631412	NA
ENSG00000089006.17	SNX5	5126.43	0.0250632	0.0292696	0.856287	0.391839	0.759621
ENSG00000089009.16	RPL6	9453.57	0.0433311	0.0403061	1.07505	0.282352	0.658593
ENSG00000089012.14	SIRPG	8.431	-0.727846	0.607678	-1.19775	0.231015	NA
ENSG00000089022.15	MAPKAPK5	1606.06	0.041182	0.0494832	0.832243	0.405272	0.769041
ENSG00000089041.17	P2RX7	227.767	-0.286756	0.117042	-2.45001	0.0142851	0.108087
ENSG00000089048.15	ESF1	2449.2	0.0857072	0.0325666	2.63175	0.00849457	0.0732665
ENSG00000089050.16	RBBP9	2010.73	-0.0204716	0.0369601	-0.553885	0.579658	0.873549
ENSG00000089053.13	ANAPC5	2648.21	-0.0546895	0.0332019	-1.64718	0.0995208	0.383061
ENSG00000089057.15	SLC23A2	2422.73	0.0161307	0.0346173	0.465973	0.641235	0.901435
ENSG00000089060.12	SLC8B1	577.272	0.100308	0.0682198	1.47037	0.141462	0.467186
ENSG00000089063.16	TMEM230	2624.6	-0.0305385	0.0555486	-0.549762	0.582483	0.874931
ENSG00000089091.17	DZANK1	488.27	0.0626284	0.0802918	0.78001	0.435385	0.788971
ENSG00000089094.20	KDM2B	1416.01	-0.170682	0.045666	-3.73762	0.000185772	0.00351946
ENSG00000089101.19	CFAP61	2.20275	1.66846	1.66666	1.00108	0.316787	NA
ENSG00000089116.4	LHX5	0.29641	1.63479	3.64969	0.447925	0.654207	NA
ENSG00000089123.16	TASP1	413.6	0.0287973	0.088138	0.326729	0.743873	0.941133
ENSG00000089127.15	OAS1	130.285	0.675974	0.165598	4.08201	4.46481e-05	0.00102871
ENSG00000089154.11	GCN1	3828.88	-0.0495291	0.0388369	-1.27531	0.202199	0.56255
ENSG00000089157.16	RPLP0	9117	-0.116979	0.0333833	-3.5041	0.000458145	0.00736163
ENSG00000089159.17	PXN	4444.17	-0.0449743	0.0304731	-1.47587	0.13998	0.464446
ENSG00000089163.4	SIRT4	13.812	0.190051	0.476221	0.39908	0.689834	NA
ENSG00000089169.15	RPH3A	1.54697	-3.04331	1.56073	-1.94994	0.0511839	NA
ENSG00000089177.20	KIF16B	1334.12	0.0862127	0.0435776	1.97837	0.0478867	0.244214
ENSG00000089195.15	TRMT6	1367.48	0.0951109	0.0447972	2.12314	0.033742	0.193081
ENSG00000089199.10	CHGB	9.28476	0.360991	0.676858	0.533333	0.593803	NA
ENSG00000089220.5	PEBP1	4337.63	-0.0549813	0.0399428	-1.3765	0.168667	0.512891
ENSG00000089225.20	TBX5	0.319343	-0.147638	2.67878	-0.0551139	0.956048	NA
ENSG00000089234.16	BRAP	954.031	0.024497	0.0559759	0.437634	0.661651	0.909563
ENSG00000089248.7	ERP29	1656.12	-0.00688267	0.0427641	-0.160945	0.872137	0.97909
ENSG00000089250.20	NOS1	0.289939	1.60829	3.65335	0.440223	0.659776	NA
ENSG00000089280.20	FUS	12088.7	0.0269168	0.0223085	1.20657	0.227598	0.59526
ENSG00000089289.16	IGBP1	719.073	-0.0388319	0.0707964	-0.548501	0.583348	0.875215
ENSG00000089327.15	FXYD5	1757.39	-0.12781	0.0505285	-2.52947	0.0114235	0.0917786
ENSG00000089335.22	ZNF302	1285.62	0.111781	0.0557903	2.00359	0.045114	0.234276
ENSG00000089351.15	GRAMD1A	428.992	-0.00406452	0.102199	-0.0397705	0.968276	0.994838
ENSG00000089356.19	FXYD3	0	NA	NA	NA	NA	NA
ENSG00000089472.18	HEPH	2.81137	-0.327528	1.15512	-0.283544	0.77676	NA
ENSG00000089486.17	CDIP1	139.369	-0.085878	0.217475	-0.394887	0.692926	0.9216
ENSG00000089505.18	CMTM1	85.7237	-0.129124	0.250978	-0.514483	0.606915	0.885766
ENSG00000089558.9	KCNH4	0.784255	0.359379	2.09085	0.171882	0.86353	NA
ENSG00000089597.18	GANAB	11467.6	0.00735897	0.0268897	0.273672	0.784336	0.957004
ENSG00000089639.11	GMIP	230.252	-0.141519	0.148123	-0.955412	0.33937	0.717689
ENSG00000089682.18	RBM41	2190.16	0.162295	0.0436938	3.71437	0.000203712	0.00381542
ENSG00000089685.15	BIRC5	3464.8	-0.0800908	0.0373985	-2.14155	0.0322298	0.187986
ENSG00000089692.9	LAG3	30.5822	0.0172138	0.324552	0.0530386	0.957701	NA
ENSG00000089693.11	MLF2	2676.99	-0.0516305	0.063363	-0.814836	0.415166	0.774451
ENSG00000089723.10	OTUB2	33.7306	0.435951	0.373365	1.16763	0.242957	NA
ENSG00000089737.19	DDX24	526.459	-0.696891	0.87971	-0.792183	0.428254	0.783572
ENSG00000089775.12	ZBTB25	1336.8	0.0635771	0.0577651	1.10061	0.271064	0.645423
ENSG00000089818.18	NECAP1	985.661	-0.00895291	0.0522773	-0.171258	0.864021	0.977802
ENSG00000089820.17	ARHGAP4	11.2797	-0.420308	0.532209	-0.789744	0.429677	NA
ENSG00000089847.13	ANKRD24	5.92544	-0.00932879	0.772178	-0.0120811	0.990361	NA
ENSG00000089876.12	DHX32	615.054	0.065335	0.0922324	0.708373	0.478713	0.818935
ENSG00000089902.10	RCOR1	1631.2	0.0287861	0.050118	0.574365	0.565721	0.868341
ENSG00000089916.18	GPATCH2L	3487.96	0.0317752	0.0356117	0.892269	0.372249	0.746736
ENSG00000090006.18	LTBP4	724.52	-0.0883	0.0738352	-1.19591	0.231733	0.600523
ENSG00000090013.11	BLVRB	196.235	-0.00460985	0.135934	-0.0339124	0.972947	0.994838
ENSG00000090020.11	SLC9A1	1081.04	-0.00728114	0.0610805	-0.119206	0.905112	0.985163
ENSG00000090054.16	SPTLC1	3254.74	0.0967733	0.0364994	2.65137	0.00801666	0.0701932
ENSG00000090060.19	PAPOLA	7946.59	0.0307685	0.0306563	1.00366	0.315541	0.694097
ENSG00000090061.17	CCNK	2290.84	0.0557986	0.045826	1.21762	0.223369	0.590509
ENSG00000090097.22	PCBP4	585.61	-0.183251	0.0672371	-2.72545	0.00642148	0.0594892
ENSG00000090104.12	RGS1	0	NA	NA	NA	NA	NA
ENSG00000090238.12	YPEL3	3.93565	1.44833	0.935198	1.54869	0.121457	NA
ENSG00000090263.16	MRPS33	373.096	-0.105342	0.11832	-0.890319	0.373295	0.747043
ENSG00000090266.13	NDUFB2	447.199	-0.23098	0.106057	-2.17788	0.0294149	0.177291
ENSG00000090273.14	NUDC	2071.61	0.0049201	0.0406796	0.120947	0.903733	0.985163
ENSG00000090316.16	MAEA	1375.81	-0.0502683	0.0479742	-1.04782	0.294722	0.671748
ENSG00000090339.9	ICAM1	548.455	0.173241	0.0832378	2.08128	0.0374082	0.206569
ENSG00000090372.15	STRN4	1684.02	-0.0209326	0.0702456	-0.297992	0.765709	0.950295
ENSG00000090376.11	IRAK3	446.38	-0.0506193	0.0824296	-0.614091	0.539155	0.853043
ENSG00000090382.7	LYZ	1.77984	-1.26076	1.58677	-0.794544	0.426879	NA
ENSG00000090402.8	SI	0	NA	NA	NA	NA	NA
ENSG00000090432.7	MUL1	530.494	-0.117276	0.0846516	-1.38539	0.165932	0.509732
ENSG00000090447.12	TFAP4	245.813	-0.128547	0.147194	-0.873312	0.382493	0.754043
ENSG00000090470.15	PDCD7	735.133	-0.012523	0.0618291	-0.202543	0.839492	0.97226
ENSG00000090487.11	SPG21	1546.42	0.0649093	0.046555	1.39425	0.163242	0.505949
ENSG00000090512.12	FETUB	0	NA	NA	NA	NA	NA
ENSG00000090520.12	DNAJB11	1696.85	0.114499	0.0467221	2.45064	0.0142604	0.107955
ENSG00000090530.10	P3H2	175.073	-0.34502	0.159809	-2.15896	0.0308535	0.182927
ENSG00000090534.20	THPO	1.17805	0.298875	1.61808	0.18471	0.853456	NA
[truncated: 68,726 more rows]

## Sheet: DMEM_vs_DMEM_AF
gene_id	gene_name	baseMean	log2FoldChange	lfcSE	stat	pvalue	padj
[truncated: 70,611 more rows]

## Sheet: DMEM_vs_DMEM_TGFb
gene_id	gene_name	baseMean	log2FoldChange	lfcSE	stat	pvalue	padj
[truncated: 70,611 more rows]

[truncated: 2 more sheets: DMEM_TGFb_vs_DMEM_TGFb_AF, DMEM_TGFb_vs_DMEM_TGFb_A8301]
