# Supplementary material for: Amniotic fluid reduces liver fibrosis by attenuating hepatic stellate cell activation
Source: Stem Cells Transl Med. 2025 Jul 7;14(7):szaf026. doi: 10.1093/stcltm/szaf026 (PMC12232411; doi:10.1093/stcltm/szaf026)
Supplement: szaf026_suppl_Supplementary_Tables_S3 [file szaf026_suppl_supplementary_tables_s3.xlsx]

## Sheet: Sheet1
ProteinID	D-2_original_intensity	D-3_original_intensity	D-1_original_intensity	DAF-2_original_intensity	DAF-3_original_intensity	DAF-1_original_intensity	DT-2_original_intensity	DT-3_original_intensity	DT-1_original_intensity	DTA83-2_original_intensity	DTA83-3_original_intensity	DTA83-1_original_intensity	DTAF-2_original_intensity	DTAF-3_original_intensity	DTAF-1_original_intensity			L2FCs and P val	Protein ID	Gene Name	D_vs_DAF_log2 fold change	D_vs_DT_log2 fold change	D_vs_DTA83_log2 fold change	DT_vs_DTA83_log2 fold change	DT_vs_DTAF_log2 fold change	D_vs_DAF_p.val	D_vs_DT_p.val	D_vs_DTA83_p.val	DT_vs_DTA83_p.val	DT_vs_DTAF_p.val	D_vs_DAF_p.adj	D_vs_DT_p.adj	D_vs_DTA83_p.adj	DT_vs_DTA83_p.adj	DT_vs_DTAF_p.adj			Protein ID	Gene Name	L2FC_DAF_vs_D	Pval_DA_vs_D	p.adj_DAF_vs_D	L2FC_DT_vs_D	D_vs_DT_p.val	D_vs_DT_p.adj	L2FC_DTAF_vs_DT	DT_vs_DTAF_p.val	DT_vs_DTAF_p.adj	L2FC_DTA83_vs_DT
NUDT4B	17.7872	17.4867	17.2944	17.4736	17.5295	16.6957	17.6748	17.8608	17.3182	17.2981	16.8654	16.4049	17.2398	17.6626	17.1117				A0A024RBG1	NUDT4B	0.29	-0.0952	0.667	0.762	0.28	0.279	0.717	0.0214	0.0104	0.295	0.57	0.85	0.0812	0.0433	0.536			P08133	ANXA6	-0.114	0.0126	0.107	-0.0963	0.0293	0.13	-1.11	1.61e-13	1.22e-09	-0.924
SMIM26	19.0873	18.1539	18.4577	18.8001	18.8434	NA	18.7025	NA	18.0809	19.0389	18.8741	18.086	NA	18.4721	20.1982				A0A096LP55	UQCRHL	0.393	0.0147	0.812	0.797	0.074	0.00768	0.909	1.69e-05	2.05e-05	0.567	0.0781	0.956	0.000481	0.000464	0.77			P20908	COL5A1	-3.48	8.53e-12	3.23e-08	2.31	1.89e-09	3.31e-07	-3.57	6.18e-12	1.56e-08	-0.901
UQCRHL	17.9357	18.2926	17.7776	17.5911	17.5875	17.6473	18.1427	17.9513	17.8679	17.1381	17.2182	17.2148	17.9307	17.9912	17.818				A1L188	NDUFAF8	0.017	0.0446	0.914	0.869	0.297	0.922	0.798	0.000109	0.000175	0.105	0.97	0.896	0.00187	0.00212	0.29			P02768	ALB	1	1.03e-08	8.67e-06	-0.533	1.73e-05	0.000582	1.81	4.45e-12	1.56e-08	-1.6
GATD3B	22.1762	22.3398	22.0503	22.1807	22.1848	21.9931	22.0168	22.0745	21.928	22.0614	22.1533	21.9746	22.0103	21.9997	21.9439				A1L390	PLEKHG3	-0.37	-0.0906	-0.538	-0.447	-0.475	0.000335	0.266	8.23e-06	5.62e-05	3.03e-05	0.0111	0.494	0.000276	0.000959	0.00114			P41134	ID1	-0.103	0.163	0.434	1.07	3.19e-08	3.4e-06	-2.15	1.3e-11	1.98e-08	-3.96
TTC26	18.1825	18.0376	17.5401	18.3884	18.3137	18.163	18.1621	18.308	17.9334	18.1205	18.0666	18.0106	18.312	18.3157	18.0803				A2RTX5	TARSL2	-0.237	-0.868	-0.501	0.367	0.516	0.0149	8.61e-08	4.23e-05	0.000754	3.18e-05	0.118	8.23e-06	0.000946	0.0063	0.00119			P12111	COL6A3	-0.803	5.75e-12	3.23e-08	0.703	3.37e-11	1.11e-08	-0.755	1.31e-11	1.98e-08	-0.293
UBA6	21.4751	21.3629	21.3015	21.4177	21.3256	21.4143	21.5296	21.4648	21.5196	21.3907	21.3938	21.3608	21.3579	21.3468	21.4407				A2VDJ0	TMEM131L	-0.784	0.23	-0.12	-0.35	-0.866	2.41e-05	0.0824	0.341	0.00694	2.7e-06	0.002	0.246	0.532	0.0325	0.000191			P29279	CCN2	0.091	0.212	0.492	1.58	2.61e-12	1.97e-09	-1.34	2.44e-11	3.08e-08	-1.73
ESYT2	22.6442	22.6747	22.8248	22.6396	22.6556	22.7331	22.6037	22.5781	22.6351	22.6079	22.6076	22.6423	22.5853	22.5855	22.6134				A6ND36	FAM83G	-0.107	-0.692	-0.0455	0.646	0.334	0.352	2.4e-05	0.688	4.8e-05	0.00969	0.637	0.000761	0.81	0.000846	0.0619			Q14511	NEDD9	0.0974	0.316	0.603	1.2	5.04e-09	7.33e-07	-1.76	3.4e-11	3.67e-08	-1.79
MED19	17.1921	17.343	17.823	17.5411	17.7819	17.5195	17.753	17.4684	18.1206	17.7216	17.7832	17.899	17.8133	17.8126	17.8599				A6NIX2	WTIP	-0.641	-0.307	0.486	0.793	-0.0978	0.172	0.497	0.318	0.0444	0.757	0.444	0.707	0.507	0.125	0.889			P24385	CCND1	-0.563	9.24e-07	0.000184	0.0587	0.399	0.623	-1.24	4.41e-11	4.17e-08	-0.613
UHRF1BP1L	17.6982	17.8859	17.8885	18.1129	18.0248	17.9153	17.9227	17.8633	17.7259	18.0284	18.0161	17.8687	17.8309	18.0107	17.8158				A6NKD9	CCDC85C	-0.094	-0.00198	0.0863	0.0883	0.0698	0.483	0.988	0.519	0.51	0.601	0.738	0.994	0.689	0.672	0.793			P12259	F5	-0.254	0.00681	0.074	-0.378	0.000337	0.00604	-1.41	7.83e-11	6.59e-08	-1.14
SHTN1	19.7367	19.6429	19.7744	19.7473	19.6714	19.7578	19.6613	19.649	19.8323	19.597	19.668	19.5464	19.6085	19.5209	19.6484				A6NKF1	SAC3D1	0.0919	0.0717	0.44	0.369	0.225	0.444	0.549	0.0021	0.00705	0.0742	0.708	0.742	0.016	0.0329	0.232			Q9H910	JPT2	-0.0101	0.895	0.962	0.749	1.1e-07	9.55e-06	-1.22	2.18e-10	1.65e-07	-0.489
TMEM223	19.4958	19.4698	18.9325	19.4947	19.6855	19.6632	19.5285	19.496	19.5328	19.8003	19.7041	19.3576	19.8507	19.7383	19.4381				A8MT19	RHPN2P1	-0.0251	-0.102	0.321	0.422	0.274	0.875	0.527	0.0597	0.0174	0.102	0.952	0.728	0.165	0.0637	0.285			Q96FE7	PIK3IP1	-0.795	5.69e-07	0.000139	1.8	1.7e-11	6.41e-09	-1.47	2.5e-10	1.72e-07	-0.873
ARHGAP10	22.1752	21.4079	22.2969	21.7798	21.5762	21.9944	21.9738	21.8671	22.0606	22.0657	22.0951	22.2685	22.2837	21.9034	22.0547				A8MVW0	FAM171A2	0.291	0.115	-0.182	-0.297	-0.00521	0.00502	0.208	0.0569	0.00442	0.953	0.0618	0.431	0.16	0.0234	0.977			P02452	COL1A1	-1.45	2.46e-08	1.74e-05	1.29	1.06e-07	9.52e-06	-2.04	3.12e-10	1.97e-07	-0.773
ILVBL	19.3029	19.3504	19.0406	19.1843	18.9818	19.0845	19.0962	18.993	19.02	19.2444	19.1869	19.1832	19.0293	19.076	19.084				A8MWD9	SNRPGP15	0.315	0.438	2.13	1.69	0.616	0.516	0.376	0.00577	0.0292	0.255	0.764	0.604	0.0325	0.0932	0.492			P09525	ANXA4	0.121	0.0242	0.157	0.14	0.0111	0.0696	-0.734	4.6e-10	2.68e-07	-0.702
NDUFAF8	18.0909	17.8795	17.7352	18.2067	17.7158	17.7319	17.6483	17.898	18.0254	17.1493	16.9697	16.8448	17.3949	17.8366	17.4502				B0YJ81	HACD1	0.263	0.709	-0.363	-1.07	-0.659	0.155	0.00123	0.0574	2.84e-05	0.00216	0.423	0.0152	0.161	0.000572	0.0228			P02462	COL4A1	-0.598	5.73e-06	0.000747	0.963	2.01e-08	2.26e-06	-1.27	5.52e-10	2.98e-07	-0.971
PLEKHG3	17.4531	17.7422	17.4876	17.8573	17.9398	17.9949	17.6936	17.5608	17.7005	18.1045	18.1372	18.0542	18.1165	18.2042	18.0599				C9J798	RASA4B	0.25	-0.0675	0.107	0.174	0.461	0.00795	0.417	0.208	0.0491	5.7e-05	0.08	0.64	0.385	0.134	0.00184			Q02952	AKAP12	0.219	1.36e-05	0.00139	0.181	9.33e-05	0.00222	0.496	7.06e-10	3.56e-07	0.0746
SH3PXD2B	20.7393	20.8154	20.6737	20.5719	20.666	20.7009	20.6806	20.6412	20.7017	20.6164	20.6721	20.6618	20.604	20.6464	20.5982				C9JLW8	MCRIP1	-0.523	-0.285	-0.42	-0.135	0.148	0.00441	0.0857	0.0165	0.396	0.354	0.0569	0.252	0.068	0.569	0.596			P05121	SERPINE1	0.493	1.36e-06	0.000238	1.47	1.19e-12	1.4e-09	-0.889	9.35e-10	4.16e-07	-1.6
FRMD3	20.533	19.4519	20.3177	19.9001	20.1378	20.1477	20.2257	20.3592	20.3449	19.1636	19.9403	19.8705	19.3786	19.6184	19.6548				G9CGD6	CNK3/IPCEF1	0.159	1.05	0.115	-0.937	-0.566	0.605	0.0039	0.706	0.00813	0.115	0.816	0.0338	0.823	0.0362	0.308			Q9ULE3	DENND2A	0.0908	0.232	0.515	-0.441	3.12e-05	0.000943	1.06	8.79e-10	4.16e-07	1.66
NBAS	19.9516	19.8083	19.8429	19.8883	19.8473	19.963	19.9233	19.8745	19.8281	19.8662	19.8147	19.8124	19.7968	19.84	19.831				O00115	DNASE2	0.212	0.1	-0.314	-0.414	0.00658	5.96e-05	0.0175	8.25e-07	2.87e-08	0.862	0.00347	0.0944	5.33e-05	3.14e-06	0.94			O60462	NRP2	-0.151	0.0916	0.322	1.7	1.14e-11	5.05e-09	-1.16	1.64e-09	6.9e-07	-1.4
TARSL2	17.2785	17.4351	17.3565	17.6093	17.5787	17.5927	18.2722	18.3916	18.0103	17.8223	17.9939	17.7582	17.7625	17.7475	17.617				O00124	UBXN8	0.7	0.531	-0.087	-0.618	-0.795	0.0623	0.122	0.787	0.0196	0.00514	0.261	0.311	0.881	0.0698	0.0396			Q86SJ2	AMIGO2	-0.728	2.69e-05	0.00211	2.11	6.44e-11	1.74e-08	-1.63	1.86e-09	7.39e-07	-1.36
FAM234B	19.2267	19.2878	19.3098	19.3011	19.3396	19.2106	19.2432	18.9815	19.2381	19.331	19.2963	19.2194	19.1765	19.2068	19.3				O00142	TK2	0.139	0.356	0.84	0.483	0.0725	0.297	0.0148	1.38e-05	0.0021	0.58	0.587	0.0849	0.000411	0.0136	0.778			Q9HD67	MYO10	-0.412	6.73e-05	0.00374	1.35	4.1e-11	1.21e-08	-0.964	3.48e-09	1.32e-06	-0.931
TMEM131L	NA	16.3757	16.295	17.05	17.0941	17.215	16.0788	16.2128	16.0255	16.5882	16.5404	16.2387	17.0637	17.0253	16.827				O00148	DDX39A	0.0712	-0.00994	0.422	0.432	0.214	0.519	0.928	0.00159	0.00132	0.0672	0.765	0.964	0.0133	0.00952	0.218			P07355	ANXA2	0.12	0.0532	0.241	0.0584	0.323	0.553	-0.739	4.14e-09	1.45e-06	-0.644
VWA8	19.6488	19.7079	19.8822	19.9013	19.8618	19.9223	19.6713	19.6948	19.7649	19.6172	19.7012	19.7473	19.7417	19.5665	19.7586				O00151	PDLIM1	0.163	0.112	0.443	0.331	0.137	0.00743	0.0498	7.46e-07	1.91e-05	0.0198	0.0767	0.182	4.92e-05	0.000445	0.0999			P42702	LIFR	-0.175	0.12	0.373	-1.7	2.59e-10	5.94e-08	1.37	4.22e-09	1.45e-06	2.19
SBNO1	19.4567	19.7314	19.8003	19.9412	19.9151	19.9106	19.5442	19.567	19.8467	19.684	19.7534	19.6348	19.9176	20.0216	20.0036				O00182	LGALS9	0.0564	0.279	1.34	1.06	0.738	0.823	0.28	0.0001	0.000804	0.0102	0.935	0.51	0.00177	0.00659	0.064			O75131	CPNE3	0.225	0.017	0.128	0.251	0.00915	0.0613	-1.07	4.53e-09	1.49e-06	-1.52
GTPBP10	19.2716	19.4151	19.7554	19.0978	19.3442	19.595	19.5489	19.1288	19.5969	19.0795	19.3408	19.4098	19.4299	19.1948	19.3432				O00189	AP4M1	-0.231	-0.167	1.14	1.31	0.737	0.356	0.499	0.000335	9.46e-05	0.00868	0.639	0.708	0.00426	0.0014	0.0572			Q9H3M7	TXNIP	0.0648	0.267	0.557	-0.147	0.0205	0.104	0.716	5.14e-09	1.62e-06	0.455
WDR91	18.7543	18.7837	18.5207	18.7587	18.7413	18.6538	18.541	18.798	18.7503	18.8344	18.684	18.65	18.7983	18.9001	18.7128				O00193	SMAP	0.268	-0.06	-0.185	-0.125	-0.112	0.0473	0.634	0.156	0.329	0.381	0.228	0.797	0.32	0.504	0.621			P35625	TIMP3	-0.682	1.46e-05	0.00146	0.72	8.16e-06	0.000314	-1.32	5.88e-09	1.78e-06	-0.905
MBLAC1	17.5062	17.699	17.7646	17.9895	17.9068	17.7694	18.4154	18.3046	17.5527	18.135	17.5646	17.6858	18.0418	17.6848	17.9914				O00212	RHOD	-0.0525	0.25	0.616	0.366	0.014	0.755	0.152	0.00227	0.0438	0.934	0.902	0.357	0.0169	0.124	0.971			Q76M96	CCDC80	1.28	8.31e-07	0.000183	0.896	4.02e-05	0.00115	1.89	6.73e-09	1.96e-06	0.689
TMEM189	18.0113	NA	15.5088	NA	15.0737	NA	15.7353	16.9639	14.9558	17.1508	13.6004	NA	16.981	18.4733	14.5529				O00213	APBB1	-0.377	0.36	0.105	-0.255	-0.411	0.00327	0.00447	0.338	0.0311	0.00174	0.047	0.037	0.529	0.0975	0.0196			O00592	PODXL	-0.34	1.35e-05	0.00139	0.458	4.72e-07	3.13e-05	-0.638	7.95e-09	2.23e-06	-0.638
TRAPPC13	20.1446	20.1193	19.9378	20.2165	20.1869	20.1246	20.0678	20.1541	20.104	20.065	20.0519	20.2156	20.0656	20.2255	20.1234				O00221	NFKBIE	0.577	-0.0292	0.43	0.459	0.564	0.00057	0.825	0.00517	0.00332	0.000687	0.0156	0.911	0.03	0.0189	0.0112			Q96NE9	FRMD6	-0.0532	0.351	0.636	1.15	7.77e-12	4.19e-09	-0.673	8.97e-09	2.42e-06	-0.982
CNOT1	21.6939	21.7143	21.5473	21.7399	21.7174	21.6346	21.8112	21.7541	21.7301	21.6624	21.6994	21.6905	21.6854	21.5921	21.6042				O00255	MEN1	0.3	0.203	0.0463	-0.157	-0.346	0.045	0.159	0.739	0.269	0.0237	0.221	0.367	0.847	0.438	0.111			P35568	IRS1	0.249	4.35e-05	0.00277	-0.378	4.44e-07	3.02e-05	0.509	1.12e-08	2.93e-06	0.41
BDP1	19.8326	20.0663	20.1111	19.9636	20.0518	20.1179	19.8384	19.8133	19.9495	20.11	20.1202	20.01	19.9948	20.0313	19.9705				O00264	PGRMC1	0.154	-0.129	-0.146	-0.0166	0.00736	0.0493	0.0925	0.0609	0.819	0.919	0.233	0.265	0.167	0.894	0.965			Q9UBG0	MRC2	0.0022	0.969	0.99	0.557	9.26e-08	8.74e-06	0.656	1.21e-08	3.04e-06	0.187
MAP1LC3B2	18.3115	19.3764	18.7366	18.8021	18.7795	18.1498	18.2253	18.269	18.3337	18.8967	NA	NA	18.5465	19.247	NA				O00311	CDC7	-0.109	0.16	-0.0909	-0.251	-0.505	0.457	0.278	0.532	0.099	0.00323	0.72	0.508	0.698	0.219	0.0297			Q96EI5	TCEAL4	0.429	1.38e-06	0.000238	-0.313	4.21e-05	0.00119	0.629	1.35e-08	3.29e-06	0.376
FAM83G	18.3107	18.5999	18.7463	18.7583	18.6679	18.5518	19.2618	19.0545	19.4163	18.6167	18.4862	18.6906	18.8718	18.8959	18.9641				O00329	PIK3CD	0.00139	-0.307	-0.251	0.0556	0.0183	0.985	0.000756	0.00345	0.449	0.802	0.994	0.0107	0.0227	0.619	0.91			Q15149	PLEC	-0.399	5.22e-09	4.93e-06	-0.409	3.8e-09	5.74e-07	0.36	1.89e-08	4.47e-06	0.307
PGP	21.4488	21.8737	21.6028	21.8612	21.8869	21.6041	21.9491	21.8996	21.7215	21.7084	21.8054	21.4471	21.7756	21.8441	21.6199				O00408	PDE2A	0.0251	0.136	-0.209	-0.345	-0.00971	0.771	0.131	0.0272	0.00117	0.91	0.91	0.326	0.0961	0.0088	0.962			P15924	DSP	0.309	0.000194	0.0075	1.51	9.64e-13	1.4e-09	0.705	2.01e-08	4.61e-06	0.123
C5orf51	18.6413	18.4532	18.3118	18.3748	18.4958	18.3837	18.2677	18.4477	18.3274	18.2738	18.1917	18.1276	18.3804	18.3062	18.4711				O00410	IPO5	-0.143	-0.172	0.299	0.472	0.209	0.101	0.0526	0.00254	4.92e-05	0.0226	0.34	0.187	0.0182	0.000862	0.108			O60285	NUAK1	-0.0265	0.827	0.936	2.59	4.48e-12	3e-09	-1.33	2.6e-08	5.78e-06	-1.89
RCCD1	18.8355	19.1582	19.488	19.1515	19.3228	19.4655	19.1177	19.2538	19.4608	19.2321	19.1028	19.3998	19.263	19.2157	19.3788				O00411	POLRMT	-0.255	-0.328	0.0574	0.385	-0.0352	0.0144	0.00302	0.539	0.000885	0.705	0.115	0.0284	0.704	0.00711	0.857			O60356	NUPR1	-0.301	0.0831	0.307	1.14	6.2e-06	0.000255	-1.79	2.95e-08	6.19e-06	-1.16
ZNF316	17.9412	18.1634	17.7261	18.4326	18.238	17.6753	18.2315	18.1889	18.1412	18.514	18.2496	17.7205	18.6128	18.4034	18.4156				O00418	EEF2K	-0.115	0.128	-0.343	-0.472	-0.351	0.147	0.107	0.000423	2.01e-05	0.00035	0.411	0.288	0.00505	0.000462	0.00727			P08572	COL4A2	-0.0175	0.74	0.894	0.567	3.57e-08	3.75e-06	-0.576	2.9e-08	6.19e-06	-0.27
SDHAF1	18.3008	18.1106	18.4831	17.6591	17.7723	18.6077	17.7915	17.3964	18.3435	18.0294	17.8814	18.7932	18.0101	17.8469	18.436				O00422	SAP18	0.391	0.252	0.348	0.0962	0.189	0.0243	0.126	0.0413	0.544	0.243	0.158	0.318	0.128	0.701	0.478			P08670	VIM	-0.784	2.53e-08	1.74e-05	-0.842	1.04e-08	1.27e-06	0.773	3.03e-08	6.19e-06	0.694
GGT3P	NA	17.6103	17.6487	17.7119	17.485	17.447	17.6001	17.4593	17.4974	17.6117	17.5148	17.4672	17.715	17.6167	17.5452				O00423	EML1	0.229	-0.348	-0.329	0.0195	0.14	0.00736	0.00031	0.000513	0.793	0.0758	0.0763	0.00565	0.0058	0.877	0.235			Q15582	TGFBI	-0.178	0.102	0.341	3.34	1.75e-14	6.6e-11	-1.12	3.14e-08	6.26e-06	-1.36
SMCHD1	20.9432	20.9791	20.9322	20.9306	20.9782	20.996	20.931	20.9733	20.9447	20.8977	20.9396	20.9076	20.8885	20.9197	20.9068				O00429	DNM1L	-0.225	-0.289	0.112	0.401	0.175	0.000533	5.28e-05	0.0435	1.57e-06	0.00367	0.0148	0.00143	0.133	6.71e-05	0.0319			Q13873	BMPR2	-0.0922	0.304	0.592	1.6	4.18e-11	1.21e-08	-0.938	3.98e-08	7.72e-06	-0.914
UNC119B	20.4059	20.4871	20.3444	20.4772	20.4683	20.3448	20.3538	20.3229	20.2779	20.4907	20.4923	20.355	20.5108	20.5308	20.4175				O00458	IFRD1	-0.589	-1	0.283	1.29	0.353	0.00723	0.000105	0.153	8.28e-06	0.0803	0.0758	0.00244	0.316	0.000236	0.244			P17275	JUNB	0.213	0.0489	0.232	2.36	1.3e-12	1.4e-09	-1.06	4.45e-08	8.35e-06	-1.82
WTIP	NA	13.1732	NA	13.8773	13.9232	13.6415	13.8815	13.5366	13.0228	13.0873	12.2868	NA	13.4665	14.1298	13.1379				O00462	MANBA	-0.645	-0.713	-1.12	-0.411	-0.0977	0.00168	0.00076	9.71e-06	0.0268	0.565	0.0312	0.0107	0.000309	0.0872	0.768			Q99715	COL12A1	-0.975	1.86e-11	4.69e-08	-0.466	2.36e-07	1.82e-05	-0.534	4.52e-08	8.35e-06	0.779
METTL15	15.1841	16.9085	16.7794	16.8915	16.837	17.2622	16.4037	16.9818	17.0334	16.9899	16.8663	17.3025	16.8659	16.6535	17.0558				O00468	AGRN	0.123	0.0319	0.135	0.103	-0.0247	0.166	0.712	0.133	0.243	0.774	0.438	0.847	0.288	0.41	0.898			Q9UHG0	DCDC2	-1.01	0.0025	0.0403	-1.84	1.03e-05	0.000374	2.92	4.75e-08	8.56e-06	3.76
CCDC85C	19.1009	19.0506	19.2043	19.2058	19.1049	19.3271	19.06	19.1013	19.2004	19.0579	18.934	19.105	19.137	18.7792	19.2362				O00469	PLOD2	0.0201	-0.189	-0.244	-0.0555	-0.246	0.65	0.000673	6.44e-05	0.221	6.14e-05	0.844	0.00978	0.00128	0.385	0.00194			P63313	TMSB10	-0.679	4.35e-09	4.7e-06	-0.173	0.00546	0.0426	-0.558	5.17e-08	8.98e-06	-0.303
SAC3D1	19.837	19.2832	19.529	19.3467	19.506	19.521	19.4489	19.4042	19.581	19.0317	19.3112	18.9853	19.1846	19.2493	19.3242				O00470	MEIS1	-0.354	-0.322	-0.458	-0.136	-0.235	0.0427	0.0622	0.0121	0.406	0.161	0.216	0.207	0.0552	0.579	0.375			Q5GLZ8	HERC4	-0.0333	0.522	0.767	-0.203	0.00134	0.0161	-0.538	5.22e-08	8.98e-06	-0.47
ELOA3D	19.4248	19.2899	19.0242	19.4053	19.331	19.0891	19.1967	19.0975	18.7965	19.2194	19.1965	19.1736	19.2374	19.3277	19.2767				O00483	NDUFA4	-0.107	-0.205	0.247	0.452	0.0649	0.301	0.0594	0.0265	0.000483	0.525	0.589	0.202	0.0943	0.00457	0.739			P53814	SMTN	-0.0629	0.168	0.439	0.377	5.57e-07	3.63e-05	-0.449	6.6e-08	1.11e-05	-0.644
OR6C76	NA	NA	NA	NA	NA	NA	16.3921	17.0946	NA	NA	NA	NA	NA	NA	NA				O00560	SDCBP	0.516	0.568	0.962	0.394	0.19	0.0012	0.000551	2.86e-06	0.00792	0.158	0.0249	0.00861	0.00013	0.0357	0.371			P35442	THBS2	-0.078	0.136	0.398	0.173	0.00353	0.0315	0.504	8.36e-08	1.37e-05	0.254
A6NNC1	19.2388	18.2468	18.2831	17.7151	17.5362	18.6127	18.6897	18.2173	18.6565	18.6553	17.9133	18.6639	18.3114	18.9447	18.7016				O00592	PODXL	0.34	-0.458	0.18	0.638	0.638	1.35e-05	4.72e-07	0.00374	7.96e-09	7.95e-09	0.00139	3.13e-05	0.0239	1.16e-06	2.23e-06			P36897	TGFBR1	0.302	8.52e-05	0.00432	-0.467	7.7e-07	4.69e-05	0.561	8.48e-08	1.37e-05	0.345
A6NNZ2	22.3068	23.6002	21.9884	17.7557	21.6465	22.3023	21.664	22.837	21.8706	21.8433	22.2491	22.2509	23.2247	22.0488	22.4482				O00622	CCN1	-0.306	-0.322	0.22	0.541	0.0158	6.26e-05	3.78e-05	0.00119	1.05e-07	0.774	0.00355	0.00109	0.0109	9.27e-06	0.898			Q02742	GCNT1	0.69	7.11e-06	0.000881	-0.191	0.0748	0.233	1	9.02e-08	1.42e-05	0.599
RTL8C	20.6427	20.3033	20.6591	20.7953	20.7107	20.7779	20.6134	20.6496	20.6116	20.8808	20.7774	20.7063	20.5288	20.5542	20.7717				O00625	PIR	-0.653	-0.201	-0.511	-0.31	0.521	0.0165	0.456	0.0497	0.259	0.094	0.125	0.673	0.146	0.427	0.27			P28300	LOX	-0.538	7.78e-05	0.00406	1.02	5.77e-08	5.67e-06	-0.983	9.38e-08	1.45e-05	-0.807
ZSWIM8	18.4863	18.8168	18.9709	18.8798	18.6545	18.5967	18.948	18.8761	18.6458	18.8567	18.7779	18.6347	18.807	18.7584	18.7711				O00746	NME4	0.219	0.264	0.885	0.621	0.336	0.467	0.382	0.00909	0.0518	0.269	0.726	0.608	0.045	0.139	0.507			Q9NZP8	C1RL	-0.0846	0.391	0.669	-0.427	0.000552	0.00861	0.959	1.04e-07	1.57e-05	1.23
ARHGAP32	15.1679	14.362	14.0227	14.0208	14.9147	14.4751	15.0536	14.9752	13.7159	14.8878	14.8555	13.4068	14.365	13.1974	14.2938				O00748	CES2	-0.042	0.237	-0.0797	-0.317	-0.332	0.702	0.0448	0.471	0.0107	0.00811	0.873	0.17	0.647	0.0443	0.0546			P02787	TF	1.94	4.45e-06	0.000623	-1.08	0.000508	0.00819	2.92	1.06e-07	1.57e-05	-1.44
DISP2	15.1447	15.2047	15.2844	15.199	14.9804	14.4526	15.5723	NA	NA	15.5757	13.9546	NA	NA	15.7728	NA				O00754	MAN2B1	0.174	-0.218	-0.175	0.0428	0.272	0.0438	0.015	0.0426	0.594	0.0038	0.219	0.0856	0.131	0.742	0.0326			Q16610	ECM1	-0.541	1.16e-07	4.68e-05	-0.192	0.00342	0.0309	-0.526	1.62e-07	2.36e-05	0.00205
TBKBP1	14.931	14.7847	13.7255	15.3342	15.4795	14.874	15.0165	14.9448	14.7098	13.9412	14.9034	14.7666	15.4166	14.8498	14.7225				O00767	SCD	0.412	-0.261	-0.528	-0.267	-0.0694	0.0513	0.198	0.0163	0.189	0.725	0.236	0.42	0.0675	0.345	0.869			P13645	KRT10	0.047	0.511	0.762	1.71	9.32e-13	1.4e-09	-0.674	1.67e-07	2.38e-05	-1.57
POM121C	20.5907	20.5403	20.3941	20.3059	20.3295	20.1702	20.3533	20.3617	20.3054	20.3121	20.3368	20.254	20.3175	20.3715	20.169				O14494	PLPP1	0.0149	0.002	-0.0493	-0.0513	0.318	0.89	0.985	0.648	0.635	0.0095	0.959	0.992	0.784	0.774	0.0611			Q9NZN4	EHD2	-0.322	2.44e-05	0.002	0.0629	0.246	0.472	-0.496	1.89e-07	2.64e-05	-0.284
RHPN2P1	17.764	17.7417	17.4763	17.8547	17.5741	17.6285	17.7545	17.8192	17.713	17.6136	17.4502	16.9555	17.2677	17.7042	17.4926				O14495	PLPP3	-0.51	0.364	0.34	-0.0232	-0.336	1.26e-05	0.000343	0.000606	0.768	0.000673	0.00134	0.00611	0.00666	0.86	0.011			P49810	PSEN2	0.136	0.0478	0.229	-0.438	7.05e-06	0.000283	0.598	1.94e-07	2.66e-05	0.612
HIGD1C	17.5029	17.22	17.4954	16.3943	16.3253	17.5042	16.9894	17.1795	17.5774	15.3692	15.817	17.4118	16.199	16.4016	16.875				O14503	BHLHE40	0.0523	-2.09	0.652	2.74	1.44	0.792	4.43e-08	0.00481	1.42e-09	3.52e-06	0.922	4.58e-06	0.0285	3.11e-07	0.00022			Q9P2E9	RRBP1	-0.179	0.000511	0.0145	0.00206	0.96	0.979	0.379	1.98e-07	2.68e-05	0.512
FAM171A2	18.6204	18.6885	18.7684	18.4653	18.4509	18.2867	18.4634	18.4848	18.7827	18.9431	18.7469	18.9323	18.5468	18.5539	18.6459				O14548	COX7A2L	-0.497	-0.58	-0.496	0.0834	-0.166	0.0219	0.00946	0.0221	0.671	0.403	0.15	0.0626	0.0827	0.798	0.639			Q9NP84	TNFRSF12A	-0.0293	0.846	0.943	1.14	2.52e-06	0.000127	-1.39	2.3e-07	3.05e-05	-1.69
PHF20L1	14.7208	15.0829	15.7155	15.6845	15.1184	14.7784	15.9796	15.7063	15.3538	15.7383	15.7162	15.5385	15.1314	16.161	14.8204				O14579	COPE	0.217	0.113	-0.184	-0.297	-0.253	0.00704	0.161	0.0179	0.00183	0.00553	0.0751	0.371	0.0714	0.0123	0.0416			Q15262	PTPRK	-0.295	3.58e-05	0.00244	0.624	5.72e-09	8.15e-07	-0.461	2.42e-07	3.16e-05	-0.416
SNRPGP15	17.8376	18.7724	18.0668	17.9108	NA	NA	17.7879	NA	NA	16.0942	NA	NA	16.8351	17.5093	NA				O14595	CTDSP2	0.297	0.674	0.226	-0.448	-0.433	0.113	0.00185	0.218	0.0233	0.0274	0.363	0.0203	0.397	0.0788	0.122			P35556	FBN2	0.717	7.34e-07	0.000172	-0.0756	0.384	0.61	0.776	2.87e-07	3.62e-05	0.106
NUDT19	17.8557	17.6999	17.1776	17.6978	18.2016	17.1977	17.5613	17.7499	17.6329	17.5399	17.733	16.8905	16.2633	17.6815	16.0212				O14618	CCS	0.516	0.338	0.481	0.142	0.236	0.000105	0.00345	0.000202	0.161	0.0282	0.00513	0.031	0.00288	0.309	0.124			Q14123	PDE1C	-0.104	0.0783	0.298	-0.224	0.00112	0.0143	-0.504	2.86e-07	3.62e-05	-0.0348
MIF4GD	20.1867	20.3737	20.6585	20.2708	20.2247	20.5526	20.4436	20.1656	20.5913	20.036	19.9577	20.1856	20.2745	20.1051	20.3858				O14646	CHD1	-0.261	-0.71	-0.318	0.392	0.169	0.0398	2.66e-05	0.0155	0.0044	0.164	0.209	0.00082	0.0652	0.0233	0.38			Q4L180	FILIP1L	-0.256	4.93e-05	0.00308	-0.346	1.94e-06	0.000105	0.406	3.06e-07	3.79e-05	0.559
HACD1	16.9346	16.9357	16.8356	16.7887	16.716	16.4108	16.1002	15.8432	16.6367	17.3605	17.2868	17.147	16.902	17.097	16.5566				O14653	GOSR2	-0.217	-0.319	0.229	0.548	0.229	0.151	0.0422	0.131	0.00184	0.132	0.417	0.164	0.286	0.0124	0.335			P55283	CDH4	0.104	0.0439	0.219	-0.297	2.01e-05	0.000663	0.429	3.23e-07	3.95e-05	0.244
HMGB1P1	18.7067	NA	NA	NA	NA	NA	18.2799	18.2421	NA	NA	NA	NA	NA	NA	NA				O14678	ABCD4	-0.0973	-0.266	-0.576	-0.31	-0.347	0.347	0.0187	5.21e-05	0.00792	0.00381	0.631	0.0981	0.0011	0.0357	0.0326			Q7L0J3	SV2A	-0.135	0.0252	0.161	-0.201	0.00231	0.0234	0.49	3.36e-07	4.04e-05	0.616
MYO9A	18.6094	18.392	18.4832	18.5389	18.5899	18.5246	18.4918	18.4915	18.3331	18.4803	18.4623	18.2098	18.4044	18.5682	18.1407				O14684	PTGES	-0.129	0.321	0.425	0.104	0.481	0.739	0.462	0.284	0.809	0.414	0.894	0.678	0.473	0.888	0.647			Q9NXH8	TOR4A	-0.013	0.8	0.926	-0.233	0.000415	0.00711	-0.459	3.46e-07	4.09e-05	-0.262
GPR89A	NA	19.2787	18.6697	NA	19.2539	18.6133	18.6796	19.2283	18.1968	19.1954	19.2021	18.5016	18.3812	19.2089	18.8216				O14717	TRDMT1	-0.413	0.0389	0.745	0.706	0.262	0.301	0.921	0.0752	0.0614	0.505	0.589	0.962	0.194	0.158	0.723			P04035	HMGCR	-0.0263	0.667	0.852	0.518	6.03e-07	3.79e-05	-0.525	5.18e-07	6.03e-05	-0.744
IGLL5	NA	NA	NA	18.2142	18.3294	18.5784	NA	NA	NA	NA	NA	NA	18.3541	19.8736	18.6749				O14763	TNFRSF10B	0.306	0.313	0.893	0.58	0.103	0.0864	0.0804	0.000103	0.00366	0.546	0.313	0.243	0.0018	0.0204	0.755			P50995	ANXA11	-0.0614	0.237	0.52	-0.0393	0.441	0.662	-0.434	5.36e-07	6.15e-05	-0.357
RASA4B	18.3528	18.3798	18.2296	18.2829	18.0691	17.8595	18.4576	18.4061	18.3011	18.2	18.2134	18.2291	17.9359	17.9142	17.9312				O14782	KIF3C	0.177	-0.137	0.0337	0.17	0.251	0.17	0.282	0.787	0.185	0.0594	0.441	0.512	0.88	0.342	0.202			P14543	NID1	0.159	0.087	0.314	-0.262	0.00894	0.0604	0.752	5.54e-07	6.18e-05	0.696
MCRIP1	20.6833	20.5939	20.284	21.0231	21.1443	20.9628	20.9713	20.7707	20.6736	21.1443	20.7752	20.901	21.0197	20.5093	20.4442				O14786	NRP1	0.466	0.541	-0.226	-0.767	-0.359	2.47e-05	4.96e-06	0.00948	8.32e-08	0.000307	0.002	0.000213	0.0464	7.67e-06	0.00664			P01023	A2M	-0.52	0.00114	0.0242	-0.291	0.0383	0.156	-1.11	5.56e-07	6.18e-05	-0.964
NACA	21.2079	20.5058	20.2657	20.6842	20.9351	20.3737	21.3115	20.6817	20.3924	21.0346	20.8424	20.9098	20.9675	20.914	20.7334				O14791	APOL1	0.0521	0.103	-0.442	-0.546	-0.386	0.722	0.484	0.00831	0.00202	0.0179	0.885	0.697	0.0422	0.0132	0.0933			Q99650	OSMR	0.502	0.00424	0.0556	-0.557	0.00201	0.0214	1.27	5.96e-07	6.53e-05	0.792
C11orf98	20.1848	19.935	20.1735	19.8325	19.7707	19.8321	19.8139	19.7348	20.0703	19.8749	19.8032	19.9626	19.9629	20.0486	20.0111				O14807	MRAS	-0.0697	-0.814	-1.01	-0.201	0.0739	0.7	0.000432	5.53e-05	0.276	0.683	0.872	0.0073	0.00115	0.446	0.843			Q06481	APLP2	-0.623	7.51e-07	0.000172	-0.244	0.00498	0.0399	-0.632	6.33e-07	6.77e-05	-0.37
CNK3/IPCEF1	15.5254	16.0789	16.3944	15.919	15.8977	15.7062	14.9361	14.53	15.3762	16.4895	15.7364	15.4267	15.5432	NA	15.4835				O14832	PHYH	-0.536	0.114	-0.237	-0.351	-0.415	0.00891	0.529	0.2	0.0665	0.034	0.086	0.73	0.375	0.166	0.14			P04114	APOB	-0.403	0.0248	0.16	-0.273	0.111	0.293	-1.38	6.35e-07	6.77e-05	-0.997
ASDURF	19.5073	19.0717	19.9684	19.5379	19.5337	19.7075	19.2683	19.3515	19.7481	19.4691	19.4638	19.7155	19.658	19.2011	19.9706				O14929	HAT1	-0.092	-0.254	0.3	0.554	0.205	0.131	0.000594	0.000131	1.63e-07	0.00313	0.391	0.00896	0.00211	1.24e-05	0.0291			Q9BV57	ADI1	-0.468	6.47e-05	0.00362	-0.0125	0.882	0.942	-0.714	6.49e-07	6.82e-05	-0.222
MIEF1	15.3613	15.2447	15.1234	15.371	15.3269	15.6409	15.6587	15.6546	15.7034	15.9118	15.0516	15.4489	14.9818	15.3769	15.664				O14939	PLD2	0.309	0.119	0.123	0.00434	0.482	0.117	0.53	0.516	0.982	0.0208	0.367	0.731	0.686	0.99	0.103			P08493	MGP	#VALUE!	NA	NA	#VALUE!	NA	NA	-1.83	6.62e-07	6.86e-05	-1.67
DNASE2	21.1194	21.1905	21.1679	20.9585	20.9397	20.9449	21.0453	21.0643	21.0671	21.4845	21.4701	21.4647	21.0197	21.0145	21.1227				O14965	AURKA	-0.123	0.146	0.366	0.22	-0.00466	0.0324	0.0135	5.87e-06	0.000812	0.929	0.187	0.0799	0.000231	0.00664	0.969			Q12841	FSTL1	0.252	0.000651	0.0166	-0.0398	0.5	0.709	0.488	7.82e-07	7.99e-05	0.0267
AGPS	20.7598	20.6801	20.9029	20.7385	20.7555	20.8366	20.7829	20.8771	20.9279	20.8519	20.8658	21.0078	20.9356	20.8884	21.0529				O14972	VPS26C	-0.311	-0.516	0.105	0.621	0.399	0.0239	0.000903	0.408	0.000182	0.00589	0.157	0.0122	0.592	0.00219	0.0435			Q96QB1	DLC1	0.211	0.0332	0.188	1.09	9.41e-09	1.18e-06	-0.754	8.02e-07	8.05e-05	-1.35
UBXN8	NA	NA	16.827	NA	16.1138	16.1403	16.4649	16.411	16.012	17.209	16.4147	17.1183	16.7745	17.409	17.0905				O14979	HNRNPDL	0.282	0.341	0.411	0.0697	-0.13	0.00498	0.00126	0.000263	0.423	0.147	0.0613	0.0155	0.00355	0.595	0.355			Q9UPQ0	LIMCH1	0.317	1.05e-06	0.000203	-0.384	1.07e-07	9.52e-06	-0.324	8.19e-07	8.05e-05	-0.284
KIF2A	20.8574	20.9065	20.9156	20.7701	20.7785	20.8855	20.9128	20.8283	20.8722	20.8657	20.7864	20.7982	20.8581	20.9545	20.8815				O15037	KHNYN	0.00363	-0.167	0.269	0.435	0.108	0.968	0.0794	0.0088	0.000227	0.242	0.989	0.241	0.044	0.00255	0.476			P40189	IL6ST	-0.189	0.0135	0.11	-0.519	2.17e-06	0.000113	0.565	8.16e-07	8.05e-05	0.837
TK2	19.1817	19.1365	19.3224	19.1194	18.9464	19.1587	18.7536	18.9794	18.8384	18.6344	18.4483	18.0387	18.5998	18.9355	18.8188				O15061	SYNM	0.337	0.488	-0.0357	-0.524	-0.539	0.00438	0.000232	0.724	0.000121	9.19e-05	0.0568	0.00447	0.836	0.00164	0.00264			Q6NUS6	TCTN3	0.908	4.84e-06	0.000654	-0.306	0.0291	0.13	1.06	8.38e-07	8.13e-05	0.794
DDX39A	21.0769	20.9704	20.6642	20.7836	20.934	20.7802	21.0184	21.0491	20.6737	20.5856	20.4507	20.4094	20.7008	20.7517	20.6473				O15063	KIAA0355	-0.554	-0.611	0.00123	0.612	0.0607	0.00168	0.000774	0.993	0.000761	0.677	0.0312	0.0108	0.997	0.00632	0.838			P40261	NNMT	0.659	4.16e-07	0.000126	0.53	5.16e-06	0.000219	0.62	8.58e-07	8.22e-05	0.0502
PDLIM1	22.709	22.6292	22.7572	22.5227	22.6059	22.4777	22.5771	22.6067	22.5762	22.3436	22.217	22.2068	22.4956	22.4708	22.3826				O15075	DCLK1	-0.471	-0.302	0.228	0.53	0.479	0.00267	0.0345	0.0981	0.00108	0.00236	0.0417	0.145	0.235	0.0082	0.0242			Q9H013	ADAM19	0.0392	0.76	0.905	2	3.09e-10	6.68e-08	-1.06	8.75e-07	8.26e-05	-1.84
ACOT7	23.9558	23.8657	23.8362	23.9507	24.1214	23.9495	23.9665	24.0549	23.8977	24.1093	23.974	23.8484	24.1226	23.9196	23.9268				O15079	SNPH	-0.129	1.25	-0.62	-1.87	-1.45	0.752	0.015	0.144	0.00108	0.00654	0.9	0.0857	0.303	0.00822	0.0469			P41221	WNT5A	0.369	0.00159	0.0303	0.428	0.000485	0.00797	0.79	8.88e-07	8.26e-05	-0.165
MYO1C	23.6872	23.7506	23.6834	23.7695	23.7224	23.6868	23.7299	23.7278	23.7032	23.6314	23.6858	23.6059	23.6993	23.6524	23.7256				O15119	TBX3	0.144	-1.33	0.0131	1.34	0.993	0.316	1.67e-07	0.926	1.48e-07	5.03e-06	0.603	1.35e-05	0.96	1.17e-05	0.000295			Q0ZGT2	NEXN	0.0207	0.686	0.864	-0.0303	0.556	0.748	0.421	8.95e-07	8.26e-05	0.334
SNAP23	21.5684	21.613	21.7055	21.57	21.61	21.6723	21.4997	21.5781	21.6889	21.8889	21.8744	21.8976	21.7123	21.7522	21.8513				O15145	ARPC3	0.285	0.109	0.438	0.329	0.121	0.00232	0.177	5.57e-05	0.000753	0.135	0.0384	0.393	0.00115	0.0063	0.339			P37235	HPCAL1	-0.196	0.0119	0.104	-0.124	0.0888	0.258	-0.562	9.91e-07	9.04e-05	-0.319
HAX1	18.0229	18.0939	17.4134	18.2499	18.2283	17.7517	18.1192	17.892	17.4598	17.9189	17.5745	17.9187	17.9121	18.0544	17.6792				O15162	PLSCR1	-0.11	0.0183	0.0824	0.0641	-0.224	0.465	0.902	0.583	0.668	0.149	0.725	0.952	0.737	0.797	0.357			P06756	ITGAV	-0.0148	0.744	0.897	0.52	1.56e-08	1.79e-06	0.369	1e-06	9.05e-05	0.177
AIP	21.4418	21.446	21.3615	21.3216	21.4836	21.2994	21.4539	21.462	21.4582	21.3495	21.3195	21.2659	21.3977	21.4034	21.3607				O15173	PGRMC2	0.0729	-0.08	-0.23	-0.15	-0.0802	0.228	0.189	0.00139	0.0211	0.187	0.509	0.408	0.0122	0.0733	0.413			Q8NC54	KCT2	-0.259	0.00717	0.0758	-0.31	0.00214	0.0224	0.678	1.09e-06	9.7e-05	0.656
GTPBP1	19.4424	19.6835	19.5698	19.6619	19.6339	19.5582	19.735	19.7766	19.7228	19.6395	19.5608	19.3869	19.6532	19.6734	19.5133				O15182	CETN3	0.142	0.523	0.53	0.0067	-0.15	0.327	0.00221	0.00201	0.962	0.302	0.612	0.0227	0.0155	0.979	0.544			P13674	P4HA1	-0.0994	0.148	0.413	-0.145	0.0426	0.166	0.53	1.21e-06	0.000106	0.385
LGALS9	16.3602	16.1578	15.997	15.9744	16.2518	16.1195	15.6469	16.134	15.8981	14.8056	15.4107	14.2846	15.4733	15.3363	14.6559				O15212	PFDN6	0.363	0.392	0.742	0.35	-0.168	0.00549	0.00331	1.07e-05	0.0069	0.151	0.0652	0.0302	0.000338	0.0323	0.36			Q16222	UAP1	0.0772	0.0569	0.249	0.177	0.000321	0.00581	-0.303	1.24e-06	0.000107	-0.437
STXBP3	20.7371	20.8513	20.8474	20.7429	20.759	20.8555	20.7527	20.7626	20.8466	20.8269	20.8501	20.8778	20.8664	20.8007	20.8183				O15228	GNPAT	-0.205	0.0351	0.225	0.19	-0.198	0.0562	0.726	0.0387	0.0747	0.0644	0.249	0.857	0.123	0.18	0.213			Q6NUM9	RETSAT	0.166	0.0241	0.157	-0.164	0.0254	0.119	0.533	1.23e-06	0.000107	0.586
AP4M1	17.3685	17.1549	17.2771	17.7197	17.6833	17.0896	17.124	17.7521	17.4268	16.197	16.4892	15.6883	16.6955	17.0016	16.3935				O15230	LAMA5	0.415	0.507	0.543	0.0361	0.242	4.06e-06	4.04e-07	1.77e-07	0.534	0.000783	0.000579	2.82e-05	1.63e-05	0.693	0.0121			Q9BZF9	UACA	-0.183	0.000815	0.0193	0.0733	0.11	0.291	-0.347	1.33e-06	0.000113	-0.229
ARVCF	17.6226	17.8793	17.9199	17.9559	17.6668	17.6037	17.6189	17.3585	17.899	17.8468	18.2332	17.8289	18.0453	17.793	17.5514				O15231	ZNF185	0.231	0.19	0.43	0.24	0.14	0.000882	0.00376	1.86e-06	0.000648	0.0226	0.0203	0.0328	9.53e-05	0.00563	0.108			P47895	ALDH1A3	-0.0346	0.616	0.823	-0.0342	0.62	0.789	-0.543	1.44e-06	0.000121	-0.585
SMAP	19.6419	19.5291	19.8587	19.4445	19.2089	19.5712	19.8677	19.5992	19.7426	19.9573	19.7933	19.8331	19.591	19.9284	20.0249				O15235	MRPS12	0.157	0.233	0.979	0.745	0.0906	0.37	0.19	5.15e-05	0.000632	0.602	0.65	0.41	0.00109	0.00551	0.793			O95164	UBL3	-0.407	3.88e-05	0.00257	0.255	0.00237	0.0238	-0.549	1.53e-06	0.000127	-0.195
RAB27B	15.5836	15.9824	15.7823	15.6133	14.9595	14.565	15.4442	15.8438	15.4735	16.0352	15.7828	14.8484	14.6827	15.2595	15.0638				O15254	ACOX3	0.0714	-0.547	-0.449	0.098	0.162	0.573	0.000592	0.00276	0.441	0.212	0.796	0.00895	0.0193	0.612	0.443			P24593	IGFBP5	-0.354	0.000531	0.0148	-1.23	3.9e-10	7.97e-08	0.631	1.54e-06	0.000127	1.35
AP3B1	22.0827	22.0835	22.0992	22.1048	22.0501	22.1241	22.1424	22.1949	22.1534	22.0865	22.1587	22.1998	22.0962	22.0019	22.0001				O15318	POLR3G	-0.341	0.253	0.458	0.204	-0.0466	0.0656	0.159	0.0179	0.25	0.788	0.269	0.368	0.0714	0.417	0.903			P09871	C1S	0.583	0.0781	0.297	-1.02	0.0103	0.0662	2.84	1.58e-06	0.000128	2.36
RHOD	18.9185	18.4641	18.438	18.745	18.7015	18.5314	18.3504	18.6528	18.0669	18.1294	18.1546	17.6893	18.3024	18.3805	18.3454				O15460	P4HA2	0.527	-0.157	-0.541	-0.384	-0.0373	4.46e-08	0.0066	3.27e-08	1.96e-06	0.459	2.51e-05	0.0487	4.5e-06	8.1e-05	0.686			Q86X27	RALGPS2	-0.233	0.0108	0.0972	-0.251	0.00697	0.0508	-0.626	1.73e-06	0.000139	-0.449
APBB1	18.3788	18.2054	18.3215	18.6547	18.7141	18.6679	18.0118	17.8313	17.9821	18.0415	18.2793	18.269	18.5006	18.1561	18.4014				O15498	YKT6	-0.378	-0.567	-0.0794	0.488	0.294	0.0362	0.00373	0.633	0.00978	0.0929	0.198	0.0326	0.773	0.0415	0.268			Q3SY69	ALDH1L2	0.0766	0.202	0.48	0.099	0.105	0.284	0.451	1.78e-06	0.000141	0.504
NDUFS8	21.4209	21.5129	21.488	21.4212	21.3191	21.0605	21.3182	21.3923	21.3873	21.5018	21.4921	21.242	21.4438	21.57	21.1229				O15504	NUPL2	-0.128	0.163	-0.268	-0.43	-0.41	0.245	0.145	0.0235	0.00113	0.00166	0.53	0.347	0.0862	0.00856	0.0191			O94851	MICAL2	0.248	0.000227	0.00858	0.685	2.18e-09	3.75e-07	0.392	1.99e-06	0.000157	-0.223
NFKBIE	18.4801	18.4061	18.2559	17.9582	17.8865	17.5673	18.6169	18.4648	18.148	18.0991	17.8637	17.8894	17.8355	17.8749	17.8271				O15534	PER1	-1.89	-0.679	-1.18	-0.496	-1.02	1.14e-05	0.0309	0.000996	0.101	0.00284	0.00128	0.135	0.00969	0.223	0.0272			Q9Y618	NCOR2	0.0427	0.31	0.597	0.543	2.77e-09	4.54e-07	-0.317	2.01e-06	0.000157	-0.71
PSMD11	21.9056	21.966	22.0081	22.0528	22.0595	22.0399	22.1302	22.0031	22.0732	21.7889	21.8322	21.9646	21.9599	21.8458	22.0242				O43164	PJA2	0.0783	0.251	-0.44	-0.691	-0.462	0.567	0.0812	0.00542	0.000148	0.0039	0.793	0.244	0.0311	0.00192	0.0331			Q8NFJ5	GPRC5A	-0.234	0.0141	0.114	-0.403	0.000274	0.00509	-0.649	2.05e-06	0.000158	-0.449
PSMD12	22.1591	22.1698	22.1963	22.2112	22.1405	22.1768	22.267	22.2155	22.1104	22.2096	22.1853	22.2399	22.1883	22.2203	22.1503				O43167	ZBTB24	0.217	-0.447	-1.11	-0.661	0.13	0.607	0.349	0.0185	0.174	0.782	0.817	0.581	0.0732	0.327	0.901			Q9Y2H0	DLGAP4	-0.0999	0.0258	0.163	0.248	2.48e-05	0.000777	-0.311	2.13e-06	0.000163	-0.37
PSMD9	22.1931	22.0475	21.9636	21.986	22.0557	21.7494	21.9903	21.8553	21.7898	21.8858	21.9463	21.9681	21.9045	21.9889	21.7547				O43184	ADAM12	-0.741	-1.77	-0.664	1.1	-0.0482	0.162	0.000923	0.205	0.0396	0.885	0.432	0.0123	0.381	0.115	0.951			Q15631	TSN	-0.108	0.0239	0.157	0.0912	0.0499	0.182	-0.328	2.24e-06	0.00017	-0.215
ATOX1	20.9831	21.0633	20.6621	20.4646	20.5095	20.8333	20.8371	20.9573	21.0906	20.4412	20.6049	20.6424	20.7046	20.7679	20.7175				O43187	IRAK2	-0.718	-0.746	0.987	1.73	0.228	0.0293	0.0245	0.0101	0.000154	0.449	0.176	0.116	0.0485	0.00194	0.678			O60245	PCDH7	0.23	0.0365	0.199	-0.237	0.032	0.138	0.767	2.32e-06	0.000174	1.26
MEN1	19.2318	19.0393	19.1048	18.5054	19.0068	18.9625	18.9716	18.9012	18.8936	19.2384	18.7862	19.2124	19.3471	19.375	19.0832				O43189	PHF1	0.568	NA	0.583	NA	NA	0.00194	NA	0.000915	NA	NA	0.034	NA	0.00909	NA	NA			P39060	COL18A1	-1.01	8.97e-07	0.000183	0.326	0.0172	0.0937	-0.922	2.49e-06	0.000185	-0.18
CBX4	17.1459	17.5806	17.3897	17.5815	17.5394	17.3803	17.4509	17.6064	17.6079	17.8357	17.5294	17.0491	17.5785	17.9167	17.5575				O43293	DAPK3	0.13	0.183	-0.255	-0.438	-0.299	0.183	0.0689	0.016	0.000345	0.0062	0.46	0.222	0.0665	0.00347	0.0451			Q07092	COL16A1	-0.75	0.00238	0.039	2.02	1.11e-07	9.55e-06	-1.55	2.53e-06	0.000186	-0.619
WRB	18.065	18.8713	19.0009	18.6871	18.6102	18.963	18.9952	18.7126	18.8103	18.9736	19.0442	18.8321	18.8256	18.8669	18.757				O43294	TGFB1I1	-0.2	-0.335	-0.0564	0.279	-0.148	0.00442	5.75e-05	0.353	0.000325	0.0243	0.057	0.00154	0.544	0.00334	0.113			Q8WUF5	PPP1R13L	0.0376	0.423	0.694	0.56	8.32e-09	1.06e-06	-0.348	2.6e-06	0.000187	-0.456
PGRMC1	22.8792	23.0006	22.9913	22.7871	22.7517	22.87	23.0282	23.0588	23.1717	23.0427	23.1177	23.1483	22.9937	22.9839	23.259				O43303	CCP110	-0.0864	0.157	0.337	0.18	-0.153	0.512	0.243	0.0203	0.183	0.254	0.762	0.469	0.0779	0.338	0.491			Q9UDY4	DNAJB4	0.836	5.38e-06	0.000714	-0.156	0.203	0.425	0.893	2.58e-06	0.000187	0.217
SUPT5H	20.0374	19.9296	20.0554	19.939	19.9034	19.9757	20.009	20.0404	20.0646	20.0394	20.1214	20.1654	20.1935	20.0653	20.1417				O43306	ADCY6	0.00847	0.254	-0.202	-0.457	0.117	0.95	0.0779	0.152	0.00422	0.395	0.981	0.239	0.314	0.0227	0.633			P52788	SMS	0.00666	0.92	0.969	0.221	0.00435	0.0363	-0.494	2.66e-06	0.00019	-0.6
TAF4	17.1566	17.3685	17.2852	17.5821	17.6595	17.3149	17.3044	17.0656	17.3582	17.4789	17.4782	17.1126	17.3507	17.4108	17.4937				O43399	TPD52L2	0.321	0.292	0.578	0.287	0.147	8.39e-05	0.000205	1.22e-07	0.000242	0.0249	0.00429	0.00411	1.24e-05	0.00266	0.115			A2VDJ0	TMEM131L	0.784	2.41e-05	0.002	-0.23	0.0824	0.246	0.866	2.7e-06	0.000191	0.35
DFFA	20.6874	20.5417	20.4795	20.8139	20.8341	20.4907	20.8287	20.7286	20.4902	20.4843	20.3298	20.4668	20.6798	20.7207	20.4638				O43402	EMC8	-0.0151	-0.0624	0.229	0.292	0.0224	0.783	0.266	0.000819	9.56e-05	0.684	0.918	0.494	0.00838	0.00141	0.843			Q9Y653	ADGRG1	-1.21	0.000128	0.00576	0.411	0.0965	0.271	-1.75	2.83e-06	0.000198	-1.1
RFXAP	NA	16.7949	16.6502	16.6809	16.7796	NA	16.8307	16.5818	16.6973	16.9239	16.3347	16.7578	16.2078	17.1325	16.7761				O43505	B4GAT1	0.0779	0.62	-0.263	-0.883	-0.73	0.542	0.000213	0.0533	5.93e-06	4.39e-05	0.776	0.00416	0.154	0.000181	0.00149			Q9BYG3	NIFK	0.036	0.609	0.818	-0.304	0.000599	0.00901	0.519	2.89e-06	0.0002	0.359
HIP1	20.3984	20.4179	20.4999	20.3778	20.3649	20.3916	20.2855	20.3049	20.3385	20.0455	20.0119	20.1743	20.0959	20.0778	20.1948				O43513	MED7	-0.403	-0.629	-0.209	0.421	-0.249	0.144	0.0298	0.436	0.128	0.355	0.407	0.131	0.617	0.264	0.597			P18084	ITGB5	0.0869	0.157	0.426	0.526	3.56e-07	2.59e-05	0.437	3.06e-06	0.000208	0.236
CLIC1	23.6496	23.8304	23.8045	23.7609	23.7668	23.7831	23.8723	23.8715	23.7604	23.597	23.6081	23.5969	23.6545	23.5873	23.651				O43520	ATP8B1	0.572	1.35	0.0708	-1.28	-0.747	0.0426	0.000123	0.786	0.000204	0.0114	0.215	0.00276	0.88	0.00237	0.0693			Q12805	EFEMP1	1.94	5.59e-07	0.000139	0.356	0.133	0.329	1.68	3.02e-06	0.000208	-0.992
EIF3F	20.716	20.5458	20.7521	20.9061	20.5437	20.9062	20.6905	20.5967	21.0462	20.6529	20.8128	21.0338	20.7717	20.9533	21.1485				O43556	SGCE	-0.0973	0.196	-0.627	-0.823	-0.691	0.529	0.214	0.000988	8.83e-05	0.000438	0.771	0.438	0.00964	0.00134	0.00836			Q12888	TP53BP1	0.0826	0.114	0.363	-0.0938	0.0758	0.235	0.368	3.08e-06	0.000208	0.227
WWP2	18.9084	19.0839	19.0795	18.8768	18.8007	18.8635	18.7073	18.8641	18.7203	19.0927	19.0824	19.063	18.8087	18.8672	18.8519				O43567	RNF13	0.0526	0.0784	0.245	0.167	0.199	0.692	0.557	0.0815	0.222	0.15	0.867	0.749	0.205	0.386	0.358			Q9H788	SH2D4A	0.012	0.765	0.907	-0.0351	0.386	0.612	-0.295	3.16e-06	0.000212	-0.377
CDC7	16.9428	17.3153	17.1686	17.2481	17.2714	17.2329	17.0746	17.1088	16.7631	17.4409	17.3445	16.9141	17.4572	17.7188	17.2847				O43617	TRAPPC3	-0.163	-0.0713	-0.248	-0.176	-0.351	0.146	0.512	0.035	0.118	0.00525	0.411	0.718	0.114	0.25	0.04			Q14315	FLNC	-0.0928	0.0312	0.183	0.0289	0.468	0.683	-0.29	3.21e-06	0.000213	-0.324
PIK3CD	17.8503	17.7191	17.8144	17.807	17.7272	17.8454	18.1462	18.0481	18.1107	17.9778	18.0964	18.0638	18.167	18.184	17.8991				O43663	PRC1	-0.177	0.029	0.212	0.183	0.209	0.0332	0.704	0.0134	0.0285	0.0145	0.188	0.843	0.0595	0.0915	0.0823			P02458	COL2A1	1.19	0.00876	0.0849	0.823	0.0671	0.218	3.42	3.41e-06	0.000219	1.06
PDHX	19.1715	19.0453	19.0959	19.0394	19.178	18.9213	19.0187	19.2029	18.9658	19.095	18.8846	19.0998	19.076	19.1326	19.0728				O43731	KDELR3	0.426	-0.331	-0.591	-0.26	0.314	0.153	0.26	0.0558	0.32	0.234	0.421	0.488	0.158	0.494	0.467			Q9UPN4	CEP131	0.00379	0.938	0.976	0.183	0.00189	0.0205	-0.357	3.39e-06	0.000219	-0.317
QSOX1	20.0794	20.1033	20.0944	19.9263	19.9608	19.9905	19.8422	19.7838	19.8059	19.9764	19.9868	20.0572	19.771	20.0148	19.7476				O43739	CYTH3	0.119	-0.16	0.353	0.513	0.436	0.429	0.293	0.0303	0.00356	0.0102	0.699	0.523	0.103	0.02	0.064			Q9BZQ8	FAM129A	-0.069	0.217	0.497	-0.107	0.0649	0.213	-0.398	3.37e-06	0.000219	-0.216
DCTN6	20.7678	20.9748	20.6861	20.7558	20.743	20.6443	20.4512	20.6628	20.5606	20.6781	20.3612	19.4413	20.5339	20.4449	19.9048				O43741	PRKAB2	0.0621	-0.459	0.486	0.946	0.387	0.713	0.015	0.0109	5.69e-05	0.0348	0.88	0.0857	0.0514	0.000968	0.142			Q16739	UGCG	0.146	0.154	0.422	-0.488	0.00019	0.0039	0.723	3.34e-06	0.000219	0.63
SLC33A1	19.6424	19.3209	19.4629	19.4546	19.5153	19.5221	19.6958	19.4419	19.4862	19.62	19.6992	19.2008	19.6003	19.5795	19.3969				O43759	SYNGR1	0.196	0.251	0.221	-0.0305	0.21	0.00792	0.0014	0.0036	0.637	0.00509	0.0799	0.0166	0.0234	0.775	0.0394			O14503	BHLHE40	-0.0523	0.792	0.922	2.09	4.43e-08	4.58e-06	-1.44	3.52e-06	0.00022	-2.74
WASL	20.887	20.921	20.9269	20.9543	20.939	20.8991	20.9302	20.9654	20.9496	20.9837	21.0672	20.9214	20.8965	20.8894	20.8319				O43760	SYNGR2	0.0127	-0.31	0.302	0.612	0.278	0.947	0.12	0.13	0.0057	0.16	0.98	0.308	0.284	0.0281	0.374			P09104	ENO2	-0.0442	0.331	0.617	0.077	0.101	0.278	-0.326	3.51e-06	0.00022	-0.272
PDE2A	18.1742	18.271	18.1423	18.0922	18.2241	18.1959	18.0513	18.1689	17.9602	18.4093	18.461	18.3443	18.1342	18.0776	17.9978				O43765	SGTA	-0.0921	-0.173	0.309	0.482	0.326	0.055	0.00154	6.52e-06	3.49e-08	3.59e-06	0.246	0.0178	0.000245	3.71e-06	0.000221			O60427	FADS1	0.209	0.0878	0.316	-0.28	0.0274	0.124	0.846	3.46e-06	0.00022	0.624
FOXN3	13.9626	14.5534	14.3024	14.8009	14.324	14.0187	14.1755	13.7407	NA	14.7775	14.6783	NA	14.3096	14.4047	NA				O43790	KRT86	-0.522	-0.53	0.856	1.39	0.679	7.67e-05	6.57e-05	3.39e-07	8.09e-10	4.9e-06	0.00406	0.00171	2.7e-05	2.12e-07	0.00029			P17483	HOXB4	-0.518	0.00147	0.0288	-1.23	2.29e-07	1.78e-05	0.971	3.55e-06	0.00022	1.3
IPO5	22.5691	22.7222	22.54	22.839	22.7145	22.7065	22.8353	22.8481	22.6653	22.4367	22.3014	22.1953	22.5555	22.6903	22.4764				O43795	MYO1B	-0.247	-0.388	-0.321	0.0671	0.061	0.000111	9.03e-07	7.71e-06	0.169	0.209	0.00522	5.28e-05	0.000269	0.321	0.439			O43765	SGTA	0.0921	0.055	0.246	0.173	0.00154	0.0178	-0.326	3.59e-06	0.000221	-0.482
POLRMT	18.1626	18.3245	17.989	18.5162	18.4664	18.2596	18.5175	18.5662	18.3758	18.2218	18.0131	18.0689	18.4781	18.5135	18.5734				O43829	ZBTB14	-0.473	-0.526	-0.805	-0.278	-0.0615	0.00414	0.00193	4.59e-05	0.0633	0.662	0.0554	0.0207	0.000991	0.161	0.828			P53999	SUB1	0.00163	0.972	0.99	-0.0605	0.212	0.436	-0.343	3.65e-06	0.000223	0.165
EEF2K	19.3271	19.0208	19.1965	19.3238	19.1752	19.3892	18.9866	19.0037	19.1691	19.5194	19.5431	19.5122	19.4129	19.3808	19.4187				O43854	EDIL3	0.42	0.24	0.0358	-0.204	0.000903	2.77e-06	0.000701	0.527	0.00247	0.987	0.000428	0.0101	0.694	0.0152	0.994			P35908	KRT2	-0.168	0.0383	0.205	1.45	1.64e-11	6.41e-09	-0.54	3.77e-06	0.000228	-1.36
SAP18	17.0118	16.485	16.3312	16.2145	16.0926	16.3475	16.4625	16.1493	16.4604	16.398	16.1249	16.2607	16.1152	16.2532	16.1378				O43920	NDUFS5	-0.00903	-0.0139	0.513	0.527	0.136	0.947	0.919	0.00184	0.0015	0.328	0.98	0.961	0.0147	0.0105	0.57			P18850	ATF6	-0.0932	0.339	0.624	-0.396	0.000915	0.0123	0.69	4.08e-06	0.000245	0.714
EML1	19.0632	18.8891	19.1318	18.9198	18.6925	18.7844	19.3403	19.3378	19.4512	19.3139	19.337	19.4198	19.1795	19.2017	19.3278				O60216	RAD21	0.0442	0.294	-0.0188	-0.313	-0.0763	0.7	0.0205	0.87	0.0148	0.508	0.872	0.104	0.928	0.0562	0.726			Q9NZ72	STMN3	-0.552	0.000523	0.0148	-1	1.24e-06	6.93e-05	0.887	4.83e-06	0.000288	1.31
IGF2BP3	20.2052	20.1464	20.3183	20.2461	20.1886	20.2909	20.0135	19.7737	20.0734	20.1764	20.3547	20.3483	20.1512	20.0503	20.2432				O60245	PCDH7	-0.23	0.237	-1.03	-1.26	-0.767	0.0365	0.032	7.36e-08	5.44e-09	2.32e-06	0.199	0.138	8.13e-06	9.36e-07	0.000174			O43790	KRT86	0.522	7.67e-05	0.00406	0.53	6.57e-05	0.00171	-0.679	4.9e-06	0.00029	-1.39
DNM1L	21.2865	21.2553	21.1701	21.4922	21.5393	21.3561	21.5699	21.5381	21.471	21.1377	21.1067	21.1329	21.3251	21.4007	21.3275				O60268	KIAA0513	0.481	0.534	0.51	-0.0237	0.286	0.00654	0.00324	0.00442	0.877	0.0779	0.0718	0.0297	0.0269	0.929	0.239			O15119	TBX3	-0.144	0.316	0.603	1.33	1.67e-07	1.35e-05	-0.993	5.03e-06	0.000295	-1.34
RTCA	19.8918	19.2308	19.0316	19.998	19.9946	19.6454	19.9871	19.7126	20.0015	19.5888	19.7063	19.6527	19.7865	19.6377	19.7304				O60285	NUAK1	0.0265	-2.59	-0.702	1.89	1.33	0.827	4.48e-12	4.12e-05	2.94e-10	2.6e-08	0.936	3e-09	0.000933	1.01e-07	5.78e-06			Q9Y240	CLEC11A	-0.376	0.000869	0.0201	-0.8	3.88e-07	2.76e-05	0.639	5.14e-06	0.000299	0.797
PIK3C2A	21.233	21.1375	20.9707	21.3688	21.201	21.2912	21.1483	21.2549	21.1541	21.0867	21.1224	21.0449	21.2503	21.1059	21.1555				O60293	ZFC3H1	-0.254	-0.143	-0.4	-0.257	-0.378	0.032	0.203	0.00222	0.0304	0.00335	0.185	0.425	0.0166	0.096	0.0303			Q96M27	PRRC1	0.0147	0.774	0.912	-0.00617	0.904	0.953	0.358	5.52e-06	0.000319	0.362
IFRD1	16.9316	17.7395	17.7209	17.8371	18.0392	18.2838	18.502	18.4255	18.4783	17.2762	17.0668	17.1999	18.2708	18.0267	18.0481				O60337	2024-03-06	0.147	0.176	0.43	0.254	-0.0215	0.244	0.169	0.0033	0.055	0.862	0.529	0.382	0.022	0.146	0.94			Q10472	GALNT1	0.107	0.0915	0.321	0.0954	0.128	0.321	0.419	5.7e-06	0.000326	0.105
PIK3R2	19.6327	19.5922	19.566	19.6392	19.6526	19.6858	19.5653	19.6902	19.7419	19.8753	19.9292	19.8357	19.7005	19.6977	19.7113				O60346	PHLPP1	-0.292	0.524	0.313	-0.211	-0.127	0.0151	0.000211	0.0101	0.065	0.249	0.118	0.00416	0.0486	0.164	0.484			Q15738	NSDHL	-0.135	0.00478	0.0602	-0.103	0.0226	0.11	0.285	6.06e-06	0.00034	0.233
GOLIM4	20.6133	20.5637	20.5727	20.5693	20.625	20.6632	20.7478	20.7614	20.797	20.8133	20.8322	21.0009	20.9405	20.7821	20.9323				O60356	NUPR1	0.301	-1.14	0.0174	1.16	1.79	0.0831	6.2e-06	0.915	5.25e-06	2.95e-08	0.307	0.000255	0.954	0.000167	6.19e-06			Q8IXQ6	PARP9	0.614	1.78e-05	0.00166	-0.123	0.22	0.444	0.679	6e-06	0.00034	0.355
MANBA	16.3064	15.5091	16.3903	16.8252	16.671	16.6444	16.7102	16.88	16.7538	17.2455	17.0806	17.2501	16.82	16.9203	16.8969				O60427	FADS1	-0.209	0.28	-0.344	-0.624	-0.846	0.0878	0.0274	0.00926	8.46e-05	3.46e-06	0.316	0.124	0.0457	0.0013	0.00022			Q9UDY2	TJP2	-0.245	1.8e-05	0.00166	-0.294	2.55e-06	0.000127	-0.272	6.07e-06	0.00034	-0.0932
AGRN	19.4336	19.3891	19.5453	19.4159	19.3173	19.2644	19.4995	19.4572	19.3158	19.3098	19.4736	19.1799	19.5233	19.4218	19.4015				O60437	PPL	0.891	0.722	-1.49	-2.21	0.149	0.000146	0.00092	6.06e-07	4.65e-09	0.4	0.00622	0.0123	4.14e-05	8.52e-07	0.636			P15121	AKR1B1	0.0473	0.411	0.685	0.179	0.00645	0.0481	-0.394	6.29e-06	0.00035	-0.461
PLOD2	22.4585	22.4629	22.5927	22.4635	22.5191	22.4712	22.6853	22.7159	22.6796	22.7672	22.75	22.7301	22.9548	22.9382	22.9244				O60462	NRP2	0.151	-1.7	-0.299	1.4	1.16	0.0916	1.14e-11	0.00306	1.48e-10	1.64e-09	0.322	5.05e-09	0.0208	5.34e-08	6.9e-07			P08294	SOD3	1.43	6.3e-05	0.00355	-0.432	0.102	0.278	1.61	6.35e-06	0.000351	0.697
MEIS1	18.1356	18.5142	17.7531	18.7441	18.4578	18.2625	18.4705	18.3975	18.4997	18.5982	18.6125	18.5648	18.6238	18.784	18.6641				O60507	TPST1	0.551	0.345	0.262	-0.0832	-0.399	0.00428	0.051	0.127	0.614	0.0271	0.0557	0.185	0.28	0.757	0.121			Q04941	PLP2	-0.087	0.0863	0.313	-0.0475	0.331	0.561	0.331	6.59e-06	0.000361	0.331
EXOC5	20.2258	20.2432	20.3567	20.2142	20.2096	20.3264	20.2688	20.282	20.3911	19.9489	19.9628	20.1826	20.1288	20.0745	20.212				O60565	GREM1	0.0486	-0.282	0.247	0.529	0.147	0.47	0.000739	0.00214	1.36e-06	0.0416	0.729	0.0105	0.0162	5.92e-05	0.159			Q6P4E1	CASC4	0.00133	0.977	0.992	-0.203	0.000539	0.0085	0.317	6.9e-06	0.000376	0.315
BTN3A3	19.069	19.0011	19.0748	19.0401	19.0326	18.861	19.2016	18.9835	18.8626	19.193	19.2775	19.257	19.1546	19.1373	18.956				O60613	SELENOF	-0.164	-0.122	0.494	0.617	0.103	0.0795	0.179	5.75e-05	5.64e-06	0.253	0.3	0.396	0.00116	0.000176	0.489			P23142	FBLN1	0.556	0.0424	0.215	-0.294	0.258	0.486	1.73	7.35e-06	0.000397	0.0378
HMGN4	14.5568	16.0112	14.9878	15.0096	NA	NA	14.7149	14.1707	NA	14.8874	NA	14.4721	14.0867	14.9964	NA				O60636	TSPAN2	-0.793	-2.51	-2.34	0.174	0.011	0.00748	1.2e-07	2.86e-07	0.503	0.966	0.0769	1.01e-05	2.4e-05	0.667	0.983			Q86UU1	PHLDB1	0.0642	0.175	0.448	1.05	1.75e-12	1.61e-09	-0.31	7.9e-06	0.000424	-0.533
NDUFA4	20.8485	21.2331	21.1239	21.2878	21.154	21.0848	21.2928	21.2159	21.3104	20.7125	20.8421	20.9091	21.3238	21.1312	21.1694				O60678	PRMT3	-0.279	-0.163	0.26	0.423	0.18	0.0597	0.252	0.0776	0.00792	0.207	0.255	0.478	0.198	0.0357	0.437			Q13642	FHL1	0.0671	0.172	0.444	0.138	0.0106	0.0673	-0.322	8.03e-06	0.000425	-0.657
PSMD14	21.8309	21.7253	21.7511	21.7167	22.0027	21.8541	21.6979	22.0716	22.2492	22.2148	22.1207	21.9672	21.8369	22.0565	22.1678				O60711	LPXN	-0.0668	-0.22	0.383	0.603	0.233	0.533	0.0536	0.00262	5.15e-05	0.0429	0.772	0.189	0.0186	0.000891	0.162			O95817	BAG3	0.0367	0.578	0.8	0.0111	0.866	0.932	-0.444	8.03e-06	0.000425	-0.394
ZNF593	19.464	19.4934	20.0617	19.5701	19.7151	19.2582	19.8375	19.448	20.0318	19.5774	19.8103	19.3255	19.7798	19.9693	19.6086				O60831	PRAF2	0.0543	-0.344	-0.153	0.192	0.44	0.63	0.00758	0.188	0.104	0.00139	0.832	0.0537	0.361	0.227	0.0173			Q460N5	PARP14	0.317	0.0001	0.00496	-0.0582	0.34	0.571	0.404	8.49e-06	0.000446	0.13
BIN1	21.5666	21.5541	21.5403	21.4597	21.4474	21.5489	21.665	21.7216	21.7597	21.6991	21.6895	21.8317	21.7543	21.8199	21.8834				O60870	KIN	-0.143	-0.0915	0.25	0.341	-0.00621	0.206	0.411	0.0364	0.00699	0.955	0.483	0.635	0.117	0.0326	0.978			P29372	MPG	-0.113	0.0529	0.241	-0.438	1.11e-06	6.27e-05	0.363	9.22e-06	0.000481	0.522
KPNA3	21.9846	22.2535	22.48	22.3821	22.155	22.2459	22.3935	22.3061	22.2773	22.2167	22.4131	22.2978	22.2969	22.1045	22.5027				O60906	SMPD2	-0.432	-0.0649	-0.171	-0.106	-0.106	0.00217	0.581	0.16	0.373	0.373	0.0365	0.765	0.325	0.548	0.614			Q02388	COL7A1	0.486	0.00142	0.0281	0.852	7.12e-06	0.000283	0.831	9.35e-06	0.000484	-0.0126
USP9Y	15.8379	NA	NA	NA	NA	NA	NA	NA	NA	NA	NA	15.533	NA	NA	NA				O60907	TBL1X	-0.234	0.273	-0.0425	-0.316	-0.246	0.038	0.018	0.682	0.00793	0.0299	0.204	0.0962	0.806	0.0357	0.13			Q14517	FAT1	-0.00935	0.877	0.953	0.413	7.1e-06	0.000283	-0.402	9.53e-06	0.000491	-0.0945
KRIT1	16.8146	16.7707	15.8641	16.8091	16.981	16.5744	16.2309	16.7697	16.5566	16.6398	16.269	16.3018	16.7678	16.6762	16.2099				O60911	CTSV	-0.123	0.272	0.13	-0.143	-0.44	0.236	0.0162	0.214	0.173	0.000595	0.52	0.0899	0.392	0.326	0.0102			Q96SL1	SLC49A4	-0.327	0.000161	0.00653	-0.125	0.0703	0.225	-0.433	9.65e-06	0.000494	-0.0231
PES1	20.7924	20.6397	20.4432	20.7104	20.5247	20.4068	20.4096	20.345	20.3196	20.6017	20.6143	20.4524	20.4766	20.6218	20.3601				O60925	PFDN1	0.614	0.456	0.96	0.503	-0.46	0.000127	0.00161	1.11e-06	0.000736	0.00151	0.00576	0.0184	6.48e-05	0.00619	0.018			P16989	YBX3	0.11	0.0589	0.253	-0.0332	0.545	0.741	0.361	1.01e-05	0.000511	0.338
SDCBP	19.0732	19.3173	18.9665	18.7404	18.6963	18.3716	18.5275	18.795	18.3316	18.1658	18.1261	18.1803	18.3753	18.2536	18.4565				O75061	DNAJC6	-0.0777	0.399	0.081	-0.318	0.0811	0.394	0.000495	0.374	0.00293	0.374	0.671	0.00806	0.564	0.0173	0.614			Q9NRP2	CMC2	-0.531	3.56e-05	0.00244	-0.134	0.153	0.36	-0.598	1.02e-05	0.000516	-0.803
PITPNM1	23.6858	23.4661	23.2769	23.3481	23.4025	23.2449	23.5377	23.308	23.3157	23.5304	23.5222	23.1783	23.4763	23.5756	23.3234				O75095	MEGF6	0.601	-1.07	-0.224	0.85	0.891	0.052	0.00201	0.441	0.00959	0.0072	0.239	0.0214	0.621	0.041	0.0499			O75368	SH3BGRL	-0.135	0.0564	0.249	0.187	0.0124	0.0754	-0.438	1.04e-05	0.000524	-0.221
MPHOSPH10	18.3206	18.2137	17.9649	17.1354	16.8457	17.7915	17.3565	17.7835	18.0133	17.8625	18.2877	17.2196	18.3427	18.2521	17.8205				O75110	ATP9A	0.0863	-0.0904	0.233	0.324	0.466	0.456	0.435	0.0572	0.0123	0.00103	0.719	0.657	0.161	0.0491	0.0143			Q9BQE5	APOL2	-0.165	0.0149	0.118	-0.147	0.0274	0.124	0.399	1.1e-05	0.000548	0.378
NOP56	19.7886	19.483	19.4206	19.3245	19.3195	19.4125	19.3338	19.2745	19.2589	19.2443	19.3235	19.3	19.2515	19.2763	19.2547				O75127	PTCD1	-0.0821	0.163	-0.0345	-0.198	-0.443	0.282	0.0431	0.646	0.0176	3.25e-05	0.574	0.167	0.781	0.0641	0.00121			P11362	FGFR1	-0.265	0.0517	0.237	0.549	0.000626	0.00929	-0.833	1.12e-05	0.000555	-0.454
DDX3X	21.4868	21.4234	21.4664	21.352	21.3835	21.5624	21.5161	21.5861	21.5209	21.2381	21.2639	21.1785	21.4467	21.3711	21.5291				O75131	CPNE3	-0.225	-0.251	1.27	1.52	1.07	0.017	0.00915	5.01e-10	4.64e-11	4.53e-09	0.128	0.0613	1.72e-07	2.34e-08	1.49e-06			O75955	FLOT1	-0.0741	0.0759	0.292	-0.089	0.0372	0.153	-0.258	1.14e-05	0.00056	-0.199
RNASET2	17.1198	17.3592	16.3332	16.8842	16.8116	15.6268	17.1503	16.7802	16.7379	16.4208	16.3723	15.8411	16.4181	16.7438	16.0221				O75152	ZC3H11A	-0.0642	0.144	-0.0678	-0.211	-0.451	0.626	0.284	0.607	0.123	0.00359	0.829	0.514	0.755	0.257	0.0314			Q9ULI3	HEG1	0.266	0.00181	0.0323	-0.412	3.71e-05	0.00109	0.46	1.17e-05	0.000572	-0.35
PODXL	25.104	25.2395	25.2292	24.801	24.8739	24.877	25.6751	25.6455	25.6265	24.9381	25.0259	25.0679	24.9829	24.9958	25.0531				O75159	SOCS5	-0.396	0.469	-0.358	-0.827	-0.37	0.145	0.124	0.183	0.0131	0.216	0.408	0.316	0.356	0.0516	0.447			Q9UNF1	MAGED2	-0.0123	0.814	0.931	0.224	0.000687	0.0099	0.342	1.19e-05	0.000579	0.284
CCN1	20.9665	20.889	20.9427	21.2385	21.2498	21.2273	21.1994	21.1979	21.3658	20.7444	20.7918	20.6025	21.2134	21.237	21.2651				O75164	KDM4A	0.625	0.0574	-0.268	-0.325	0.301	8.7e-06	0.54	0.011	0.00319	0.00539	0.00103	0.738	0.0516	0.0184	0.0408			P13726	F3	0.117	0.255	0.542	-0.252	0.0234	0.113	-0.655	1.23e-05	0.000591	-0.577
PIR	18.0106	17.9382	18.8057	19.0482	18.8398	18.8251	18.4573	18.4487	NA	18.6566	18.7585	18.8726	18.3824	17.4809	NA				O75326	SEMA7A	0.289	-0.81	-0.877	-0.0679	0.328	0.375	0.0226	0.0149	0.833	0.316	0.654	0.11	0.0633	0.903	0.56			Q5VUB5	FAM171A1	-0.025	0.702	0.873	0.16	0.0254	0.119	-0.42	1.34e-05	0.000641	-0.121
KPNA4	21.1532	21.069	21.3507	21.0962	21.1374	21.0942	21.3011	21.1614	21.2104	21.055	21.1601	21.2086	21.1357	21.2366	21.3386				O75330	HMMR	-0.183	0.299	0.0299	-0.269	-0.36	0.00979	0.000255	0.633	0.000638	4.23e-05	0.0914	0.0048	0.773	0.00556	0.00145			P11047	LAMC1	-0.248	4.71e-05	0.00297	0.0131	0.763	0.878	0.28	1.37e-05	0.000653	0.0817
TRIM38	21.7345	22.1454	22.1186	22.126	22.0082	22.0999	22.1165	22.0551	21.8957	22.1232	22.1435	21.9489	22.1793	22.0881	21.9555				O75368	SH3BGRL	0.135	-0.187	0.0346	0.221	0.438	0.0564	0.0124	0.603	0.00436	1.04e-05	0.249	0.0754	0.753	0.0232	0.000524			Q9Y6M7	SLC4A7	-0.132	0.134	0.396	0.596	5.05e-06	0.000216	-0.543	1.4e-05	0.000661	-0.14
E2F3	17.5587	17.8318	17.674	17.8332	17.6089	17.1405	17.8988	17.4209	17.5251	17.6527	17.8662	17.7931	17.9085	17.5685	17.9677				O75380	NDUFS6	0.188	0.151	0.474	0.323	0.073	0.0133	0.0391	5.44e-06	0.00026	0.289	0.109	0.158	0.000217	0.0028	0.53			Q9H1J7	WNT5B	-0.256	0.229	0.51	1.45	5.41e-06	0.000226	-1.32	1.48e-05	0.000697	-1.21
PPP6C	20.1468	20.1403	20.4152	20.287	20.0984	20.2657	20.3	20.2247	20.3466	20.1358	19.9865	20.1351	20.0265	19.9086	20.2841				O75385	ULK1	0.1	-0.276	-0.067	0.209	0.55	0.384	0.0268	0.558	0.0817	0.00023	0.663	0.123	0.719	0.192	0.00536			P09669	COX6C	-0.27	0.00336	0.048	-0.0482	0.538	0.737	-0.495	1.55e-05	0.000724	-0.425
NME4	17.7102	17.8387	17.4092	17.0697	17.3005	17.9323	17.6061	17.9795	16.5812	16.6362	16.8671	16.799	16.9408	16.9382	17.279				O75386	TULP3	0.0747	0.0481	-0.458	-0.506	-0.127	0.632	0.757	0.00971	0.00521	0.42	0.833	0.875	0.0473	0.0263	0.65			Q7Z7G0	ABI3BP	-0.176	0.0392	0.208	-0.277	0.00305	0.0287	0.499	1.61e-05	0.000746	0.326
CES2	17.4613	17.2246	17.3537	17.23	17.3722	17.5634	17.1033	17.1509	17.0734	17.3543	17.301	17.6234	17.6423	17.3337	17.3486				O75448	MED24	-0.377	-0.386	-0.0885	0.298	0.00867	0.000262	0.000213	0.274	0.00187	0.913	0.00949	0.00416	0.461	0.0125	0.962			P31949	S100A11	0.409	0.0124	0.106	0.516	0.00281	0.0267	-0.918	1.62e-05	0.000747	-0.69
MAN2B1	20.7145	20.587	20.4763	20.3311	20.4332	20.4915	20.7997	20.809	20.8231	20.7714	20.7184	20.8136	20.3985	20.5385	20.6773				O75508	CLDN11	0.606	1.36	0.554	-0.811	0.316	0.00178	5.81e-07	0.0034	0.000152	0.0639	0.0323	3.75e-05	0.0225	0.00194	0.212			P84022	SMAD3	-0.483	0.000457	0.0135	-0.196	0.0853	0.252	-0.681	1.65e-05	0.000756	-0.529
UBE2C	19.6028	19.2252	18.9481	19.3159	19.3961	19.1622	19.4306	19.1552	18.949	18.7853	19.2605	18.408	19.1574	19.1081	18.7781				O75521	ECI2	0.133	0.197	0.457	0.26	0.154	0.0452	0.00574	2.77e-06	0.000721	0.023	0.222	0.044	0.000128	0.00608	0.109			O94955	RHOBTB3	0.167	0.0197	0.14	-0.39	2.66e-05	0.00082	0.408	1.68e-05	0.000765	0.367
PDXK	22.1756	22.0745	21.8455	22.1569	22.0982	21.8293	22.2887	22.3143	22.0778	21.9249	22.0068	21.8727	22.0965	22.0352	22.012				O75528	TADA3	-0.0519	0.0497	-0.368	-0.418	-0.197	0.681	0.694	0.0102	0.00462	0.135	0.86	0.836	0.0487	0.0241	0.339			Q9H6X2	ANTXR1	0.142	0.0227	0.153	-0.236	0.000818	0.0113	0.356	1.72e-05	0.00078	-0.015
SCD	17.8846	18.4262	18.0403	17.9226	17.8517	17.3401	18.5502	18.5774	18.0071	18.8454	18.5259	18.5646	18.4808	18.5889	18.2732				O75581	LRP6	0.267	-0.273	-0.262	0.011	0.303	0.205	0.197	0.214	0.957	0.155	0.482	0.418	0.392	0.976	0.366			Q14126	DSG2	0.214	0.00241	0.0393	0.445	2.35e-06	0.00012	0.371	1.74e-05	0.000783	0.389
PLPP1	18.8978	19.2162	19.3667	19.1221	19.1971	19.1169	19.2114	19.1982	19.0651	19.1037	19.1939	19.331	18.9077	18.6647	18.9469				O75582	RPS6KA5	-0.107	0.17	0.465	0.295	0.297	0.452	0.238	0.00469	0.0512	0.0495	0.716	0.464	0.0281	0.138	0.179			P02538	KRT6A	-0.877	0.000573	0.0156	-1.71	6.14e-07	3.8e-05	1.26	1.83e-05	0.000821	-0.596
PLPP3	18.5276	18.5523	18.7107	19.1016	19.0767	19.1414	18.2317	18.2122	18.2556	18.1492	18.472	18.148	18.6421	18.5559	18.5104				O75600	GCAT	0.0594	0.553	0.043	-0.51	-0.384	0.683	0.00169	0.767	0.00306	0.0175	0.861	0.0191	0.867	0.0179	0.0923			Q08499	PDE4D	-0.056	0.663	0.848	-0.00799	0.95	0.974	0.799	1.88e-05	0.000836	0.777
ARID1A	20.0223	20.2079	20.0288	20.1088	20.1026	20.0312	20.1405	20.0854	20.1509	20.0225	20.035	19.9317	20.1044	20.1122	20.0666				O75607	NPM3	-0.187	-0.245	-0.414	-0.17	-0.0965	0.0458	0.0126	0.000267	0.067	0.277	0.224	0.076	0.0036	0.167	0.516			Q9HCD6	TANC2	0.534	7.06e-08	3.22e-05	-0.0244	0.643	0.803	0.328	1.91e-05	0.000844	-0.00235
BHLHE40	20.268	20.9358	20.3442	20.0532	20.6187	20.719	22.8606	22.4247	22.5317	19.9002	19.7045	19.9875	21.0083	21.179	21.2971				O75608	LYPLA1	-0.477	-0.704	-0.138	0.566	0.334	0.00629	0.000322	0.368	0.00191	0.0409	0.0707	0.00582	0.558	0.0127	0.157			Q8TDB6	DTX3L	0.291	0.000108	0.0052	-0.129	0.033	0.14	0.345	1.94e-05	0.000849	-0.163
CDK2AP1	14.0491	15.304	15.1921	NA	13.1817	15.1138	NA	15.1516	15.3983	NA	15.1102	14.8898	NA	14.9031	14.4556				O75695	RP2	-0.125	0.109	0.804	0.696	0.0752	0.295	0.36	6.97e-06	3.25e-05	0.524	0.585	0.591	0.000253	0.000636	0.738			P02765	AHSG	-0.543	0.00585	0.0676	-1	3.51e-05	0.00104	-1.06	1.93e-05	0.000849	-2.23
SDHD	17.2924	17.4789	17.0322	16.9581	17.2151	16.5394	17.3904	17.4871	16.4263	17.0188	17.2046	17.6215	16.5393	16.9091	17.0292				O75718	CRTAP	0.054	-0.013	0.105	0.118	-0.0548	0.579	0.894	0.287	0.235	0.574	0.801	0.948	0.476	0.4	0.774			O94768	STK17B	0.146	0.374	0.654	1.68	5.78e-08	5.67e-06	-1.01	2.04e-05	0.000887	-1.53
C2CD2L	18.653	18.347	18.4913	18.4879	18.3262	18.2857	18.3802	18.3628	18.5894	18.6989	18.6686	18.6745	18.5441	18.4633	18.4794				O75781	PALM	0.264	-0.24	-0.39	-0.15	-0.155	0.232	0.275	0.0867	0.49	0.476	0.515	0.505	0.215	0.657	0.7			P37268	FDFT1	0.0119	0.89	0.959	-0.0127	0.883	0.942	0.534	2.07e-05	0.000896	0.68
NEMP1	21.4682	21.4143	21.485	21.3137	20.999	21.4654	21.2131	21.2426	21.355	21.4009	21.6115	21.5495	21.2935	21.2978	21.3033				O75817	POP7	0.141	1.1	-0.13	-1.23	-1.18	0.332	0.000127	0.371	4.66e-05	6.68e-05	0.618	0.00282	0.56	0.00083	0.00203			Q06323	PSME1	0.106	0.0367	0.2	0.158	0.00417	0.0351	-0.289	2.17e-05	0.000907	-0.389
TXNDC9	19.285	19.129	19.1586	19.4689	19.42	19.2139	19.3272	19.3776	19.1948	19.1683	19.114	18.8932	19.2336	19.1571	19.603				O75882	ATRN	-0.044	0.0299	0.247	0.217	-0.134	0.377	0.545	0.000161	0.000508	0.0146	0.656	0.741	0.00241	0.00476	0.0826			Q9Y2Y0	ARL2BP	-0.11	0.0538	0.243	0.00899	0.865	0.931	-0.327	2.16e-05	0.000907	-0.0949
DPYSL4	19.5125	19.3708	19.3728	19.5031	19.4935	19.3492	19.4637	19.6491	19.7461	19.6855	19.4347	19.2956	19.4166	19.5667	19.3441				O75884	RBBP9	0.000962	-0.23	0.262	0.492	0.42	0.995	0.163	0.116	0.00721	0.0178	0.998	0.374	0.263	0.0334	0.0932			P25774	CTSS	0.0506	0.568	0.793	-0.118	0.194	0.414	0.544	2.12e-05	0.000907	0.185
SOCS6	17.1482	19.2118	18.5746	17.7726	19.3216	18.4041	19.0348	19.1744	18.5658	NA	19.2765	19.1389	19.9399	16.3223	19.6046				O75923	DYSF	0.112	-0.207	-0.291	-0.0841	-0.0125	0.142	0.0123	0.00124	0.262	0.864	0.406	0.0748	0.0112	0.43	0.941			Q6WKZ4	RAB11FIP1	0.143	0.036	0.197	-0.146	0.033	0.14	0.387	2.17e-05	0.000907	0.378
TRAFD1	18.231	18.4539	18.6783	18.5146	18.6265	18.374	18.284	18.3475	18.1311	18.2545	18.3813	18.2584	18.2476	18.4135	18.3411				O75940	SMNDC1	0.085	0.219	0.51	0.291	-0.0117	0.489	0.088	0.000808	0.0293	0.923	0.742	0.257	0.00832	0.0934	0.966			P42330	AKR1C3	-0.311	0.00013	0.00576	-0.307	0.000148	0.00316	-0.373	2.13e-05	0.000907	-0.194
COX7A2L	19.0884	19.5439	20.1449	19.838	20.1411	20.2881	20.167	20.1773	20.1715	20.0678	20.0994	20.0983	20.4291	20.1384	20.4457				O75954	TSPAN9	-0.264	-0.22	-0.361	-0.141	-0.212	0.394	0.476	0.249	0.645	0.492	0.672	0.69	0.433	0.78	0.712			Q5VU43	PDE4DIP	-0.0144	0.855	0.945	-0.462	3.53e-05	0.00104	0.485	2.17e-05	0.000907	0.498
UBFD1	21.3233	21.1101	21.5494	21.3856	21.4152	21.4272	21.6744	21.4757	21.6037	21.3708	21.5052	21.315	21.2588	21.8254	21.5619				O75976	CPD	-0.0734	0.383	0.0974	-0.286	-0.335	0.217	1.02e-05	0.108	0.000193	4.06e-05	0.497	0.000371	0.252	0.00228	0.00141			Q03013	GSTM4	0.109	0.0545	0.245	0.136	0.02	0.103	-0.324	2.23e-05	0.000926	-0.27
CYB561D2	18.8607	18.8346	18.5154	18.5922	18.7397	18.6823	18.7659	18.6639	18.4975	18.7063	18.5822	18.3842	18.5545	18.6936	18.5499				O76054	SEC14L2	0.0257	-0.708	-0.135	0.573	0.23	0.781	2.04e-06	0.16	2.06e-05	0.0243	0.917	0.000108	0.325	0.000464	0.113			P98082	DAB2	-0.133	0.19	0.467	-0.664	8.4e-06	0.00032	0.605	2.24e-05	0.000926	0.76
CIT	21.3307	21.2698	21.2055	21.3697	21.3489	21.3097	21.11	21.2088	21.1435	21.1037	21.1244	21.123	21.1757	21.1897	21.2024				O76061	STC2	0.066	0.329	0.406	0.0769	0.832	0.831	0.248	0.16	0.781	0.0178	0.938	0.474	0.325	0.868	0.0932			Q68CQ7	GLT8D1	0.0601	0.378	0.657	-0.114	0.105	0.284	0.413	2.25e-05	0.000927	0.379
COPE	20.5811	20.4179	20.5272	20.2764	20.3567	20.2412	NA	20.4317	20.3603	20.7008	20.628	20.7498	20.5913	20.7282	20.6261				O76071	CIAO1	0.177	0.124	0.793	0.67	0.107	0.19	0.353	2.6e-05	0.000139	0.418	0.467	0.584	0.000674	0.00182	0.65			P08240	SRPRA	-0.0578	0.237	0.52	0.0969	0.0572	0.197	0.291	2.37e-05	0.000965	0.153
CTDSP2	18.3161	18.216	17.8076	17.9569	17.9341	17.5572	17.5112	17.194	17.6114	17.9365	18.0919	17.6319	17.6311	18.1511	17.8344				O76074	PDE5A	0.0333	-0.128	1.15	1.28	0.84	0.873	0.542	8.76e-05	3.18e-05	0.00295	0.952	0.739	0.00161	0.000633	0.0279			P07942	LAMB1	-0.286	0.000117	0.00544	0.0726	0.199	0.42	0.335	2.37e-05	0.000965	0.206
CDC42EP2	17.2379	19.2085	18.8711	19.5302	18.9797	19.1041	18.3466	18.8389	19.2132	19.28	18.6677	19.6247	19.3646	18.6086	17.505				O76080	ZFAND5	-0.176	-0.343	0.0939	0.437	-0.0031	0.239	0.0311	0.522	0.00864	0.983	0.524	0.135	0.691	0.038	0.992			Q9H8H3	METTL7A	-0.108	0.394	0.672	-0.0283	0.82	0.909	-0.761	2.4e-05	0.000971	-0.453
AP3D1	21.2807	21.3989	21.2898	21.2733	21.2817	21.2749	21.3036	21.3745	21.1856	21.2148	21.1822	21.2087	21.1611	21.1624	21.0121				O76095	JTB	-0.0171	0.00207	0.291	0.289	-0.0764	0.748	0.969	7.48e-05	8.02e-05	0.166	0.899	0.984	0.00143	0.00125	0.384			Q9Y680	FKBP7	-0.117	0.178	0.452	-0.097	0.26	0.488	0.512	2.47e-05	0.000995	0.435
CCS	19.3091	19.4031	19.6832	19.0059	18.8394	19.0032	19.2428	18.9892	19.1481	18.9478	19.0143	18.991	19.0462	18.7758	18.8515				O77932	DXO	-0.406	-0.25	-0.204	0.0455	0.0292	0.000752	0.0192	0.0482	0.637	0.761	0.0183	0.0993	0.143	0.775	0.89			Q86YZ3	HRNR	0.415	0.0173	0.129	2.13	1.75e-09	3.16e-07	-0.949	2.55e-05	0.00102	-1.35
ABLIM1	17.6757	18.1937	17.9477	17.9737	17.9238	17.9475	17.8662	17.8716	17.8495	18.0734	18.1416	17.9775	17.9177	17.9592	17.7353				O94760	DDAH1	0.0973	0.00305	0.346	0.343	0.345	0.302	0.974	0.00193	0.00206	0.00199	0.59	0.986	0.0151	0.0134	0.0216			Q6IQ23	PLEKHA7	0.038	0.609	0.818	-0.31	0.000799	0.0111	-0.448	2.59e-05	0.00103	-0.215
DVL1	16.4576	16.794	16.1524	16.4773	16.9678	16.4527	16.8166	17.1718	17.2149	16.9635	17.2297	17.2061	17.145	15.8233	16.1532				O94768	STK17B	-0.146	-1.68	-0.148	1.53	1.01	0.374	5.78e-08	0.367	1.8e-07	2.04e-05	0.654	5.67e-06	0.557	1.32e-05	0.000887			Q02218	OGDH	0.219	3.12e-05	0.00223	-0.0938	0.0211	0.106	0.222	2.63e-05	0.00104	0.00126
DVL2	19.9882	20.4583	20.4216	20.4328	20.4365	20.361	20.2942	20.3105	20.3567	20.4592	20.4503	20.2466	20.3461	20.3681	20.2824				O94808	GFPT2	-0.266	-0.821	-0.544	0.277	-0.0778	0.00114	6.06e-09	9.28e-07	0.000843	0.253	0.0242	8.47e-07	5.61e-05	0.00681	0.489			Q9UI42	CPA4	-0.272	0.00558	0.0659	-0.412	0.000213	0.00416	-0.51	2.66e-05	0.00105	-0.588
CHD1	18.7624	18.1828	18.3385	18.623	18.7757	18.6693	19.2171	19.0202	19.1755	18.7616	18.7667	18.7093	19.0933	18.9943	18.8171				O94813	SLIT2	0.244	0.282	-0.214	-0.496	-0.155	0.151	0.101	0.204	0.00805	0.352	0.417	0.277	0.38	0.036	0.593			P04733	MT1F	0.906	0.00044	0.0133	0.209	0.308	0.538	1.21	2.75e-05	0.00106	0.614
GOSR2	18.8088	18.7454	18.7253	18.9531	19.2715	18.7052	19.1227	19.2437	18.8713	18.6469	18.3558	18.5903	18.9125	18.9894	18.6497				O94819	KBTBD11	0.127	-0.434	0.227	0.661	0.487	0.261	0.00138	0.0553	3.03e-05	0.000542	0.549	0.0165	0.157	0.000607	0.00962			Q9Y4H2	IRS2	0.622	7.23e-08	3.22e-05	0.0308	0.617	0.788	0.37	2.73e-05	0.00106	0.204
TOR1A	20.46	21.2931	21.4143	21.3308	21.1097	21.515	21.5158	21.5708	21.4711	21.4596	21.4921	21.4482	21.604	21.5115	21.5203				O94832	MYO1D	-0.321	-0.76	-0.758	0.00247	0.0941	7.83e-05	3.74e-09	3.9e-09	0.967	0.128	0.00406	5.74e-07	8.67e-07	0.982	0.33			P01130	LDLR	0.165	0.00721	0.0758	-0.0673	0.221	0.445	0.323	2.75e-05	0.00106	0.177
TOR1B	21.1519	20.9554	20.9561	21.0372	21.196	21.1391	20.8005	20.8458	20.9821	20.9938	21.1424	20.973	21.0957	21.1098	20.9715				O94851	MICAL2	-0.248	-0.685	-0.462	0.223	-0.392	0.000227	2.18e-09	2.94e-07	0.000586	1.99e-06	0.00858	3.75e-07	2.44e-05	0.00524	0.000157			P78537	BLOC1S1	-0.435	0.000399	0.0126	-0.523	7.23e-05	0.00183	0.576	2.74e-05	0.00106	0.0344
STX16	18.3565	18.0158	18.3639	18.2794	18.1884	18.8305	18.0791	18.1807	18.6259	17.7838	18.1293	18.2496	18.0445	17.9224	18.7221				O94855	SEC24D	0.0159	-0.347	-0.228	0.119	-0.0417	0.852	0.00101	0.0163	0.178	0.625	0.944	0.0132	0.0675	0.332	0.807			P11908	PRPS2	0.113	0.0864	0.313	0.293	0.000312	0.00567	-0.376	2.84e-05	0.00109	-0.524
ADAM10	20.7327	20.7847	20.6976	20.898	20.9027	20.7036	20.5871	20.6752	20.5373	20.7393	20.6913	20.689	20.97	20.9493	20.9046				O94885	SASH1	0.0383	0.336	-0.0712	-0.407	-0.287	0.585	0.000241	0.316	3.79e-05	0.000931	0.804	0.0046	0.506	0.000717	0.0135			Q07954	LRP1	-0.129	0.00269	0.0417	0.415	1.52e-08	1.77e-06	0.216	2.93e-05	0.00111	0.031
ABCD4	16.8145	17.2995	17.089	17.2125	17.2364	17.0462	17.2992	17.3865	17.3162	17.7226	17.6162	17.5932	17.7797	17.5521	17.7113				O94886	TMEM63A	0.255	0.385	0.183	-0.203	0.0228	0.033	0.0031	0.112	0.0812	0.835	0.188	0.0288	0.258	0.191	0.928			Q12965	MYO1E	0.143	0.00482	0.0602	0.0919	0.0493	0.181	-0.26	2.92e-05	0.00111	-0.345
ENC1	17.784	17.9043	16.2163	17.905	18.0153	16.1423	16.5121	17.0247	16.3693	18.7895	16.9378	18.0108	16.7131	17.713	17.7589				O94901	SUN1	-0.649	-0.439	-0.758	-0.319	-0.0956	0.0241	0.109	0.0105	0.234	0.714	0.157	0.289	0.0497	0.399	0.862			O43592	XPOT	0.0679	0.28	0.571	0.18	0.00989	0.0645	-0.367	3.01e-05	0.00114	-0.182
TP53I11	20.4328	20.3536	20.3657	20.4134	20.3286	20.316	20.3225	20.3558	20.0798	20.3693	20.3286	20.3324	20.5852	20.4029	20.1426				O94907	DKK1	-0.338	1.07	0.923	-0.149	-0.199	0.0133	3.77e-07	2.16e-06	0.23	0.117	0.109	2.71e-05	0.000106	0.396	0.311			A1L390	PLEKHG3	0.37	0.000335	0.0111	0.0906	0.266	0.494	0.475	3.03e-05	0.00114	0.447
PTGES	18.6733	17.4572	17.2454	17.9243	18.1769	17.6603	17.3903	17.5509	NA	16.7097	17.7986	17.5913	NA	16.9901	NA				O94921	CDK14	-0.225	-0.586	-0.121	0.465	0.216	0.0484	6.47e-05	0.263	0.000544	0.0567	0.231	0.00169	0.45	0.00498	0.195			A2RTX5	TARSL2	0.237	0.0149	0.118	0.868	8.61e-08	8.23e-06	-0.516	3.18e-05	0.00119	-0.367
KMT2D	19.5973	20.0408	19.5376	20.0049	20.0025	20.0067	20.0325	19.9557	19.9733	19.7871	19.7076	19.4493	20.2376	20.1297	19.9006				O94925	GLS	0.108	-0.249	-0.381	-0.132	-0.0831	0.247	0.0147	0.000804	0.16	0.367	0.532	0.0846	0.00831	0.308	0.609			O75127	PTCD1	0.0821	0.282	0.574	-0.163	0.0431	0.167	0.443	3.25e-05	0.00121	0.198
ITGB1BP1	17.4661	17.2815	17.1472	17.2102	17.299	17.3665	17.1669	17.2861	16.9559	16.976	17.4108	17.2869	16.9667	17.1741	17.4025				O94929	ABLIM3	-0.0319	-0.242	0.497	0.739	0.226	0.694	0.00878	2.26e-05	2.58e-07	0.0132	0.867	0.0594	0.000606	1.77e-05	0.0765			P21283	ATP6V1C1	0.0874	0.0687	0.277	0.109	0.0274	0.124	-0.267	3.37e-05	0.00125	-0.135
RGPD8	16.2221	16.3627	16.9481	17.29	17.311	16.8429	17.0623	17.2922	17.1354	17.0179	16.7416	16.2777	17.2524	17.1647	16.9036				O94952	FBXO21	0.011	-0.0776	0.896	0.973	0.357	0.963	0.747	0.00199	0.00105	0.152	0.988	0.87	0.0154	0.00805	0.363			Q8TCU6	PREX1	-0.463	0.00182	0.0323	-0.17	0.18	0.397	-0.722	3.42e-05	0.00126	-0.317
TRDMT1	NA	15.3333	15.5275	16.302	15.5441	15.6848	14.9148	15.3594	15.9004	14.9338	15.014	14.1092	15.6224	14.6361	NA				O94953	KDM4B	0.713	-0.337	-0.421	-0.0845	0.71	0.00156	0.0853	0.0363	0.649	0.00162	0.0301	0.252	0.117	0.783	0.0188			P78504	JAG1	0.465	8.88e-07	0.000183	1.67	5.67e-14	1.43e-10	-0.333	3.47e-05	0.00127	-0.691
APAF1	18.6841	18.5715	18.7751	18.8355	18.6691	18.783	18.8914	18.9013	18.9268	18.9433	18.7703	18.5298	18.8928	18.7528	18.7839				O94955	RHOBTB3	-0.167	0.39	0.0227	-0.367	-0.408	0.0197	2.66e-05	0.725	4.9e-05	1.68e-05	0.14	0.00082	0.837	0.000861	0.000765			P04264	KRT1	-0.0315	0.583	0.803	1.16	9.1e-12	4.55e-09	-0.335	3.59e-05	0.00131	-1.39
RIOK3	18.6566	18.3009	18.5534	18.6639	18.524	18.7944	18.4429	18.5345	18.6268	18.5557	18.2438	18.3435	18.5081	18.6527	18.6451				O94972	TRIM37	-0.105	0.451	0.686	0.235	-0.223	0.422	0.00334	0.000102	0.0867	0.103	0.694	0.0304	0.00179	0.2	0.286			Q7Z628	NET1	-0.0278	0.825	0.936	0.443	0.00301	0.0284	-0.736	3.64e-05	0.00131	-0.6
IMPA2	17.1966	17.0556	17.3882	17.0449	17.4817	16.835	17.0184	17.0136	17.139	17.3618	16.8712	16.4999	17.146	17.288	16.3747				O94985	CLSTN1	0.0871	-0.501	-0.289	0.212	0.317	0.538	0.00279	0.055	0.148	0.0377	0.774	0.0267	0.157	0.292	0.149			Q00341	HDLBP	0.047	0.191	0.468	0.0857	0.0254	0.119	0.205	3.59e-05	0.00131	0.0879
MAP2K7	18.5397	18.4457	18.7091	18.3758	18.5496	18.7967	18.6847	18.8226	18.6901	18.4686	18.5445	18.512	18.6164	18.4621	18.7462				O95081	AGFG2	0.155	0.385	0.557	0.171	0.226	0.0352	4.99e-05	9.09e-07	0.0221	0.0044	0.194	0.00138	5.54e-05	0.0757	0.0362			P23246	SFPQ	-0.244	0.000233	0.00878	-0.132	0.0189	0.0988	-0.296	3.63e-05	0.00131	-0.112
ACOT8	19.8212	20.1824	20.4064	19.1997	19.2279	20.289	20.0305	19.4494	20.286	19.6299	20.2354	19.9114	20.0583	19.6177	20.3745				O95084	PRSS23	0.301	-0.281	-0.219	0.0619	0.104	0.00302	0.00491	0.0209	0.473	0.234	0.0445	0.0395	0.0798	0.641	0.467			Q6YHK3	CD109	0.114	0.18	0.456	-0.365	0.000509	0.00819	0.483	3.66e-05	0.00131	0.433
CDIPT	22.3752	22.5086	22.3606	22.6096	22.3939	22.221	22.3855	22.4702	22.247	22.6771	22.7083	22.3501	22.5772	22.4257	22.2364				O95136	S1PR2	0.23	-0.84	-0.766	0.0738	0.717	0.5	0.026	0.0391	0.827	0.0762	0.75	0.12	0.123	0.9	0.236			Q9Y314	NOSIP	-0.128	0.0226	0.152	0.13	0.0214	0.106	-0.298	3.72e-05	0.00132	-0.29
PDCD5	20.8284	20.8958	20.8469	20.6874	20.8007	20.8264	20.8132	20.7991	21.0269	20.5934	20.7009	20.7735	20.8455	20.8791	20.8096				O95140	MFN2	-0.0487	-0.00661	0.368	0.374	0.00535	0.498	0.926	0.000127	0.000107	0.94	0.749	0.964	0.00207	0.00152	0.973			Q5JRA6	MIA3	-0.0674	0.176	0.45	-0.0298	0.539	0.737	0.282	3.69e-05	0.00132	0.273
PRMT5	21.6431	21.6674	21.4312	21.6972	21.6993	21.5219	21.7654	21.7731	21.7325	21.5572	21.5847	21.6256	21.5555	21.5955	21.5514				O95159	ZFPL1	-0.0803	-0.115	0.0808	0.196	-0.0726	0.0724	0.0146	0.071	0.000327	0.101	0.285	0.0843	0.187	0.00335	0.283			Q96JM3	CHAMP1	-0.0601	0.385	0.663	-0.407	3.07e-05	0.000943	0.399	3.76e-05	0.00133	0.552
SLC9A3R1	22.6924	22.7701	22.903	22.7236	22.6467	22.693	22.713	22.7354	22.748	22.7074	22.6881	22.7067	22.6894	22.7266	22.7525				O95164	UBL3	0.407	-0.255	-0.0598	0.195	0.549	3.88e-05	0.00237	0.398	0.0132	1.53e-06	0.00257	0.0238	0.584	0.0519	0.000127			P15884	TCF4	-0.191	0.134	0.395	1.06	4.69e-07	3.13e-05	-0.711	3.9e-05	0.00137	-0.768
CHEK1	19.0258	18.9973	19.1279	19.1512	19.1112	19.2075	18.8957	18.8494	19.0392	19.2197	19.0611	18.9817	19.1757	19.2456	19.1064				O95166	GABARAP	0.669	0.519	0.779	0.26	0.306	0.0108	0.0389	0.00417	0.272	0.199	0.0972	0.157	0.0259	0.441	0.428			Q68DK7	MSL1	0.537	0.000615	0.0164	0.0207	0.867	0.932	0.722	3.93e-05	0.00138	0.0781
TNFRSF10B	17.022	17.3224	17.2578	17.1418	16.7755	16.7656	16.8798	16.7992	16.9839	16.3752	16.6364	15.9125	16.9397	16.736	16.6795				O95214	LEPROTL1	0.067	-0.414	0.562	0.976	0.471	0.607	0.00589	0.000613	2.49e-06	0.00246	0.818	0.0448	0.00674	9.52e-05	0.0249			Q99959	PKP2	0.202	0.00676	0.0737	-0.338	0.000115	0.00263	0.375	4.05e-05	0.00141	0.49
TPP1	21.4408	21.6951	21.3178	21.4656	21.3167	20.7324	21.5505	21.365	21.0046	21.5172	21.159	21.1811	21.3378	21.4352	20.7586				O95236	APOL3	0.603	-0.00913	-0.101	-0.0921	-0.166	0.00275	0.957	0.552	0.588	0.335	0.0422	0.977	0.714	0.737	0.576			O75976	CPD	0.0734	0.217	0.497	-0.383	1.02e-05	0.000371	0.335	4.06e-05	0.00141	0.286
GNB5	16.7047	17.2847	17.5232	17.3038	17.0828	17.6305	17.1873	16.9212	17.9512	16.4833	16.8592	16.5467	17.3918	16.9648	17.6266				O95243	MBD4	-0.241	-0.341	-0.148	0.193	-0.292	0.0709	0.0154	0.252	0.139	0.0333	0.282	0.0874	0.436	0.281	0.139			Q9NPR2	SEMA4B	0.0905	0.565	0.791	-0.86	6.88e-05	0.00176	0.905	4.15e-05	0.00143	1.05
TCERG1	20.652	20.7618	20.8809	20.8153	20.7582	20.7986	20.7645	20.7108	20.8457	20.7964	20.8309	20.8375	20.835	20.8603	20.8854				O95249	GOSR1	-0.244	-0.209	-0.0353	0.174	-0.229	0.111	0.166	0.809	0.245	0.132	0.358	0.378	0.893	0.411	0.335			Q9NNX1	TUFT1	0.371	0.00155	0.0301	0.845	4.08e-07	2.83e-05	-0.556	4.21e-05	0.00145	-0.799
NDC80	20.9942	21.018	21.0175	21.1224	21.0289	21.1721	20.8803	20.8949	20.9594	20.6459	20.7949	20.7233	20.8558	20.8402	20.9455				O95273	CCNDBP1	-0.226	0.0927	-0.287	-0.38	-0.405	0.0475	0.388	0.0155	0.00268	0.00166	0.229	0.613	0.0652	0.0162	0.0191			Q9P2I0	CPSF2	-0.00774	0.922	0.97	-0.251	0.00603	0.0455	0.456	4.25e-05	0.00145	0.362
KIF3C	17.7221	17.5396	17.5732	17.5738	17.2151	17.5154	17.614	17.7411	17.89	17.7544	17.457	17.5223	17.6593	17.3954	17.437				O95319	CELF2	0.0232	-0.0509	0.503	0.554	0.477	0.804	0.587	8.44e-05	3.22e-05	0.000139	0.927	0.769	0.00157	0.000636	0.00372			O75330	HMMR	0.183	0.00979	0.0914	-0.299	0.000255	0.0048	0.36	4.23e-05	0.00145	0.269
NRP1	22.1763	22.2209	22.1054	21.8059	21.7078	21.5918	21.7678	21.6337	21.4786	22.4068	22.4187	22.355	22.0615	22.0029	21.8916				O95361	TRIM16	-0.306	-0.339	-0.286	0.0533	-0.338	0.0304	0.0183	0.0409	0.681	0.0185	0.18	0.0971	0.127	0.804	0.0953			O43505	B4GAT1	-0.0779	0.542	0.776	-0.62	0.000213	0.00416	0.73	4.39e-05	0.00149	0.883
TNPO2	20.3877	20.7444	20.7039	20.7375	20.6214	20.7396	20.7599	20.5991	20.8476	20.7347	20.8312	20.6446	20.6368	20.652	20.5894				O95379	TNFAIP8	0.0686	-0.231	-0.662	-0.431	-0.322	0.746	0.285	0.00672	0.0574	0.144	0.898	0.515	0.0361	0.15	0.351			Q96B54	ZNF428	0.334	0.000281	0.01	0.148	0.0501	0.183	0.405	4.46e-05	0.00151	-0.087
APOL1	19.9799	19.8464	19.9352	20.0632	19.5331	20.0088	19.7819	19.7125	19.9571	20.3049	20.2452	20.5381	20.0027	20.2268	20.3803				O95382	MAP3K6	-0.698	0.102	0.221	0.12	-0.268	0.00122	0.565	0.22	0.498	0.142	0.0251	0.753	0.399	0.663	0.347			Q9H461	FZD8	-1.09	0.00132	0.0265	1.4	6.1e-05	0.00162	-1.44	4.52e-05	0.00152	-0.715
UNC13B	17.089	17.0373	17.8777	17.6579	17.9204	17.3746	17.627	17.584	17.9196	17.4163	17.8004	17.3103	17.6495	16.6121	17.3155				O95394	PGM3	-0.143	-0.352	0.075	0.427	0.221	0.0669	0.000244	0.315	3.82e-05	0.00845	0.272	0.00464	0.505	0.000717	0.0562			Q16352	INA	-0.614	4.05e-06	0.000579	-0.555	1.22e-05	0.000438	0.488	4.64e-05	0.00155	0.375
POLR3A	18.7217	18.9818	18.9416	19.14	19.0977	19.0883	19.0781	18.951	18.8914	18.8987	19.2032	19.1415	19.0537	18.9268	19.07				O95405	ZFYVE9	-0.11	0.00385	0.428	0.424	0.189	0.374	0.975	0.00316	0.00337	0.138	0.654	0.987	0.0213	0.0191	0.342			Q15361	TTF1	-0.168	0.0612	0.258	-0.275	0.00492	0.0395	0.48	4.72e-05	0.00157	0.519
MRAS	18.1344	18.1342	17.6428	17.999	17.9614	18.16	18.3949	18.9739	18.9836	18.9407	19.0745	18.9396	18.9531	18.8052	18.3724				O95425	SVIL	0.117	0.0738	-0.367	-0.441	-0.39	0.258	0.469	0.0024	0.000567	0.00153	0.546	0.683	0.0176	0.00512	0.0181			Q9Y281	CFL2	-0.0296	0.593	0.809	0.132	0.0292	0.13	-0.313	5.06e-05	0.00168	-0.291
PSMA7	24.5296	24.5803	24.4056	24.4242	24.3992	24.5077	24.5372	24.4671	24.5588	24.5167	24.494	24.4698	24.5147	24.5153	24.5651				O95470	SGPL1	-0.145	-0.288	-0.332	-0.0446	-0.121	0.0133	6.67e-05	1.53e-05	0.398	0.033	0.109	0.00173	0.000446	0.572	0.138			Q8WUJ3	CEMIP	-0.575	0.15	0.417	-1.63	0.000717	0.0102	2.18	5.17e-05	0.00171	2.52
SCAMP3	22.1511	22.2197	22.0184	22.0614	22.1503	21.9214	22.2154	22.0721	21.8776	22.1998	21.9194	22.1062	21.9746	22.0901	22.0467				O95477	ABCA1	-0.368	-1.11	0.19	1.3	-0.245	0.104	0.000128	0.384	2.68e-05	0.266	0.345	0.00283	0.572	0.000558	0.505			Q8TER5	ARHGEF40	0.105	0.0976	0.334	0.842	1.22e-09	2.42e-07	-0.338	5.5e-05	0.00181	-0.434
PHYH	19.714	19.7965	20.1413	20.3192	20.1136	20.8268	19.7655	19.9209	19.624	20.105	20.114	20.1442	20.1873	20.2986	20.0684				O95486	SEC24A	-0.16	-0.152	-0.118	0.0342	-0.286	0.255	0.279	0.398	0.803	0.0521	0.543	0.508	0.583	0.884	0.185			Q8NBF2	NHLRC2	0.0696	0.106	0.349	0.0994	0.0273	0.124	-0.23	5.6e-05	0.00182	-0.105
BACH1	17.7683	18.2473	18.1872	18.3433	18.3858	18.0984	18.2976	18.3741	18.3379	18.1343	18.3367	17.9312	18.1195	18.3801	18.3143				O95562	SFT2D2	-0.165	0.129	0.431	0.302	0.235	0.298	0.412	0.0135	0.0675	0.145	0.588	0.636	0.0596	0.168	0.353			Q9HBM6	TAF9B	0.095	0.0394	0.208	-0.161	0.00181	0.02	0.239	5.54e-05	0.00182	0.294
BCKDK	19.4706	19.5588	19.3572	19.2974	19.601	19.5423	19.118	19.2599	19.3522	19.3264	19.4256	19.3874	19.2349	19.3033	19.336				O95573	ACSL3	0.0674	-0.0845	-0.21	-0.125	-0.137	0.248	0.153	0.0022	0.0422	0.0281	0.534	0.359	0.0166	0.12	0.124			Q9HB63	NTN4	0.721	0.00971	0.0909	-0.72	0.00982	0.0643	1.38	5.59e-05	0.00182	1.62
IFIT3	20.0042	20.0583	20.1063	20.1377	19.9873	20.0467	19.9134	19.7901	19.9621	19.8061	19.9345	19.8728	19.7334	19.8746	19.857				O95786	DDX58	-0.265	-0.0253	0.147	0.172	-0.00177	0.0244	0.812	0.183	0.123	0.987	0.158	0.904	0.356	0.257	0.994			C9J798	RASA4B	-0.25	0.00795	0.08	0.0675	0.417	0.64	-0.461	5.7e-05	0.00184	-0.174
MGST3	22.6252	22.6945	22.618	22.5363	22.6392	22.5008	22.7263	22.8393	22.4601	22.6167	22.5428	22.4598	22.5403	22.4656	22.4057				O95801	TTC4	-0.15	0.13	0.19	0.0598	-0.264	0.31	0.377	0.205	0.682	0.0853	0.597	0.605	0.381	0.804	0.253			P13667	PDIA4	-0.0974	0.0264	0.165	-0.0898	0.0382	0.155	0.224	5.78e-05	0.00186	0.265
GEMIN2	18.9028	18.9262	18.965	18.8595	18.836	18.8478	18.8415	18.889	18.9823	19.0611	19.0886	19.078	19.051	18.9216	19.1038				O95810	CAVIN2	0.188	0.419	0.182	-0.236	0.198	0.0288	9.17e-05	0.0329	0.0084	0.0222	0.174	0.0022	0.109	0.0371	0.107			P27348	YWHAQ	-0.0942	0.021	0.145	0.0293	0.431	0.654	-0.206	5.87e-05	0.00188	-0.437
TAX1BP3	18.0308	18.7034	18.0317	18.8775	18.6107	19.1726	17.4155	19.3908	17.186	19.6635	16.5578	20.4544	19.9404	17.1893	19.3756				O95817	BAG3	-0.0367	-0.0111	0.383	0.394	0.444	0.578	0.866	3.8e-05	2.84e-05	8.03e-06	0.8	0.932	0.00088	0.000572	0.000425			Q96H12	MSANTD3	0.00677	0.97	0.99	0.81	0.000442	0.00745	-1	5.98e-05	0.00189	-0.341
GIPC1	21.4871	21.5687	21.6686	21.6128	21.5407	21.529	21.7962	21.8142	21.6163	21.5123	21.2987	21.2972	21.5022	21.4861	21.3245				O95864	FADS2	0.484	0.0757	-0.518	-0.594	-0.197	1.27e-06	0.225	5.7e-07	1.11e-07	0.00521	0.000229	0.448	4.03e-05	9.53e-06	0.0398			P19174	PLCG1	0.0793	0.204	0.482	0.297	0.00021	0.00416	-0.339	5.95e-05	0.00189	-0.336
IKBKB	19.7867	19.9115	19.8465	19.9178	19.97	19.9298	19.8481	19.8925	19.854	19.7356	19.7642	19.6486	19.7455	19.6934	19.5841				O95865	DDAH2	-0.0528	-0.362	-0.579	-0.217	0.0864	0.532	0.000637	6.54e-06	0.0198	0.312	0.771	0.00941	0.000245	0.07	0.556			P23919	DTYMK	0.0248	0.715	0.881	0.077	0.267	0.496	-0.379	5.98e-05	0.00189	-0.396
RGS12	20.1187	20.1403	20.0485	20.1397	20.2605	20.2741	20.2705	20.195	20.2754	20.1607	20.3381	20.1709	20.3646	20.1332	20.1651				O96017	CHEK2	-0.155	0.325	0.133	-0.191	-0.16	0.294	0.0386	0.364	0.199	0.28	0.585	0.157	0.554	0.359	0.519			P42575	CASP2	0.408	0.0019	0.0335	0.556	0.000136	0.00299	-0.604	6.18e-05	0.00194	-0.798
TIMM23	18.9871	18.4304	17.9878	18.2308	18.7756	18.0173	18.7236	18.651	18.1047	18.3911	18.0967	18.4109	18.6721	18.5194	18.0847				P00374	DHFR	-0.254	-0.0113	0.189	0.201	-0.0801	6.77e-05	0.807	0.000955	0.000593	0.0988	0.00374	0.901	0.0094	0.00528	0.278			O00469	PLOD2	-0.0201	0.65	0.844	0.189	0.000673	0.00978	0.246	6.14e-05	0.00194	0.0555
HAT1	21.2731	21.2513	21.1463	21.2857	21.3524	21.3085	21.3895	21.5348	21.5077	20.8885	20.8909	20.99	21.3787	21.2593	21.1797				P00414	MT-CO3	0.258	0.673	0.287	-0.386	-0.13	0.285	0.0119	0.237	0.119	0.585	0.576	0.073	0.419	0.251	0.782			Q14764	MVP	-0.0445	0.34	0.625	-0.0373	0.422	0.645	-0.255	6.33e-05	0.00198	0.0168
UBE2L6	17.6002	17.6448	18.5205	19.2082	17.6556	17.7586	18.0264	19.134	18.6698	17.9493	18.2058	18.1716	18.199	17.9175	18.266				P00492	HPRT1	-0.0875	-0.399	0.487	0.886	0.414	0.43	0.00238	0.000494	1.09e-06	0.00182	0.699	0.0239	0.00569	5.06e-05	0.0202			P14316	IRF2	-0.119	0.344	0.628	-0.605	0.000209	0.00416	0.686	6.34e-05	0.00198	0.329
CASK	20.4063	20.4086	20.4822	20.3593	20.3709	20.4193	20.4415	20.3814	20.4589	20.5019	20.4301	20.471	20.228	20.3858	20.3411				P00533	EGFR	0.251	-0.162	0.03	0.192	0.172	0.000131	0.00445	0.54	0.0013	0.00298	0.00576	0.037	0.705	0.00941	0.0281			Q5T4B2	CERCAM	0.183	0.0326	0.187	0.168	0.0468	0.175	0.435	6.46e-05	0.00199	0.507
PLD2	17.6849	17.5571	17.3953	17.2908	17.3723	17.0459	17.4494	17.3641	17.4669	17.3141	17.5205	17.4328	17.0833	17.3662	16.3842				P00736	C1R	-0.772	-0.605	-0.468	0.137	-0.747	0.0547	0.123	0.224	0.716	0.0621	0.245	0.312	0.404	0.827	0.208			P61457	PCBD1	-0.224	0.0595	0.255	0.05	0.654	0.81	-0.615	6.46e-05	0.00199	-0.48
UQCRQ	21.6805	21.975	22.0216	21.7737	22.0804	21.943	21.9894	21.8605	22.1572	22.0147	21.9217	22.0226	21.945	21.7022	21.905				P00749	PLAU	-0.0205	-1.48	-0.261	1.22	1.27	0.945	0.000179	0.386	0.000961	0.000704	0.98	0.00373	0.574	0.00758	0.0113			Q15154	PCM1	-0.0639	0.19	0.467	-0.0142	0.764	0.879	-0.261	6.45e-05	0.00199	-0.169
MYL12B	24.7913	24.3902	24.8388	24.1983	24.41	24.6816	24.7626	24.1629	24.8611	24.7668	24.6885	24.7562	24.6863	24.9218	24.7501				P00750	PLAT	-0.0866	0.455	1.12	0.665	0.0163	0.41	0.000556	3.41e-08	1.47e-05	0.876	0.685	0.00863	4.6e-06	0.000366	0.947			Q9GZP4	PITHD1	-0.00864	0.856	0.945	0.104	0.0436	0.168	-0.263	6.53e-05	0.002	-0.438
HGS	21.8878	21.9012	21.8478	21.8967	21.9282	21.7755	22.0517	22.03	21.8154	21.6982	21.7178	21.6684	21.8041	21.7745	21.7656				P00751	CFB	-2.59	-1.03	-0.86	0.166	-2.08	0.000294	0.0394	0.109	0.693	0.000264	0.0102	0.158	0.252	0.813	0.00595			P17029	ZKSCAN1	0.0978	0.294	0.585	-0.0806	0.383	0.61	0.504	6.56e-05	0.002	0.289
AURKA	20.0501	20.1829	20.2915	20.26	20.3228	20.3098	20.0151	20.0068	20.0641	19.8139	19.8066	19.8052	19.9928	20.041	20.0662				P00813	ADA	-0.0653	-0.419	-0.268	0.151	0.128	0.381	4.92e-05	0.00241	0.0552	0.0994	0.66	0.00137	0.0176	0.146	0.279			O75817	POP7	-0.141	0.332	0.618	-1.1	0.000127	0.00282	1.18	6.68e-05	0.00203	1.23
RAB29	17.8345	18.1512	18.7839	18.3446	18.3915	18.8434	18.8173	18.2258	18.5783	18.472	18.2276	18.4595	18.5437	18.4395	18.3792				P00846	MT-ATP6	0.135	0.138	0.248	0.11	0.402	0.404	0.393	0.136	0.495	0.0227	0.681	0.618	0.292	0.661	0.108			P22676	CALB2	-0.157	0.0204	0.143	0.397	1.21e-05	0.000437	0.336	6.79e-05	0.00206	0.29
CLGN	19.5754	19.5475	19.655	19.3561	19.3744	19.503	19.4771	19.6797	19.4248	19.4847	19.3006	19.4538	19.327	19.2819	19.3859				P01008	SERPINC1	0.389	0.168	1.02	0.853	0.775	0.047	0.4	8.88e-05	0.000412	0.000884	0.227	0.625	0.00163	0.004	0.0132			Q9BRF8	CPPED1	-0.0777	0.218	0.498	0.108	0.0943	0.267	-0.338	6.89e-05	0.00207	-0.204
VPS26C	18.4114	18.6472	18.7324	18.7811	18.9307	19.013	19.1344	19.145	19.061	18.4471	18.5221	18.5078	19.0639	18.5227	18.5567				P01023	A2M	0.52	0.291	1.26	0.964	1.11	0.00114	0.0383	1.27e-07	2.82e-06	5.56e-07	0.0242	0.156	1.24e-05	0.000102	6.18e-05			Q8WUY3	PRUNE2	0.51	2.66e-07	8.73e-05	-0.345	2.16e-05	0.000701	0.308	6.89e-05	0.00207	0.329
PPP1R12A	22.2072	22.309	22.3991	22.2776	22.2131	22.3167	22.2696	22.2517	22.3104	22.2697	22.3015	22.345	22.2667	22.2471	22.3008				P01024	C3	-0.516	0.389	0.0453	-0.343	-1.71	0.197	0.376	0.907	0.432	0.00145	0.474	0.604	0.949	0.604	0.0177			P51911	CNN1	0.206	0.00102	0.0225	0.471	2.01e-07	1.6e-05	0.278	6.99e-05	0.00209	0.177
GAK	21.2751	21.2196	21.2596	21.3228	21.384	21.4137	21.3115	21.2564	21.3602	21.183	21.1102	21.1665	21.3315	21.3301	21.3127				P01033	TIMP1	1.32	-0.879	-1.15	-0.274	0.601	0.0736	0.171	0.0797	0.658	0.34	0.286	0.384	0.202	0.791	0.582			Q04446	GBE1	-0.0525	0.455	0.719	0.0398	0.57	0.757	-0.381	7.24e-05	0.00215	-0.441
HNRNPDL	19.3968	19.5129	19.2915	19.0639	19.2037	19.0883	19.1388	18.9939	19.0458	18.998	18.997	18.9745	19.1774	19.2759	19.1141				P01034	CST3	-0.249	0.305	-0.152	-0.457	-0.617	0.0459	0.0181	0.202	0.00131	9.45e-05	0.224	0.0966	0.379	0.00944	0.00271			Q6RFH5	WDR74	-0.0125	0.909	0.965	-0.0124	0.91	0.956	0.6	7.21e-05	0.00215	0.361
XPO1	22.4858	22.5758	22.6197	22.5587	22.465	22.5375	22.4698	22.448	22.6806	22.2994	22.3643	22.3562	22.4151	22.362	22.3981				P01111	NRAS	0.254	0.0623	-0.0776	-0.14	-0.302	0.0675	0.634	0.554	0.293	0.0333	0.273	0.797	0.715	0.464	0.139			Q9Y6I9	TEX264	0.125	0.00399	0.0537	-0.16	0.000577	0.00884	0.2	7.65e-05	0.00226	0.255
BTAF1	19.3194	19.3621	19.4551	19.5098	19.5488	19.6439	19.4125	19.389	19.4691	19.5221	19.56	19.4401	19.5724	19.4779	19.5675				P01130	LDLR	-0.165	0.0673	-0.11	-0.177	-0.323	0.00721	0.221	0.0551	0.00462	2.75e-05	0.0758	0.445	0.157	0.0241	0.00106			Q15257	PTPA	0.0627	0.362	0.645	0.182	0.0166	0.0914	-0.369	7.77e-05	0.00229	-0.329
ARHGEF10	20.2949	20.4536	20.5303	20.478	20.4405	20.7157	20.5467	20.6267	20.7396	20.5779	20.706	20.5602	20.5703	20.5665	20.7727				P01137	TGFB1	0.296	-1.47	-0.536	0.931	0.595	0.113	9.09e-07	0.00862	0.000117	0.00443	0.363	5.28e-05	0.0433	0.0016	0.0362			P17480	UBTF	0.237	0.00161	0.0304	0.367	3.12e-05	0.000943	-0.334	8.05e-05	0.00236	-0.0133
ZNF609	19.1494	19.0845	18.9752	19.0838	19.1842	19.0789	19.0288	18.955	18.9635	19.1207	19.1643	19.194	19.2145	19.2575	19.1091				P01834	IGKC	-3.76	NA	NA	NA	NA	1.45e-05	NA	NA	NA	NA	0.00146	NA	NA	NA	NA			Q01581	HMGCS1	-0.0571	0.336	0.622	0.302	0.000123	0.00276	0.314	8.5e-05	0.00248	0.486
MAST4	17.5619	17.8055	17.2511	17.1514	17.2346	17.0335	17.194	17.4869	17.09	17.4167	17.3091	17.2826	17.2468	17.5113	16.6377				P02452	COL1A1	1.45	-1.29	-0.516	0.773	2.04	2.46e-08	1.06e-07	0.00132	3.45e-05	3.12e-10	1.74e-05	9.52e-06	0.0118	0.000667	1.97e-07			Q8NBJ4	GOLM1	0.167	0.0334	0.189	-0.0202	0.78	0.886	0.387	8.8e-05	0.00256	0.103
SEC16A	21.5497	21.4672	21.4962	21.496	21.4625	21.4775	21.4657	21.4418	21.4841	21.558	21.5449	21.5505	21.5961	21.6168	21.6122				P02458	COL2A1	-1.19	-0.823	-1.89	-1.06	-3.42	0.00876	0.0671	0.00087	0.0243	3.41e-06	0.0849	0.218	0.00877	0.081	0.000219			P05120	SERPINB2	0.0341	0.643	0.84	-0.0963	0.203	0.425	-0.392	9.12e-05	0.00264	-0.466
PLXNB2	22.0259	21.9514	21.9476	21.8099	21.8656	21.9112	21.8842	21.8205	21.9199	22.0365	22.07	22.0442	21.9579	21.8431	21.8427				P02461	COL3A1	1.39	0.226	-1.03	-1.26	0.256	2.45e-10	0.0201	1.13e-08	8.93e-10	0.0102	4.64e-07	0.103	2.04e-06	2.19e-07	0.064			O15061	SYNM	-0.337	0.00438	0.0568	-0.488	0.000232	0.00447	0.539	9.19e-05	0.00264	0.524
KHNYN	18.7628	18.5998	18.6079	18.6157	18.729	18.6149	18.9111	18.8541	18.7057	18.3804	18.408	18.3763	18.8497	18.6793	18.6188				P02462	COL4A1	0.598	-0.963	0.00755	0.971	1.27	5.73e-06	2.01e-08	0.93	1.82e-08	5.52e-10	0.000747	2.26e-06	0.963	2.29e-06	2.98e-07			P37173	TGFBR2	-0.18	0.169	0.441	-0.565	0.000469	0.00776	0.675	9.16e-05	0.00264	0.781
TECPR2	17.8134	17.9961	17.8897	18.1515	18.2236	18.3285	17.9728	17.9334	18.1317	17.7735	17.881	17.9381	18.0678	18.0318	18.0822				P02533	KRT14	-0.0292	-0.612	0.191	0.803	-0.183	0.709	1.55e-06	0.0261	6.09e-08	0.0316	0.878	8.5e-05	0.0933	5.98e-06	0.134			P01034	CST3	0.249	0.0459	0.224	-0.305	0.0181	0.0966	0.617	9.45e-05	0.00271	0.457
U2SURP	20.2912	20.4195	20.3051	20.5355	20.6055	20.515	20.4889	20.5441	20.5866	20.4909	20.4795	20.2995	20.5853	20.5429	20.6475				P02538	KRT6A	0.877	1.71	2.3	0.596	-1.26	0.000573	6.14e-07	1.59e-08	0.00927	1.83e-05	0.0156	3.8e-05	2.55e-06	0.0399	0.000821			Q15654	TRIP6	0.0982	0.0864	0.313	-0.02	0.713	0.847	-0.287	9.91e-05	0.00283	-0.49
SETD1A	17.8492	18.1879	17.9054	18.3762	18.1382	18.0057	18.2449	18.1921	18.0169	18.3027	18.0826	18.2345	18.278	18.4784	18.2608				P02686	MBP	-0.0547	0.424	0.084	-0.34	-0.0939	0.7	0.00891	0.556	0.0289	0.511	0.872	0.0602	0.717	0.0924	0.727			Q9BS40	LXN	-0.00488	0.94	0.977	0.33	0.000142	0.00306	-0.342	0.000101	0.00287	-0.313
TRANK1	19.5295	19.5895	19.8066	19.5592	19.8822	19.7246	19.7813	19.9704	19.6819	19.9436	19.6357	20.0256	19.787	20.0668	19.7344				P02751	FN1	-0.0321	-0.643	-1.23	-0.589	-0.03	0.352	2.4e-11	3.69e-15	7.68e-11	0.384	0.637	8.63e-09	2.79e-11	3.41e-08	0.623			Q9H6S1	AZI2	0.186	0.0198	0.141	-0.105	0.16	0.37	0.38	0.000102	0.00288	0.151
SYNJ2	21.2708	21.4006	21.2639	21.1736	21.0651	21.1238	21.4362	21.3871	21.4831	21.2355	21.2114	21.2374	21.3582	21.3273	21.3613				P02765	AHSG	0.543	1	3.23	2.23	1.06	0.00585	3.51e-05	2.24e-11	2.89e-09	1.93e-05	0.0676	0.00104	2.82e-08	5.59e-07	0.000849			P36896	ACVR1B	0.000328	0.999	0.999	-0.79	0.00527	0.0415	1.28	0.000109	0.00308	0.694
SYNM	18.7201	19.0733	19.1136	18.5759	18.7404	18.5805	18.3882	18.3771	18.6776	18.9747	19.0857	18.9536	19.0214	18.9704	19.0674				P02768	ALB	-1	0.533	2.14	1.6	-1.81	1.03e-08	1.73e-05	4.93e-13	2.32e-11	4.45e-12	8.67e-06	0.000582	9.31e-10	1.6e-08	1.56e-08			Q9UHB6	LIMA1	0.0197	0.577	0.799	-0.135	0.00163	0.0185	0.184	0.000111	0.00313	0.0384
KIAA0355	17.2903	17.7807	17.687	18.1832	18.1977	18.0393	18.3021	18.1963	18.0928	17.83	17.534	17.3904	18.0834	18.2331	18.0927				P02787	TF	-1.94	1.08	2.53	1.44	-2.92	4.45e-06	0.000508	9.01e-06	0.000782	1.06e-07	0.000623	0.00819	0.00029	0.00646	1.57e-05			Q9P2Z0	THAP10	0.0235	0.902	0.963	-0.428	0.0392	0.158	0.998	0.000115	0.00322	0.636
KIF3B	20.3189	20.3134	20.2514	20.3198	20.3478	20.3354	20.4957	20.444	20.4197	20.2049	20.3827	20.1999	20.3494	20.2937	20.3272				P02788	LTF	-0.199	0.292	1.52	1.23	-0.051	0.0691	0.012	5.79e-10	8.9e-09	0.621	0.278	0.0734	1.9e-07	1.27e-06	0.804			P30530	AXL	-0.0383	0.366	0.648	-0.0638	0.142	0.343	-0.218	0.000116	0.00325	-0.152
PFAS	22.5348	22.4574	22.5726	22.6522	22.652	22.7459	22.7296	22.6739	22.6503	22.3435	22.398	22.4863	22.6414	22.6267	22.6616				P02790	HPX	NA	NA	NA	NA	NA	NA	NA	NA	NA	NA	NA	NA	NA	NA	NA			P0CW19	LIMS3	0.246	0.000162	0.00653	0.417	5.92e-07	3.79e-05	0.254	0.000122	0.00338	-0.0783
DCLK1	19.2483	19.2323	19.4635	19.7869	19.7646	19.8044	19.6802	19.6172	19.5528	19.0487	19.0912	19.1189	19.3834	18.7287	19.302				P02792	FTL	0.231	-0.0402	-0.147	-0.107	-0.105	0.0236	0.664	0.128	0.259	0.269	0.156	0.817	0.28	0.427	0.507			Q15386	UBE3C	-0.0496	0.348	0.632	0.0527	0.32	0.549	-0.27	0.000122	0.00338	-0.2
SNPH	13.7405	15.1028	15.4972	15.0864	15.1002	14.5402	13.9881	NA	13.0695	15.6538	15.6777	14.8694	15.2939	15.0411	14.5879				P02794	FTH1	0.171	-0.109	-0.0468	0.0621	-0.0277	0.206	0.412	0.722	0.637	0.832	0.483	0.636	0.834	0.775	0.926			Q9Y224	RTRAF	0.0633	0.433	0.702	-0.0536	0.506	0.713	0.414	0.000124	0.00342	-0.201
ANKRD28	18.6515	18.5386	18.6297	18.8625	18.7058	18.5917	18.8398	18.8958	18.7053	18.3634	18.5448	18.4857	18.6807	18.7154	18.7511				P02795	MT2A	-0.207	-0.188	-0.256	-0.0674	-0.66	0.385	0.427	0.286	0.774	0.0126	0.663	0.65	0.474	0.864	0.0745			Q8IZ07	ANKRD13A	0.17	0.00383	0.0522	0.0945	0.0747	0.233	-0.258	0.000125	0.00345	-0.179
ARHGEF11	18.6895	18.6085	18.5811	18.6287	18.6639	18.5605	18.5874	18.5645	18.6066	18.7023	18.7595	18.8023	18.6677	18.5978	18.616				P03956	MMP1	1.19	1.59	-0.467	-2.06	-0.238	0.000685	5.27e-05	0.106	3.88e-06	0.441	0.0173	0.00143	0.247	0.000134	0.67			Q8ND90	PNMA1	-0.133	0.199	0.476	0.88	4.16e-07	2.85e-05	-0.516	0.000132	0.00361	-0.844
KIAA0391	18.4938	18.8966	18.7881	18.9803	18.848	18.848	18.5853	18.3874	18.5974	18.5889	18.645	18.6869	18.8308	18.8879	18.9588				P04035	HMGCR	0.0263	-0.518	0.226	0.744	0.525	0.667	6.03e-07	0.0021	7.1e-09	5.18e-07	0.852	3.79e-05	0.016	1.07e-06	6.03e-05			O60292	SIPA1L3	-0.199	0.00264	0.0417	-0.3	8.05e-05	0.00199	0.285	0.000133	0.00362	0.309
CHUK	18.9441	18.8819	18.9772	19.1758	19.1209	18.8366	19.166	18.9586	18.8003	18.8546	19.0008	18.7562	18.8966	18.9088	18.8241				P04040	CAT	-0.238	0.213	0.00302	-0.21	-0.198	7.83e-05	0.000218	0.945	0.000248	0.000431	0.00406	0.00423	0.97	0.0027	0.0083			Q9UKV3	ACIN1	-0.174	0.00635	0.0707	-0.337	2.37e-05	0.000756	0.283	0.000133	0.00362	0.408
NPC1	21.9575	22.0895	22.0427	21.9909	21.8702	21.9616	21.9481	21.8403	21.8865	21.4903	21.7111	21.6919	21.7438	21.7638	21.7049				P04114	APOB	0.403	0.273	1.27	0.997	1.38	0.0248	0.111	1.67e-06	2.36e-05	6.35e-07	0.16	0.293	9.03e-05	0.000509	6.77e-05			Q9UQ84	EXO1	0.211	0.146	0.411	-0.221	0.13	0.325	0.717	0.000134	0.00363	0.599
TBX3	17.4949	17.7023	17.6029	17.5802	17.5107	17.2784	18.9075	18.908	18.9778	17.8699	17.6765	17.2145	17.8863	18.0618	17.8673				P04156	PRNP	0.631	0.145	-0.178	-0.323	0.268	7.07e-08	0.0327	0.0112	0.000118	0.00063	3.22e-05	0.14	0.0522	0.00161	0.0106			Q9NNW7	TXNRD2	0.127	0.245	0.531	0.209	0.0666	0.217	-0.548	0.000135	0.00365	-0.596
AGPAT2	21.1352	21.0852	21.0377	21.1274	20.9555	21.2994	21.2717	21.1462	21.2368	21.0385	21.0411	21.1423	21.0588	21.0722	21.0826				P04264	KRT1	0.0315	-1.16	0.23	1.39	0.335	0.583	9.1e-12	0.00109	7.99e-13	3.59e-05	0.803	4.55e-09	0.0103	1.51e-09	0.00131			Q5JS37	NHLRC3	-0.248	0.00118	0.0245	0.0742	0.242	0.468	-0.318	0.000136	0.00365	-0.0455
DEGS1	19.1885	19.4789	18.5758	18.8489	19.1559	18.8046	18.2942	19.0495	18.991	18.8442	18.7003	19.067	18.8134	18.8025	19.584				P04350	TUBB4A	-0.0725	0.251	1.04	0.789	0.133	0.826	0.449	0.00623	0.0285	0.686	0.936	0.669	0.0341	0.0915	0.844			O95319	CELF2	-0.0232	0.804	0.927	0.0509	0.587	0.769	-0.477	0.000139	0.00372	-0.554
SCAMP1	21.7696	21.7149	21.6111	21.6124	21.5061	21.5079	21.4803	21.4272	21.4166	21.6583	21.6396	21.6599	21.4074	21.5646	21.4373				P04733	MT1F	-0.906	-0.209	-0.823	-0.614	-1.21	0.00044	0.308	0.00098	0.00782	2.75e-05	0.0133	0.538	0.0096	0.0354	0.00106			Q9H5V8	CDCP1	-0.319	7.81e-05	0.00406	-0.718	7.13e-09	9.73e-07	0.301	0.000139	0.00373	0.887
SCAMP2	19.2961	19.3101	19.1275	19.2874	19.4153	18.9733	19.5606	19.5248	19.3312	19.2766	19.2532	19.1794	19.2271	19.2307	19.0983				P04792	HSPB1	0.12	-0.462	-0.457	0.00495	-0.13	0.067	2.55e-06	2.88e-06	0.936	0.0501	0.272	0.000127	0.00013	0.962	0.18			O75717	WDHD1	0.0143	0.72	0.883	-0.214	8.6e-05	0.0021	0.203	0.000141	0.00375	0.107
KPNA5	19.2029	19.3561	19.3739	19.1954	19.2801	19.3954	19.4	19.7822	19.4182	19.3874	19.4791	19.0164	19.3269	19.2282	18.907				P04899	GNAI2	-0.0243	-0.0725	0.226	0.298	0.0857	0.63	0.164	0.000448	3.22e-05	0.105	0.832	0.375	0.0053	0.000636	0.29			Q6AWC2	WWC2	0.281	0.0455	0.223	0.578	0.000506	0.00819	-0.664	0.000144	0.0038	-0.773
ARPC1B	23.2104	23.1948	23.2528	23.2144	23.203	23.2123	23.3048	23.3034	23.3441	23.0293	23.0805	23.0027	23.2849	23.1523	23.2571				P04920	SLC4A2	0.135	-0.636	-0.303	0.333	0.401	0.138	3.54e-06	0.00335	0.00167	0.000368	0.401	0.000166	0.0223	0.0115	0.00755			Q8N531	FBXL6	0.66	0.00015	0.00622	0.17	0.205	0.428	0.662	0.000144	0.0038	0.22
ARPC2	22.4642	22.4188	22.2855	22.4309	22.5872	22.3618	22.5164	22.4736	22.4384	22.2726	22.2463	22.3683	22.299	22.3051	22.3851				P05026	ATP1B1	0.267	-0.153	0.122	0.274	0.0732	6.17e-05	0.00598	0.0218	4.67e-05	0.143	0.00355	0.0452	0.0822	0.00083	0.349			Q9HCK8	CHD8	0.18	0.00108	0.0235	0.0656	0.156	0.363	0.227	0.000145	0.0038	0.0828
ARPC3	24.2659	24.2564	23.9948	23.953	23.8901	23.8193	24.1334	24.1166	23.9405	23.7135	23.7092	23.7801	23.9831	23.9128	23.9302				P05067	APP	0.295	0.137	-0.058	-0.195	0.106	0.000556	0.0571	0.395	0.0106	0.132	0.0152	0.197	0.581	0.0439	0.336			Q96D15	RCN3	-0.503	6.39e-06	0.000806	-0.0154	0.832	0.915	0.371	0.000144	0.0038	0.393
BET1	20.1469	20.3503	20.4241	20.1225	19.8054	20.576	19.6812	20.1469	20.5724	20.4945	20.3376	20.6331	20.0007	20.5091	20.4479				P05090	APOD	-4.21	NA	NA	NA	NA	3.95e-08	NA	NA	NA	NA	2.49e-05	NA	NA	NA	NA			P17706	PTPN2	-0.057	0.347	0.632	0.15	0.0226	0.11	-0.304	0.000146	0.00381	-0.398
POLR1C	21.5527	21.5633	21.5671	21.5725	21.6701	21.4378	21.5429	21.6566	21.5371	21.3973	21.5721	20.8194	21.4646	21.4394	21.496				P05114	HMGN1	-0.379	-0.275	-0.421	-0.145	0.0154	0.000296	0.00369	0.000112	0.087	0.848	0.0102	0.0324	0.00191	0.201	0.933			Q96FN4	CPNE2	-0.207	0.451	0.716	-1.49	0.000123	0.00276	1.46	0.000146	0.00381	0.994
PLSCR1	19.4384	19.2025	19.3385	19.2687	19.4668	19.5744	19.4344	19.0526	19.4375	18.9904	19.3483	19.3934	19.2874	19.5482	19.7611				P05120	SERPINB2	-0.0341	0.0963	0.563	0.466	0.392	0.643	0.203	1.98e-06	1.56e-05	9.12e-05	0.84	0.425	0.000101	0.000377	0.00264			P30626	SRI	0.146	0.00824	0.0816	0.238	0.000198	0.004	-0.245	0.000148	0.00385	-0.241
TRIM24	18.9508	19.2274	19.2594	19.2386	19.1943	19.255	19.3156	19.4073	19.4401	19.2546	19.3125	19.3056	19.3676	19.4104	19.2758				P05121	SERPINE1	-0.493	-1.47	0.134	1.6	0.889	1.36e-06	1.19e-12	0.045	3.64e-13	9.35e-10	0.000238	1.4e-09	0.135	1.38e-09	4.16e-07			P17655	CAPN2	0.025	0.668	0.853	0.142	0.0259	0.12	-0.294	0.000154	0.00397	-0.261
AXIN1	13.9839	15.2664	14.6129	14.9071	14.9154	14.7071	15.1372	15.0896	13.8099	15.4343	14.4561	14.9199	15.6026	14.7426	13.5728				P05141	SLC25A5	0.16	0.0526	0.409	0.357	0.2	0.0421	0.474	5.61e-05	0.000209	0.0145	0.214	0.688	0.00115	0.00241	0.0826			P04080	CSTB	-0.0106	0.869	0.95	0.111	0.0996	0.276	-0.324	0.000153	0.00397	-0.283
PGRMC2	22.4154	22.4802	22.5299	22.4143	22.4006	22.3918	22.5923	22.6166	22.4565	22.7358	22.7411	22.6398	22.6343	22.6978	22.574				P05230	FGF1	-0.339	-0.148	0.161	0.308	0.313	0.000556	0.0726	0.0532	0.00121	0.00108	0.0152	0.228	0.153	0.00899	0.0147			Q15059	BRD3	-0.119	0.379	0.658	0.0915	0.498	0.707	-0.676	0.000158	0.00406	-0.381
CETN3	18.2868	18.2763	18.1426	18.1576	17.8822	18.2402	17.6213	17.8895	17.6256	17.8999	17.9039	17.3125	17.8548	17.8548	17.8754				P05412	JUN	0.0462	0.566	0.366	-0.2	0.00644	0.801	0.00731	0.062	0.285	0.972	0.926	0.0526	0.169	0.456	0.987			Q6P996	PDXDC1	0.0916	0.102	0.341	0.0235	0.66	0.815	0.269	0.000159	0.00407	0.12
RGL2	18.1022	17.9229	18.3181	17.9851	17.7007	17.779	17.9285	17.7031	17.7888	17.9019	17.7396	17.7414	17.9638	18.0883	17.8748				P05413	FABP3	0.526	0.275	-0.934	-1.21	-0.605	0.122	0.403	0.0117	0.000976	0.0533	0.376	0.629	0.0537	0.00768	0.188			Q6IQ26	DENND5A	0.236	0.0124	0.106	0.414	0.000186	0.00386	-0.421	0.000162	0.00409	-0.454
PFDN6	18.9543	19.3496	19.1092	18.6747	18.8623	18.7868	18.6945	18.7338	18.8102	18.4491	18.2659	18.4724	18.8317	18.8603	19.0504				P05556	ITGB1	0.103	-0.245	-0.18	0.0649	-0.154	0.0156	1.43e-05	0.000292	0.106	0.0011	0.121	0.000502	0.00387	0.231	0.0149			Q9H4G4	GLIPR2	0.046	0.692	0.867	-0.0921	0.432	0.655	0.584	0.000162	0.00409	0.619
WDR46	20.372	NA	NA	18.264	NA	19.4944	18.0435	20.8552	20.3336	NA	18.6035	18.7766	19.7845	NA	18.1993				P05783	KRT18	0.274	0.134	-0.147	-0.282	-0.264	0.0149	0.194	0.157	0.0128	0.0183	0.118	0.415	0.321	0.0506	0.0946			Q7Z417	NUFIP2	-0.0066	0.907	0.964	-0.117	0.0541	0.19	0.284	0.000161	0.00409	0.209
NKRF	18.8928	18.904	18.8349	18.6688	18.5067	18.6048	18.8939	18.7701	19.0601	18.7758	18.9437	19.0338	18.7144	18.717	18.8354				P05787	KRT8	0.297	0.0135	-0.217	-0.231	-0.184	4.7e-06	0.748	0.00012	6.7e-05	0.000532	0.000646	0.87	0.00199	0.0011	0.00955			P32519	ELF1	-0.0458	0.456	0.72	-0.311	0.000141	0.00306	0.306	0.000162	0.00409	0.447
GNPAT	18.3027	18.4853	18.2926	18.5968	18.5088	18.5897	18.2623	18.4474	18.2656	18.18	17.9816	18.2451	18.4702	18.7026	18.3953				P05997	COL5A2	-0.0447	-0.754	-0.489	0.264	0.402	0.669	3.89e-06	0.000305	0.0219	0.00154	0.853	0.000175	0.00396	0.0752	0.0182			Q96PX6	CCDC85A	-0.0614	0.471	0.729	0.0663	0.437	0.658	-0.424	0.000163	0.00412	-0.241
LAMA5	19.1246	19.06	19.0255	18.6606	18.703	18.6013	18.5129	18.5611	18.6147	18.5061	18.4728	18.6015	18.3489	18.3744	18.2384				P06213	INSR	-0.204	0.502	-0.664	-1.17	-0.892	0.275	0.0144	0.00242	1.51e-05	0.000217	0.567	0.0832	0.0177	0.000371	0.00517			Q9GZR7	DDX24	0.000622	0.993	0.998	-0.225	0.00529	0.0416	0.349	0.000164	0.00413	0.317
ZNF185	21.5727	21.4859	21.484	21.2972	21.2815	21.2708	21.3111	21.421	21.2392	21.1238	21.0973	21.0306	21.236	21.2028	21.1113				P06276	BCHE	0.321	0.716	-0.186	-0.902	-0.287	0.0225	5.61e-05	0.159	4.93e-06	0.038	0.152	0.00151	0.325	0.000162	0.15			Q01973	ROR1	0.0944	0.488	0.741	-0.841	1.93e-05	0.000641	0.677	0.000165	0.00415	0.953
CASC3	17.6748	18.6683	18.4992	18.85	18.7023	18.6007	18.5586	18.6544	18.7555	18.6476	18.6045	18.4831	18.8286	18.844	18.67				P06280	GLA	0.214	-0.483	0.215	0.698	0.515	0.302	0.0319	0.301	0.00208	0.0135	0.59	0.138	0.49	0.0134	0.0782			P78559	MAP1A	-0.0546	0.246	0.531	-0.141	0.00758	0.0537	0.228	0.000181	0.00453	0.523
MRPS12	21.3065	20.57	20.691	20.9253	20.5597	20.6107	20.5202	20.4512	20.8957	19.8262	19.888	19.9168	20.4386	20.5382	20.6186				P06703	S100A6	1.29	0.631	1.5	0.873	0.734	0.0156	0.198	0.00625	0.0828	0.139	0.12	0.419	0.0342	0.194	0.343			Q8N3D4	EHBP1L1	-0.0856	0.0733	0.286	-0.155	0.00356	0.0317	-0.223	0.000184	0.00458	-0.136
LEPROT	16.4164	16.6592	16.7282	16.7363	16.6881	16.6258	16.3275	16.1699	16.648	16.4769	15.9723	16.2029	16.5629	16.4667	15.4586				P06756	ITGAV	0.0148	-0.52	-0.696	-0.177	-0.369	0.744	1.56e-08	3.62e-10	0.00142	1e-06	0.897	1.79e-06	1.37e-07	0.0101	9.05e-05			Q06033	ITIH3	-0.182	0.517	0.764	0.00804	0.977	0.988	-2.23	0.000185	0.00459	-0.834
ACOX3	18.8241	18.7387	18.802	18.7326	18.9576	18.4604	19.4162	19.348	19.2425	19.2153	19.3397	19.1576	19.0564	19.0989	19.3661				P07093	SERPINE2	-0.676	-1.12	-0.962	0.157	-0.436	3.14e-06	7.21e-09	4.81e-08	0.103	0.000274	0.000466	9.73e-07	6.16e-06	0.226	0.0061			P10619	CTSA	-0.0601	0.538	0.774	0.143	0.155	0.362	-0.479	0.000195	0.00482	-0.293
RER1	22.5185	22.5482	22.6018	22.6719	22.6326	22.6338	22.6309	22.5732	22.6089	22.5907	22.5417	22.6685	22.5807	22.6032	22.6323				P07108	DBI	0.283	-0.147	0.227	0.374	0.218	0.0277	0.223	0.0684	0.00587	0.0783	0.17	0.446	0.182	0.0287	0.24			P20042	EIF2S2	0.0497	0.298	0.588	0.158	0.00403	0.0344	-0.231	0.000196	0.00484	-0.448
SURF4	22.2888	22.2708	22.2965	22.1704	22.1913	22.1841	22.176	22.2871	22.2047	22.3202	22.4283	22.1816	22.3998	22.402	22.3447				P07305	H1F0	0.228	0.314	-0.13	-0.444	-0.144	0.0128	0.00151	0.126	7.29e-05	0.0916	0.107	0.0175	0.277	0.00117	0.266			P15408	FOSL2	0.464	0.000751	0.0183	-0.212	0.0694	0.223	0.539	0.000202	0.00496	0.171
ATXN7	15.8048	16.1466	15.9096	16.1889	16.1406	15.7443	16.4102	15.5844	16.1659	16.351	16.3949	16.5175	16.4749	16.7473	16.1425				P07355	ANXA2	-0.12	-0.0584	0.586	0.644	0.739	0.0532	0.323	7.67e-08	2.36e-08	4.14e-09	0.241	0.553	8.28e-06	2.71e-06	1.45e-06			P22307	SCP2	-0.03	0.446	0.711	-0.134	0.00368	0.0324	0.192	0.000203	0.00498	0.13
SPTLC1	22.1818	22.1241	22.2855	22.1284	22.1394	22.2557	22.1004	22.0612	22.0688	22.1318	22.2807	22.2306	22.1402	22.1566	22.2816				P07602	PSAP	0.175	0.0127	-0.0253	-0.0381	0.294	0.054	0.881	0.765	0.654	0.0034	0.243	0.941	0.866	0.787	0.0304			Q9BV20	MRI1	-0.0502	0.649	0.844	0.227	0.0544	0.191	-0.539	0.000206	0.005	-1.03
SPTLC2	20.4771	20.5429	20.5996	20.4297	20.4228	20.4274	20.6013	20.6621	20.7237	20.3416	20.3334	20.4479	20.4742	20.4924	20.5275				P07711	CTSL	0.151	0.344	0.0821	-0.262	-0.376	0.212	0.0101	0.489	0.0401	0.00582	0.492	0.0653	0.664	0.116	0.0432			Q14789	GOLGB1	0.0324	0.439	0.705	-0.0507	0.233	0.458	0.203	0.000205	0.005	0.0784
FANCG	16.9421	17.5105	17.4893	18.2073	18.1922	17.6936	18.0121	17.5707	17.8018	17.8474	17.9092	17.5287	17.327	17.8443	17.2379				P07738	BPGM	-0.524	-1.25	-0.694	0.558	0.0989	0.082	0.000538	0.0265	0.066	0.729	0.305	0.0085	0.0943	0.165	0.871			Q8IWC1	MAP7D3	0.073	0.0951	0.33	-0.0552	0.197	0.418	-0.204	0.000205	0.005	-0.341
OGT	19.9823	19.9457	20.0012	19.935	19.9631	20.0752	19.9945	20.0432	19.9621	19.9935	20.0717	20.0677	19.9805	19.9537	20.0227				P07741	APRT	-0.206	-0.474	-0.107	0.367	0.0809	0.0289	7.02e-05	0.228	0.000713	0.356	0.174	0.00179	0.409	0.00604	0.598			Q15121	PEA15	-0.25	0.00951	0.0894	0.116	0.184	0.402	-0.414	0.000209	0.00506	-0.363
SIVA1	18.4037	18.3196	18.5738	18.5568	18.7142	18.5294	18.4779	18.5157	18.2627	18.4675	18.7233	18.3974	18.9554	18.4015	18.9072				P07858	CTSB	-0.00697	-0.254	-0.117	0.137	-0.00402	0.912	0.00113	0.081	0.0446	0.949	0.967	0.0144	0.205	0.125	0.976			Q8N568	DCLK2	-0.0915	0.29	0.582	0.152	0.0897	0.26	-0.414	0.000214	0.00514	-0.37
PMM2	21.5106	21.4917	21.6284	21.5905	21.688	21.6985	21.7239	21.6617	21.8053	21.7413	21.7893	21.7491	21.7777	21.8037	21.9001				P07942	LAMB1	0.286	-0.0726	-0.278	-0.206	-0.335	0.000117	0.199	0.00015	0.00192	2.37e-05	0.00544	0.42	0.00231	0.0128	0.000965			Q96IF1	AJUBA	0.0659	0.45	0.713	-0.522	2.61e-05	0.000815	0.421	0.000213	0.00514	0.501
POLR3G	20.2822	20.1358	19.8664	20.0508	20.5244	20.7317	19.7222	19.8713	19.9306	19.8944	19.4837	19.5325	20.026	19.9473	19.6905				P07996	THBS1	-0.744	-2.42	-0.956	1.47	-0.0238	1.83e-09	2.4e-16	6.93e-11	2.22e-13	0.666	2.77e-06	1.82e-12	3.92e-08	1.38e-09	0.831			Q13443	ADAM9	0.18	0.00214	0.0364	-0.267	7.26e-05	0.00183	0.238	0.000215	0.00515	0.0214
TM9SF1	19.8502	19.7708	19.6787	19.9029	19.8589	19.7398	19.7655	19.5213	19.607	19.9981	19.9402	19.9516	19.9354	20.0494	19.7717				P08047	SP1	-0.255	-0.0343	-0.321	-0.287	-0.489	0.122	0.828	0.0574	0.0857	0.00717	0.376	0.913	0.161	0.198	0.0498			Q9NYB0	TERF2IP	0.0537	0.271	0.561	-0.157	0.0048	0.0388	0.232	0.000217	0.00517	0.351
INPP4B	NA	NA	NA	NA	NA	NA	NA	NA	NA	15.7612	NA	NA	15.2198	NA	NA				P08069	IGF1R	-0.241	-0.348	0.219	0.567	-0.197	0.00617	0.000379	0.011	2.74e-06	0.0195	0.0701	0.0066	0.0516	0.000101	0.0986			P06213	INSR	0.204	0.275	0.567	-0.502	0.0144	0.0832	0.892	0.000217	0.00517	1.17
MID1	17.8455	17.8688	17.9458	18.096	17.8837	18.0633	17.7644	17.6004	17.841	17.9918	18.0129	18.0938	18.0381	17.8284	18.1728				P08123	COL1A2	0.603	-0.566	-0.409	0.158	0.469	0.00723	0.0106	0.0514	0.424	0.0284	0.0758	0.0673	0.15	0.596	0.125			P98175	RBM10	0.178	0.000423	0.0131	0.0237	0.549	0.742	0.191	0.00022	0.00522	0.102
HMGB3	23.6848	23.5452	23.4915	23.4627	23.3881	23.5138	23.666	23.7263	23.722	23.5096	23.5702	23.5505	23.587	23.7489	23.7431				P08133	ANXA6	0.114	0.0963	1.02	0.924	1.11	0.0126	0.0293	4.88e-13	1.86e-12	1.61e-13	0.107	0.13	9.31e-10	2.34e-09	1.22e-09			Q709C8	VPS13C	-0.012	0.779	0.915	-0.0321	0.454	0.672	-0.207	0.000221	0.00523	-0.156
PPM1G	21.901	21.9105	21.988	22.0215	21.9995	22.0859	21.9096	21.9198	21.9037	21.8456	21.8776	21.9077	21.9975	21.9865	22.0028				P08134	RHOC	0.0492	-0.209	0.318	0.527	0.283	0.767	0.22	0.0716	0.00609	0.105	0.908	0.444	0.188	0.0295	0.29			Q8TB40	ABHD4	0.402	3.95e-05	0.00257	0.674	1.19e-07	1.01e-05	-0.336	0.000226	0.00532	-0.0412
INPPL1	20.532	20.3943	20.4139	20.3182	20.3939	20.4797	20.6637	20.6546	20.5866	20.5121	20.5513	20.5544	20.6803	20.5983	20.5836				P08138	NGFR	-0.132	0.286	0.543	0.257	0.344	0.572	0.232	0.0326	0.28	0.156	0.796	0.456	0.108	0.45	0.368			Q9BV36	MLPH	-0.0376	0.733	0.891	0.429	0.00145	0.0169	-0.534	0.000229	0.00536	-0.903
FANCA	17.214	17.2229	17.0549	17.4145	17.7026	17.2285	17.1091	17.0438	17.532	17.5956	17.4983	17.6242	17.3005	17.5255	17.2808				P08195	SLC3A2	0.0838	-0.3	-0.323	-0.0229	0.133	0.351	0.00397	0.00236	0.796	0.15	0.636	0.0342	0.0175	0.879	0.358			O75385	ULK1	-0.1	0.384	0.663	0.276	0.0268	0.123	-0.55	0.00023	0.00536	-0.209
EIF3D	22.2302	22.2454	22.2673	22.3454	22.3322	22.2826	22.4176	22.3573	22.2932	22.2203	22.2879	22.263	22.4213	22.3543	22.3304				P08240	SRPRA	0.0578	-0.0969	-0.25	-0.153	-0.291	0.237	0.0572	0.000108	0.00558	2.37e-05	0.52	0.197	0.00186	0.0277	0.000965			Q9NU22	MDN1	0.243	0.000181	0.00722	0.212	0.000617	0.00921	0.237	0.000228	0.00536	0.0586
EIF3H	23.0566	23.0972	23.1767	23.1534	23.2291	23.2993	23.1908	23.3195	23.3124	23.3125	23.2326	23.2676	23.3358	23.2585	23.3289				P08243	ASNS	-0.134	-0.53	-0.222	0.308	0.158	0.1	7.32e-06	0.0114	0.00126	0.0578	0.339	0.000288	0.0528	0.00922	0.198			Q6NUQ4	TMEM214	0.115	0.0341	0.19	0.18	0.00262	0.0256	0.242	0.00023	0.00536	0.0731
HDAC3	20.4164	20.4061	20.0535	20.0515	19.4614	20.0301	20.0153	20.1772	20.1221	19.6233	20.1213	19.9201	19.8509	19.9226	20.2379				P08253	MMP2	0.31	-1.32	0.0294	1.35	0.383	0.317	0.000609	0.923	0.000505	0.22	0.603	0.00913	0.958	0.00474	0.451			P11532	DMD	0.267	0.00269	0.0417	1.22	1.63e-10	4.11e-08	-0.36	0.000236	0.00548	-0.623
NVL	20.4414	18.9283	19.2336	20.213	20.3152	19.9139	20.4644	19.804	19.5358	19.8738	20.3518	18.881	20.5654	20.649	20.4564				P08294	SOD3	-1.43	0.432	-0.265	-0.697	-1.61	6.3e-05	0.102	0.299	0.00739	6.35e-06	0.00355	0.278	0.488	0.034	0.000351			P13498	CYBA	-0.145	0.208	0.485	-0.188	0.108	0.289	0.538	0.000238	0.00551	0.312
BCAT2	22.9489	23.0802	23.3032	23.1664	23.1361	23.0074	23.1254	23.0259	22.9794	22.758	22.901	22.675	22.8908	22.8938	23.0852				P08493	MGP	NA	NA	NA	1.67	1.83	NA	NA	NA	1.7e-06	6.62e-07	NA	NA	NA	7.14e-05	6.86e-05			Q12802	AKAP13	0.116	0.0289	0.174	-0.115	0.0295	0.131	0.234	0.000239	0.00552	0.105
IPO8	19.8191	19.6187	19.332	19.6949	19.7213	19.6902	19.6792	19.8116	19.4656	19.325	19.6147	19.0128	19.6028	19.7316	19.6811				P08571	CD14	0.146	0.439	0.834	0.394	0.493	0.241	0.00244	6.61e-06	0.00513	0.00101	0.525	0.0242	0.000246	0.0261	0.0141			Q04721	NOTCH2	-0.0282	0.522	0.767	0.0387	0.382	0.608	-0.211	0.000241	0.00555	-0.432
STX7	23.9178	23.7534	23.726	23.6076	23.6381	23.727	23.6018	23.5987	23.653	23.7132	23.6594	23.6615	23.6012	23.5921	23.5808				P08572	COL4A2	0.0175	-0.567	-0.297	0.27	0.576	0.74	3.57e-08	5.56e-05	0.000138	2.9e-08	0.894	3.75e-06	0.00115	0.00182	6.19e-06			Q96GP6	SCARF2	-0.0759	0.276	0.568	0.0659	0.341	0.573	-0.328	0.000242	0.00556	-0.485
SLC16A3	22.4008	22.3938	22.3361	22.2435	22.3005	22.3595	22.2592	22.3126	22.3412	22.2927	22.3196	22.2282	22.224	22.1545	22.1672				P08574	CYC1	0.0487	0.0293	0.687	0.658	0.435	0.754	0.85	0.000499	0.00072	0.0127	0.901	0.923	0.00572	0.00608	0.0746			Q96D53	COQ8B	0.417	0.000267	0.00957	-0.155	0.0938	0.267	0.421	0.000247	0.00565	0.315
SLC31A1	16.8888	16.868	16.2694	16.3524	16.2558	15.6983	16.4307	15.6983	16.2648	16.1771	15.719	16.4077	15.8635	15.2837	16.3574				P08581	MET	0.0824	-0.369	-0.159	0.21	0.624	0.622	0.0407	0.347	0.22	0.00192	0.826	0.161	0.537	0.384	0.021			P54619	PRKAG1	-0.0156	0.797	0.924	0.126	0.0539	0.19	-0.292	0.00025	0.0057	-0.228
ABCC4	19.8241	19.7823	19.7744	19.7845	19.9224	19.793	19.9923	19.8179	19.9466	19.9154	19.9422	19.9985	19.7515	19.7365	19.7381				P08648	ITGA5	-0.199	-0.409	-0.00228	0.407	0.0474	0.00207	2.09e-06	0.966	2.22e-06	0.382	0.0355	0.00011	0.982	8.75e-05	0.622			Q9P2K2	TXNDC16	0.26	0.162	0.432	-0.412	0.0347	0.145	0.858	0.000255	0.00578	0.302
ABCC5	15.1297	15.3279	15.7531	15.1021	15.5926	NA	15.8016	15.1598	14.5196	15.4762	15.2589	15.5929	14.6768	NA	NA				P08670	VIM	0.784	0.842	0.148	-0.694	-0.773	2.53e-08	1.04e-08	0.0525	1.15e-07	3.03e-08	1.74e-05	1.27e-06	0.152	9.64e-06	6.19e-06			P38435	GGCX	-0.134	0.0856	0.312	-0.12	0.119	0.307	0.352	0.000257	0.00582	0.0801
CD3EAP	20.0776	20.0149	20.1797	19.8748	20.1768	20.285	20.4392	20.2106	20.379	20.2938	20.428	20.4783	20.5319	20.4163	20.4688				P08729	KRT7	-0.0354	-1.2	0.8	2	NA	0.826	0.0191	0.0383	0.00783	NA	0.936	0.0993	0.122	0.0355	NA			P00751	CFB	2.59	0.000294	0.0102	1.03	0.0394	0.158	2.08	0.000264	0.00595	-0.166
P4HA2	23.225	23.2173	23.1831	22.7098	22.6345	22.6996	23.3698	23.4281	23.2975	23.7482	23.7109	23.7879	23.3633	23.5012	23.3429				P08754	GNAI3	0.0324	-0.22	0.0937	0.313	0.0658	0.687	0.0147	0.254	0.00141	0.418	0.864	0.0843	0.439	0.0101	0.65			P29597	TYK2	0.335	8.86e-05	0.00446	0.064	0.314	0.544	0.298	0.000265	0.00596	0.121
CAPN5	20.9469	21.0515	21.0261	20.9124	20.9404	20.9042	20.9166	20.9153	20.9802	20.8228	20.8452	20.8499	20.7454	20.8475	20.8006				P08779	KRT16	1.7	1.56	2.59	1.03	-0.994	2.09e-05	4.91e-05	1.7e-07	0.00186	0.00247	0.00184	0.00137	1.58e-05	0.0125	0.025			P20674	COX5A	-0.46	0.0113	0.0994	0.544	0.00396	0.0342	-0.764	0.000269	0.00603	-0.521
GYG2	NA	NA	15.9931	15.2869	14.6651	16.022	14.8171	15.6857	16.012	NA	15.7052	NA	15.4753	NA	15.1637				P08833	IGFBP1	NA	NA	NA	NA	NA	NA	NA	NA	NA	NA	NA	NA	NA	NA	NA			O75179	ANKRD17	0.0462	0.345	0.63	0.0133	0.782	0.888	0.229	0.000269	0.00603	0.244
YKT6	18.4044	18.5514	18.0639	18.7225	18.936	18.4942	19.2875	18.783	18.6499	18.2443	18.5496	18.4639	18.5961	18.5728	18.6702				P08913	ADRA2A	0.117	-0.797	-0.711	0.0851	0.387	0.635	0.00519	0.0104	0.728	0.13	0.835	0.0411	0.0497	0.835	0.333			P07093	SERPINE2	0.676	3.14e-06	0.000466	1.12	7.21e-09	9.73e-07	0.436	0.000274	0.0061	-0.157
INSIG1	17.9853	17.778	16.8367	17.148	16.6322	17.6605	17.2061	17.0643	17.3215	17.259	17.1108	17.2134	17.037	17.88	17.0999				P09086	POU2F2	0.404	0.581	-0.193	-0.774	-0.0547	0.0304	0.00383	0.268	0.000411	0.749	0.18	0.0334	0.455	0.00399	0.883			Q9Y4L1	HYOU1	-0.0947	0.0433	0.217	0.00306	0.944	0.971	0.206	0.000273	0.0061	0.205
NUPL2	17.5248	17.9038	17.9081	17.9771	17.8512	17.8915	17.5451	17.5999	17.704	18.1538	18.0492	17.937	17.8436	18.0615	18.1728				P09382	LGALS1	0.0455	-0.116	0.288	0.404	0.283	0.685	0.309	0.0202	0.00253	0.022	0.862	0.538	0.0776	0.0155	0.107			Q16875	PFKFB3	-0.0294	0.76	0.905	0.543	5.41e-05	0.00146	-0.457	0.000277	0.00616	-0.672
ARPC5	24.2144	24.3966	24.0325	24.131	24.3367	24.072	24.3289	24.3437	24.1453	24.3018	24.3311	24.1196	24.1732	24.3451	24.071				P09486	SPARC	0.109	-1.11	-0.701	0.407	0.218	0.0816	2.74e-11	1.06e-08	6.85e-06	0.0022	0.304	9.4e-09	2e-06	0.000202	0.0232			Q5M7Z0	RNFT1	0.156	0.43	0.7	-0.12	0.541	0.738	0.925	0.000284	0.00629	0.771
CLOCK	16.6668	16.716	17.0667	16.8708	16.795	16.9814	16.9802	16.7999	16.9655	16.7574	16.8174	16.6232	17.0523	17.1219	16.6842				P09493	TPM1	-0.11	-0.431	0.107	0.537	0.0559	0.0711	2.48e-06	0.0789	1.86e-07	0.337	0.283	0.000126	0.201	1.34e-05	0.579			P0DMU9	CT45A10	-0.0583	0.587	0.806	0.173	0.121	0.31	-0.505	0.000286	0.00631	-0.0873
DDX3Y	18.8625	18.7782	18.732	18.57	18.528	18.9332	18.5937	18.5777	18.7037	18.7191	18.4219	18.6131	18.9587	18.6988	18.8197				P09496	CLTA	0.423	0.172	0.318	0.146	0.165	7.36e-06	0.0136	0.000134	0.0308	0.0172	0.000897	0.0804	0.00215	0.097	0.0912			P54764	EPHA4	-0.402	0.00044	0.0133	-0.312	0.00323	0.0297	-0.421	0.000291	0.00641	-0.118
OGG1	16.1555	15.7329	16.9087	16.596	16.5651	16.6912	16.2945	16.126	16.5128	16.0542	16.5345	15.6628	16.375	15.9234	16.4574				P09497	CLTB	0.382	0.101	0.63	0.529	0.414	0.00094	0.288	7.95e-06	4.93e-05	0.000479	0.0211	0.518	0.000271	0.000862	0.00888			Q86WJ1	CHD1L	0.108	0.0521	0.239	0.262	0.000158	0.00335	-0.245	0.000294	0.00644	-0.333
PDPK1	18.9468	18.7233	18.5689	18.641	18.6226	18.7695	18.6966	18.5361	18.7948	18.4503	18.5603	18.3928	18.5222	18.6621	18.466				P09525	ANXA4	-0.121	-0.14	0.562	0.702	0.734	0.0242	0.0111	1.4e-08	8.12e-10	4.6e-10	0.157	0.0696	2.29e-06	2.12e-07	2.68e-07			Q6P3S6	FBXO42	0.171	0.178	0.452	-0.153	0.225	0.449	0.579	0.000296	0.00648	0.294
TAPBP	22.5254	22.6166	22.3285	22.2663	22.3053	22.2529	22.3447	22.3342	22.0818	22.2497	22.1723	22.4023	22.4164	22.3437	22.3795				P09601	HMOX1	0.0975	-0.312	-0.228	0.0839	0.0282	0.04	4.6e-06	0.000118	0.0715	0.522	0.209	0.0002	0.00197	0.175	0.736			P62258	YWHAE	-0.0807	0.156	0.425	0.108	0.0642	0.212	-0.257	0.000304	0.00661	-0.149
PER1	15.4589	15.7259	15.8496	17.4533	17.6206	17.6225	16.3944	16.5131	16.1645	16.5335	16.8673	17.1594	17.2993	17.2578	17.5856				P09619	PDGFRB	0.187	-0.522	-1.04	-0.515	-0.246	0.00547	3.02e-07	4.92e-11	3.62e-07	0.000714	0.0652	2.28e-05	3.71e-08	2.27e-05	0.0114			Q9P0S2	COX16	0.202	0.0727	0.286	-0.163	0.14	0.34	0.499	0.000303	0.00661	-0.0385
RNF113A	18.6995	18.6708	18.6434	18.6179	18.66	18.7381	18.7687	18.7672	18.8093	18.5826	18.5694	18.5939	18.8908	18.7146	18.6651				P09629	HOXB7	0.0913	0.0858	-0.443	-0.528	-0.403	0.352	0.38	0.000376	7.24e-05	0.000832	0.636	0.608	0.00462	0.00116	0.0127			Q9HAB8	PPCS	-0.0106	0.824	0.936	-0.0248	0.605	0.78	-0.224	0.000306	0.00663	0.00425
KDM6A	16.7202	16.3564	15.6279	16.542	16.5513	16.2393	16.7604	16.6385	15.8682	16.5768	16.5628	16.0653	16.7511	16.7641	16.145				P09668	CTSH	0.0115	-0.00457	0.685	0.689	-0.0348	0.94	0.976	0.000482	0.000455	0.821	0.977	0.988	0.0056	0.00435	0.92			O14786	NRP1	-0.466	2.47e-05	0.002	-0.541	4.96e-06	0.000213	0.359	0.000307	0.00664	0.767
DHX15	22.8051	22.6641	22.7433	22.7763	22.8271	22.704	22.8029	22.7644	22.7935	22.6915	22.7084	22.6594	22.7725	22.8037	22.7944				P09669	COX6C	0.27	0.0482	0.473	0.425	0.495	0.00336	0.538	2.51e-05	7.41e-05	1.55e-05	0.048	0.737	0.000654	0.00118	0.000724			Q99570	PIK3R4	0.0824	0.0904	0.32	-0.0831	0.0879	0.257	0.216	0.000314	0.00678	0.0812
SGSM2	15.5121	14.7406	14.7902	14.7424	15.1895	14.2995	14.7071	14.8527	15.2083	15.3424	14.8042	15.1385	14.8877	14.7522	14.6065				P09871	C1S	-0.583	1.02	-1.34	-2.36	-2.84	0.0781	0.0103	0.000764	1.14e-05	1.58e-06	0.297	0.0662	0.00804	0.000299	0.000128			O14672	ADAM10	0.0964	0.201	0.478	-0.138	0.0745	0.232	0.341	0.000319	0.00687	0.107
RNMT	20.5056	20.5275	20.7529	20.4559	20.4782	20.7123	20.5196	20.5277	20.6491	20.4148	20.4529	20.5698	20.5452	20.5989	20.7091				P0C0L4	C4A	0.263	0.186	1.72	1.54	0.548	0.432	0.577	0.00012	0.000342	0.115	0.702	0.761	0.00199	0.00345	0.308			Q9BV79	MECR	-0.302	0.194	0.472	-0.328	0.161	0.37	-1.05	0.000322	0.0069	0.0149
ZZEF1	18.1574	18.3456	18.3654	18.4104	18.4287	18.3423	18.5231	18.4687	18.3084	18.2581	18.2891	18.236	18.3955	18.445	18.2788				P0C1Z6	TFPT	-0.716	-0.427	-0.489	-0.063	-0.168	0.00112	0.0287	0.0143	0.724	0.352	0.0241	0.128	0.0618	0.832	0.593			P11926	ODC1	0.247	0.342	0.626	1.27	0.000351	0.00622	-1.29	0.000325	0.00693	#VALUE!
ASAP2	19.2246	19.1916	19.2941	19.084	19.0321	19.2513	19.1604	19.2299	19.1661	19.0462	19.2081	19.3269	19.1391	19.1399	19.1941				P0C7P0	CISD3	-0.136	0.178	0.391	0.212	-0.0755	0.201	0.0996	0.00175	0.0543	0.467	0.478	0.276	0.0143	0.144	0.693			Q02750	MAP2K1	0.1	0.292	0.584	0.399	0.000666	0.00971	-0.433	0.000326	0.00693	-0.362
TTI1	19.8914	19.9137	19.8166	20.1016	20.1179	20.0443	20.0367	20.03	19.9882	19.9182	20.1244	20.0358	20.1181	20.0225	20.0882				P0CG12	DERPC	-0.472	-0.154	-0.32	-0.165	-0.0978	0.000302	0.14	0.00601	0.116	0.338	0.0103	0.339	0.0333	0.246	0.58			P60468	SEC61B	-0.203	0.00261	0.0415	-0.0433	0.448	0.668	0.263	0.000326	0.00693	0.18
RRP8	17.3138	17.3627	17.3051	17.0598	16.6815	16.9656	16.0816	16.4769	17.3168	17.1052	16.7156	17.125	17.2254	17.3229	17.4735				P0CG24	ZNF883	0.0174	0.851	0.136	-0.716	-1.42	0.973	0.0886	0.772	0.107	0.00476	0.991	0.258	0.87	0.232	0.0376			Q8IYS1	PM20D2	0.0647	0.488	0.741	-0.0433	0.64	0.801	-0.431	0.000327	0.00694	-0.397
PJA2	18.3618	18.1314	18.6968	18.3351	18.0955	18.5245	18.0553	18.1812	18.2	18.7547	18.8697	18.8853	18.474	18.5492	18.7997				P0CG29	GSTT2	-0.344	-0.167	0.0718	0.239	0.0292	0.0275	0.251	0.615	0.109	0.837	0.17	0.478	0.76	0.236	0.928			O94903	PLPBP	-0.0495	0.487	0.74	0.21	0.00912	0.0612	-0.328	0.000329	0.00695	-0.261
ZBTB24	14.2746	14.7845	14.1099	13.527	14.3343	14.6578	NA	14.8428	14.8298	15.8242	15.438	15.2308	14.4561	15.5502	14.1133				P0CW19	LIMS3	-0.246	-0.417	-0.338	0.0783	-0.254	0.000162	5.92e-07	6.33e-06	0.126	0.000122	0.00653	3.79e-05	0.000244	0.261	0.00338			Q9Y385	UBE2J1	0.0579	0.41	0.685	-0.148	0.0473	0.177	0.322	0.000336	0.00706	0.238
CYB5B	22.1033	22.1669	22.3164	22.0769	22.1257	22.2569	22.158	22.1475	22.1476	22.2743	22.1898	22.2898	22.02	21.9941	21.9348				P0DMU9	CT45A10	0.0583	-0.173	-0.0858	0.0873	0.505	0.587	0.121	0.427	0.419	0.000286	0.806	0.31	0.609	0.592	0.00631			P17535	JUND	-0.145	0.326	0.612	-0.786	7.9e-05	0.00196	0.673	0.000335	0.00706	0.45
PRPF4	20.6	20.6406	20.5809	20.6892	20.6666	20.7071	20.7251	20.5382	20.7071	20.4025	20.5025	20.6153	20.6921	20.6389	20.6787				P0DN76	U2AF1L5	-0.0904	-0.217	0.116	0.333	0.0763	0.299	0.0217	0.189	0.00144	0.378	0.589	0.107	0.362	0.0102	0.618			Q9H4M9	EHD1	-0.137	0.0282	0.171	-0.044	0.445	0.666	-0.264	0.00034	0.00714	-0.209
PHGDH	24.3511	24.4459	24.4149	24.3658	24.3945	24.2416	24.4478	24.5055	24.436	24.4651	24.5032	24.4515	24.4412	24.4356	24.3777				P10070	GLI2	-0.295	-0.828	-0.187	0.64	0.329	0.0124	1.4e-06	0.09	2.33e-05	0.0065	0.106	7.71e-05	0.221	0.000507	0.0468			Q9Y4C8	RBM19	-0.17	0.0485	0.231	-0.342	0.000682	0.00985	0.371	0.000345	0.0072	0.496
NDUFS4	20.6685	20.9286	20.9642	20.6198	20.6736	20.9013	20.6074	20.6314	20.8359	20.5798	20.6383	20.8843	20.7563	20.6422	20.831				P10243	MYBL1	-0.218	0.551	-0.341	-0.892	-0.268	0.34	0.0255	0.144	0.00123	0.244	0.625	0.119	0.303	0.00908	0.479			Q03426	MVK	0.114	0.242	0.526	0.17	0.0895	0.259	-0.44	0.000347	0.00723	-0.252
ADAM12	13.548	NA	12.8594	13.9443	NA	NA	15.0108	15.1835	14.7175	13.8675	NA	NA	14.9238	15.482	14.6506				P10244	MYBL2	-0.213	-0.284	-0.581	-0.296	-0.468	0.171	0.0747	0.00153	0.0645	0.00685	0.442	0.233	0.0131	0.163	0.0484			O00418	EEF2K	0.115	0.147	0.411	-0.128	0.107	0.288	0.351	0.00035	0.00727	0.472
IRAK2	14.4957	15.2011	14.4885	15.5242	15.0135	15.8017	15.8347	15.5363	15.0526	13.831	13.6516	NA	15.615	15.3693	14.7543				P10586	PTPRF	0.321	0.242	-0.11	-0.353	-0.0347	2.85e-05	0.000416	0.0543	1.06e-05	0.519	0.00211	0.00711	0.156	0.000287	0.733			Q96Q89	KIF20B	0.415	0.000419	0.013	-0.0545	0.554	0.747	0.423	0.000355	0.00735	0.226
PHF1	19.6085	19.2093	NA	18.8914	NA	18.7903	NA	NA	NA	18.8846	18.7336	18.8601	18.7494	18.8068	18.559				P10589	NR2F1	0.235	0.352	0.303	-0.0491	0.139	0.127	0.029	0.0549	0.739	0.351	0.384	0.129	0.157	0.841	0.592			Q969T9	WBP2	-0.053	0.334	0.62	-0.0937	0.0992	0.276	-0.249	0.000356	0.00735	-0.185
DYNC1LI2	22.1727	22.3568	22.4127	22.3249	22.309	22.3563	22.2933	22.3631	22.1768	22.4056	22.4484	22.3692	22.4049	22.3872	22.3602				P10619	CTSA	0.0601	-0.143	0.15	0.293	0.479	0.538	0.155	0.137	0.00828	0.000195	0.774	0.362	0.294	0.0367	0.00482			P18583	SON	-0.37	0.000662	0.0168	-0.491	4.93e-05	0.00137	0.398	0.000358	0.00739	0.492
PSMD3	22.979	22.9968	23.1113	23.0293	22.9705	23.042	23.0876	23.031	23.1249	22.9103	22.9441	22.9342	22.9881	22.931	23.1109				P10646	TFPI	-0.249	1.25	-0.0767	-1.32	-0.746	0.493	0.0034	0.831	0.00222	0.0533	0.745	0.0308	0.908	0.014	0.188			Q01995	TAGLN	0.0455	0.375	0.655	0.235	0.000338	0.00604	0.233	0.000361	0.00743	-0.0397
RBFOX2	20.4855	20.5135	20.5473	20.1523	20.3904	20.2342	20.4182	20.5959	20.441	20.5916	20.4392	20.4873	20.4819	20.4957	20.5587				P10909	CLU	0.0763	0.376	-0.911	-1.29	-0.401	0.468	0.00255	4.36e-07	6.15e-09	0.00157	0.728	0.0251	3.3e-05	9.88e-07	0.0185			P04920	SLC4A2	-0.135	0.138	0.401	0.636	3.54e-06	0.000166	-0.401	0.000368	0.00755	-0.333
PAPSS1	21.354	21.2948	21.5237	21.3455	21.4721	21.5996	21.4283	21.3329	21.5142	21.3563	21.3752	21.6092	21.3517	21.4551	21.6648				P11047	LAMC1	0.248	-0.0131	-0.0948	-0.0817	-0.28	4.71e-05	0.763	0.0434	0.0762	1.37e-05	0.00297	0.878	0.132	0.183	0.000653			Q9BRP4	PAAF1	0.0847	0.482	0.738	0.462	0.00154	0.0178	-0.549	0.000371	0.00755	-0.825
SIAH2	14.1141	14.3447	17.0146	17.3475	17.7103	NA	14.9489	17.5202	16.4366	17.6599	16.4692	16.3737	17.1672	15.0256	14.1738				P11117	ACP2	0.328	-0.0137	-0.383	-0.369	-0.0714	0.0697	0.936	0.0379	0.0442	0.675	0.279	0.967	0.121	0.125	0.837			Q15043	SLC39A14	0.0134	0.903	0.963	0.102	0.359	0.59	0.504	0.00037	0.00755	0.396
ZW10	19.6346	19.5731	19.7481	19.6138	19.633	19.8855	19.5587	19.5076	19.9043	19.5305	19.5269	19.7706	19.4838	19.4132	19.768				P11166	SLC2A1	0.177	-0.158	-0.364	-0.206	-0.0883	0.164	0.211	0.00921	0.109	0.475	0.435	0.435	0.0455	0.235	0.7			Q9NRX5	SERINC1	-0.297	0.0018	0.0323	-0.0353	0.655	0.811	-0.361	0.000371	0.00755	0.111
B4GALT5	17.3163	18.1929	18.4132	18.216	18.2547	18.2293	18.1925	18.1307	18.3851	18.3517	18.3498	18.3434	18.1515	18.2387	18.0115				P11169	SLC2A3	0.0158	0.15	-0.0626	-0.212	0.0152	0.911	0.3	0.66	0.149	0.914	0.966	0.53	0.792	0.295	0.963			Q8TC07	TBC1D15	-0.0751	0.164	0.435	-0.0565	0.287	0.517	-0.239	0.000375	0.0076	-0.324
SART1	20.7802	20.8195	20.8562	20.7444	20.6987	20.6313	20.7176	20.6116	20.6902	20.8421	20.9612	20.9055	20.9162	20.8279	20.9433				P11233	RALA	0.436	-0.0345	-0.52	-0.486	-0.56	0.0106	0.819	0.00344	0.00545	0.00202	0.0963	0.907	0.0226	0.0271	0.0218			Q99081	TCF12	0.0712	0.537	0.774	0.456	0.00122	0.0151	-0.524	0.00038	0.00769	-0.484
DAPK3	19.9877	19.891	19.9112	19.7911	19.851	19.7578	19.8662	19.8566	19.5179	20.2483	20.309	19.9967	20.0393	20.0988	20.0008				P11234	RALB	0.304	-0.0639	0.0302	0.0941	-0.0207	0.0719	0.688	0.849	0.556	0.896	0.284	0.833	0.918	0.711	0.957			Q8N4L2	PIP4P2	#VALUE!	NA	NA	#VALUE!	NA	NA	-1.36	0.000385	0.00776	-1.27
TGFB1I1	21.0519	20.9764	21.1362	21.2533	21.3435	21.1663	21.4636	21.4309	21.2758	21.1313	21.1226	21.0799	21.5804	21.5408	21.4945				P11279	LAMP1	0.418	0.249	0.306	0.0569	-0.0104	0.00031	0.0131	0.00364	0.526	0.907	0.0105	0.0783	0.0235	0.686	0.96			Q9Y5M8	SRPRB	-0.0222	0.635	0.835	0.0977	0.0512	0.185	0.213	0.000394	0.00792	-0.068
ZNF264	14.9775	14.2276	16.4833	15.3667	15.4321	15.825	15.5783	14.7087	16.2196	15.3799	13.9001	15.0953	14.7199	15.4929	14.1973				P11362	FGFR1	0.265	-0.549	-0.0947	0.454	0.833	0.0517	0.000626	0.46	0.00273	1.12e-05	0.237	0.00929	0.638	0.0164	0.000555			Q9HB09	BCL2L12	-0.0154	0.861	0.947	0.237	0.0155	0.0878	-0.399	0.000397	0.00796	-0.665
AP5Z1	17.9331	17.6821	19.0672	18.3195	18.2401	17.6179	18.5995	18.1853	17.9713	17.4318	18.3582	17.8867	18.457	17.1537	18.0399				P11388	TOP2A	-0.192	-0.0541	-0.419	-0.365	0.0419	0.014	0.441	2.71e-05	0.000107	0.549	0.113	0.662	0.000694	0.00152	0.756			Q01201	RELB	0.401	0.00116	0.0244	0.185	0.0805	0.243	0.456	0.000398	0.00796	-0.0654
HSPA12A	19.8737	19.948	19.9108	19.907	19.8005	19.937	19.9613	19.9738	19.976	19.9675	20.004	20.0036	19.9737	19.9721	19.9877				P11532	DMD	-0.267	-1.22	-0.594	0.623	0.36	0.00269	1.63e-10	1.28e-06	7.34e-07	0.000236	0.0417	4.11e-08	7.24e-05	3.82e-05	0.00548			Q08379	GOLGA2	-0.0824	0.0565	0.249	0.0812	0.0598	0.202	0.184	0.000402	0.00796	0.175
CCP110	18.0857	18.1874	17.9906	18.286	18.1775	18.0593	17.8374	17.9588	17.9979	17.965	17.8252	17.4635	18.0619	18.305	17.8853				P11717	IGF2R	-0.105	0.207	0.363	0.155	-0.139	0.0145	7.81e-05	1.61e-07	0.00102	0.00244	0.116	0.00195	1.52e-05	0.00793	0.0248			Q96AY3	FKBP10	-0.0725	0.334	0.621	0.0241	0.744	0.868	0.336	0.000403	0.00796	0.303
ADCY6	17.3239	17.5341	17.8765	17.4925	17.6481	17.5684	17.2692	17.5456	17.1568	17.6917	17.7284	17.9218	17.2808	17.3452	16.9941				P11908	PRPS2	-0.113	-0.293	0.231	0.524	0.376	0.0864	0.000312	0.00215	7.22e-07	2.84e-05	0.313	0.00567	0.0163	3.79e-05	0.00109			Q9ULJ3	ZBTB21	-0.027	0.695	0.868	-0.0856	0.225	0.449	0.313	0.000399	0.00796	0.104
ARHGEF9	17.7473	17.109	17.6066	17.4572	17.6386	17.2876	17.8581	NA	17.5472	17.9148	17.6695	17.4538	18.1058	17.4271	17.8872				P11926	ODC1	-0.247	-1.27	NA	NA	1.29	0.342	0.000351	NA	NA	0.000325	0.626	0.00622	NA	NA	0.00693			Q969K3	RNF34	0.0911	0.279	0.57	-0.142	0.102	0.278	0.374	0.000404	0.00796	-0.0715
ZSCAN12	15.2542	NA	NA	NA	NA	NA	NA	NA	NA	15.7895	15.0546	16.3437	16.1713	NA	16.0589				P12109	COL6A1	0.148	0.0277	-0.342	-0.37	-0.00862	0.0194	0.63	2.97e-05	1.31e-05	0.88	0.139	0.795	0.000733	0.000333	0.949			Q8N511	TMEM199	0.00535	0.932	0.973	-0.247	0.0013	0.0158	0.284	0.000403	0.00796	0.166
CTIF	21.0301	21.037	21.0311	21.1386	21.0993	21.0607	21.4486	21.3586	21.3368	21.2255	21.1537	21.2592	21.2763	21.2625	21.2694				P12110	COL6A2	0.356	-0.136	-0.354	-0.218	0.17	0.00061	0.113	0.000633	0.0173	0.0542	0.0164	0.297	0.00689	0.0633	0.19			Q00973	B4GALNT1	-0.29	0.037	0.201	-0.663	0.000122	0.00275	0.582	0.000402	0.00796	0.548
PPIP5K2	20.9284	21.0314	20.8213	20.9517	21.0078	20.8942	20.9144	20.9334	20.8388	21.0151	20.9332	20.955	20.9604	20.9903	20.9324				P12111	COL6A3	0.803	-0.703	-0.41	0.293	0.755	5.75e-12	3.37e-11	3.59e-08	1.98e-06	1.31e-11	3.23e-08	1.11e-08	4.75e-06	8.1e-05	1.98e-08			Q86SQ4	ADGRG6	0.195	0.0971	0.334	-0.533	0.000264	0.00497	0.507	0.000407	0.00799	0.614
MAP3K7	19.4761	19.3633	19.3425	19.345	19.5375	19.4718	19.3416	19.3608	19.3853	19.1891	19.2628	19.3664	19.4376	19.219	19.368				P12236	SLC25A6	0.0951	-0.114	0.345	0.46	0.138	0.263	0.183	0.000853	6.47e-05	0.113	0.551	0.4	0.00866	0.00107	0.304			Q00587	CDC42EP1	-0.0381	0.608	0.818	0.132	0.0911	0.262	-0.336	0.000409	0.008	-0.266
EEF1E1	21.5774	21.5961	21.9215	21.651	21.6397	21.6999	21.7836	21.8401	21.8033	21.5908	21.5912	21.6689	21.5906	21.4009	21.5075				P12259	F5	0.254	0.378	1.52	1.14	1.41	0.00681	0.000337	2.91e-11	1.26e-09	7.83e-11	0.074	0.00604	3.13e-08	2.88e-07	6.59e-08			P33552	CKS2	-0.108	0.361	0.644	0.0341	0.771	0.881	-0.53	0.000409	0.008	-0.289
RIPK2	16.9306	17.4799	NA	17.7347	18.0205	18.0385	17.2613	17.8432	17.4773	17.4183	17.8421	17.4931	17.8234	17.5253	NA				P12532	CKMT1A	0.779	1.04	1.26	0.222	-0.25	0.00727	0.0013	0.00335	0.502	0.346	0.0759	0.0158	0.0223	0.666	0.587			Q9H2D6	TRIOBP	-0.111	0.0514	0.236	-0.0788	0.152	0.357	-0.24	0.000416	0.00812	-0.211
WDR62	20.2696	20.2844	20.2182	20.2871	20.3027	20.2227	20.2314	20.0487	20.1716	20.0237	20.0312	20.0196	20.0621	20.009	20.0675				P12755	SKI	0.228	0.882	-2.31	-3.19	0.00393	0.467	0.0623	6.94e-06	8.7e-06	0.993	0.727	0.207	0.000253	0.000245	0.996			O95926	SYF2	-0.0663	0.435	0.703	-0.254	0.00837	0.0575	0.38	0.000424	0.00824	0.333
HNRNPR	22.5104	22.4985	22.4788	22.2982	22.3086	22.2923	22.472	22.4967	22.3786	22.4314	22.4693	22.492	22.4898	22.3874	22.3355				P12931	SRC	-0.156	-0.473	-0.211	0.261	0.09	0.0249	2.66e-06	0.00432	0.0009	0.169	0.16	0.00013	0.0266	0.00721	0.387			P07384	CAPN1	0.0917	0.172	0.444	0.163	0.0226	0.11	-0.293	0.000428	0.00828	-0.168
PRPF3	21.0417	21.1335	21.0563	20.9372	20.9096	20.8836	21.0099	20.9649	20.8983	21.1367	21.1217	20.9423	21.174	21.0083	20.9552				P12955	PEPD	0.121	-0.0251	0.499	0.524	0.382	0.178	0.772	4.49e-05	2.72e-05	0.000539	0.452	0.883	0.000979	0.000564	0.00962			Q9BVC6	TMEM109	-1.29	4.65e-08	2.51e-05	-0.284	0.0338	0.143	-0.555	0.000428	0.00828	0.0969
TXNL1	23.7574	23.6902	23.6639	23.6879	23.7183	23.7008	23.7794	23.7376	23.7267	23.6602	23.6837	23.6567	23.7602	23.7945	23.7392				P13056	NR2C1	-0.253	-0.531	0.0467	0.578	0.35	0.239	0.0226	0.842	0.0258	0.112	0.524	0.11	0.914	0.0847	0.303			P04040	CAT	0.238	7.83e-05	0.00406	-0.213	0.000218	0.00423	0.198	0.000431	0.0083	0.21
TPD52L2	25.0815	24.8992	25.0327	24.6725	24.6892	24.6891	24.704	24.7285	24.7052	24.405	24.3465	24.5264	24.5181	24.5285	24.6501				P13196	ALAS1	0.343	0.0148	-0.174	-0.189	-0.00969	0.000423	0.845	0.0347	0.0237	0.898	0.0131	0.922	0.113	0.0798	0.957			P20020	ATP2B1	-0.107	0.0306	0.181	-0.263	3.95e-05	0.00113	0.204	0.000431	0.0083	0.391
EMC8	19.9478	19.7655	19.9038	19.8704	19.9416	19.8504	19.943	19.9277	19.9336	19.6323	19.6943	19.6025	19.9026	19.8863	19.9482				P13497	BMP1	-1.54	-2.36	-2.09	0.273	-0.263	0.0166	0.00104	0.00259	0.595	0.609	0.126	0.0135	0.0185	0.743	0.797			Q92547	TOPBP1	0.147	0.0224	0.151	-0.0845	0.161	0.371	0.262	0.000433	0.00831	0.0829
ERI3	15.7955	16.8603	16.6463	16.7158	16.8371	17.5148	16.7844	16.761	17.5101	16.2846	16.113	16.8353	16.6467	16.2312	16.9943				P13498	CYBA	0.145	0.188	-0.124	-0.312	-0.538	0.208	0.108	0.275	0.013	0.000238	0.485	0.289	0.463	0.0512	0.00551			P49589	CARS	0.00476	0.922	0.97	0.102	0.0505	0.183	-0.219	0.000436	0.00834	-0.23
THAP12	19.4469	19.5021	19.3829	19.5305	19.3913	19.3911	19.3591	19.4469	19.4418	19.3816	19.4516	19.5097	19.4111	19.4323	19.403				P13611	VCAN	-0.19	-2.01	-1.77	0.239	-0.109	0.107	4.85e-11	2.58e-10	0.0478	0.338	0.351	1.36e-08	1.02e-07	0.132	0.58			Q9NVV5	AIG1	-0.555	0.0422	0.214	0.156	0.538	0.737	-1.14	0.000439	0.00836	-0.677
SYNJ1	18.9389	19.178	19.1549	19.0324	19.0806	18.9755	18.9762	18.9741	18.9985	18.9756	19.0765	19.0384	19.052	19.1566	19.0251				P13645	KRT10	-0.047	-1.71	-0.139	1.57	0.674	0.511	9.32e-13	0.0667	2.91e-12	1.67e-07	0.762	1.4e-09	0.178	2.75e-09	2.38e-05			Q9BUF5	TUBB6	-0.0396	0.395	0.672	0.135	0.00978	0.0642	-0.207	0.00044	0.00836	-0.38
FIBP	14.0158	14.2382	NA	13.73	14.3124	NA	14.5005	14.9448	13.5305	13.7821	NA	NA	13.9777	13.384	NA				P13647	KRT5	-0.384	-1.18	0.00458	1.18	0.392	0.00227	2.09e-08	0.965	1.99e-08	0.00197	0.0377	2.32e-06	0.982	2.43e-06	0.0214			P46060	RANGAP1	0.00728	0.858	0.945	0.0362	0.38	0.607	-0.183	0.000441	0.00836	-0.279
EIF4G3	20.2585	20.1753	20.1212	20.233	20.2177	20.2432	20.2085	20.2118	20.2222	20.1194	20.2289	20.0534	20.2599	20.1408	20.1586				P13674	P4HA1	0.0994	0.145	-0.24	-0.385	-0.53	0.148	0.0426	0.0024	3.86e-05	1.21e-06	0.413	0.166	0.0176	0.000722	0.000106			O43556	SGCE	0.0973	0.529	0.771	-0.196	0.214	0.438	0.691	0.000438	0.00836	0.823
CBFA2T2	14.3997	15.1075	14.6733	14.2194	15.0176	14.1753	15.1393	15.0003	13.2748	13.695	14.0182	13.3296	NA	14.78	14.145				P13726	F3	-0.117	0.252	0.829	0.577	0.655	0.255	0.0234	8.83e-07	4.58e-05	1.23e-05	0.542	0.113	5.47e-05	0.00082	0.000591			P08237	PFKM	-0.018	0.764	0.907	0.0551	0.365	0.594	-0.269	0.000445	0.00842	-0.153
PPIH	21.8595	21.0351	20.7877	21.345	21.3989	20.7556	21.3725	21.5254	21.0283	20.6884	20.7298	20.6353	20.9782	20.8882	20.7755				P13804	ETFA	0.0712	0.0651	0.741	0.676	0.241	0.6	0.631	7.15e-05	0.000172	0.0915	0.814	0.796	0.0014	0.0021	0.266			O75832	PSMD10	-0.068	0.361	0.644	0.0264	0.719	0.851	-0.329	0.000451	0.0085	-0.396
HTRA2	20.972	21.0554	21.0602	21.2514	21.2732	21.1368	21.3614	20.8536	20.9637	21.2289	21.1894	21.2142	21.0617	21.2746	21.2254				P13929	ENO3	2.42	2.23	1.58	-0.644	1.04	0.00373	0.00645	0.0391	0.37	0.157	0.0513	0.0481	0.123	0.545	0.37			Q9UBU6	FAM8A1	-0.224	0.00422	0.0556	-0.547	9.39e-07	5.42e-05	0.3	0.000452	0.00851	0.615
OIP5	18.5424	18.4045	18.51	18.5359	18.6267	18.3579	18.197	18.2005	18.2519	18.3596	18.5085	18.2787	18.3791	18.3354	18.4845				P13984	GTF2F2	0.113	0.127	0.0747	-0.0523	-0.191	0.355	0.302	0.539	0.666	0.13	0.639	0.532	0.703	0.796	0.333			P23284	PPIB	0.0329	0.481	0.737	0.0567	0.234	0.458	0.208	0.000458	0.0086	0.179
AKR7A2	22.332	22.4703	22.2591	22.4103	22.3265	22.1566	22.3934	22.5619	22.3181	22.3073	22.3084	22.1613	22.1354	22.2031	21.875				P13987	CD59	0.044	-0.0398	0.661	0.701	0.213	0.442	0.486	1.25e-08	5.96e-09	0.00187	0.707	0.699	2.15e-06	9.8e-07	0.0205			Q96AE4	FUBP1	-0.0301	0.497	0.749	-0.132	0.00873	0.0592	0.197	0.000461	0.00864	0.00957
EPB41L2	23.5253	23.5612	23.5383	23.5437	23.5748	23.4897	23.475	23.5423	23.5316	23.6124	23.6243	23.5982	23.5481	23.4799	23.495				P14209	CD99	0.213	0.133	-0.51	-0.643	-0.261	0.269	0.485	0.0156	0.0038	0.18	0.558	0.698	0.0653	0.0209	0.403			Q12765	SCRN1	0.074	0.217	0.497	0.117	0.06	0.202	-0.261	0.000466	0.0087	-0.349
TGOLN2	21.6856	21.8773	21.8622	21.9869	21.9234	21.8645	21.6475	21.6358	21.6756	21.7692	21.8159	21.7303	21.8992	21.7427	21.8361				P14316	IRF2	0.119	0.605	0.276	-0.329	-0.686	0.344	0.000209	0.0392	0.0171	6.34e-05	0.628	0.00416	0.124	0.063	0.00198			P14324	FDPS	-0.0802	0.147	0.411	0.0871	0.118	0.305	0.238	0.00047	0.00875	0.377
B4GAT1	18.4176	18.175	18.3694	18.0753	18.1969	18.4562	17.5985	17.5833	17.9204	18.7016	18.5884	18.4616	18.312	18.3076	18.674				P14324	FDPS	0.0802	-0.0871	-0.464	-0.377	-0.238	0.147	0.118	4.48e-07	4.87e-06	0.00047	0.411	0.305	3.35e-05	0.000162	0.00875			Q92609	TBC1D5	-0.0427	0.261	0.549	-0.0401	0.289	0.519	-0.165	0.000479	0.00888	-0.0997
MED7	14.6579	15.3103	15.5718	15.6823	16.0158	15.0494	15.9548	15.8577	15.6158	15.187	15.7768	15.2018	16.0653	16.1381	15.9707				P14373	TRIM27	-1.08	-0.876	-0.723	0.152	-0.399	0.000619	0.00309	0.0106	0.543	0.126	0.0165	0.0288	0.05	0.701	0.325			P09497	CLTB	-0.382	0.00094	0.0211	-0.101	0.288	0.518	-0.414	0.000479	0.00888	-0.529
WIPF1	19.799	19.7258	19.7427	19.7948	19.7698	19.653	19.7271	19.7249	19.7443	19.7092	19.8215	19.6245	19.7891	19.6427	19.6013				P14384	CPM	-0.22	0.0688	-0.254	-0.322	-0.502	0.076	0.558	0.044	0.0139	0.000649	0.292	0.749	0.133	0.0537	0.0107			Q9H6S3	EPS8L2	0.0149	0.835	0.939	0.1	0.178	0.394	-0.32	0.000481	0.00889	-0.204
ATP8B1	18.5796	18.4882	18.637	17.8081	17.8404	18.34	17.0462	16.7873	17.8157	18.4369	18.2808	18.7746	17.5659	18.007	18.3174				P14543	NID1	-0.159	0.262	-0.434	-0.696	-0.752	0.087	0.00894	0.00019	1.36e-06	5.54e-07	0.314	0.0604	0.00275	5.92e-05	6.18e-05			Q99871	HAUS7	-0.0862	0.427	0.698	-0.231	0.046	0.173	0.477	0.000487	0.00899	0.123
FOXO3	16.2567	15.957	16.0498	15.8353	16.4513	15.891	16.3126	16.3656	16.4571	15.9201	16.3635	16.6978	16.298	16.0698	16.303				P14550	AKR1A1	-0.301	-0.379	0.0259	0.404	0.11	0.00839	0.00178	0.796	0.00107	0.281	0.0826	0.0198	0.885	0.00815	0.521			Q9Y617	PSAT1	0.0649	0.326	0.612	0.38	3.78e-05	0.00109	-0.289	0.00049	0.00901	-0.155
XRCC3	18.3466	18.2227	18.0603	18.4409	18.0842	18.5113	18.117	18.5095	18.3589	17.8533	18.2856	18.1663	18.4185	18.0397	18.2575				P14635	CCNB1	-0.241	-0.0687	0.401	0.469	0.198	0.0375	0.522	0.0019	0.000535	0.0795	0.202	0.726	0.015	0.00491	0.242			Q8NBA8	DTWD2	0.0241	0.88	0.955	0.0439	0.784	0.89	-0.71	0.000493	0.00905	-0.549
SGCE	18.1541	18.3364	18.0778	18.3172	18.3519	18.1909	17.7339	18.209	18.0377	19.0871	18.6309	18.7306	18.7343	18.9144	18.4046				P14921	ETS1	0.152	0.094	0.564	0.47	0.37	0.0865	0.274	8.75e-06	5.8e-05	0.000528	0.313	0.504	0.000285	0.000983	0.00952			Q9H9B1	EHMT1	0.851	4.83e-07	0.000135	0.544	6.41e-05	0.00168	0.436	0.000496	0.00909	-0.171
RNF13	19.0039	19.1764	19.5545	19.2318	19.1055	19.2396	19.3132	18.971	19.2155	18.9799	18.8828	19.1375	19.0151	19.1137	18.7743				P14923	JUP	0.147	-0.386	-0.776	-0.389	-0.00984	0.0179	6.06e-06	1.29e-09	5.55e-06	0.86	0.132	0.00025	3.9e-07	0.000175	0.939			Q9H6H4	REEP4	-0.237	0.02	0.142	-0.428	0.000325	0.00587	0.407	0.000503	0.00919	0.288
AKAP10	18.6146	18.7925	18.8606	18.8079	18.7606	18.7212	18.6124	18.5749	18.7438	18.7799	18.5256	18.5755	18.7791	18.6547	18.6428				P15036	ETS2	-1.1	-0.711	-0.057	0.654	-0.179	3.17e-05	0.00165	0.759	0.00305	0.342	0.00224	0.0187	0.862	0.0179	0.585			Q53GL7	PARP10	-0.0449	0.564	0.791	-0.515	9.56e-06	0.000354	0.343	0.000504	0.00919	0.254
DENR	21.2274	21.4695	21.6274	21.4296	21.3334	21.5625	21.5217	21.3558	21.5546	21.45	21.4328	21.5247	21.5189	21.5745	21.5519				P15056	BRAF	0.202	-0.237	0.726	0.963	0.251	0.326	0.251	0.00288	0.000118	0.179	0.612	0.478	0.0199	0.00161	0.402			Q9Y5H2	PCDHGA11	-0.152	0.137	0.399	-0.142	0.161	0.37	0.434	0.000507	0.00923	0.654
XPOT	22.3327	22.2711	22.1407	22.3209	22.2968	22.3305	22.3673	22.4712	22.4472	22.3509	22.1974	22.1908	22.0789	22.001	22.104				P15121	AKR1B1	-0.0473	-0.179	0.282	0.461	0.394	0.411	0.00645	0.000184	1.05e-06	6.29e-06	0.685	0.0481	0.0027	4.92e-05	0.00035			Q15392	DHCR24	0.102	0.278	0.57	0.0351	0.703	0.843	0.406	0.000517	0.00936	0.282
DNPH1	17.8285	NA	20.8687	20.5063	19.741	20.7632	21.2013	20.5361	20.9725	20.4492	20.6251	20.1392	20.9919	20.4646	20.8052				P15144	ANPEP	-0.446	-0.157	-0.559	-0.402	-0.356	0.00563	0.269	0.0011	0.0106	0.0207	0.0662	0.498	0.0103	0.0439	0.103			P15407	FOSL1	-0.234	0.0776	0.296	-0.152	0.236	0.461	-0.552	0.000517	0.00936	-0.472
TIMM44	21.123	21.035	20.8485	20.8823	20.8828	20.7865	20.8522	20.9046	20.9782	20.8542	20.766	20.8609	20.8624	20.8894	20.8249				P15151	PVR	-0.0689	-0.425	-0.41	0.015	0.111	0.498	0.000776	0.00104	0.882	0.28	0.749	0.0108	0.00993	0.931	0.519			P0DP23	CALM1	-0.241	0.000953	0.0213	-0.0315	0.593	0.772	-0.259	0.000523	0.00945	-0.216
TRAPPC3	21.2162	21.5458	21.7547	21.6347	21.6666	21.7043	21.5691	21.56	21.6014	21.81	21.7519	21.6979	21.99	22.0493	21.7433				P15153	RAC2	0.0274	0.0933	0.401	0.308	0.142	0.661	0.149	1.34e-05	0.000187	0.0352	0.847	0.354	0.000406	0.00224	0.143			P14921	ETS1	-0.152	0.0865	0.313	-0.094	0.274	0.504	-0.37	0.000528	0.00952	-0.47
CHMP2A	20.7412	20.8692	20.8036	20.981	20.9606	21.0662	20.9791	20.9341	20.8415	20.958	20.9381	20.7941	20.9499	21.0329	20.9935				P15260	IFNGR1	0.209	0.656	-0.606	-1.26	-0.817	0.453	0.0294	0.0417	0.000373	0.0092	0.717	0.13	0.129	0.00371	0.0598			Q13111	CHAF1A	0.287	0.0393	0.208	0.025	0.846	0.922	0.565	0.000533	0.00955	0.133
FOXS1	NA	NA	NA	NA	NA	NA	17.1737	16.6982	16.8486	NA	NA	NA	NA	NA	NA				P15291	B4GALT1	-0.0644	0.967	1.23	0.259	1.75	0.876	0.0703	0.0366	0.594	0.012	0.952	0.225	0.118	0.741	0.0723			P05787	KRT8	-0.297	4.7e-06	0.000646	-0.0135	0.748	0.87	0.184	0.000532	0.00955	0.231
NCK2	19.3388	19.3398	19.2515	19.2072	19.4696	19.4262	19.5608	19.359	19.5762	19.2207	19.3007	19.1835	19.3856	19.5259	19.476				P15407	FOSL1	0.234	0.152	0.623	0.472	0.552	0.0776	0.236	0.000175	0.00183	0.000517	0.296	0.461	0.00261	0.0124	0.00936			O94819	KBTBD11	-0.127	0.261	0.549	0.434	0.00138	0.0165	-0.487	0.000542	0.00962	-0.661
TSPAN6	19.5588	19.3967	19.5749	19.5022	19.687	19.5303	19.6055	19.5364	19.7498	19.396	19.7097	19.4715	19.3212	19.4805	19.552				P15408	FOSL2	-0.464	0.212	0.0407	-0.171	-0.539	0.000751	0.0694	0.711	0.134	0.000202	0.0183	0.223	0.826	0.274	0.00496			Q5VYS8	TUT7	0.286	0.00217	0.0365	0.22	0.012	0.0737	0.341	0.000539	0.00962	0.058
PLRG1	20.1468	20.3481	20.4735	20.4141	20.4109	20.3612	20.4526	20.3351	20.4591	20.3215	20.4087	20.3621	20.4819	20.4418	20.4513				P15822	HIVEP1	-0.42	-0.99	-0.131	0.86	0.603	0.0617	0.000298	0.537	0.000988	0.0114	0.26	0.00547	0.703	0.00776	0.0691			Q14240	EIF4A2	-0.00722	0.894	0.961	0.0481	0.381	0.608	-0.238	0.000543	0.00962	-0.183
PRC1	20.3764	20.3347	20.5304	20.4963	20.6299	20.6465	20.3163	20.2662	20.572	20.2282	20.1657	20.2116	20.2259	20.1695	20.1314				P15884	TCF4	0.191	-1.06	-0.293	0.768	0.711	0.134	4.69e-07	0.0286	1.76e-05	3.9e-05	0.395	3.13e-05	0.0994	0.000419	0.00137			P12955	PEPD	-0.121	0.178	0.452	0.0251	0.772	0.883	-0.382	0.000539	0.00962	-0.524
RGS10	20.4263	20.316	20.1315	19.9149	20.06	19.8559	19.929	19.8843	19.9751	20.02	19.9475	19.8807	19.8909	20.2768	19.9992				P15924	DSP	-0.309	-1.51	-1.63	-0.123	-0.705	0.000194	9.64e-13	3.34e-13	0.0656	2.01e-08	0.0075	1.4e-09	9.31e-10	0.165	4.61e-06			Q9UQQ2	SH2B3	-0.926	0.000781	0.0188	-0.208	0.352	0.583	-0.966	0.000544	0.00962	-0.576
ZNF207	23.3788	23.3474	23.4707	23.2016	23.1551	23.3318	23.1272	23.3298	23.4659	23.3279	23.0971	23.3518	23.3816	23.2835	23.3745				P16035	TIMP2	-0.12	-0.441	-0.146	0.296	0.162	0.123	3.11e-05	0.0653	0.00119	0.0434	0.377	0.000943	0.176	0.0089	0.163			Q9NVP2	ASF1B	0.0372	0.472	0.729	-0.269	0.00011	0.00253	0.225	0.000544	0.00962	0.384
NDUFB5	17.9556	19.3617	17.9072	18.3293	18.1872	18.3673	17.8127	17.8439	19.0995	19.5503	19.4647	19.3488	18.508	19.1963	19.4987				P16144	ITGB4	0.0922	0.554	0.472	-0.0827	0.204	0.561	0.00311	0.0089	0.602	0.209	0.79	0.0288	0.0444	0.748	0.439			P31641	SLC6A6	-0.611	0.0011	0.0239	0.114	0.458	0.675	-0.666	0.000546	0.00963	0.307
NDUFB3	20.8906	20.969	20.4086	20.927	20.8521	20.3475	20.834	20.7097	20.5477	20.7573	20.7901	20.3961	20.77	20.7487	20.7642				P16157	ANK1	0.18	0.135	0.0398	-0.095	0.489	0.281	0.414	0.807	0.563	0.00875	0.572	0.638	0.892	0.716	0.0575			O43290	SART1	-0.127	0.0234	0.155	-0.146	0.0114	0.0711	0.223	0.000557	0.0098	0.23
NDUFA2	18.1959	19.2037	17.8204	19.1382	17.3405	18.1149	17.9321	18.9306	18.4866	17.2962	18.9999	18.3402	16.594	18.494	17.8988				P16383	GCFC2	-0.475	-0.138	0.0285	0.167	-0.125	0.00573	0.357	0.847	0.27	0.405	0.0671	0.588	0.917	0.439	0.639			Q9Y6D9	MAD1L1	-0.113	0.0208	0.145	-0.159	0.00265	0.0258	0.193	0.000561	0.00985	0.139
ASNA1	20.8587	21.5498	20.9936	21.0756	21.376	21.1052	21.5342	21.2715	20.9629	20.8689	20.9226	20.7898	21.0832	21.4979	21.1307				P16401	HIST1H1B	0.25	0.276	-0.148	-0.423	-0.13	2.79e-05	1.01e-05	0.00284	6.93e-08	0.00665	0.00211	0.000371	0.0197	6.55e-06	0.0473			P05362	ICAM1	-0.0263	0.721	0.884	-0.27	0.00223	0.0229	0.321	0.000565	0.0099	-0.034
BUB1	21.557	21.4671	21.5046	21.7006	21.7713	21.7535	21.5513	21.3097	21.4682	21.2919	21.3696	21.3709	21.6233	21.389	21.6008				P16949	STMN1	0.303	0.246	0.389	0.143	0.196	2.27e-05	0.000175	1.44e-06	0.0105	0.00124	0.00193	0.00366	7.99e-05	0.0437	0.016			Q8TBE9	NANP	0.131	0.268	0.558	0.217	0.0775	0.238	-0.507	0.000567	0.00992	-0.675
BUB3	24.2695	24.2157	24.1689	24.1867	24.2267	24.1137	24.2135	24.1593	24.1369	24.1872	24.1853	24.1631	24.1833	24.208	24.1397				P17021	ZNF17	1.06	1.32	2.52	1.2	1.06	0.0236	0.0162	0.00523	0.0192	0.0238	0.156	0.0899	0.0302	0.0685	0.111			P40763	STAT3	0.364	8.63e-07	0.000183	0.198	0.000461	0.00764	0.193	0.000576	0.01	-0.0164
ACTN4	25.0969	25.0787	25.0087	24.8712	24.9117	24.9423	25.0495	24.9315	24.9091	24.8055	24.8324	24.8512	24.7393	24.8336	24.8826				P17028	ZNF24	-0.166	-0.239	-0.33	-0.0915	-0.217	0.017	0.00164	9.93e-05	0.157	0.00323	0.127	0.0186	0.00176	0.305	0.0297			Q16831	UPP1	0.268	0.0051	0.0623	0.167	0.0574	0.198	-0.359	0.000577	0.01	-0.689
GSTZ1	19.8298	19.8997	19.6849	19.682	19.5862	19.4708	19.8516	19.9051	18.8592	19.8537	19.6106	20.2115	19.1714	20.0362	19.5931				P17029	ZKSCAN1	-0.0978	0.0806	-0.209	-0.289	-0.504	0.294	0.383	0.0355	0.00614	6.56e-05	0.585	0.61	0.115	0.0297	0.002			Q9Y2S2	CRYL1	-0.0544	0.515	0.763	-0.00525	0.949	0.974	-0.361	0.000579	0.01	-0.385
BUD23	20.2081	20.3023	20.1281	20.3652	20.3894	20.3455	20.2613	20.499	20.2517	20.2783	20.3906	20.2631	20.5485	20.5708	20.2243				P17098	ZNF8	0.706	0.245	-0.0719	-0.317	-0.476	0.00497	0.265	0.739	0.156	0.0413	0.0613	0.494	0.847	0.304	0.158			Q9NP58	ABCB6	-0.073	0.629	0.831	-0.517	0.00361	0.0319	0.657	0.000578	0.01	0.758
GATC	NA	16.2237	16.1107	15.544	NA	NA	NA	16.3375	15.9471	16.004	15.4869	15.2683	16.0478	16.2931	15.8083				P17252	PRKCA	0.0987	-0.032	0.427	0.459	0.189	0.0568	0.511	3.84e-07	1.62e-07	0.00142	0.249	0.718	2.99e-05	1.24e-05	0.0174			P51617	IRAK1	0.0786	0.299	0.589	0.193	0.0194	0.1	-0.323	0.000589	0.0102	-0.325
HTATSF1	19.8984	19.8943	19.8432	19.9638	20.0396	19.8652	20.0282	19.9921	19.8509	20.0697	20.0693	19.9881	20.0039	20.047	19.926				P17275	JUNB	-0.213	-2.36	-0.547	1.82	1.06	0.0489	1.3e-12	7.7e-05	4.41e-11	4.45e-08	0.232	1.4e-09	0.00147	2.34e-08	8.35e-06			P15954	COX7C	-0.00901	0.918	0.969	0.187	0.0481	0.178	-0.382	0.000595	0.0102	-0.177
KDELR3	NA	16.3149	16.5265	16.2217	16.1367	15.6256	16.7617	16.5723	16.9205	16.6694	17.1477	17.2166	16.0258	16.2049	17.082				P17301	ITGA2	0.27	-0.114	-0.0975	0.0167	0.0941	0.000107	0.04	0.0737	0.745	0.0829	0.00517	0.159	0.192	0.845	0.248			Q9Y5T4	DNAJC15	0.522	0.000429	0.0132	-0.00703	0.951	0.974	0.502	0.000594	0.0102	0.0622
CYTH3	19.3895	19.221	19.3857	19.1846	19.3347	19.1191	19.4327	19.4881	19.5558	19.1239	18.9965	18.816	19.0389	18.9521	19.1789				P17302	GJA1	0.832	0.251	-0.897	-1.15	-0.311	1.2e-06	0.0272	5e-07	2.46e-08	0.00862	0.000227	0.124	3.63e-05	2.77e-06	0.057			Q1ED39	KNOP1	-0.153	0.329	0.614	-0.23	0.15	0.356	0.671	0.000589	0.0102	0.657
PRKAB2	16.6149	16.7014	16.8024	16.3392	16.8072	16.7858	17.3167	17.1423	17.0381	16.4386	16.2844	15.9369	16.8386	16.9575	16.5392				P17482	HOXB9	0.259	-1.02	-0.67	0.354	0.21	0.328	0.00135	0.0204	0.188	0.425	0.613	0.0161	0.0783	0.345	0.656			O60911	CTSV	0.123	0.236	0.52	-0.272	0.0162	0.0899	0.44	0.000595	0.0102	0.143
AP1G1	21.7775	21.8753	21.7433	21.628	21.9088	21.591	21.9289	21.8908	21.6566	21.4189	21.651	21.7501	21.5889	21.4346	21.6386				P17483	HOXB4	0.518	1.23	-0.0746	-1.3	-0.971	0.00147	2.29e-07	0.577	1.12e-07	3.55e-06	0.0288	1.78e-05	0.733	9.53e-06	0.00022			Q8N4A0	GALNT4	-0.0554	0.606	0.817	-0.327	0.00771	0.0542	0.465	0.000591	0.0102	0.212
STX6	19.7197	19.8771	20.045	19.8159	19.5525	19.8686	19.9029	19.7992	19.7186	19.9579	19.86	20.0067	19.7013	19.7962	19.8259				P17509	HOXB6	0.124	0.219	0.363	0.144	-0.104	0.254	0.0535	0.00363	0.188	0.333	0.541	0.189	0.0235	0.344	0.575			Q9P0J7	KCMF1	0.0122	0.78	0.916	0.198	0.000406	0.00699	-0.189	0.00061	0.0104	-0.732
SYNGR1	21.5934	21.5263	21.46	21.3564	21.3958	21.2401	21.2344	21.3192	21.2717	21.3667	21.3097	21.2403	21.0017	21.1584	21.0355				P17535	JUND	0.145	0.786	0.336	-0.45	-0.673	0.326	7.9e-05	0.0335	0.00698	0.000335	0.612	0.00196	0.11	0.0326	0.00706			P30043	BLVRB	0.0277	0.768	0.908	0.082	0.387	0.613	-0.406	0.00061	0.0104	-0.338
SYNGR2	20.4963	20.913	20.6518	20.9182	20.8062	20.2986	21.136	20.9893	20.8661	20.8615	20.1116	20.1834	20.7287	20.6576	20.7721				P17544	ATF7	-0.133	0.114	-0.284	-0.397	-0.435	0.229	0.3	0.018	0.00216	0.00108	0.51	0.529	0.0718	0.0138	0.0147			P36959	GMPR	-0.0516	0.516	0.764	-0.0396	0.617	0.788	-0.342	0.000609	0.0104	-0.481
SYNGR3	19.5914	19.5987	19.7606	19.723	19.7297	19.4932	19.5028	19.5157	19.752	19.8848	19.8553	20.0469	19.6813	19.5007	19.75				P17812	CTPS1	-0.192	-0.484	-0.00485	0.479	0.127	0.00572	1.08e-06	0.935	1.21e-06	0.0485	0.067	6.11e-05	0.965	5.46e-05	0.176			Q9HA92	RSAD1	0.0956	0.292	0.584	-0.427	0.000251	0.00474	0.385	0.000615	0.0104	0.272
SGTA	21.6813	21.6401	21.6432	21.7958	21.7071	21.738	21.8832	21.7616	21.8382	21.3575	21.3247	21.3556	21.4672	21.56	21.4777				P17813	ENG	0.0235	-0.983	0.0978	1.08	0.873	0.929	0.00189	0.709	0.000903	0.00439	0.972	0.0205	0.826	0.00721	0.0362			Q8TB72	PUM2	-0.00974	0.828	0.936	-0.0992	0.041	0.161	0.194	0.000619	0.0105	0.193
ENSA	21.3003	21.3251	21.3722	21.2177	21.2585	21.2474	21.1751	21.1962	21.3149	21.1432	21.1832	21.2195	21.1207	21.1676	21.1198				P17948	FLT1	NA	NA	NA	0.462	-0.429	NA	NA	NA	0.371	0.403	NA	NA	NA	0.545	0.639			Q9P2T1	GMPR2	-0.0123	0.822	0.934	0.0452	0.416	0.64	-0.237	0.000627	0.0106	-0.274
SLC25A20	19.8337	19.9058	19.8674	20.1328	19.985	20.0596	19.9283	19.8016	19.9776	19.6266	19.848	19.7542	19.991	19.7206	20.1174				P18074	ERCC2	-0.287	-0.139	0.25	0.389	-0.0589	0.142	0.463	0.195	0.0531	0.754	0.405	0.679	0.369	0.142	0.887			P04156	PRNP	-0.631	7.07e-08	3.22e-05	-0.145	0.0327	0.14	-0.268	0.00063	0.0106	0.323
NARS	22.7538	22.519	22.6998	22.4996	22.604	22.643	22.6815	22.6318	22.8911	22.6649	22.6789	22.8801	22.664	22.582	22.8321				P18084	ITGB5	-0.0869	-0.526	-0.763	-0.236	-0.437	0.157	3.56e-07	3.57e-09	0.00118	3.06e-06	0.426	2.59e-05	8.43e-07	0.00886	0.000208			P41743	PRKCI	0.224	0.187	0.464	0.524	0.00583	0.0445	-0.706	0.000642	0.0107	-0.636
KRT86	18.1112	17.8641	18.0787	18.4575	18.5768	18.5852	18.4092	18.7738	18.4617	17.2115	17.1315	17.1419	17.7507	17.8675	17.9891				P18583	SON	0.37	0.491	-0.00125	-0.492	-0.398	0.000662	4.93e-05	0.988	4.8e-05	0.000358	0.0168	0.00137	0.994	0.000846	0.00739			Q8WVX9	FAR1	-0.203	0.0256	0.162	0.228	0.0141	0.0822	0.356	0.000639	0.0107	0.738
MYO1B	22.7561	22.887	22.9016	23.1364	23.1068	23.0429	23.284	23.2117	23.2122	23.1604	23.2061	23.1401	23.1316	23.1863	23.207				P18827	SDC1	0.237	-0.383	-0.424	-0.0408	0.184	0.00425	8.09e-05	2.94e-05	0.567	0.0194	0.0556	0.00199	0.00073	0.719	0.0982			Q15797	SMAD1	-0.158	0.416	0.69	0.127	0.511	0.717	0.826	0.000649	0.0107	0.874
SLC25A17	18.3658	18.6479	18.6252	18.5793	18.5599	18.454	18.6399	18.6497	18.6338	18.9334	18.8553	18.7531	18.7122	18.6929	18.77				P18850	ATF6	0.0932	0.396	-0.319	-0.714	-0.69	0.339	0.000915	0.00451	2.78e-06	4.08e-06	0.624	0.0123	0.0272	0.000102	0.000245			P49902	NT5C2	0.0419	0.392	0.669	0.0433	0.376	0.604	-0.208	0.000642	0.0107	-0.178
NUDT21	22.7545	22.6993	22.5738	22.7137	22.7788	22.3121	22.7183	22.6956	22.2819	22.5231	22.4451	22.2841	22.5996	22.4342	22.2575				P19022	CDH2	-0.0765	-0.437	-0.138	0.298	0.171	0.448	0.000566	0.18	0.00889	0.104	0.712	0.00874	0.352	0.0386	0.289			Q8WWI1	LMO7	-0.129	0.00299	0.0443	-0.0682	0.0775	0.238	-0.157	0.00064	0.0107	-0.126
LANCL1	22.6354	22.5087	22.5172	22.6309	22.6134	22.5717	22.5423	22.6894	22.5235	22.3251	22.3803	22.4759	22.5277	22.5209	22.4473				P19419	ELK1	-0.508	-0.318	-0.407	-0.0896	-0.255	0.0116	0.0907	0.0354	0.616	0.168	0.101	0.262	0.115	0.758	0.385			P14384	CPM	0.22	0.076	0.292	-0.0688	0.558	0.749	0.502	0.000649	0.0107	0.322
STRN	21.2863	21.2631	21.2988	21.388	21.2084	21.1548	21.3488	21.2972	21.3151	21.1501	21.0474	21.0812	21.2419	21.2766	21.0931				P19484	TFEB	-1.45	-1.21	-1.43	-0.22	-0.982	0.00582	0.0168	0.00638	0.63	0.0455	0.0674	0.0921	0.0347	0.771	0.168			Q8N556	AFAP1	0.0945	0.0672	0.273	-0.102	0.0497	0.182	0.209	0.000642	0.0107	0.112
RRP9	19.228	19.5388	19.518	19.4539	19.5135	19.2834	19.487	19.5726	19.4787	19.6287	19.553	19.5363	19.673	19.585	19.5967				P19532	TFE3	0.331	0.0228	0.136	0.113	0.463	0.0131	0.847	0.263	0.349	0.0014	0.109	0.922	0.45	0.525	0.0173			Q58FG1	HSP90AA4P	0.451	0.333	0.619	1.12	0.049	0.18	5.82	0.000654	0.0108	#VALUE!
SCO2	18.8818	19.3798	19.218	19.0441	19.2371	19.1216	18.9323	19.0324	18.9977	18.8406	18.7753	18.837	19.1571	19.126	19.0272				P19634	SLC9A1	0.328	-0.192	-0.633	-0.441	-0.205	0.0039	0.0626	1.14e-05	0.000389	0.0482	0.0529	0.208	0.000354	0.00382	0.176			Q04828	AKR1C1	-0.146	0.378	0.657	0.0224	0.891	0.946	-0.701	0.000659	0.0108	-0.877
CFAP410	18.3978	18.2528	18.3201	18.2594	18.169	18.3543	18.1705	18.0326	18.0996	18.3892	18.4227	18.3022	18.2561	18.2479	18.2784				P19793	RXRA	-0.226	-0.0277	0.332	0.36	0.244	0.174	0.863	0.0532	0.0383	0.143	0.446	0.93	0.153	0.113	0.349			P81877	SSBP2	-0.0339	0.849	0.944	-0.0779	0.662	0.816	-0.778	0.000653	0.0108	-0.223
AKAP8	20.5511	20.5409	20.5838	20.3021	20.3973	20.4618	20.4479	20.5355	20.5558	20.5593	20.5705	20.4041	20.5132	20.6157	20.4252				P19801	AOC1	NA	NA	NA	NA	NA	NA	NA	NA	NA	NA	NA	NA	NA	NA	NA			O14495	PLPP3	0.51	1.26e-05	0.00134	-0.364	0.000343	0.00611	0.336	0.000673	0.011	0.0232
GTPBP6	19.2019	19.3243	19.41	19.2616	19.1361	19.2012	18.772	18.8729	19.3005	19.3675	19.2374	19.2318	19.3116	19.1089	19.3648				P19883	FST	-0.424	0.69	-0.418	-1.11	-0.772	0.193	0.0433	0.2	0.00314	0.0263	0.47	0.167	0.375	0.0182	0.119			Q9P0W2	HMG20B	0.337	0.0947	0.329	-0.295	0.14	0.339	0.82	0.000678	0.0111	0.891
SLC37A4	19.3478	19.3836	19.2898	19.432	19.392	19.4104	19.4978	19.3579	19.2357	19.4382	19.5464	19.5225	19.2186	19.0357	19.2515				P20042	EIF2S2	-0.0497	-0.158	0.29	0.448	0.231	0.298	0.00403	2.09e-05	1.47e-07	0.000196	0.588	0.0344	0.000568	1.17e-05	0.00484			Q52LW3	ARHGAP29	-0.0701	0.204	0.482	-0.834	3.09e-10	6.68e-08	0.229	0.000675	0.0111	0.528
ZBTB14	15.3115	15.4877	15.3044	16.0466	16.0148	15.4602	15.8314	15.9338	15.9174	16.2468	16.0697	16.2009	15.9037	16.2145	15.7491				P20138	CD33	-0.491	0.181	-0.68	-0.861	-0.935	0.0872	0.509	0.0233	0.00618	0.00359	0.315	0.715	0.0859	0.0298	0.0314			Q9BR76	CORO1B	-0.0112	0.842	0.941	0.052	0.362	0.591	-0.24	0.000686	0.0112	-0.342
IDH3B	22.2632	22.2037	22.1926	22.0511	22.1068	22.0827	22.2273	22.2868	22.2231	22.0791	22.1114	22.1039	22.0805	21.9839	22.1519				P20226	TBP	-0.384	-0.36	0.128	0.489	0.381	0.0315	0.0415	0.437	0.0088	0.0324	0.184	0.162	0.618	0.0384	0.136			O00221	NFKBIE	-0.577	0.00057	0.0156	0.0292	0.825	0.911	-0.564	0.000687	0.0112	-0.459
NRDC	20.7527	20.7759	20.7544	20.8732	20.7773	20.7029	21.1416	20.9338	21.0225	20.7842	20.8376	20.7797	20.9485	20.9171	20.9202				P20333	TNFRSF1B	-0.582	1.01	1.57	0.556	-0.875	0.12	0.0121	0.000546	0.135	0.0259	0.372	0.074	0.00609	0.275	0.118			P00749	PLAU	0.0205	0.945	0.98	1.48	0.000179	0.00373	-1.27	0.000704	0.0113	-1.22
CALU	25.7686	25.8016	25.7123	25.6343	25.6672	25.6384	25.5489	25.6193	25.5134	25.7503	25.7801	25.7936	25.6996	25.6728	25.6993				P20618	PSMB1	-0.0884	-0.181	0.302	0.483	0.219	0.499	0.177	0.0328	0.00203	0.108	0.75	0.393	0.109	0.0132	0.295			Q9NXA8	SIRT5	0.445	0.073	0.286	0.636	0.0159	0.0892	-1.03	0.000698	0.0113	-0.774
EDIL3	24.1051	24.0446	24.1146	23.6871	23.5972	23.7206	23.8282	23.8294	23.8865	24.0309	23.9992	24.1267	23.7877	23.8378	23.9159				P20645	M6PR	0.132	0.1	0.404	0.303	0.0338	0.0766	0.168	4.48e-05	0.000631	0.632	0.294	0.38	0.000979	0.00551	0.811			O15027	SEC16A	-0.0258	0.452	0.716	-0.0406	0.243	0.469	0.145	0.000701	0.0113	0.0873
ATP9B	19.3244	19.4164	19.0239	19.3789	19.2729	19.2304	19.2362	19.0098	19.4079	19.297	19.0572	19.297	19.2878	19.234	19.0975				P20674	COX5A	0.46	-0.544	-0.0229	0.521	0.764	0.0113	0.00396	0.886	0.00528	0.000269	0.0994	0.0342	0.938	0.0265	0.00603			Q9BWU0	SLC4A1AP	0.0354	0.519	0.765	-0.0591	0.289	0.519	0.233	0.000703	0.0113	-0.123
AHCYL1	21.1998	21.1661	20.9599	21.1039	21.1068	20.9279	21.3179	21.2914	21.1542	21.0548	20.8377	20.8073	20.9518	21.0951	20.942				P20908	COL5A1	3.48	-2.31	-1.41	0.901	3.57	8.53e-12	1.89e-09	8.47e-07	0.000103	6.18e-12	3.23e-08	3.31e-07	5.38e-05	0.00148	1.56e-08			O94762	RECQL5	0.155	0.0281	0.171	-0.0772	0.242	0.468	0.274	0.000703	0.0113	0.272
KIF1C	19.5529	19.695	19.5071	19.7619	19.752	19.6527	19.5616	19.5679	19.644	19.5808	19.566	19.4784	19.5813	19.6883	19.5631				P20933	AGA	-0.0388	0.329	0.0942	-0.235	-0.406	0.795	0.0415	0.531	0.131	0.0152	0.923	0.162	0.696	0.269	0.0846			Q9H0R6	QRSL1	-0.0754	0.345	0.629	-0.289	0.00225	0.023	0.335	0.0007	0.0113	0.204
EXTL3	17.4446	17.8627	18.2452	18.2133	18.1109	17.9481	18.2688	18.1884	18.2642	18.2548	17.8175	17.8305	17.9098	17.4619	18.1691				P21266	GSTM3	0.00194	-0.121	0.472	0.593	0.286	0.978	0.1	8.22e-06	6.22e-07	0.000961	0.992	0.277	0.000276	3.43e-05	0.0138			P09619	PDGFRB	-0.187	0.00547	0.0652	0.522	3.02e-07	2.28e-05	0.246	0.000714	0.0114	0.515
ORC5	19.8294	19.4867	19.6513	19.6776	19.7877	19.7233	19.7535	19.7755	19.8109	19.749	19.6428	19.6273	19.5951	19.676	19.645				P21291	CSRP1	-0.202	-0.296	0.174	0.469	0.144	0.0108	0.000735	0.024	8.62e-06	0.0539	0.0972	0.0105	0.0877	0.000243	0.189			Q9Y6Q9	NCOA3	0.0481	0.364	0.646	-0.0744	0.169	0.382	0.222	0.000714	0.0114	0.0227
NDUFS5	20.5691	20.2021	20.1707	20.3587	20.2969	20.3133	20.2039	20.2788	20.5007	19.6196	19.7411	20.0413	20.245	19.9703	20.3615				P21399	ACO1	-0.07	0.0805	0.377	0.297	0.157	0.519	0.46	0.00317	0.0142	0.16	0.765	0.676	0.0214	0.0546	0.373			Q96AE7	TTC17	0.143	0.22	0.501	-0.0794	0.489	0.701	0.483	0.000718	0.0115	0.0647
PDE6D	20.4641	20.3374	20.0703	20.1428	19.9631	19.9073	19.6743	19.7514	20.2412	20.5895	20.167	20.188	20.5557	20.2462	20.1958				P21579	SYT1	0.453	0.0624	-0.718	-0.78	-0.103	0.000454	0.539	4.76e-06	1.86e-06	0.316	0.0135	0.737	0.000197	7.73e-05	0.56			Q9NPL8	TIMMDC1	0.0599	0.448	0.712	-0.112	0.168	0.38	0.332	0.00073	0.0116	0.258
ORC4	19.2206	19.1941	19.0684	19.2467	19.221	19.251	19.1287	19.1911	19.1703	19.1949	19.173	19.1801	19.1083	19.191	19.1664				P21580	TNFAIP3	-0.0282	0.133	0.292	0.159	-0.101	0.659	0.0523	0.000381	0.0238	0.13	0.847	0.187	0.00467	0.0798	0.333			P30085	CMPK1	0.0125	0.799	0.925	0.114	0.0335	0.142	-0.208	0.000743	0.0118	-0.163
PEX1	18.6022	18.6108	18.6438	18.8912	18.8933	18.9355	18.7772	18.6205	18.6299	18.5845	18.7393	18.3806	18.7767	18.7618	18.9767				P21964	COMT	0.0975	0.0438	-0.332	-0.375	-0.277	0.18	0.536	0.000292	9.23e-05	0.00133	0.456	0.735	0.00387	0.00139	0.0168			Q14554	PDIA5	-0.132	0.0706	0.281	-0.0327	0.635	0.797	0.29	0.000742	0.0118	0.172
RAD21	20.7444	21.0935	20.6778	20.9406	20.7849	20.6575	20.7124	20.5014	20.4196	20.9135	20.8958	20.7629	20.593	20.6478	20.6215				P21980	TGM2	-0.203	1.3	0.965	-0.336	-0.153	0.0449	1.36e-09	5.97e-08	0.00265	0.119	0.221	2.63e-07	6.94e-06	0.016	0.314			Q13671	RIN1	-0.153	0.0585	0.253	-0.39	0.000128	0.00283	-0.32	0.000742	0.0118	-0.128
AKR1B10	18.4363	19.7482	19.6151	19.6896	20.1507	19.3649	20.094	18.7954	18.7864	19.7252	18.6067	19.6025	20.1599	20.0226	19.439				P22676	CALB2	0.157	-0.397	-0.687	-0.29	-0.336	0.0204	1.21e-05	1.93e-08	0.000266	6.79e-05	0.143	0.000437	2.92e-06	0.00284	0.00206			Q53GL0	PLEKHO1	0.031	0.828	0.936	0.362	0.0218	0.108	-0.603	0.000764	0.012	-0.397
KALRN	18.0167	18.991	18.7876	19.1731	18.7452	18.7329	19.3485	18.9707	18.7814	19.0386	18.7876	18.5844	18.7094	19.2231	18.4629				P22692	IGFBP4	0.144	0.298	0.708	0.41	-0.0668	0.3	0.0434	0.000124	0.00876	0.626	0.589	0.167	0.00204	0.0383	0.808			P53609	PGGT1B	0.0692	0.479	0.735	0.268	0.0137	0.0808	-0.408	0.000776	0.012	-0.472
DHX16	21.0113	20.9035	21.0101	21.0315	21.1292	20.9754	21.0701	21.0439	21.0131	21.0252	21.0516	20.9008	21.0991	21.0158	21.028				P23142	FBLN1	-0.556	0.294	0.256	-0.0378	-1.73	0.0424	0.258	0.321	0.881	7.35e-06	0.215	0.486	0.511	0.931	0.000397			Q06124	PTPN11	-0.00207	0.968	0.989	0.105	0.0566	0.196	-0.217	0.000777	0.012	-0.223
GMFG	19.9121	19.8467	19.9249	19.8708	19.7729	19.5727	19.9864	19.9006	19.7604	19.7648	19.9137	19.8237	19.666	19.7598	19.6966				P23246	SFPQ	0.244	0.132	0.244	0.112	0.296	0.000233	0.0189	0.000236	0.0404	3.63e-05	0.00878	0.0988	0.00327	0.117	0.00131			P62714	PPP2CB	-0.0163	0.858	0.945	0.0358	0.694	0.836	-0.384	0.000761	0.012	-0.534
PPP1R12B	18.1638	17.8192	18.5236	18.0435	17.8172	18.2534	17.8332	18.0799	18.4384	17.6385	17.9157	17.7447	17.5553	17.845	17.7624				P23378	GLDC	0.0795	0.339	0.334	-0.00565	-0.192	0.602	0.0392	0.0421	0.97	0.218	0.815	0.158	0.13	0.983	0.449			Q14393	GAS6	0.311	0.00121	0.025	0.0303	0.699	0.839	0.329	0.000777	0.012	0.236
BNIP3L	20.2668	20.5961	20.7101	20.5587	20.5402	20.584	20.4939	20.4075	20.4978	20.6297	20.602	20.5955	20.2802	20.3161	20.6169				P23510	TNFSF4	-0.0162	0.313	0.59	0.277	0.125	0.863	0.00458	1.85e-05	0.00968	0.198	0.948	0.0377	0.000513	0.0413	0.427			Q16881	TXNRD1	0.0598	0.363	0.645	-0.0229	0.724	0.855	-0.273	0.000768	0.012	-0.26
MED14	17.509	18.1553	17.3712	17.5375	17.678	18.0173	18.0333	18.0892	18.1528	18.1475	17.9662	17.9478	17.9877	18.1978	17.657				P23527	HIST1H2BO	0.185	0.442	0.0578	-0.385	0.0543	0.0569	0.000211	0.526	0.000717	0.551	0.249	0.00416	0.693	0.00607	0.757			Q03518	TAP1	0.0823	0.281	0.572	-0.074	0.331	0.562	0.315	0.000766	0.012	0.279
PCDH7	18.3511	18.5259	18.292	18.725	18.7114	18.4237	18.1477	18.1132	18.1962	19.4593	19.427	19.3633	19.0137	18.9946	18.7508				P23769	GATA2	-1.12	-0.109	-1.09	-0.98	-0.254	0.00595	0.773	0.00418	0.0222	0.507	0.0683	0.883	0.026	0.076	0.724			Q9NZC9	SMARCAL1	0.192	0.0501	0.234	-0.129	0.171	0.384	0.385	0.000773	0.012	0.289
PRPSAP2	19.9731	20.2481	19.622	20.0394	20.1647	19.8115	20.1941	20.0587	19.8131	20.0542	19.8273	19.9541	19.9559	19.7664	19.6114				P24001	IL32	0.163	-0.739	-0.199	0.54	-0.0796	0.345	0.000581	0.252	0.00599	0.64	0.63	0.00885	0.436	0.0292	0.815			Q9H098	FAM107B	-0.335	0.00728	0.0759	-0.203	0.0785	0.24	-0.459	0.000757	0.012	-0.538
SMARCA5	19.4704	19.5824	19.7629	19.8731	19.8033	19.8192	19.8788	19.8738	19.8767	19.9008	19.956	19.8159	19.8732	19.8474	19.8935				P24385	CCND1	0.563	-0.0587	0.554	0.613	1.24	9.24e-07	0.399	1.12e-06	3.42e-07	4.41e-11	0.000184	0.623	6.49e-05	2.17e-05	4.17e-08			Q9H6L2	TMEM231	-0.0616	0.705	0.875	-0.603	0.00209	0.0221	0.685	0.000773	0.012	0.569
KIAA0513	17.9998	17.8666	17.5712	17.4703	17.3591	17.1667	17.3389	17.3183	17.1781	17.4534	17.1363	17.3168	17.0574	17.2767	16.6428				P24390	KDELR1	0.435	-0.132	0.376	0.508	0.644	0.0476	0.522	0.0815	0.024	0.00634	0.229	0.725	0.205	0.0803	0.0459			O15230	LAMA5	-0.415	4.06e-06	0.000579	-0.507	4.04e-07	2.82e-05	-0.242	0.000783	0.0121	-0.0361
SPAG9	22.19	22.2213	22.2854	22.141	22.1695	22.188	22.2066	22.2277	22.2242	22.0585	22.0662	22.0522	22.0855	22.0156	22.0948				P24468	NR2F2	0.099	0.627	0.303	-0.324	-0.121	0.196	6.54e-07	0.00101	0.000567	0.119	0.473	4.01e-05	0.00973	0.00512	0.314			P51812	RPS6KA3	-0.13	0.0635	0.265	0.012	0.854	0.925	-0.275	0.000791	0.0122	-0.26
KIF5C	19.3019	19.4175	19.426	19.4089	19.3826	19.5137	19.226	19.5376	19.3807	19.3659	19.1918	19.3388	19.3747	19.3055	19.3325				P24588	AKAP5	-0.473	-0.55	-0.688	-0.139	-0.122	0.0256	0.0116	0.00274	0.476	0.53	0.162	0.0721	0.0193	0.644	0.742			Q9UHB7	AFF4	-0.00431	0.963	0.988	-0.0808	0.388	0.614	0.389	0.00079	0.0122	0.486
NUAK1	16.8048	16.3578	16.9706	16.7315	16.6909	16.6312	19.3427	19.1776	19.3962	17.4309	17.4454	17.3619	18.0046	17.8574	18.0504				P24593	IGFBP5	0.354	1.23	-0.121	-1.35	-0.631	0.000531	3.9e-10	0.149	1.14e-10	1.54e-06	0.0148	7.97e-08	0.311	4.37e-08	0.000127			Q9Y5W3	KLF2	0.625	0.000154	0.00634	0.189	0.143	0.343	0.518	0.000808	0.0124	0.14
URB1	18.2002	18.4234	18.6983	18.7664	18.5782	18.5646	18.6602	18.6838	18.5703	18.5349	18.8112	18.7393	18.7994	18.6257	18.628				P24821	TNC	0.136	-1.43	-1.29	0.134	0.284	0.0692	9.65e-12	3.58e-11	0.0739	0.00112	0.278	4.55e-09	3.13e-08	0.179	0.015			Q8NBJ5	COLGALT1	0.122	0.0149	0.118	-0.0428	0.344	0.576	0.186	0.000818	0.0125	0.0123
MGRN1	18.2976	18.3967	18.5602	18.5202	18.5611	18.3999	18.2168	18.327	18.5504	18.3759	18.2427	18.5735	18.2785	18.5806	18.6342				P25098	GRK2	-0.275	-0.343	0.117	0.46	0.245	0.023	0.00658	0.296	0.000785	0.0389	0.154	0.0486	0.485	0.00648	0.152			Q8TCG2	PI4K2B	0.0585	0.289	0.581	-0.122	0.0371	0.153	0.226	0.000819	0.0125	0.364
SIPA1L3	18.5924	18.6138	18.5263	18.3704	18.3129	18.452	18.2914	18.2969	18.2436	18.6315	18.6649	18.4618	18.5366	18.6099	18.5402				P25106	ACKR3	-1.21	-1.53	0.0771	1.61	0.556	0.000454	6.12e-05	0.833	0.000756	0.0483	0.0135	0.00162	0.909	0.0063	0.176			Q9BYN0	SRXN1	0.164	0.17	0.441	0.404	0.0031	0.0288	-0.482	0.000821	0.0126	-0.51
ZFC3H1	16.4074	16.2373	16.4676	16.7227	16.624	16.5289	16.6815	16.4888	16.3694	16.593	16.7711	16.9477	17.0037	16.9708	16.6979				P25116	F2R	1.22	0.196	0.0949	-0.101	0.178	6.15e-06	0.278	0.593	0.571	0.322	0.000789	0.508	0.744	0.722	0.566			P23526	AHCY	0.0714	0.228	0.509	0.168	0.0102	0.0655	-0.241	0.000825	0.0126	-0.377
LCMT2	18.4826	18.5166	18.4547	18.1865	18.3017	18.2893	18.3874	18.4651	18.3765	18.2262	18.4452	18.1882	18.4697	18.2329	17.9403				P25391	LAMA1	-0.389	-0.496	-0.799	-0.303	-0.443	0.0256	0.00669	0.000159	0.072	0.013	0.162	0.0491	0.00241	0.176	0.076			Q9Y2L9	LRCH1	-0.0831	0.359	0.642	0.125	0.177	0.393	-0.372	0.000838	0.0127	-0.114
AQR	21.217	21.3234	21.2916	21.3023	21.2136	21.2796	21.2813	21.2618	21.2015	21.3298	21.2648	21.337	21.2501	21.3502	21.2557				P25398	RPS12	-0.0279	-0.162	0.488	0.651	0.0958	0.662	0.0216	2.04e-06	6.77e-08	0.149	0.848	0.107	0.000103	6.55e-06	0.357			P09629	HOXB7	-0.0913	0.352	0.636	-0.0858	0.38	0.608	0.403	0.000832	0.0127	0.528
OPA1	22.2752	22.2307	22.2044	22.1083	22.0391	22.1028	22.0263	22.0366	22.047	22.0018	21.9313	22.0403	22.0118	22.0967	22.0696				P25774	CTSS	-0.0506	0.118	-0.0667	-0.185	-0.544	0.568	0.194	0.453	0.0509	2.12e-05	0.793	0.414	0.632	0.138	0.000907			Q96G03	PGM2	0.00809	0.865	0.949	0.0275	0.566	0.754	-0.198	0.000851	0.0129	-0.244
ZEB2	17.8297	17.9353	18.0406	17.8579	17.8107	18.0032	17.9951	18.1049	17.7965	18.059	17.8132	17.7494	17.8151	17.763	17.8698				P25789	PSMA4	-0.00879	-0.209	0.37	0.579	0.221	0.949	0.144	0.016	0.00077	0.124	0.981	0.345	0.0667	0.00637	0.322			P37275	ZEB1	0.181	0.079	0.3	0.0922	0.35	0.582	0.404	0.000864	0.013	0.368
MCM3AP	18.5339	18.353	18.2602	18.043	18.2183	18.2429	18.0375	18.0276	18.0825	18.1486	18.2998	17.787	18.2241	18.1612	18.2113				P25942	CD40	-0.0956	-0.192	-0.0693	0.123	-0.128	0.267	0.036	0.416	0.16	0.146	0.557	0.15	0.599	0.308	0.353			O00299	CLIC1	0.00877	0.858	0.945	0.0732	0.151	0.356	-0.204	0.000864	0.013	-0.234
PIP5K1C	18.0452	18.4692	18.4144	18.8148	18.6002	18.6132	18.5032	18.3383	18.653	18.3595	18.3421	18.3983	18.3131	18.5184	18.4146				P25963	NFKBIA	-1.04	-0.928	-0.656	0.272	-0.142	0.01	0.0184	0.08	0.446	0.689	0.0923	0.0971	0.203	0.617	0.846			Q8IWF6	DENND6A	-0.0646	0.425	0.696	-0.155	0.0696	0.223	0.333	0.000862	0.013	0.368
KIF1B	20.4714	20.5752	20.3084	20.5756	20.558	20.4832	20.6891	20.6598	20.5138	20.3792	20.3864	20.1344	20.4298	20.442	20.2053				P26006	ITGA3	0.274	0.153	0.0781	-0.0752	-0.151	0.000131	0.0111	0.158	0.173	0.0122	0.00576	0.0699	0.323	0.326	0.0729			Q8TBA6	GOLGA5	0.0719	0.121	0.373	0.129	0.0104	0.0667	0.184	0.000875	0.0131	0.0984
MAPKBP1	17.5698	18.2551	17.2192	17.5017	17.6046	17.2265	17.7846	17.5298	17.0663	18.3757	17.1319	16.7488	17.2132	17.5981	16.9472				P26045	PTPN3	0.242	0.401	0.468	0.0676	-0.0991	0.142	0.022	0.0094	0.67	0.534	0.406	0.108	0.0461	0.797	0.745			P04406	GAPDH	-0.145	0.0932	0.326	0.0868	0.3	0.53	-0.341	0.000874	0.0131	-0.334
2024-03-06	18.9864	19.0688	18.8911	18.8909	18.9953	18.6178	18.9154	18.527	18.9764	18.6415	18.6176	18.3974	18.8951	18.7184	18.8698				P27105	STOM	0.15	0.172	0.2	0.0283	0.247	0.221	0.165	0.11	0.813	0.0538	0.501	0.376	0.254	0.889	0.189			Q96N66	MBOAT7	-0.0798	0.17	0.441	-0.078	0.18	0.396	-0.233	0.000878	0.0131	-0.119
KDM1A	19.649	19.4695	19.5517	19.6114	19.7565	19.6196	19.7472	19.7461	19.6653	19.7495	19.5689	19.4708	19.6741	19.6779	19.5578				P27348	YWHAQ	0.0942	-0.0293	0.407	0.437	0.206	0.021	0.431	2.49e-08	1.04e-08	5.87e-05	0.145	0.654	3.69e-06	1.43e-06	0.00188			O15091	KIAA0391	0.166	0.0783	0.298	-0.203	0.0359	0.149	0.369	0.000869	0.0131	0.117
TBC1D4	18.8848	19.059	19.004	18.9796	19.0741	19.0465	18.9888	18.9208	18.8095	19.01	18.992	18.7376	18.8085	18.7995	18.5823				P27540	ARNT	-0.251	-0.291	-0.205	0.0858	-0.163	0.00281	0.000911	0.0104	0.235	0.0333	0.0426	0.0123	0.0495	0.4	0.139			Q9NXE4	SMPD4	0.0345	0.568	0.794	-0.0518	0.395	0.62	0.249	0.000884	0.0132	0.129
PHLPP1	17.8364	17.7812	17.8415	18.1632	18.2622	17.9096	17.2863	17.4248	17.1752	17.5851	17.4055	17.5286	17.5237	17.3591	17.3837				P27658	COL8A1	0.113	0.342	-0.471	-0.813	-0.183	0.494	0.0522	0.0113	0.000188	0.276	0.746	0.187	0.0525	0.00224	0.515			P01008	SERPINC1	-0.389	0.047	0.227	-0.168	0.4	0.625	-0.775	0.000884	0.0132	-0.853
TBC1D12	16.6563	17.0161	16.9367	17.0381	17.2335	16.8417	16.9586	16.662	16.9832	16.6218	16.8537	16.8247	16.6257	16.7625	16.9046				P27701	CD82	-0.000292	0.247	-0.0396	-0.286	-0.0161	0.999	0.129	0.799	0.0822	0.918	0.999	0.323	0.887	0.193	0.965			Q9BZX2	UCK2	0.0175	0.87	0.951	1.3	7.45e-09	9.87e-07	-0.442	0.000902	0.0133	-0.956
FZD6	17.9019	17.9272	17.9542	18.243	18.1423	17.7498	17.6698	17.7405	17.8503	17.9328	18.0163	17.46	18.0861	17.9996	18.0519				P28290	ITPRID2	0.242	0.103	-0.229	-0.331	-0.0831	0.000629	0.0836	0.00102	3.42e-05	0.154	0.0165	0.249	0.00981	0.000662	0.365			P06737	PYGL	0.0211	0.773	0.912	0.0988	0.191	0.411	-0.303	0.000893	0.0133	-0.293
NUPR1	17.5894	17.7081	17.1133	17.2823	17.2338	16.9906	18.622	18.5477	18.6592	17.4501	17.3967	17.5116	16.68	16.5836	17.1866				P28300	LOX	0.538	-1.02	-0.216	0.807	0.983	7.78e-05	5.77e-08	0.0433	9.97e-07	9.38e-08	0.00406	5.67e-06	0.132	4.71e-05	1.45e-05			Q99873	PRMT1	-0.0324	0.48	0.737	0.0781	0.103	0.28	-0.188	0.0009	0.0133	-0.282
NME2P1	20.3972	20.3656	20.5539	20.4173	20.4438	20.7401	20.8728	20.5269	20.8104	20.4428	20.6665	20.8533	20.4813	20.3117	20.8077				P28799	GRN	0.39	0.218	0.488	0.27	0.0712	1.51e-05	0.00279	1.28e-06	0.000524	0.256	0.00146	0.0267	7.24e-05	0.00485	0.493			Q5UIP0	RIF1	0.141	0.0578	0.251	-0.0133	0.848	0.922	0.286	0.000895	0.0133	0.22
HBP1	17.0773	17.621	NA	17.4856	17.6785	17.3554	NA	17.7844	17.3363	17.1284	17.341	16.9186	17.7417	17.1354	17.6433				P29084	GTF2E2	-0.387	-0.43	-0.192	0.238	-0.0023	0.0077	0.00384	0.144	0.076	0.985	0.0782	0.0335	0.303	0.183	0.993			Q8N6T3	ARFGAP1	0.101	0.0959	0.332	0.224	0.00148	0.0171	0.237	0.000916	0.0134	-0.0143
FADS1	19.5848	19.5579	19.9932	19.8567	19.897	20.0087	19.5331	19.4417	19.32	19.9987	20.0747	20.0935	20.2372	20.2665	20.3301				P29279	CCN2	-0.091	-1.58	0.152	1.73	1.34	0.212	2.61e-12	0.0466	7.58e-13	2.44e-11	0.492	1.97e-09	0.139	1.51e-09	3.08e-08			Q12907	LMAN2	0.0944	0.0617	0.26	-0.0158	0.738	0.863	0.195	0.00091	0.0134	0.143
PPL	17.4983	17.3752	17.1243	16.727	16.634	15.9641	16.6071	16.6348	16.5905	18.8256	18.9351	18.7023	16.6356	16.591	16.1581				P29323	EPHB2	-0.0469	-0.879	-0.564	0.315	0.168	0.336	3.53e-11	1.12e-08	1.11e-05	0.0031	0.622	1.11e-08	2.04e-06	0.000295	0.0289			P37108	SRP14	0.0396	0.469	0.728	-0.0603	0.276	0.505	0.224	0.000914	0.0134	0.151
GSDME	20.812	20.7889	20.5331	20.8941	20.9549	20.691	20.8963	20.8397	20.6635	20.7096	20.6031	20.4551	20.4415	20.4704	20.4346				P29372	MPG	0.113	0.438	-0.0834	-0.522	-0.363	0.0529	1.11e-06	0.14	1.41e-07	9.22e-06	0.241	6.27e-05	0.298	1.14e-05	0.000481			Q5JTV8	TOR1AIP1	-0.147	0.0109	0.0977	-0.234	0.000368	0.00646	0.21	0.000906	0.0134	0.222
EVI5	19.7907	19.7832	19.8781	20.048	19.8875	20.0652	19.9577	19.9663	20.0511	19.748	19.9212	19.9034	20.058	19.9251	20.157				P29373	CRABP2	0.0919	0.181	0.772	0.59	0.524	0.702	0.455	0.00561	0.0253	0.0434	0.873	0.673	0.0318	0.0836	0.163			P31431	SDC4	0.259	0.00806	0.0805	-0.306	0.00267	0.0259	0.353	0.000908	0.0134	0.651
NRP2	18.5657	18.8506	18.8498	18.6557	18.5021	18.6551	20.4223	20.4704	20.4602	19.0774	19.0211	19.0632	19.4581	19.2212	19.1878				P29536	LMOD1	-0.241	0.226	0.507	0.281	0.0263	0.344	0.373	0.0582	0.272	0.916	0.628	0.601	0.162	0.441	0.964			P00441	SOD1	-0.135	0.0993	0.339	0.156	0.0598	0.202	-0.32	0.000929	0.0135	-0.206
MAN1A2	19.1651	19.3715	19.6141	19.5035	19.4317	19.4929	19.2749	19.3158	19.5902	19.4439	19.4219	19.8447	19.4725	19.4924	19.493				P29558	RBMS1	-0.765	-1.04	-0.518	0.523	0.335	0.0266	0.00462	0.115	0.113	0.296	0.167	0.0379	0.262	0.241	0.537			Q6UW63	POGLUT2	0.212	0.00702	0.0749	0.152	0.0406	0.161	0.282	0.000928	0.0135	0.334
GPR137B	NA	NA	17.3237	NA	NA	NA	16.7833	NA	17.4678	NA	16.2633	17.3878	NA	16.1919	17.0146				P29728	OAS2	-0.018	0.486	0.591	0.105	0.0251	0.816	1.76e-05	2.07e-06	0.189	0.746	0.931	0.000588	0.000104	0.346	0.882			P32322	PYCR1	-0.0213	0.75	0.899	0.063	0.352	0.584	0.275	0.000923	0.0135	0.175
ACSL4	22.5955	22.6048	22.43	22.56	22.5999	22.5393	22.8049	22.8867	22.6104	22.6867	22.7128	22.6295	22.7721	22.8212	22.7155				P29966	MARCKS	0.153	-0.244	-0.382	-0.138	-0.0116	0.0274	0.00152	2.61e-05	0.043	0.854	0.169	0.0175	0.000674	0.122	0.937			P63092	GNAS	-0.00241	0.966	0.989	0.0259	0.652	0.809	0.236	0.000931	0.0135	0.194
SNX3	22.0024	21.5073	21.3974	21.4711	21.6224	21.3345	21.6377	21.5829	21.2536	21.4878	21.4242	21.4609	21.4537	21.3663	21.5314				P30043	BLVRB	-0.0277	-0.082	0.256	0.338	0.406	0.768	0.387	0.0149	0.00256	0.00061	0.908	0.613	0.0633	0.0156	0.0104			Q96F46	IL17RA	-0.0979	0.336	0.622	-0.303	0.00817	0.0565	0.413	0.000926	0.0135	0.412
STX10	18.3965	18.1106	18.6499	17.8185	18.0393	18.5504	17.9937	17.9932	18.4955	17.8837	18.0665	18.6941	17.9684	18.0379	18.5976				P30046	DDT	-0.128	-0.338	0.478	0.816	0.394	0.308	0.0142	0.00146	9.87e-06	0.00575	0.596	0.0826	0.0126	0.00027	0.0428			O94885	SASH1	-0.0383	0.585	0.804	-0.336	0.000241	0.0046	0.287	0.000931	0.0135	0.407
OGA	20.335	20.4225	20.4621	20.7539	20.7781	20.6819	20.5744	20.6123	20.6135	20.3956	20.4111	20.3917	20.5786	20.5847	20.5439				P30305	CDC25B	-0.673	0.0203	0.0813	0.0611	-0.406	0.0113	0.931	0.73	0.795	0.1	0.0996	0.966	0.84	0.879	0.282			P31749	AKT1	0.0654	0.191	0.468	0.0938	0.0692	0.223	-0.199	0.000948	0.0136	-0.254
ADCY9	19.0017	19.2649	19.2844	19.4449	19.3379	19.3263	19.0214	19.0814	19.0832	19.1023	19.1292	18.9319	19.0684	18.9825	19.0425				P30405	PPIF	0.0638	0.0991	0.463	0.364	0.199	0.435	0.233	4.61e-05	0.000439	0.0254	0.703	0.457	0.000992	0.00423	0.116			Q13177	PAK2	-0.0148	0.74	0.894	0.0821	0.0818	0.245	-0.183	0.000945	0.0136	-0.164
SORBS3	22.1279	22.2921	22.3634	22.215	22.1614	22.2676	22.0575	22.1354	22.1404	22.0668	22.1488	22.1662	22.1194	22.1228	22.3045				P30408	TM4SF1	0.137	0.635	0.472	-0.163	0.443	0.495	0.00597	0.0303	0.419	0.0405	0.747	0.0452	0.103	0.593	0.156			Q71RC2	LARP4	0.0115	0.799	0.925	-0.161	0.00265	0.0258	0.184	0.000948	0.0136	0.121
SYNCRIP	23.2257	23.1925	23.1916	23.1432	23.131	23.0523	23.1099	23.1184	23.1013	23.1115	23.0713	23.1231	23.0547	23.1412	23.1784				P30508	HLA-C	-0.0428	0.0416	-0.317	-0.358	-0.246	0.658	0.668	0.00493	0.00208	0.0212	0.847	0.819	0.0292	0.0134	0.105			P21266	GSTM3	-0.00194	0.978	0.992	0.121	0.1	0.277	-0.286	0.000961	0.0138	-0.593
TPST1	18.8284	18.7268	18.9975	18.2915	18.3649	18.2428	18.6477	18.4236	18.4462	18.9956	18.5036	18.2681	18.7769	19.13	18.8078				P30533	LRPAP1	0.0642	0.0528	-0.331	-0.383	-0.154	0.433	0.517	0.000989	0.000281	0.0739	0.702	0.722	0.00964	0.00297	0.232			P43007	SLC1A4	-0.215	0.0439	0.219	0.0743	0.456	0.673	-0.404	0.000963	0.0138	-0.119
B4GALT4	17.9479	18.3273	18.4647	18.2696	18.061	18.7206	17.7297	17.7537	18.3847	18.4229	18.086	18.0912	18.568	18.1353	18.613				P30613	PKLR	0.545	-0.278	-0.42	-0.142	0.693	0.00963	0.148	0.0364	0.446	0.00192	0.0903	0.352	0.117	0.617	0.021			P17987	TCP1	-0.0854	0.14	0.403	0.0743	0.195	0.417	-0.228	0.000963	0.0138	-0.267
RANBP6	18.8504	18.8328	19.0462	19.0091	18.9249	19.0228	19.1082	18.9525	19.0538	18.9231	19.0441	18.8987	18.8385	19.2483	19.0598				P30825	SLC7A1	-0.131	-0.456	0.214	0.67	0.118	0.356	0.00521	0.143	0.000261	0.405	0.64	0.0411	0.302	0.00281	0.639			Q9UIA9	XPO7	0.0041	0.924	0.97	0.0554	0.211	0.435	-0.177	0.000959	0.0138	-0.0697
NEMF	19.6473	19.7252	19.8666	19.925	19.9161	20.0121	20.0515	19.9015	19.983	19.8647	19.8833	19.9547	19.9292	19.8385	19.9912				P31146	CORO1A	-0.178	-0.133	0.352	0.485	0.0102	0.0856	0.19	0.00261	0.000188	0.917	0.312	0.409	0.0186	0.00224	0.965			Q13490	BIRC2	0.312	0.00124	0.0253	0.367	0.000317	0.00576	-0.321	0.000977	0.0139	-0.515
GMDS	20.4093	20.4356	20.393	20.417	20.408	20.5361	20.4253	20.4493	20.5692	20.2914	20.2001	20.3692	20.2652	20.3962	20.2805				P31431	SDC4	-0.259	0.306	-0.344	-0.651	-0.353	0.00806	0.00267	0.00111	2.17e-06	0.000908	0.0805	0.0259	0.0103	8.62e-05	0.0134			P31751	AKT2	0.142	0.0212	0.147	0.195	0.00315	0.0291	-0.227	0.000978	0.0139	-0.304
NMT2	19.853	19.7662	19.6797	19.7289	19.8514	19.848	19.6781	19.7336	19.7476	19.5427	19.5211	19.4369	19.4261	19.6209	19.3938				P31629	HIVEP2	-0.503	-0.748	-0.095	0.653	-0.139	0.0702	0.0132	0.733	0.0252	0.587	0.28	0.0784	0.843	0.0834	0.783			Q9Y242	TCF19	-0.0634	0.708	0.877	-0.409	0.0273	0.124	0.69	0.000979	0.0139	0.854
CCNT1	18.4072	18.5023	18.5701	18.5673	18.2864	18.5284	18.5944	18.3599	18.5147	18.768	18.7901	18.6138	18.7476	18.4651	18.5835				P31641	SLC6A6	0.611	-0.114	-0.421	-0.307	0.666	0.0011	0.458	0.0136	0.0583	0.000546	0.0239	0.675	0.0598	0.152	0.00963			P04062	GBA	-0.0389	0.638	0.837	0.106	0.211	0.435	-0.337	0.00099	0.014	-0.237
GREM1	19.8207	19.7475	19.8582	19.6814	19.7347	19.8644	20.1143	20.0686	20.0907	19.509	19.5217	19.6561	19.8768	19.937	20.0187				P31689	DNAJA1	-0.0109	-0.204	0.199	0.404	0.139	0.846	0.00248	0.00299	4.39e-06	0.0253	0.943	0.0245	0.0205	0.00015	0.116			Q92530	PSMF1	-0.152	0.0751	0.29	0.114	0.17	0.384	-0.328	0.001	0.0141	-0.377
BUB1B	19.7133	19.7366	19.7702	19.9478	20.0102	19.9649	19.6013	19.7537	19.7766	19.8214	19.7862	19.4906	19.7365	19.808	19.789				P31942	HNRNPH3	0.0806	0.168	0.308	0.14	0.0923	0.196	0.0136	0.000143	0.0331	0.142	0.473	0.0802	0.00224	0.102	0.349			Q14152	EIF3A	-0.0716	0.176	0.45	0.0464	0.371	0.6	-0.209	0.001	0.0141	-0.191
PLOD3	21.8053	21.7799	21.7468	21.8262	21.9576	21.8042	21.6617	21.6796	21.6344	21.5925	21.6129	21.5392	21.5516	21.7594	21.5823				P31949	S100A11	-0.409	-0.516	0.175	0.69	0.918	0.0124	0.00281	0.24	0.000266	1.62e-05	0.106	0.0267	0.422	0.00284	0.000747			Q9H7C9	AAMDC	-0.0797	0.323	0.609	0.0174	0.826	0.912	-0.324	0.000996	0.0141	-0.262
EIF4E2	18.7522	18.8674	18.7946	19.1094	18.8736	18.8739	19.0692	18.8774	19.089	18.9147	18.8838	18.9517	18.7531	19	18.706				P32004	L1CAM	0.259	0.404	0.438	0.0334	0.251	0.0238	0.00147	0.000782	0.749	0.028	0.157	0.0171	0.00817	0.847	0.124			Q02224	CENPE	0.405	1.33e-05	0.00139	-0.12	0.0726	0.228	0.256	0.00101	0.0141	-0.0875
DIAPH1	23.0874	23.1537	23.2113	23.0938	23.1496	23.2739	23.1446	23.1583	23.3055	23.1392	23.1586	23.2368	23.1671	23.1306	23.2236				P32019	INPP5B	-0.000596	-0.126	0.262	0.389	0.47	0.997	0.4	0.0934	0.0185	0.00621	0.999	0.625	0.227	0.0667	0.0451			Q5T9L3	WLS	-0.0511	0.675	0.857	-0.2	0.115	0.301	0.495	0.00101	0.0141	0.915
SELENOF	19.3284	19.5027	19.4349	19.5604	19.5836	19.6138	19.4001	19.5494	19.684	18.9587	18.9128	18.9116	19.5054	19.3028	19.5153				P32121	ARRB2	-0.0755	0.136	0.333	0.197	0.0636	0.396	0.137	0.00178	0.039	0.473	0.673	0.335	0.0144	0.115	0.699			Q9UJ14	GGT7	-0.166	0.0498	0.234	-0.241	0.00777	0.0543	0.321	0.00101	0.0141	0.339
TSPAN2	14.858	16.324	15.9923	16.6027	16.5191	16.4329	18.3353	18.2261	18.1515	18.1915	18.119	17.8799	18.286	18.3048	18.0891				P32519	ELF1	0.0458	0.311	-0.136	-0.447	-0.306	0.456	0.000141	0.0389	3.26e-06	0.000162	0.72	0.00306	0.123	0.000115	0.00409			P08571	CD14	-0.146	0.241	0.525	-0.439	0.00244	0.0242	-0.493	0.00101	0.0141	-0.394
TSPAN3	20.3044	20.4073	20.3833	19.5035	19.8314	20.1681	20.0074	19.8453	20.5294	20.1537	20.0953	20.521	19.4249	19.7431	20.2887				P33316	DUT	0.368	0.251	0.44	0.188	0.105	0.00332	0.0299	0.00086	0.0913	0.327	0.0476	0.132	0.0087	0.207	0.57			Q9Y5J5	PHLDA3	0.27	0.213	0.492	1.02	0.000223	0.00431	-0.856	0.00103	0.0143	-0.921
EXOC3	20.2829	20.5011	20.4009	20.5924	20.554	20.439	20.3658	20.431	20.4023	20.4476	20.521	20.566	20.3589	20.4061	20.3981				P33552	CKS2	0.108	-0.0341	0.255	0.289	0.53	0.361	0.771	0.0434	0.0247	0.000409	0.644	0.881	0.132	0.0821	0.008			Q15652	JMJD1C	-0.21	0.0433	0.217	0.395	0.000955	0.0127	-0.391	0.00104	0.0143	-0.173
PDE8A	16.7747	17.368	16.7658	17.2086	16.8175	17.4565	17.7312	18.0181	16.9869	NA	16.917	16.2521	17.1331	17.0481	NA				P33897	ABCD1	0.0285	-0.598	-0.56	0.0386	0.0528	0.735	4.51e-06	9.35e-06	0.647	0.531	0.892	0.000197	0.000299	0.781	0.743			O75110	ATP9A	-0.0863	0.456	0.719	0.0904	0.435	0.657	-0.466	0.00103	0.0143	-0.324
PLIN3	23.3691	23.3604	23.3635	23.3483	23.2833	23.1784	23.3963	23.3994	23.2256	23.1882	23.3143	23.0504	23.1751	23.2034	23.197				P34741	SDC2	-0.238	-0.461	-0.871	-0.41	-0.245	0.13	0.00764	4.16e-05	0.015	0.119	0.39	0.0539	0.000936	0.0569	0.315			Q8TCA0	LRRC20	-0.132	0.484	0.739	-0.00144	0.994	0.997	-0.76	0.00103	0.0143	-0.752
SLC16A7	18.4585	18.9362	18.784	19.0948	19.1351	18.8507	18.7828	18.3879	18.9087	19.0497	18.921	18.7629	18.8542	18.8429	18.2247				P35030	PRSS3	0.109	-0.0234	-0.332	-0.309	-0.285	0.222	0.787	0.00162	0.00278	0.00482	0.502	0.891	0.0135	0.0166	0.0379			Q9P0V9	2024-09-10	-0.0196	0.818	0.933	-0.0309	0.718	0.85	-0.347	0.00103	0.0143	-0.432
RAD1	18.1089	18.3776	18.63	18.4864	18.1214	19.091	18.3978	18.2054	18.791	17.8804	18.1218	18.1185	18.5293	18.3116	18.5406				P35367	HRH1	0.00804	-0.599	-0.707	-0.108	0.204	0.939	5e-05	8.88e-06	0.314	0.0688	0.977	0.00138	0.000288	0.488	0.221			P06454	PTMA	-0.0497	0.459	0.721	-0.212	0.00593	0.045	0.271	0.00102	0.0143	0.195
JAK2	18.755	18.0258	18.0832	18.7042	17.898	17.8323	18.3362	17.6656	18.0319	18.3476	18.2822	18.0631	17.9053	18.6377	18.2922				P35442	THBS2	0.078	-0.173	-0.427	-0.254	-0.504	0.136	0.00353	6.08e-07	0.000156	8.36e-08	0.398	0.0315	4.14e-05	0.00195	1.37e-05			Q03169	TNFAIP2	0.0378	0.601	0.814	-0.105	0.161	0.371	-0.292	0.00104	0.0144	-0.298
PRMT3	18.8544	19.232	18.9857	19.4323	19.3554	19.1226	19.0895	19.2409	19.2305	18.6492	18.5183	19.1256	19.0086	18.9124	19.0993				P35527	KRT9	-0.0496	-1.14	0.124	1.26	0.0987	0.572	2.95e-09	0.169	7.75e-10	0.268	0.796	4.73e-07	0.337	2.12e-07	0.507			O60271	SPAG9	-0.0661	0.099	0.338	-0.0127	0.738	0.863	-0.154	0.00106	0.0145	-0.161
KPNA6	22.2165	22.1328	22.1214	22.1797	22.1411	22.1875	22.1775	22.1562	22.109	22.0879	22.2433	22.0506	22.2425	22.2529	22.1765				P35555	FBN1	-0.409	-0.705	0.12	0.824	0.00773	1.18e-07	1.15e-10	0.0118	1.44e-11	0.854	4.68e-05	2.99e-08	0.054	1.09e-08	0.937			Q9H299	SH3BGRL3	-0.394	0.00591	0.0682	-0.0764	0.539	0.737	-0.501	0.00106	0.0145	-0.352
UGDH	23.0324	23.1244	23.1314	23.1297	23.1344	22.9948	23.3312	23.3213	23.2003	23.3856	23.2493	23.2209	23.4024	23.4022	23.2943				P35556	FBN2	-0.717	0.0756	-0.0302	-0.106	-0.776	7.34e-07	0.384	0.725	0.229	2.87e-07	0.000172	0.61	0.837	0.394	3.62e-05			Q5TCZ1	SH3PXD2A	0.0833	0.205	0.482	1.35	5.47e-12	3.18e-09	-0.258	0.00106	0.0146	-0.477
LPXN	18.7145	18.9746	18.9649	18.7864	19.0471	19.0209	19.0435	19.0962	19.1755	18.6158	18.5361	18.3541	18.9777	18.9639	18.6746				P35568	IRS1	-0.249	0.378	-0.0323	-0.41	-0.509	4.35e-05	4.44e-07	0.46	1.66e-07	1.12e-08	0.00277	3.02e-05	0.638	1.26e-05	2.93e-06			P55040	GEM	-0.256	0.443	0.707	0.414	0.223	0.447	-1.34	0.00106	0.0146	-0.449
CTNND1	23.2607	23.2756	23.1536	23.2706	23.2458	23.192	23.2477	23.3033	23.1984	23.4042	23.3431	23.323	23.4219	23.4827	23.3517				P35612	ADD2	-0.181	-0.0387	0.238	0.277	0.23	0.158	0.754	0.0701	0.0388	0.0792	0.427	0.873	0.185	0.114	0.242			Q9Y3D8	AK6	0.127	0.237	0.52	0.236	0.0383	0.156	-0.425	0.00107	0.0146	-0.29
ICMT	20.8038	21.0733	19.6805	20.1205	19.3465	20.14	19.4284	21.1314	20.1609	19.9009	20.2502	20.5974	20.6126	19.8622	20.4069				P35625	TIMP3	0.682	-0.72	0.185	0.905	1.32	1.46e-05	8.16e-06	0.0998	6.16e-07	5.88e-09	0.00146	0.000314	0.238	3.42e-05	1.78e-06			Q8NEF9	SRFBP1	0.348	8.31e-05	0.00427	0.27	0.000811	0.0112	0.26	0.00108	0.0147	0.0916
SNX2	22.3353	22.2714	22.347	22.2227	22.2443	22.29	22.3102	22.371	22.3742	22.1576	22.0845	22.2168	22.1705	22.1758	22.2227				P35908	KRT2	0.168	-1.45	-0.0835	1.36	0.54	0.0383	1.64e-11	0.273	3.62e-11	3.77e-06	0.205	6.41e-09	0.461	2.11e-08	0.000228			Q96FW1	OTUB1	0.0381	0.615	0.822	0.186	0.0253	0.119	-0.305	0.00108	0.0147	-0.286
DPM1	21.572	21.6749	21.2736	21.3389	21.3645	21.1003	21.1367	21.2691	21.0812	21.5	21.3304	21.2399	21.4135	21.3927	21.0253				P36404	ARL2	0.842	0.33	0.529	0.199	0.369	0.025	0.342	0.137	0.562	0.29	0.161	0.573	0.293	0.716	0.53			P05230	FGF1	0.339	0.000556	0.0152	0.148	0.0726	0.228	-0.313	0.00108	0.0147	-0.308
USO1	21.7788	21.8232	21.8372	21.7372	21.7572	21.8019	21.7971	21.7365	21.8528	21.969	21.8363	21.8704	21.9176	21.8718	21.8132				P36894	BMPR1A	-0.232	0.788	-0.121	-0.909	-0.634	0.463	0.0142	0.7	0.012	0.0395	0.724	0.0824	0.819	0.0481	0.153			P17544	ATF7	0.133	0.229	0.51	-0.114	0.3	0.529	0.435	0.00108	0.0147	0.397
MRPS14	20.0635	20.0201	19.8585	20.1002	20.0151	20.1477	20.1745	20.3133	19.9833	19.7202	20.1538	20.0817	20.2624	20.0164	20.2997				P36896	ACVR1B	-0.000328	0.79	0.0954	-0.694	-1.28	0.999	0.00527	0.695	0.0116	0.000109	0.999	0.0415	0.815	0.047	0.00308			P05556	ITGB1	-0.103	0.0156	0.121	0.245	1.43e-05	0.000502	0.154	0.0011	0.0149	-0.0649
TOM1	20.2929	20.4023	20.406	20.4154	20.3498	20.4253	20.5604	20.5184	20.5145	20.3121	20.3849	20.3631	20.3193	20.2897	20.3603				P36897	TGFBR1	-0.302	0.467	0.122	-0.345	-0.561	8.52e-05	7.7e-07	0.0438	2.22e-05	8.48e-08	0.00432	4.69e-05	0.133	0.000487	1.37e-05			Q96EK7	FAM120B	0.232	5.88e-05	0.00347	0.00418	0.92	0.961	0.167	0.0011	0.0149	-0.0839
PFKFB2	19.0686	19.1863	19.1699	19.2421	19.2395	19.3257	19.1864	19.0652	19.1842	19.0453	19.0122	18.9289	19.1343	19.0535	18.9501				P36959	GMPR	0.0516	0.0396	0.521	0.481	0.342	0.516	0.617	1.05e-05	2.42e-05	0.000609	0.764	0.788	0.000333	0.000519	0.0104			Q9H0P0	NT5C3A	0.138	0.473	0.731	-0.625	0.00492	0.0395	0.767	0.0011	0.0149	0.288
CCDC22	20.4134	20.4377	20.4371	20.5423	20.4278	20.5359	20.6274	20.5994	20.5009	20.1994	20.3738	20.4877	20.453	20.3284	20.3479				P36969	GPX4	-0.0923	-0.00287	0.338	0.341	0.33	0.349	0.976	0.00327	0.00308	0.00382	0.633	0.988	0.0219	0.018	0.0326			P24821	TNC	-0.136	0.0692	0.278	1.43	9.65e-12	4.55e-09	-0.284	0.00112	0.015	-0.134
PQBP1	21.5515	21.4804	21.2169	21.2838	21.2519	21.1441	21.4869	21.3556	21.4327	21.5709	21.4749	21.4132	21.4299	21.6685	21.4479				P37173	TGFBR2	0.18	0.565	-0.216	-0.781	-0.675	0.169	0.000469	0.103	2.11e-05	9.16e-05	0.441	0.00776	0.243	0.000469	0.00264			Q15067	ACOX1	0.63	0.000192	0.0075	0.134	0.303	0.532	0.513	0.00112	0.015	-0.0529
PRAF2	21.1996	21.1136	21.2161	21.2441	21.1464	20.9758	21.6734	21.5806	21.3087	21.2523	21.2817	21.453	21.2665	21.0201	20.9575				P37235	HPCAL1	0.196	0.124	0.443	0.319	0.562	0.0119	0.0888	1.39e-05	0.000342	9.91e-07	0.104	0.258	0.000412	0.00345	9.04e-05			Q14738	PPP2R5D	-0.1	0.073	0.286	0.0899	0.104	0.282	-0.212	0.00112	0.015	-0.302
DKC1	19.2404	19.2514	19.2402	19.1967	19.1382	19.059	19.5842	19.1368	19.3244	19.2475	19.2621	19.2014	19.2926	19.3846	19.2514				P37268	FDFT1	-0.0119	0.0127	-0.667	-0.68	-0.534	0.89	0.883	1.81e-06	1.46e-06	2.07e-05	0.959	0.942	9.51e-05	6.31e-05	0.000896			Q14019	COTL1	-0.19	0.00794	0.08	0.047	0.456	0.673	-0.251	0.00112	0.015	-0.321
EIF5B	21.5082	21.4325	21.4487	21.5723	21.5439	21.5432	21.6441	21.7214	21.5712	21.7281	21.7031	21.6875	21.6405	21.6378	21.5515				P37275	ZEB1	-0.181	-0.0922	-0.46	-0.368	-0.404	0.079	0.35	0.000282	0.00179	0.000864	0.3	0.582	0.00375	0.0122	0.013			Q8NFQ8	TOR1AIP2	0.0853	0.0888	0.317	-0.0989	0.0525	0.187	0.191	0.00111	0.015	0.231
EDF1	23.6409	23.7406	23.7756	23.5196	23.5671	23.5356	23.5121	23.5824	23.495	23.4335	23.3243	23.4976	23.5357	23.5544	23.5738				P38159	RBMX	0.332	0.135	-0.129	-0.264	0.0288	0.00305	0.168	0.186	0.0131	0.761	0.0446	0.381	0.358	0.0516	0.89			O75962	TRIO	0.06	0.17	0.441	0.22	0.000118	0.00267	-0.169	0.00114	0.0151	-0.269
KIN	17.4405	17.6023	17.8489	17.7703	17.7175	17.8335	17.8541	17.7704	17.5417	17.3619	17.5576	17.2224	17.8255	17.6302	17.7291				P38432	COIL	-0.489	-0.312	0.236	0.548	0.123	0.0715	0.234	0.362	0.0464	0.63	0.283	0.458	0.553	0.129	0.81			P46087	NOP2	-0.0046	0.919	0.969	0.0329	0.471	0.686	0.182	0.00113	0.0151	0.155
DNAJA2	22.235	21.9613	22.3277	22.0353	22.1773	22.4386	22.1678	22.0963	22.2525	21.9106	22.0504	22.2936	22.2404	22.0744	22.4213				P39060	COL18A1	1.01	-0.326	-0.146	0.18	0.922	8.97e-07	0.0172	0.245	0.158	2.49e-06	0.000183	0.0937	0.429	0.306	0.000185			O95218	ZRANB2	0.0977	0.158	0.427	-0.0315	0.638	0.799	-0.268	0.00114	0.0151	-0.109
BRD4	19.8438	19.7744	19.8777	19.6556	19.7034	19.7332	19.669	19.7416	19.8532	19.654	19.6792	19.8389	19.7102	19.6268	19.774				P40189	IL6ST	0.189	0.519	-0.318	-0.837	-0.565	0.0135	2.17e-06	0.000321	6.61e-09	8.16e-07	0.11	0.000113	0.00413	1.04e-06	8.05e-05			Q9Y4B4	RAD54L2	0.154	0.0172	0.128	-0.056	0.343	0.575	0.233	0.00114	0.0151	0.104
CUTA	NA	NA	NA	NA	16.8446	18.8441	NA	18.9034	NA	NA	17.3429	18.1984	NA	NA	18.2291				P40261	NNMT	-0.659	-0.53	-0.58	-0.0502	-0.62	4.16e-07	5.16e-06	1.86e-06	0.507	8.58e-07	0.000126	0.000219	9.53e-05	0.67	8.22e-05			Q15746	MYLK	-0.275	2.23e-05	0.00193	-0.284	1.63e-05	0.000564	-0.18	0.00114	0.0151	-0.0295
OPHN1	18.4104	18.668	18.7572	18.6365	18.957	18.6399	18.6342	18.5753	18.6491	18.5452	18.6163	18.4434	18.3812	18.4138	18.5475				P40337	VHL	0.319	-0.227	-0.283	-0.0558	0.0797	0.000807	0.00899	0.00207	0.468	0.304	0.0192	0.0605	0.0158	0.637	0.547			P55957	BID	-0.18	0.0734	0.286	0.135	0.167	0.38	-0.379	0.00114	0.0152	-0.19
SMPD2	18.015	18.4032	18.3351	18.6902	18.7891	18.5695	18.2405	18.324	18.3833	18.3561	18.5746	18.3347	18.2973	18.3279	18.6397				P40429	RPL13A	0.194	-0.0355	0.193	0.229	0.186	0.0322	0.67	0.033	0.0142	0.0388	0.186	0.821	0.109	0.0546	0.152			P62195	PSMC5	-0.0206	0.677	0.858	0.104	0.0502	0.183	-0.198	0.00115	0.0152	-0.228
TBL1X	18.7627	18.5736	18.5662	18.9884	18.7961	18.8186	18.246	18.2935	18.5436	18.6678	18.6531	18.7091	18.5193	18.519	18.7835				P41134	ID1	0.103	-1.07	2.89	3.96	2.15	0.163	3.19e-08	3.73e-11	1.01e-12	1.3e-11	0.434	3.4e-06	3.13e-08	1.52e-09	1.98e-08			O75947	ATP5PD	0.00442	0.934	0.974	0.0143	0.79	0.893	-0.215	0.00115	0.0152	-0.237
B4GALT2	NA	NA	17.3081	16.7262	16.2762	16.7957	17.0671	16.2331	17.0072	17.1137	17.2997	17.2718	17.3155	17.6033	17.3172				P41221	WNT5A	-0.369	-0.428	-0.262	0.165	-0.79	0.00159	0.000485	0.0149	0.101	8.88e-07	0.0303	0.00797	0.0634	0.223	8.26e-05			O75410	TACC1	0.0566	0.335	0.622	-0.231	0.00117	0.0147	0.231	0.00116	0.0153	0.0179
CTSV	18.5491	18.5586	18.7254	18.7624	18.5785	18.8611	18.1834	18.3605	18.4726	18.3745	18.527	18.543	18.7357	18.7688	18.8322				P41223	BUD31	-0.128	-0.016	0.295	0.311	-0.134	0.109	0.834	0.00153	0.00101	0.0946	0.354	0.916	0.0131	0.00789	0.271			Q9BTW9	TBCD	0.0854	0.178	0.452	0.163	0.0174	0.0944	-0.245	0.00118	0.0155	-0.321
HUS1	18.6222	18.0505	18.7718	18.6644	18.6405	18.7718	18.8383	18.6686	18.675	18.5386	18.4188	18.398	18.5722	18.2571	18.6394				P41229	KDM5C	-0.022	-0.248	-0.294	-0.0469	0.197	0.874	0.0918	0.0493	0.736	0.172	0.952	0.264	0.145	0.839	0.39			Q14669	TRIP12	0.294	1.24e-05	0.00134	0.121	0.0166	0.0913	0.181	0.00117	0.0155	-0.113
PFDN1	20.9423	21.1494	21.0192	20.4187	20.4204	20.4311	20.7136	20.6267	20.4021	20.3149	19.9027	20.0146	21.0997	21.0244	20.9984				P41743	PRKCI	-0.224	-0.524	0.111	0.636	0.706	0.187	0.00583	0.5	0.00149	0.000642	0.464	0.0445	0.673	0.0105	0.0107			P26599	PTBP1	-0.184	0.000459	0.0136	-0.117	0.0118	0.0729	0.164	0.00118	0.0155	0.0819
PPP1R11	19.2008	19.1206	19.3044	19.1721	19.1368	19.2423	19.347	19.1747	19.3477	18.9196	18.9833	19.1257	19.1802	18.8643	19.0635				P42226	STAT6	-0.0323	0.347	0.904	0.557	0.338	0.903	0.206	0.00393	0.0516	0.216	0.963	0.429	0.0247	0.139	0.447			Q9BX63	BRIP1	0.428	4.5e-07	0.000131	0.102	0.0521	0.186	0.196	0.00119	0.0156	-0.194
RNASEH1	17.0658	17.3281	17.3295	17.7398	17.6182	17.4942	17.6076	17.3349	17.2969	17.4451	17.9145	17.4122	17.5632	17.2262	17.3269				P42330	AKR1C3	0.311	0.307	0.501	0.194	0.373	0.00013	0.000148	8.19e-07	0.00572	2.13e-05	0.00576	0.00316	5.33e-05	0.0282	0.000907			Q08431	MFGE8	-0.381	0.000457	0.0135	0.0226	0.79	0.893	-0.339	0.0012	0.0156	-0.2
CTNS	16.1212	16.41	15.6687	15.6099	15.8621	16.1352	15.8672	15.7198	15.9229	16.3134	16.1137	16.0465	15.1842	16.0273	15.537				P42331	ARHGAP25	0.128	0.362	-0.208	-0.57	0.00406	0.448	0.0449	0.226	0.00381	0.981	0.712	0.17	0.406	0.021	0.991			Q96EA4	SPDL1	0.359	0.00479	0.0602	0.5	0.000371	0.00649	-0.434	0.0012	0.0157	-0.961
NBN	21.1351	21.0771	21.071	21.1344	21.1376	21.1751	21.0521	21.095	21.1362	21.0341	21.0489	21.0796	21.1458	21.0786	21.1695				P42575	CASP2	-0.408	-0.556	0.242	0.798	0.604	0.0019	0.000136	0.0396	3.21e-06	6.18e-05	0.0335	0.00299	0.124	0.000114	0.00194			Q8NDV7	TNRC6A	0.172	0.0391	0.208	-1.02e-05	1	1	0.307	0.00121	0.0157	0.15
RNGTT	19.8281	19.7799	19.8353	19.8566	19.8373	20.0081	19.8812	19.8335	19.9043	19.6453	19.7424	19.7769	19.9286	19.8697	19.9486				P42702	LIFR	0.175	1.7	-0.495	-2.19	-1.37	0.12	2.59e-10	0.000369	8.78e-12	4.22e-09	0.373	5.94e-08	0.00456	7.37e-09	1.45e-06			P68104	EEF1A1	0.00368	0.951	0.981	0.24	0.00119	0.0148	-0.239	0.00121	0.0158	-0.337
ABCB7	20.1039	20.4953	19.8541	20.2006	20.3201	19.8013	20.1385	20.1117	19.9359	19.9802	20.115	19.8967	20.1857	20.0628	19.9057				P42898	MTHFR	0.146	0.281	-0.239	-0.52	-0.296	0.261	0.0411	0.0759	0.000971	0.0328	0.549	0.161	0.196	0.00765	0.137			Q9UQ35	SRRM2	-0.185	0.00471	0.0596	-0.157	0.0129	0.0774	0.223	0.00122	0.0158	0.0486
MITF	17.8086	17.5318	17.7886	17.6092	17.5575	17.7671	17.264	17.4199	17.5572	17.3338	17.4798	17.6002	17.1526	17.1894	17.3418				P43007	SLC1A4	0.215	-0.0743	0.0444	0.119	0.404	0.0439	0.456	0.653	0.241	0.000963	0.219	0.673	0.787	0.407	0.0138			P16949	STMN1	-0.303	2.27e-05	0.00193	-0.246	0.000175	0.00366	-0.196	0.00124	0.016	-0.143
SRGAP2	20.0974	20.1018	20.0977	20.251	20.2669	20.1781	20.1541	20.2615	20.1872	20.1964	20.1187	20.0038	20.1606	20.1927	20.1442				P43251	BTD	0.187	0.319	0.188	-0.131	0.0998	0.13	0.0161	0.128	0.28	0.406	0.39	0.0896	0.282	0.45	0.64			Q9NZQ7	CD274	0.182	0.226	0.508	-0.335	0.0356	0.148	0.583	0.00123	0.016	0.304
NOS1AP	14.2804	15.2187	14.8908	14.9291	14.7049	14.6342	15.4143	15.2402	14.1768	15.2502	14.612	15.4692	14.4343	14.3514	14.3505				P43268	ETV4	0.585	0.0662	0.0423	-0.0239	0.789	0.0233	0.777	0.856	0.918	0.00406	0.155	0.885	0.921	0.953	0.0341			Q6NSW5	FAM45BP	-0.243	0.0317	0.184	0.225	0.0442	0.169	-0.41	0.00124	0.0161	-0.627
DNAJC6	18.5419	18.8933	18.7149	18.8203	18.7381	18.8247	18.2529	18.2783	18.4216	18.8023	18.6174	18.4873	18.2397	18.2639	18.2059				P43307	SSR1	-0.0145	-0.147	-0.426	-0.278	-0.154	0.863	0.0965	0.000153	0.00463	0.0833	0.948	0.271	0.00235	0.0242	0.249			Q96R05	RBP7	0.492	0.0092	0.0874	0.399	0.0281	0.126	-0.657	0.00125	0.0162	-0.31
FAM20B	20.1294	20.1613	20.1611	20.2247	20.074	20.1968	20.0745	20.0752	20.1723	20.3231	20.1906	20.0459	20.2418	20.2779	20.2913				P43353	ALDH3B1	-0.294	0.42	0.34	-0.0806	-0.0807	0.0381	0.00555	0.0191	0.539	0.539	0.205	0.043	0.0749	0.697	0.749			Q96A54	ADIPOR1	0.605	0.0397	0.209	0.158	0.563	0.752	1.08	0.00126	0.0162	0.434
ADAM23	13.8548	14.6216	13.6166	13.6268	14.2566	13.0873	13.8653	14.2583	14.2105	12.5635	13.3129	13.9085	11.696	13.9089	13.8733				P43490	NAMPT	-0.247	-0.27	0.138	0.408	0.0706	0.00625	0.00353	0.0943	0.000117	0.373	0.0707	0.0315	0.228	0.0016	0.614			Q8IWP9	CCDC28A	0.0644	0.572	0.796	-0.313	0.0142	0.0824	0.449	0.00126	0.0163	0.704
WDR1	25.7686	25.8062	25.6808	25.694	25.7215	25.6732	25.9126	25.8787	25.7575	25.56	25.5148	25.5212	25.6939	25.6689	25.4377				P43897	TSFM	0.135	0.0103	0.296	0.286	0.0306	0.0175	0.84	4.06e-05	5.79e-05	0.552	0.129	0.919	0.000921	0.000983	0.758			Q2T9J0	TYSND1	0.303	0.00377	0.0517	-0.294	0.0047	0.0383	0.351	0.00128	0.0164	0.0159
FZD7	18.3915	18.9178	18.9987	18.6863	18.527	18.4505	18.4447	18.2769	18.6458	18.7637	18.7371	18.5267	18.6815	18.574	18.6623				P45984	MAPK9	-0.327	-0.503	-0.224	0.279	0.235	0.0308	0.00242	0.122	0.0593	0.106	0.181	0.0242	0.272	0.153	0.291			O14908	GIPC1	-0.014	0.856	0.945	0.167	0.0445	0.169	-0.305	0.0013	0.0165	-0.373
MEGF6	15.654	15.9785	15.2975	15.4645	15.2267	14.4351	16.6185	16.6993	16.834	16.1299	16.1689	15.3038	15.9272	16.0003	15.5515				P46531	NOTCH1	0.0647	0.116	0.181	0.0654	-0.0247	0.582	0.332	0.138	0.578	0.833	0.802	0.562	0.295	0.729	0.926			Q00653	NFKB2	0.186	0.000922	0.0209	0.145	0.00563	0.0434	0.178	0.00129	0.0165	-0.465
ATP9A	19.2164	18.9773	19.2629	19.0358	19.0793	19.0827	19.2748	19.1951	19.258	19.0475	18.9814	18.7279	18.7647	18.8644	18.701				P47755	CAPZA2	0.00435	-0.245	0.183	0.428	0.178	0.966	0.027	0.0866	0.000733	0.0936	0.989	0.123	0.215	0.00617	0.269			Q9HCE0	EPG5	0.0716	0.308	0.595	0.0118	0.864	0.931	-0.272	0.00129	0.0165	-0.248
N4BP1	18.7279	18.6629	18.76	18.729	18.7339	18.7714	18.6455	18.6794	18.6795	18.8771	18.8525	18.814	18.8018	18.8283	18.6986				P47895	ALDH1A3	0.0346	0.0342	0.62	0.585	0.543	0.616	0.62	3.06e-07	6.01e-07	1.44e-06	0.823	0.789	2.48e-05	3.36e-05	0.000121			Q15796	SMAD2	0.0321	0.645	0.842	0.00676	0.922	0.963	-0.274	0.00129	0.0165	-0.38
ROCK2	21.2602	21.2183	21.1473	21.2003	21.1927	21.1748	21.2018	21.2574	21.2088	21.1417	21.0798	21.1047	21.1235	21.1734	21.1811				P47914	RPL29	1.22	0.627	0.551	-0.076	0.117	2.98e-05	0.0076	0.016	0.711	0.571	0.00217	0.0537	0.0665	0.824	0.772			Q6UXH1	CRELD2	-0.0149	0.838	0.941	-0.086	0.247	0.474	0.286	0.00129	0.0165	0.128
CLASP2	20.4754	20.5003	20.5343	20.6191	20.5896	20.5593	20.5909	20.6352	20.5679	20.5473	20.6237	20.5596	20.6714	20.6438	20.5807				P48059	LIMS1	-0.102	-0.363	-0.136	0.228	-0.117	0.241	0.000673	0.126	0.0163	0.183	0.525	0.00978	0.278	0.0606	0.407			Q02127	DHODH	0.0278	0.559	0.788	-0.16	0.00406	0.0345	0.187	0.0013	0.0165	0.0437
PTCD1	17.7959	17.8112	17.6027	17.729	17.8828	17.8444	17.4771	17.7152	17.5272	17.7315	17.8569	17.7249	17.9711	17.9792	18.0996				P48060	GLIPR1	-0.273	-0.324	0.411	0.735	0.184	0.00483	0.00143	0.000188	3.77e-07	0.0407	0.0602	0.0168	0.00274	2.33e-05	0.157			Q9P2E7	PCDH10	-0.128	0.449	0.712	0.483	0.0109	0.0689	-0.66	0.00131	0.0166	-0.211
CPNE3	21.6344	21.7399	21.5566	21.8721	21.9213	21.8117	21.956	21.9289	21.7989	20.336	20.3428	20.453	20.9365	20.8077	20.7361				P48307	TFPI2	-0.387	-0.555	0.822	1.38	-0.577	0.209	0.0811	0.0156	0.000515	0.0714	0.488	0.244	0.0654	0.00479	0.227			Q7Z3E2	CCDC186	0.226	0.0247	0.16	0.18	0.0643	0.212	0.36	0.00132	0.0167	0.313
ATG13	18.9503	19.0763	18.7037	19.2077	19.1506	19.0345	19.0122	19.1916	19.214	19.1859	19.1365	19.4435	19.405	19.1843	19.1508				P48506	GCLC	0.113	-0.469	0.0987	0.568	0.444	0.368	0.00175	0.43	0.000367	0.00264	0.65	0.0195	0.611	0.00368	0.0259			Q9Y394	DHRS7	-0.0329	0.583	0.803	-0.0152	0.799	0.897	0.235	0.00132	0.0167	-0.00285
HIP1R	18.6793	18.7053	18.6789	18.8564	18.7934	18.6583	18.674	18.7676	18.7526	18.9704	18.9308	18.6024	18.7749	18.8924	18.8565				P48507	GCLM	-0.217	-0.242	-0.178	0.0637	-0.0946	0.0309	0.0183	0.0693	0.492	0.313	0.182	0.0971	0.183	0.659	0.556			P30153	PPP2R1A	0.0222	0.603	0.815	0.0295	0.492	0.704	-0.167	0.00134	0.0168	-0.29
OBSL1	19.3551	19.2569	19.398	19.4026	19.4427	19.3464	19.3456	19.2679	19.3051	19.2898	19.3777	19.3735	19.5051	19.3568	19.3774				P48553	TRAPPC10	-0.0677	-0.285	0.49	0.776	0.302	0.703	0.123	0.0137	0.000554	0.104	0.873	0.313	0.06	0.00504	0.289			Q8TED1	GPX8	-0.01	0.927	0.971	0.0163	0.882	0.942	0.432	0.00134	0.0168	0.43
RNF40	20.3914	20.4568	20.4677	20.5659	20.5274	20.5009	20.4817	20.4438	20.4271	20.5293	20.5482	20.5225	20.598	20.5833	20.554				P48651	PTDSS1	-0.00606	-0.0438	0.0716	0.115	-0.0974	0.903	0.387	0.166	0.0339	0.0668	0.963	0.612	0.333	0.103	0.218			Q7Z2Z2	EFL1	-0.162	0.00867	0.0846	0.00676	0.9	0.951	-0.212	0.00133	0.0168	-0.152
PHF2	18.5594	18.8045	18.6313	18.7229	18.8622	18.788	18.8033	18.6798	18.6372	18.904	18.792	18.7341	19.1588	18.852	18.9894				P48681	NES	0.0842	-0.364	-0.365	-0.000709	-0.389	0.669	0.08	0.0795	0.997	0.0635	0.853	0.242	0.202	0.998	0.211			P21964	COMT	-0.0975	0.18	0.456	-0.0438	0.536	0.735	0.277	0.00133	0.0168	0.375
ZC3H11A	17.3611	17.0656	17.1132	17.2709	17.3128	17.1487	17.0551	16.9865	17.0674	17.3058	17.2343	17.2033	17.4844	17.4365	17.5421				P48735	IDH2	0.03	0.0215	0.284	0.262	-0.00482	0.549	0.666	4.7e-05	0.000102	0.923	0.78	0.818	0.00101	0.00148	0.966			Q99941	ATF6B	0.623	0.00798	0.08	-0.424	0.0535	0.189	0.805	0.00134	0.0168	0.691
CLUH	21.7101	21.6897	21.6418	21.784	21.7743	21.8338	21.7641	21.7502	21.8217	21.4536	21.5077	21.495	21.6946	21.6755	21.6832				P48745	CCN3	1.37	3.21	-0.888	-4.1	-1.65	0.000742	8.48e-06	0.013	7e-07	0.00242	0.0182	0.000322	0.0579	3.73e-05	0.0247			Q13405	MRPL49	-0.116	0.249	0.536	0.0678	0.492	0.703	-0.384	0.00136	0.017	-0.187
CAND2	16.5742	16.2046	15.6841	15.8639	16.7351	16.4533	15.7824	16.0098	15.2944	15.4552	16.3026	15.2806	16.1407	15.589	15.9485				P48960	CD97	0.25	0.407	0.451	0.0441	0.0621	0.00454	8.18e-05	2.92e-05	0.56	0.415	0.0579	0.00201	0.000728	0.714	0.647			P51825	AFF1	0.202	0.198	0.475	-0.483	0.00603	0.0455	0.596	0.00137	0.017	0.781
TSC22D2	20.3263	20.5207	20.4468	20.3945	20.371	20.4551	20.3866	20.3012	20.338	20.2496	20.2515	20.2979	20.1758	20.0735	20.1967				P49006	MARCKSL1	0.177	-0.271	-0.423	-0.152	-0.104	0.161	0.0402	0.00338	0.225	0.4	0.431	0.159	0.0224	0.39	0.637			Q5W0V3	FAM160B1	0.0891	0.275	0.567	0.139	0.0978	0.273	-0.313	0.00137	0.0171	-0.185
SOCS5	14.9913	15.6878	14.537	15.4205	15.6925	15.2898	14.8269	NA	14.38	15.4961	15.4915	15.3026	15.1325	14.5898	15.1985				P49116	NR2C2	-0.254	-0.323	-0.245	0.0775	-0.00367	0.00489	0.000825	0.00609	0.324	0.962	0.0606	0.0113	0.0336	0.499	0.982			P53582	METAP1	0.0104	0.884	0.957	0.116	0.122	0.311	-0.28	0.00138	0.0171	-0.434
KDM4A	18.6374	18.7885	18.4023	18.0382	17.9941	17.9206	18.6017	18.4704	18.5839	18.8818	18.9581	18.7922	18.2806	18.3105	18.1619				P49366	DHPS	-0.315	-0.154	0.137	0.292	0.0206	0.014	0.19	0.24	0.0209	0.857	0.113	0.409	0.422	0.0727	0.938			Q06547	GABPB1	0.0859	0.398	0.675	-0.323	0.00555	0.043	0.393	0.00139	0.0172	0.207
DNAJC13	20.4772	20.4946	20.5803	20.5032	20.5217	20.4089	20.4937	20.5257	20.5197	20.3997	20.3865	20.4152	20.5014	20.3922	20.4393				P49454	CENPF	-0.0994	0.21	0.395	0.185	-0.0388	0.0358	0.00024	2.76e-07	0.000701	0.379	0.196	0.00458	2.35e-05	0.00596	0.619			O60831	PRAF2	-0.0543	0.63	0.832	0.344	0.00758	0.0537	-0.44	0.00139	0.0173	-0.192
PHACTR2	19.1318	19.2861	19.1063	19.3122	19.1508	18.9876	19.242	19.3181	19.2721	19.3234	19.2654	19.2569	19.2252	19.271	19.1457				P49591	SARS	-0.165	-0.213	0.353	0.566	0.0942	0.0396	0.011	0.000269	2.09e-06	0.217	0.209	0.0696	0.00362	8.4e-05	0.447			Q9NTK5	OLA1	0.0281	0.631	0.833	0.088	0.147	0.351	-0.228	0.0014	0.0173	-0.225
PPP6R2	20.865	21.0515	21.0416	21.2244	21.1608	21.0523	20.8937	20.9261	21.0694	20.8424	20.843	20.7816	20.8993	21.0364	20.8475				P49662	CASP4	-0.102	0.287	0.388	0.101	0.168	0.322	0.012	0.00163	0.328	0.113	0.608	0.0735	0.0136	0.503	0.304			P19532	TFE3	-0.331	0.0131	0.109	-0.0228	0.847	0.922	-0.463	0.0014	0.0173	-0.113
CNOT3	20.8996	21.097	20.9815	21.0151	20.9796	21.0274	21.2168	21.2336	20.9547	20.9804	21.0032	21.0094	21.1204	21.0328	20.7738				P49720	PSMB3	-0.0176	-0.0712	0.86	0.931	0.135	0.941	0.763	0.00238	0.00131	0.57	0.977	0.878	0.0175	0.00944	0.771			P16220	CREB1	0.0506	0.597	0.812	-0.165	0.0997	0.276	0.373	0.00139	0.0173	0.269
SS18L1	15.04	14.5469	13.756	14.7813	14.1979	14.3097	14.489	14.625	14.0858	14.3511	14.0234	12.7515	14.2435	14.3052	14.0317				P49810	PSEN2	-0.136	0.438	-0.174	-0.612	-0.598	0.0478	7.05e-06	0.0153	1.48e-07	1.94e-07	0.229	0.000283	0.0647	1.17e-05	2.66e-05			Q96QZ7	MAGI1	-0.0432	0.534	0.773	0.0859	0.226	0.45	-0.27	0.00141	0.0174	0.0959
ANKRD17	19.1724	19.2288	19.3262	19.2581	19.2624	19.3455	19.23	19.276	19.2614	19.5031	19.4822	19.5155	19.5334	19.4141	19.5076				P50443	SLC26A2	0.282	0.0558	0.273	0.217	-0.166	0.163	0.775	0.176	0.276	0.401	0.434	0.884	0.346	0.446	0.637			P17252	PRKCA	-0.0987	0.0568	0.249	0.032	0.511	0.718	-0.189	0.00142	0.0174	-0.459
SIN3B	17.3696	17.6851	17.698	17.9113	18.0804	17.8852	17.7403	17.6026	17.7545	17.7838	17.6202	17.5412	18.0074	17.9935	17.7954				P50454	SERPINH1	0.216	0.061	-0.275	-0.336	-0.225	0.00305	0.328	0.000467	7.35e-05	0.00225	0.0446	0.559	0.00548	0.00117	0.0235			Q9NUM4	TMEM106B	-0.106	0.161	0.431	-0.099	0.188	0.407	-0.284	0.00143	0.0175	-0.197
DNAJB6	19.9489	19.9357	19.981	20.0683	20.04	19.97	20.1399	20.1477	20.2026	19.9126	19.9973	19.9808	20.1507	20.0957	20.1792				P50995	ANXA11	0.0614	0.0393	0.396	0.357	0.434	0.237	0.441	1.55e-06	5.03e-06	5.36e-07	0.52	0.662	8.49e-05	0.000162	6.15e-05			Q9H694	BICC1	-0.0566	0.638	0.837	-0.448	0.00195	0.0209	0.467	0.00142	0.0175	0.121
XYLB	17.2226	17.0036	16.8824	16.9806	17.0412	17.0303	17.0338	16.911	17.0449	16.6738	17.0997	17.0429	16.6227	16.9325	17.233				P51003	PAPOLA	-0.368	-0.351	0.0486	0.4	0.176	0.000105	0.000164	0.49	4.68e-05	0.0226	0.00513	0.00347	0.665	0.00083	0.108			P55786	NPEPPS	-0.0588	0.203	0.482	0.00958	0.831	0.914	-0.175	0.00143	0.0176	-0.131
COQ9	16.2476	16.4527	16.3532	16.0024	16.1298	16.4886	15.9862	16.1253	16.1695	16.0402	15.9928	16.4428	16.1674	16.1893	16.3452				P51151	RAB9A	0.063	0.0884	0.273	0.185	-0.0456	0.54	0.392	0.0166	0.0868	0.656	0.775	0.618	0.0681	0.2	0.825			Q6UX04	CWC27	-0.0319	0.652	0.844	-0.162	0.035	0.146	0.275	0.00144	0.0176	0.219
GGCT	21.2409	21.1933	21.2746	21.2529	21.2553	21.3584	21.2827	21.4157	21.4045	21.1812	21.2565	21.1355	21.2397	21.3825	21.4254				P51397	DAP	0.387	-0.18	-0.113	0.0669	0.166	0.0154	0.221	0.434	0.64	0.257	0.12	0.444	0.615	0.777	0.495			P54577	YARS	0.0243	0.575	0.798	0.194	0.000445	0.00746	-0.168	0.00145	0.0177	-0.159
NDUFS7	20.8949	20.9194	20.5647	20.7707	20.9421	20.9071	20.6809	20.5351	20.7439	20.6654	20.6101	20.4096	20.7644	20.7987	20.4375				P51587	BRCA2	-0.371	-0.216	-0.367	-0.152	-0.366	0.00419	0.0667	0.00447	0.183	0.00459	0.0556	0.217	0.027	0.339	0.0369			Q6UXN9	WDR82	0.0633	0.257	0.545	0.144	0.0177	0.0951	-0.212	0.00145	0.0177	-0.303
NDUFS2	20.5294	20.3544	20.345	20.4398	20.4813	20.5302	20.4139	20.4559	20.526	20.2649	20.0092	20.3835	20.4018	20.1037	20.3178				P51649	ALDH5A1	0.0691	0.0671	0.445	0.378	-0.0358	0.627	0.637	0.00652	0.0168	0.801	0.83	0.799	0.0353	0.0622	0.909			P01024	C3	0.516	0.197	0.474	-0.389	0.376	0.604	1.71	0.00145	0.0177	0.343
ZPR1	20.3626	20.6893	20.3833	20.7913	20.8407	20.5508	20.7244	20.6782	20.5319	20.6095	20.6158	20.4266	20.6551	20.8604	20.5788				P51693	APLP1	0.51	-0.241	-0.439	-0.198	0.237	0.0598	0.35	0.0995	0.439	0.357	0.255	0.581	0.237	0.61	0.599			Q6PCD5	RFWD3	0.191	0.402	0.679	-0.65	0.0115	0.0714	0.797	0.00145	0.0177	0.642
USP12	NA	15.2831	13.6352	15.1603	15.162	NA	14.7107	14.4962	14.269	14.5988	14.1628	NA	NA	14.2375	NA				P51805	PLXNA3	-0.104	-0.303	-0.454	-0.15	-0.000764	0.379	0.019	0.00143	0.21	0.995	0.657	0.099	0.0125	0.372	0.997			P53041	PPP5C	0.0131	0.838	0.941	0.11	0.102	0.278	-0.248	0.00148	0.0178	-0.437
DUSP11	17.5548	17.1163	17.3387	17.2519	17.4625	17.4523	17.47	17.2498	17.4166	17.3856	17.2107	17.5415	17.4781	17.2362	17.3324				P51808	DYNLT3	-0.338	-0.412	0.0869	0.499	0.269	0.0108	0.00306	0.462	0.000702	0.0345	0.0972	0.0287	0.639	0.00596	0.141			Q6ZXV5	TMTC3	0.0225	0.719	0.883	0.0457	0.469	0.684	0.243	0.00148	0.0178	0.124
NIPSNAP2	21.9896	22.0931	22.0353	22.0633	21.9164	22.0835	21.9467	21.942	22.0038	21.8951	21.9238	22.2924	21.7302	21.8243	22.1315				P51825	AFF1	-0.202	0.483	-0.298	-0.781	-0.596	0.198	0.00603	0.0659	0.000132	0.00137	0.475	0.0455	0.177	0.00177	0.017			Q86VR2	RETREG3	0.0721	0.292	0.584	0.00485	0.942	0.971	0.261	0.00147	0.0178	0.183
SEMA7A	16.5828	15.3864	15.4465	15.4468	15.4531	15.6481	16.8158	16.5039	16.5247	16.8546	16.9237	16.27	16.4318	16.0798	16.3494				P51911	CNN1	-0.206	-0.471	-0.648	-0.177	-0.278	0.00102	2.01e-07	3.78e-09	0.00314	6.99e-05	0.0225	1.6e-05	8.65e-07	0.0182	0.00209			Q13451	FKBP5	0.254	0.000381	0.0122	-0.0333	0.55	0.743	0.215	0.00147	0.0178	-0.098
HMMR	19.8195	19.7507	19.9124	19.9247	20.0579	20.0497	19.5522	19.498	19.5367	19.748	19.8037	19.8412	19.885	19.77	20.0125				P51970	NDUFA8	-0.0983	0.0567	0.539	0.482	0.0487	0.65	0.793	0.0237	0.0395	0.822	0.844	0.894	0.087	0.115	0.92			Q9BWD1	ACAT2	-0.194	0.0277	0.17	-0.0645	0.427	0.65	0.312	0.00147	0.0178	0.277
PDCD6	19.4002	19.6393	19.7409	19.4685	19.4851	19.9045	19.6578	19.5558	20.2278	19.3718	19.6569	19.9705	19.3915	19.3904	19.8823				P52564	MAP2K6	0.0346	0.58	-1.05	-1.63	-0.251	0.828	0.00243	1.14e-05	6.88e-08	0.131	0.936	0.0242	0.000354	6.55e-06	0.334			Q99442	SEC62	0.0384	0.642	0.84	-0.13	0.132	0.327	0.32	0.00147	0.0178	0.252
TBCA	23.6701	23.7456	23.5705	23.7006	23.5426	23.6048	23.6833	23.7062	23.5097	23.4684	23.3828	23.4167	23.5393	23.6064	23.4411				P52735	VAV2	0.0749	-0.362	-0.214	0.148	0.101	0.447	0.00207	0.0421	0.145	0.309	0.711	0.0219	0.13	0.289	0.553			Q9Y520	PRRC2C	-0.0496	0.159	0.428	-0.0721	0.0484	0.179	0.131	0.00149	0.0179	0.107
ATP6V1G1	22.2622	22.6012	22.2125	22.2782	22.4305	22.2189	22.243	22.523	22.2846	22.4066	22.2115	22.03	22.2555	22.3683	22.1883				P52788	SMS	-0.00666	-0.221	0.379	0.6	0.494	0.92	0.00435	4.51e-05	2.76e-07	2.66e-06	0.969	0.0363	0.000979	1.85e-05	0.00019			Q08378	GOLGA3	0.0823	0.0463	0.225	0.0502	0.204	0.426	0.148	0.00151	0.018	0.14
VPS4B	21.3773	21.3176	21.3557	21.3612	21.3733	21.3927	21.4611	21.4908	21.4765	21.3568	21.4011	21.3364	21.3812	21.384	21.2817				P52799	EFNB2	-0.442	-0.154	-0.219	-0.0649	-0.394	0.0169	0.361	0.201	0.696	0.0302	0.127	0.591	0.377	0.815	0.131			O96005	CLPTM1	0.00781	0.868	0.95	-0.0521	0.276	0.505	0.181	0.00151	0.018	0.162
MPDU1	22.5449	22.5738	22.5527	22.4753	22.535	22.3285	22.5537	22.5821	22.278	22.5332	22.6425	22.469	22.58	22.6416	22.4445				P52815	MRPL12	0.55	0.481	0.683	0.202	-0.285	3.93e-05	0.000144	3.88e-06	0.0475	0.00835	0.00257	0.00309	0.000166	0.131	0.0556			Q9NRJ7	PCDHB16	0.0165	0.834	0.939	-0.135	0.101	0.277	0.304	0.00151	0.018	0.464
ZNF217	17.4133	18.127	18.0548	18.0335	18.2368	18.1236	17.7452	17.7909	17.8914	18.075	18.0482	17.8048	18.1493	17.8191	18.1554				P52823	STC1	0.476	-0.74	-0.112	0.629	0.839	0.0646	0.00754	0.644	0.019	0.00332	0.267	0.0536	0.781	0.0682	0.03			P23458	JAK1	0.00888	0.885	0.957	-0.282	0.000373	0.0065	0.238	0.0015	0.018	0.302
SH3BGRL	22.7265	22.6622	22.6282	22.5467	22.4826	22.5816	22.8496	22.8776	22.85	22.5966	22.6126	22.704	22.321	22.384	22.5595				P52848	NDST1	0.0213	-0.401	-0.488	-0.0863	-0.156	0.777	9.31e-05	1.28e-05	0.262	0.053	0.914	0.00222	0.000393	0.43	0.187			O60925	PFDN1	-0.614	0.000127	0.00576	-0.456	0.00161	0.0184	0.46	0.00151	0.018	-0.503
FLNB	25.6478	25.7027	25.6411	25.6051	25.6208	25.5345	25.7262	25.701	25.6134	25.5438	25.5287	25.5343	25.6928	25.7112	25.6567				P53004	BLVRA	0.193	0.153	0.438	0.286	0.0863	0.0403	0.0953	0.000157	0.00483	0.328	0.21	0.268	0.00239	0.0249	0.571			Q96JJ3	ELMO2	0.069	0.279	0.57	0.139	0.0397	0.159	-0.241	0.00152	0.0181	-0.135
NCOR1	20.6301	20.7599	20.6632	20.6237	20.5871	20.4972	20.4796	20.411	20.3666	20.6867	20.6491	20.4485	20.4994	20.518	20.5372				P53041	PPP5C	-0.0131	-0.11	0.327	0.437	0.248	0.838	0.102	0.000142	7.33e-06	0.00148	0.941	0.278	0.00222	0.000213	0.0178			Q9H4A4	RNPEP	0.0215	0.709	0.878	0.0243	0.674	0.823	-0.222	0.00153	0.0181	-0.24
VAMP4	17.4664	17.8805	18.1488	17.9177	17.9549	17.862	17.7032	17.8612	17.8272	18.1352	18.0254	18.0665	18.0922	17.9184	17.9986				P53350	PLK1	-0.241	0.102	0.393	0.291	0.0263	0.164	0.544	0.0311	0.0974	0.875	0.434	0.74	0.105	0.217	0.946			O95425	SVIL	-0.117	0.258	0.546	-0.0738	0.469	0.683	0.39	0.00153	0.0181	0.441
NDUFS6	20.4499	20.3816	20.2383	20.1641	20.1744	20.1665	20.2577	20.225	20.1337	19.7971	19.8593	19.9914	20.0508	20.1997	20.1467				P53384	NUBP1	-0.103	-0.236	0.199	0.435	0.161	0.37	0.0534	0.0961	0.00165	0.171	0.651	0.189	0.231	0.0114	0.39			Q5VUA4	ZNF318	-0.0688	0.363	0.645	-0.226	0.00809	0.056	0.288	0.00153	0.0181	0.331
PEX14	20.0389	19.9007	19.9529	19.6938	19.787	19.9686	19.6714	19.7717	19.6804	20.0122	19.8796	20.0139	19.8749	19.6884	19.827				P53582	METAP1	-0.0104	-0.116	0.318	0.434	0.28	0.884	0.122	0.000487	2.56e-05	0.00138	0.957	0.311	0.00565	0.000541	0.0171			P05997	COL5A2	0.0447	0.669	0.853	0.754	3.89e-06	0.000175	-0.402	0.00154	0.0182	-0.264
TRIM3	18.3651	18.6803	18.8151	18.614	18.5772	18.5879	18.5656	18.5955	18.6101	18.4944	18.5794	18.6954	18.3774	18.5104	18.5989				P53602	MVD	-0.0383	-0.137	0.0712	0.209	-0.0918	0.642	0.111	0.392	0.0218	0.274	0.84	0.293	0.578	0.0751	0.514			P28482	MAPK1	0.0707	0.347	0.631	0.187	0.0225	0.11	-0.286	0.00154	0.0182	-0.279
ULK1	17.3851	17.4205	17.0381	17.3793	17.1809	16.9829	17.5055	17.5355	17.6316	17.3751	17.3386	17.3309	17.0685	17.0794	16.8733				P53609	PGGT1B	-0.0692	-0.268	0.203	0.472	0.408	0.479	0.0137	0.0512	0.000221	0.000776	0.735	0.0808	0.149	0.00252	0.012			P36507	MAP2K2	-0.0868	0.208	0.485	0.102	0.141	0.342	-0.258	0.00158	0.0185	-0.271
TULP3	17.5698	17.8292	18.1005	17.6224	17.7961	17.8569	17.674	17.8328	17.8483	18.1012	18.1431	18.6279	17.8993	17.9458	17.8908				P53667	LIMK1	-0.435	-0.765	-0.237	0.528	0.273	0.000704	2.6e-06	0.033	0.000125	0.0165	0.0176	0.000128	0.109	0.00169	0.0894			P10606	COX5B	-0.195	0.0217	0.149	-0.0397	0.606	0.781	-0.296	0.00157	0.0185	-0.14
CS	25.4311	25.4566	25.3196	25.5214	25.5246	25.2183	25.5442	25.4209	25.1497	25.2759	25.27	25.0051	25.3772	25.2968	24.8935				P53778	MAPK12	-0.164	-0.117	0.259	0.375	0.194	0.0949	0.222	0.0135	0.0011	0.0521	0.33	0.446	0.0596	0.00836	0.185			P10909	CLU	-0.0763	0.468	0.728	-0.376	0.00255	0.0251	0.401	0.00157	0.0185	1.29
SPAG7	20.3197	20.461	20.5035	20.4163	20.3686	20.4764	20.428	20.5646	20.5196	20.4209	20.4519	20.5298	20.4465	20.4879	20.5324				P53779	MAPK10	-0.164	-0.275	0.349	0.624	-0.261	0.484	0.249	0.149	0.0169	0.324	0.739	0.475	0.31	0.0625	0.567			Q13823	GNL2	0.0857	0.156	0.424	-0.00861	0.882	0.942	0.224	0.00158	0.0186	0.143
MRPL33	18.2411	17.9838	18.4099	18.1424	18.1846	18.4436	17.7396	17.8865	18.0977	17.843	17.8084	18.0779	17.9782	18.2606	18.5113				P53794	SLC5A3	0.147	0.0192	-0.203	-0.223	0.503	0.53	0.934	0.387	0.345	0.0445	0.771	0.967	0.574	0.52	0.166			Q9UK39	NOCT	0.555	0.0121	0.104	1.15	3.55e-05	0.00104	-0.752	0.0016	0.0187	-1.18
SEC22B	23.4067	23.1106	23.4046	23.1792	23.1002	23.3754	23.2972	23.303	23.3067	23.372	23.456	23.5686	23.3252	23.338	23.4517				P53804	TTC3	-0.217	-0.408	-0.697	-0.289	-0.0378	0.227	0.0325	0.0012	0.114	0.828	0.509	0.139	0.0109	0.244	0.925			Q9UHG3	PCYOX1	-0.169	0.00124	0.0253	-0.0762	0.0904	0.261	-0.164	0.0016	0.0187	0.00559
PRPF40A	18.4791	18.6296	18.7357	18.5218	18.745	18.4629	18.7293	18.7531	18.9156	18.9148	18.976	18.7874	18.4946	18.6839	18.7047				P53814	SMTN	0.0629	-0.377	0.268	0.644	0.449	0.168	5.57e-07	2.49e-05	6.83e-10	6.6e-08	0.439	3.63e-05	0.000653	1.99e-07	1.11e-05			Q5VY09	IER5	0.0717	0.632	0.833	-0.567	0.00175	0.0195	0.574	0.0016	0.0187	0.0324
TACC1	21.2743	21.3986	21.3737	21.403	21.3278	21.4857	21.0634	21.0797	21.2099	21.1535	21.0753	21.1778	21.3018	21.4148	21.3307				P53999	SUB1	-0.00163	0.0605	-0.105	-0.165	0.343	0.972	0.212	0.0407	0.00318	3.65e-06	0.99	0.436	0.127	0.0183	0.000223			P84095	RHOG	0.154	0.0589	0.253	0.34	0.000484	0.00797	-0.293	0.00162	0.0188	-0.539
NME6	20.2123	19.9288	19.8471	19.7182	19.691	19.9109	19.7702	19.7552	19.7572	19.854	19.892	19.8251	19.76	19.6876	19.5845				P54132	BLM	-0.457	-0.426	-0.325	0.101	-0.214	0.0017	0.00285	0.0154	0.406	0.0913	0.0314	0.027	0.0649	0.579	0.266			O94953	KDM4B	-0.713	0.00156	0.0301	0.337	0.0853	0.252	-0.71	0.00162	0.0188	0.0845
CDC45	18.3234	18.461	18.6984	18.6639	18.8375	18.9717	18.6929	18.6086	18.804	18.4772	18.8174	18.7848	18.8292	18.6658	18.9079				P54253	ATXN1	0.0058	-0.503	-0.296	0.207	0.117	0.944	2.66e-05	0.0028	0.0241	0.175	0.979	0.00082	0.0195	0.0806	0.397			P27707	DCK	0.169	0.0736	0.286	0.234	0.0184	0.0971	-0.342	0.00161	0.0188	-0.378
GIGYF1	18.846	18.7875	19.0266	18.5451	18.836	19.0925	18.767	18.432	19.1443	18.695	18.6477	18.6666	18.5937	18.5673	18.6013				P54289	CACNA2D1	0.17	0.259	-0.324	-0.583	-0.29	0.0409	0.00401	0.000747	2.18e-06	0.0018	0.212	0.0343	0.00788	8.62e-05	0.02			Q96JB5	CDK5RAP3	0.0313	0.637	0.837	-0.0693	0.303	0.533	0.254	0.00161	0.0188	0.0295
MOSPD3	16.6991	16.5015	16.3198	16.5036	16.598	16.5143	16.1597	16.4264	16.3375	16.4722	16.5104	16.2658	16.5443	16.6395	16.5483				P54687	BCAT1	0.178	-0.29	0.584	0.874	0.314	0.216	0.0537	0.000848	1.94e-05	0.0389	0.496	0.189	0.00862	0.000449	0.152			Q9Y3F4	STRAP	0.00769	0.878	0.953	0.2	0.00121	0.0151	-0.192	0.00165	0.019	-0.485
LRCH4	19.1711	19.5145	19.6461	19.5115	19.437	19.4779	19.2135	19.1165	19.2248	19.6119	19.5432	19.4063	19.429	19.3391	19.4923				P54760	EPHB4	0.165	0.259	-0.116	-0.376	-0.109	0.00427	0.000104	0.0309	2.11e-06	0.0409	0.0557	0.00241	0.104	8.43e-05	0.157			Q07820	MCL1	0.149	0.143	0.407	0.156	0.126	0.318	0.374	0.00164	0.019	0.215
MTX2	21.3463	21.1494	21.1982	21.1073	21.029	21.3602	20.8847	21.0548	21.3255	21.3586	21.2141	21.1407	20.9204	21.1349	21.0773				P54764	EPHA4	0.402	0.312	0.43	0.118	0.421	0.00044	0.00323	0.000242	0.198	0.000291	0.0133	0.0297	0.00333	0.358	0.00641			O94964	SOGA1	-0.0508	0.355	0.639	-0.158	0.01	0.0651	-0.207	0.00164	0.019	-0.00715
VPS26A	20.8113	21.0554	21.0515	21.115	21.2355	20.9516	21.24	21.2088	21.0634	21.0554	21.0714	21.1424	20.9083	20.9036	20.9112				P54802	NAGLU	-0.0167	-0.201	-0.0624	0.138	0.0673	0.834	0.0227	0.439	0.0994	0.404	0.939	0.11	0.619	0.22	0.639			Q86SQ0	PHLDB2	-0.0363	0.383	0.662	-0.28	7.31e-06	0.000288	0.157	0.00165	0.019	-0.0302
NDUFB1	19.8334	19.3733	19.9702	19.5766	19.4813	19.8858	19.9578	19.864	19.8594	19.8558	19.9358	20.1455	19.8991	19.5226	19.6882				P54922	ADPRH	-0.462	-0.329	0.503	0.832	0.313	0.128	0.269	0.1	0.0115	0.292	0.387	0.498	0.238	0.0468	0.533			Q9BRS8	LARP6	-0.0711	0.525	0.768	0.528	0.000272	0.00508	-0.425	0.00167	0.0191	-0.474
PMPCB	22.0974	22.0829	21.8018	22.0586	22.1557	21.8973	21.919	22.0117	21.7497	21.8432	21.9539	21.7898	21.9874	22.0052	21.898				P55040	GEM	0.256	-0.414	0.0358	0.449	1.34	0.443	0.223	0.914	0.188	0.00106	0.707	0.447	0.953	0.344	0.0146			O95273	CCNDBP1	0.226	0.0475	0.229	-0.0927	0.388	0.613	0.405	0.00166	0.0191	0.38
MED24	19.4897	19.5374	19.5749	19.9926	19.7881	19.9535	19.8224	20.004	19.9338	19.5622	19.6746	19.6307	20.0321	19.859	19.8431				P55042	RRAD	-0.118	-0.858	0.186	1.04	0.479	0.446	6.03e-05	0.237	7.79e-06	0.0069	0.711	0.00161	0.419	0.000224	0.0486			O15504	NUPL2	0.128	0.245	0.53	-0.163	0.145	0.347	0.41	0.00166	0.0191	0.43
KATNA1	17.1965	17.2277	17.374	17.3523	17.8319	17.449	17.783	17.8279	17.4606	17.1287	17.7554	16.961	17.7864	17.6186	17.7879				P55055	NR1H2	-0.179	-0.00376	0.313	0.316	-0.0737	0.26	0.981	0.0603	0.0576	0.637	0.548	0.99	0.166	0.151	0.813			Q9H7H0	METTL17	0.01	0.934	0.974	-0.494	0.00096	0.0127	0.46	0.00167	0.0192	0.351
PSIP1	21.1321	21.2762	21.1346	21.4086	21.284	21.227	21.1947	21.1395	21.2047	21.233	21.2033	21.1716	21.2458	21.2113	21.195				P55081	MFAP1	-0.0235	0.0359	-0.406	-0.442	-0.225	0.878	0.815	0.0177	0.0111	0.158	0.953	0.905	0.071	0.0455	0.372			O60784	TOM1	0.0298	0.587	0.806	0.164	0.00851	0.0581	-0.208	0.00169	0.0193	-0.178
ERLIN1	22.3122	22.2761	22.3239	22.2717	22.3552	22.3215	22.2199	22.1569	22.0615	22.2389	22.1768	22.2334	22.2326	22.0945	22.1766				P55085	F2RL1	NA	NA	NA	-0.639	-0.486	NA	NA	NA	0.00992	0.0348	NA	NA	NA	0.0419	0.142			Q9Y597	KCTD3	0.0572	0.589	0.807	-0.294	0.013	0.0779	0.402	0.00168	0.0193	0.155
NDUFS3	19.4628	19.5388	19.3475	19.7827	19.7597	19.1517	19.7744	19.8579	19.5095	19.2688	19.5934	19.0559	19.6919	19.4662	19.2919				P55145	MANF	0.0563	-0.0694	0.356	0.425	-0.031	0.318	0.223	1.41e-05	1.97e-06	0.578	0.605	0.446	0.000415	8.1e-05	0.776			Q6UX72	B3GNT9	0.11	0.402	0.679	0.022	0.865	0.931	0.494	0.0017	0.0194	0.359
GMNN	20.3311	20.3353	20.4232	20.531	20.466	20.6337	20.1971	20.331	20.4436	20.4666	20.5401	20.5432	20.5741	20.3952	20.7162				P55198	MLLT6	-0.777	-1.19	0.329	1.52	0.5	0.0215	0.00155	0.34	0.000545	0.116	0.148	0.0178	0.531	0.00498	0.31			P50570	DNM2	-0.0878	0.0804	0.302	-0.00511	0.914	0.958	-0.181	0.0017	0.0194	-0.156
CLDN11	19.9721	19.6881	19.6838	19.2682	19.3761	18.8823	18.3601	18.5412	18.3482	19.0513	19.2704	19.3595	18.2735	18.2263	17.801				P55268	LAMB2	0.247	0.429	0.308	-0.121	0.0292	5.96e-05	1.24e-07	5.89e-06	0.0145	0.512	0.00347	1.03e-05	0.000231	0.0554	0.727			Q14865	ARID5B	0.772	0.0136	0.111	-0.135	0.628	0.794	1.06	0.00171	0.0194	1.08
ECI2	22.2421	22.2033	22.169	22.0187	22.1488	22.0493	22.024	22.0351	21.9656	21.7529	21.8049	21.6855	21.9079	21.8553	21.7997				P55283	CDH4	-0.104	0.297	0.0529	-0.244	-0.429	0.0439	2.01e-05	0.279	0.000142	3.23e-07	0.219	0.000663	0.466	0.00186	3.95e-05			Q8IVF2	AHNAK2	-0.0894	0.0327	0.187	-0.447	1.29e-08	1.53e-06	0.146	0.0017	0.0194	0.307
TADA3	18.1526	17.8963	18.1705	17.9176	18.2245	18.233	18.2208	17.8194	18.0301	18.5547	18.4895	18.2794	18.1501	18.4226	18.0878				P55287	CDH11	-0.0959	-0.88	-1.09	-0.21	-0.207	0.149	1.52e-09	9.28e-11	0.00486	0.00541	0.415	2.81e-07	4.38e-08	0.025	0.0408			Q96LI5	CNOT6L	0.175	0.394	0.672	0.502	0.0256	0.119	-0.702	0.00173	0.0195	-0.597
TAF5L	16.8733	17.6305	17.2872	17.34	17.2055	17.3815	17.402	17.8358	17.4728	17.4132	17.5971	16.898	17.5277	17.3667	17.2246				P55789	GFER	0.152	0.282	0.541	0.259	-0.0629	0.351	0.0957	0.00413	0.123	0.696	0.636	0.269	0.0258	0.257	0.852			Q9BVJ6	UTP14A	0.0846	0.269	0.559	0.0201	0.788	0.892	0.285	0.00173	0.0195	0.0861
EED	18.5347	18.514	18.5807	18.5521	18.5475	18.5332	18.7711	18.5258	18.5696	18.4378	18.3215	18.2998	18.3988	18.6406	18.308				P55854	SUMO3	0.0848	-0.0801	0.737	0.817	0.228	0.767	0.779	0.02	0.0114	0.429	0.908	0.886	0.0769	0.0465	0.658			Q53H82	LACTB2	0.0227	0.83	0.937	-0.087	0.416	0.639	-0.402	0.00171	0.0195	-0.344
SF3B1	22.1552	22.1759	22.0743	22.0329	22.0634	21.984	22.1084	22.1128	22.0006	22.1007	22.1182	22.0634	22.0776	22.0931	22.0636				P55899	FCGRT	-0.351	-0.367	0.939	1.31	0.812	0.152	0.136	0.00307	0.000229	0.00385	0.419	0.333	0.0209	0.00256	0.0327			Q9BZM4	ULBP3	0.0349	0.732	0.89	-0.0971	0.348	0.579	0.387	0.00172	0.0195	-0.136
CSDE1	22.4139	22.4689	22.4642	22.4691	22.4852	22.5028	22.4962	22.5469	22.4955	22.3953	22.3833	22.4295	22.5126	22.5242	22.5588				P56134	ATP5MF	0.203	0.328	0.469	0.141	-0.173	0.0859	0.00977	0.000791	0.221	0.138	0.313	0.0642	0.00823	0.385	0.342			Q9H1C7	CYSTM1	0.169	0.0383	0.205	0.0701	0.358	0.589	-0.285	0.00175	0.0196	-0.00299
WBP4	18.8596	19.0345	19.0135	19.2052	19.2414	19.2162	19.0587	19.1046	19.3795	19.1196	19.2805	19.3122	19.0669	19.1689	19.2375				P56159	GFRA1	0.292	0.0642	0.153	0.0889	0.244	0.0181	0.566	0.182	0.429	0.0419	0.133	0.754	0.354	0.601	0.159			Q96A35	MRPL24	-0.0666	0.194	0.472	-0.152	0.00776	0.0543	0.189	0.00173	0.0196	0.0784
STX11	17.6749	17.6203	18.0599	17.665	17.4319	17.8058	17.3021	16.8755	17.7058	17.3826	17.749	17.9256	17.5116	17.0866	17.7168				P56199	ITGA1	-0.00677	-0.137	-0.265	-0.128	-0.128	0.917	0.0502	0.000999	0.0642	0.0648	0.969	0.183	0.00971	0.163	0.214			O00213	APBB1	0.377	0.00327	0.047	-0.36	0.00447	0.037	0.411	0.00174	0.0196	0.255
PRKRA	19.8454	19.8281	19.9429	19.7689	19.8615	19.9221	19.8496	19.8206	19.882	19.8307	19.9967	19.9191	19.9266	19.8473	19.8973				P56277	CMC4	0.35	0.272	1.18	0.913	0.47	0.125	0.227	8.1e-05	0.00084	0.0466	0.381	0.45	0.00153	0.0068	0.171			Q96FK6	WDR89	-0.0748	0.544	0.777	-0.377	0.00739	0.0529	0.466	0.00174	0.0196	0.487
MTRF1	17.0265	16.747	16.7739	16.9024	16.2968	16.6314	16.8784	16.839	16.8266	16.6027	16.97	16.4162	16.5605	16.8764	16.4215				P56559	ARL4C	0.55	-0.199	-0.157	0.0423	0.0588	0.184	0.504	0.598	0.873	0.824	0.46	0.712	0.748	0.927	0.921			Q96JK2	DCAF5	0.201	0.272	0.563	-0.121	0.501	0.71	0.678	0.00176	0.0197	0.414
CRCP	15.7914	16.2362	17.2223	16.1002	15.7621	16.8577	16.0194	15.455	16.778	15.9616	15.8649	15.5237	15.7935	15.878	15.9932				P56817	BACE1	0.345	0.352	-0.212	-0.564	0.00793	0.000626	0.000524	0.0172	5.01e-06	0.921	0.0165	0.00836	0.0698	0.000162	0.966			Q9H3K6	BOLA2	0.0152	0.84	0.941	0.215	0.0118	0.0729	-0.286	0.00178	0.0198	-0.283
LRP6	18.3542	17.8482	17.2991	17.3917	17.6051	17.7022	18.1745	17.8634	18.2818	18.0496	18.2254	18.0117	17.7922	17.9971	17.6222				P56937	HSD17B7	0.146	0.179	-0.395	-0.574	-0.355	0.173	0.1	0.00168	6.35e-05	0.00363	0.445	0.276	0.0139	0.00105	0.0317			Q8N6S5	ARL6IP6	0.0381	0.626	0.829	-0.169	0.0447	0.17	0.295	0.00178	0.0198	0.322
RPS6KA5	20.2869	19.9869	20.0928	20.2063	20.0387	20.4419	19.8704	19.8408	20.1452	19.6365	19.5008	19.8351	19.6926	19.4808	19.7916				P56945	BCAR1	-0.0608	0.231	0.323	0.0923	-0.0537	0.389	0.00459	0.000337	0.198	0.445	0.667	0.0377	0.00427	0.358	0.673			O96028	NSD2	-0.221	0.0274	0.17	-0.177	0.0675	0.219	0.346	0.00177	0.0198	0.229
MED6	21.0873	20.9767	20.9018	20.7969	20.7342	20.704	20.5649	20.983	20.8856	20.4189	20.7444	20.71	20.7215	20.7991	20.8566				P57081	WDR4	-0.189	-0.151	0.238	0.389	0.0511	0.147	0.24	0.0744	0.00711	0.684	0.411	0.466	0.193	0.0331	0.843			Q96CP6	GRAMD1A	0.113	0.265	0.555	-0.332	0.00416	0.0351	0.375	0.00176	0.0198	0.0182
MYCBP2	18.9981	19.1161	19.1634	19.2313	19.178	19.1676	19.0451	19.082	19.1163	19.177	19.1834	19.0137	19.1443	19.0268	19.1192				P57087	JAM2	0.0591	-0.852	-0.865	-0.0128	0.0757	0.61	3.11e-06	2.63e-06	0.912	0.515	0.819	0.000148	0.000122	0.948	0.73			P04632	CAPNS1	-0.136	0.143	0.406	0.116	0.206	0.429	-0.337	0.0018	0.02	-0.339
GCAT	18.6041	18.504	18.5051	18.3431	18.5596	18.5324	17.7621	17.9064	18.2861	18.4575	18.6993	18.3275	18.428	18.1678	18.5105				P57721	PCBP3	-0.284	0.0375	0.393	0.356	0.0709	0.159	0.846	0.0591	0.084	0.715	0.428	0.922	0.164	0.196	0.862			P54289	CACNA2D1	-0.17	0.0409	0.212	-0.259	0.00401	0.0343	0.29	0.0018	0.02	0.583
NPM3	19.6288	19.7985	19.6533	19.9174	20.011	19.7137	19.8215	19.9684	20.0242	20.1275	20.097	20.0982	20.1389	20.0861	19.8787				P58335	ANTXR2	0.952	0.747	-0.0128	-0.76	0.28	5.94e-05	0.000553	0.94	0.000478	0.117	0.00347	0.00862	0.967	0.00455	0.311			P00492	HPRT1	0.0875	0.43	0.699	0.399	0.00238	0.0239	-0.414	0.00182	0.0202	-0.886
LYPLA1	21.1455	21.4989	21.6237	21.8477	21.8738	21.9761	21.9349	22.1574	22.2867	21.4075	21.4766	21.7969	21.6555	21.6941	22.0275				P58397	ADAMTS12	0.114	-0.177	-0.296	-0.119	-0.205	0.409	0.208	0.0445	0.389	0.149	0.685	0.431	0.134	0.564	0.357			Q9UBI6	GNG12	0.0258	0.789	0.92	0.0665	0.493	0.704	-0.363	0.00183	0.0202	-0.335
ERAL1	20.3739	20.3479	20.3276	20.2683	20.3191	20.3366	20.1274	20.0895	20.2125	20.2211	20.1781	20.2948	20.3249	20.2469	20.2594				P58876	HIST1H2BD	0.157	0.214	-0.0792	-0.293	0.129	0.135	0.0482	0.436	0.0103	0.212	0.397	0.178	0.617	0.043	0.443			Q9Y4G6	TLN2	-0.0357	0.333	0.62	0.00143	0.968	0.984	-0.137	0.00183	0.0202	-0.0404
SNRNP200	21.7198	21.7592	21.8282	21.8418	21.8241	21.8245	21.7948	21.7761	21.7858	21.8707	21.8499	21.8601	21.9381	21.8937	21.9362				P60468	SEC61B	0.203	0.0433	-0.137	-0.18	-0.263	0.00261	0.448	0.0268	0.0058	0.000326	0.0415	0.668	0.0949	0.0285	0.00693			Q9Y2H2	INPP5F	0.161	0.154	0.422	0.438	0.00109	0.014	-0.41	0.00184	0.0203	-0.355
TRMU	18.5043	18.4279	18.1113	18.4234	18.5858	18.5133	18.4309	18.463	18.3237	18.4382	18.3758	18.2181	18.5114	18.5596	18.4267				P60763	RAC3	0.0178	-0.103	0.335	0.438	0.267	0.901	0.475	0.0311	0.00742	0.0766	0.963	0.689	0.105	0.0341	0.236			Q9H9F9	ACTR5	0.344	0.00267	0.0417	0.222	0.0339	0.143	0.362	0.00185	0.0204	0.1
TIPRL	21.7841	21.7852	21.9134	21.7276	21.7066	21.8987	21.734	21.8479	21.9754	21.4896	21.4356	21.7399	21.7288	21.6786	21.878				P60891	PRPS1	-0.101	-0.261	0.537	0.798	0.254	0.18	0.00261	3.06e-06	2.7e-08	0.00318	0.456	0.0256	0.000138	3e-06	0.0295			P40123	CAP2	0.0366	0.46	0.722	0.192	0.0014	0.0166	-0.185	0.00185	0.0204	-0.129
OFD1	15.6712	16.8439	16.9922	16.9621	16.6902	16.0791	16.6495	16.9759	16.3654	16.3077	16.7965	15.9074	16.6654	16.5213	16.8317				P60903	S100A10	0.163	-0.0391	-0.757	-0.718	-0.219	0.328	0.812	0.000359	0.000567	0.196	0.614	0.904	0.00447	0.00512	0.424			Q9BVK6	TMED9	-0.0525	0.462	0.723	-0.0751	0.298	0.528	0.266	0.00185	0.0204	0.246
TOM1L1	18.1824	18.0167	18.4893	18.4307	18.0685	18.6557	18.1558	18.1004	18.5056	18.2225	18.2933	18.2952	18.033	18.1331	18.2826				P60953	CDC42	0.167	0.0174	0.556	0.539	0.152	0.0203	0.789	5.63e-07	8.18e-07	0.032	0.143	0.892	4.01e-05	4.15e-05	0.135			P13987	CD59	-0.044	0.442	0.707	0.0398	0.486	0.699	-0.213	0.00187	0.0205	-0.701
RPS6KA4	20.7457	20.9017	21.1034	20.9333	20.9917	21.003	20.8397	20.8609	20.9448	20.6718	20.9105	20.8714	20.8144	20.8517	20.9161				P60981	DSTN	-0.0127	-0.229	0.395	0.624	0.247	0.876	0.0126	0.000231	2.05e-06	0.00825	0.952	0.0761	0.00321	8.31e-05	0.0552			Q9Y5L0	TNPO3	0.15	0.00445	0.057	0.194	0.000629	0.00932	-0.169	0.00188	0.0206	-0.489
SURF6	19.1645	19.4877	19.2068	19.4056	19.3126	19.4609	19.4047	19.3884	19.3277	19.4765	19.4567	19.2202	19.5496	19.6484	19.651				P61077	UBE2D3	-0.841	-0.909	-0.802	0.108	-0.166	0.0266	0.018	0.0332	0.756	0.632	0.167	0.0962	0.11	0.852	0.811			Q86WQ0	NR2C2AP	0.181	0.0974	0.334	0.351	0.0039	0.0338	-0.389	0.00189	0.0207	-0.624
PPM1B	21.6146	21.6387	21.5009	21.5221	21.4895	21.4972	21.5001	21.552	21.5844	21.5961	21.4252	21.5527	21.5746	21.5166	21.5231				P61224	RAP1B	-0.0111	-0.164	0.286	0.45	0.155	0.901	0.0825	0.0057	0.000158	0.0979	0.963	0.246	0.0322	0.00197	0.277			O43324	EEF1E1	-0.0348	0.674	0.856	0.111	0.193	0.413	-0.309	0.0019	0.0208	-0.192
UTP20	19.1398	19.0897	19.0376	19.2351	19.2776	19.2172	19.2149	19.1963	19.1974	19.1987	19.2983	19.1986	19.3651	19.1884	19.279				P61225	RAP2B	0.0434	0.254	-0.147	-0.4	-0.0801	0.744	0.0717	0.278	0.00829	0.548	0.897	0.227	0.466	0.0367	0.756			P08581	MET	-0.0824	0.622	0.826	0.369	0.0407	0.161	-0.624	0.00192	0.021	-0.21
NUP155	21.1803	21.3569	21.1583	21.2821	21.3704	21.3031	21.3227	21.3387	21.2917	21.2936	21.2809	21.0822	21.3501	21.2138	21.236				P61289	PSME3	-0.000148	0.0309	0.41	0.379	0.0312	0.998	0.655	3.21e-05	7.05e-05	0.652	0.999	0.811	0.000772	0.00114	0.822			P30613	PKLR	-0.545	0.00963	0.0903	0.278	0.148	0.352	-0.693	0.00192	0.021	0.142
RP2	20.3454	20.1636	20.2903	20.3257	20.4924	20.3572	20.0355	20.2685	20.1685	19.6633	19.2755	19.4469	19.9839	19.9316	20.3315				P61457	PCBD1	0.224	-0.05	0.43	0.48	0.615	0.0595	0.654	0.00152	0.000628	6.46e-05	0.255	0.81	0.013	0.00549	0.00199			Q9Y2U5	MAP3K2	-0.0379	0.728	0.889	0.218	0.0612	0.205	-0.408	0.00193	0.021	-0.46
STK16	16.3098	16.105	15.9782	16.1472	16.3016	16.5333	16.5055	16.4976	15.8928	15.8496	15.5364	16.418	15.8582	16.1776	16.3882				P61586	RHOA	0.0815	-0.0191	0.405	0.424	0.197	0.55	0.888	0.00893	0.00673	0.161	0.781	0.945	0.0445	0.0317	0.376			P13647	KRT5	0.384	0.00227	0.0377	1.18	2.09e-08	2.32e-06	-0.392	0.00197	0.0214	-1.18
WDHD1	21.2684	21.3448	21.3159	21.3206	21.3302	21.3211	21.0773	21.0568	21.1531	21.1644	21.1917	21.2521	21.2899	21.3264	21.2805				P61587	RND3	-0.042	0.747	0.404	-0.343	-0.0515	0.597	1.71e-07	0.00014	0.000598	0.517	0.812	1.37e-05	0.00221	0.00531	0.732			Q9HBK9	AS3MT	0.253	0.00063	0.0165	0.263	0.000452	0.00754	-0.219	0.002	0.0216	-0.493
CRTAP	21.0737	20.9156	20.9972	20.8765	20.9441	21.0039	21.0144	21.0711	20.9399	20.9702	20.6966	21.0042	20.9781	21.04	21.1718				P61604	HSPE1	0.645	0.55	0.587	0.0365	0.00692	5.66e-07	3.52e-06	1.7e-06	0.629	0.927	0.000139	0.000166	9.11e-05	0.77	0.968			Q9Y6W3	CAPN7	0.245	0.000305	0.0103	0.26	0.000172	0.00362	-0.194	0.002	0.0216	-0.275
SLC25A12	21.7679	21.7663	21.7003	21.7518	21.8087	21.5903	21.5281	21.6253	21.5214	21.6009	21.5859	21.4964	21.5425	21.5691	21.4621				P61769	B2M	0.426	0.176	0.18	0.00387	0.414	0.00428	0.181	0.172	0.976	0.0052	0.0557	0.398	0.341	0.987	0.0397			P52306	RAP1GDS1	-0.0395	0.564	0.791	0.0396	0.564	0.752	-0.254	0.002	0.0216	-0.24
RAD51D	17.2198	17.3589	16.7327	17.2606	17.1382	17.2617	17.1574	17.4081	16.925	16.8805	17.1929	17.1255	16.9699	17.0698	17.2055				P61812	TGFB2	-0.616	-0.986	0.316	1.3	0.352	0.000432	3.9e-06	0.0336	1.52e-07	0.02	0.0132	0.000175	0.111	1.19e-05	0.1			O94760	DDAH1	-0.0973	0.302	0.59	-0.00305	0.974	0.986	-0.345	0.00199	0.0216	-0.343
PALM	18.1281	18.4975	18.3976	18.2064	17.9183	18.1064	19.0391	18.4989	18.2055	18.6291	18.656	18.908	19.1313	18.3809	18.6957				P61968	LMO4	0.0644	-0.813	-0.536	0.276	0.368	0.776	0.0015	0.0322	0.236	0.0874	0.913	0.0174	0.107	0.401	0.258			P06733	ENO1	-0.0632	0.19	0.467	0.0824	0.0941	0.267	-0.174	0.00201	0.0217	-0.244
ATP6AP2	20.7299	20.6925	20.7849	20.6333	20.5743	20.7716	20.6731	20.7566	20.6196	20.9003	21.0462	20.8754	20.9166	20.7964	20.7317				P62068	USP46	-0.798	-1.09	0.0212	1.11	0.351	0.0169	0.00233	0.944	0.00203	0.252	0.127	0.0235	0.969	0.0132	0.489			Q5JY77	GPRASP1	0.228	0.117	0.369	0.178	0.214	0.438	-0.517	0.00203	0.0218	-0.851
RNASEH2A	21.6154	21.6981	21.7275	21.6953	21.7483	21.8593	21.6007	21.676	21.7582	21.6802	21.7405	21.8684	21.8494	21.8107	21.9649				P62070	RRAS2	-0.0635	0.0735	0.378	0.304	0.105	0.608	0.554	0.00768	0.0252	0.403	0.818	0.746	0.0398	0.0833	0.639			O75083	WDR1	-0.0556	0.412	0.686	0.0977	0.16	0.369	-0.249	0.00203	0.0218	-0.318
CDC123	17.1959	17.6652	17.9475	18.1714	17.983	18.0634	18.0647	17.9338	18.1039	17.5596	17.7443	18.0251	18.2008	17.7942	18.4251				P62072	TIMM10	0.389	0.135	0.934	0.799	0.634	0.0698	0.505	0.00034	0.00125	0.00644	0.279	0.712	0.00429	0.00919	0.0465			P11233	RALA	-0.436	0.0106	0.0963	0.0345	0.819	0.907	0.56	0.00202	0.0218	0.486
CAPN15	18.2267	18.188	18.3192	18.3712	18.3179	18.3833	17.9919	18.0505	18.2743	18.0288	18.1467	17.9491	18.2005	18.4106	18.0749				P62136	PPP1CA	0.0365	-0.0933	0.322	0.415	0.16	0.518	0.113	4.5e-05	2.97e-06	0.0118	0.765	0.295	0.000979	0.000107	0.071			P02545	LMNA	-0.0766	0.0437	0.219	-0.107	0.00818	0.0565	-0.131	0.00204	0.0219	-0.104
BCAR3	19.6113	19.4888	19.473	19.6116	19.672	19.5709	19.304	19.4609	19.4521	19.2347	19.2864	19.327	19.4437	19.3591	19.3921				P62166	NCS1	0.0111	-0.187	0.432	0.62	0.239	0.907	0.0647	0.000409	1.22e-05	0.0231	0.964	0.213	0.00493	0.000314	0.11			Q09666	AHNAK	-0.15	0.00161	0.0304	-0.502	3.78e-09	5.74e-07	-0.146	0.00204	0.0219	0.0483
POP7	17.6513	17.6543	17.9881	17.6782	17.457	17.736	NA	NA	16.6643	18.0884	17.8288	17.7651	17.8084	18.0126	17.7189				P62273	RPS29	0.16	0.233	0.501	0.267	0.186	0.214	0.0781	0.00114	0.0467	0.152	0.493	0.239	0.0106	0.13	0.361			Q8IUW5	RELL1	0.141	0.157	0.426	0.595	2.11e-05	0.00069	0.358	0.00205	0.022	0.243
RPP40	18.2903	18.3118	18.7321	18.6681	19.2528	18.0515	NA	17.4503	18.8075	18.3638	18.0386	18.4436	18.8381	18.4092	18.9909				P62328	TMSB4X	0.667	0.446	0.554	0.108	0.215	2.82e-05	0.00113	0.000174	0.338	0.0686	0.00211	0.0143	0.00259	0.513	0.221			Q14190	SIM2	0.336	0.157	0.426	1.23	8.87e-05	0.00214	-0.85	0.0021	0.0224	-1.26
EIF3G	21.7075	21.6658	21.6414	21.8132	21.7971	21.7664	21.7498	21.7853	21.8201	21.7284	21.7425	21.6857	21.7884	21.7799	21.768				P62341	SELENOT	0.0536	-0.12	0.0857	0.206	0.437	0.675	0.354	0.505	0.123	0.00368	0.857	0.585	0.677	0.257	0.0319			O43837	IDH3B	-0.14	0.00903	0.0866	0.0259	0.583	0.766	-0.174	0.00211	0.0224	-0.148
EIF3J	21.4851	21.5194	21.4868	21.5652	21.6742	21.4917	21.6588	21.6088	21.603	21.5344	21.6332	21.5994	21.6245	21.6565	21.6028				P62380	TBPL1	-0.329	-0.35	0.0416	0.392	0.0755	0.00205	0.00128	0.64	0.000511	0.4	0.0355	0.0156	0.778	0.00476	0.637			Q8N392	ARHGAP18	-0.208	0.000139	0.00601	-0.302	2.77e-06	0.000134	-0.15	0.0021	0.0224	0.204
CBR3	22.2419	22.1848	22.2768	22.3263	22.2707	22.3106	22.1455	22.201	22.2678	22.1571	22.2251	22.2095	22.2744	22.2572	22.4037				P62633	CNBP	0.101	0.0799	-0.029	-0.109	0.0379	0.475	0.569	0.835	0.44	0.786	0.732	0.756	0.911	0.611	0.902			P22061	PCMT1	-0.0913	0.144	0.408	0.0801	0.197	0.418	-0.223	0.00212	0.0225	-0.323
PSMD10	20.4046	20.2107	20.2325	20.2565	20.2234	20.1639	20.33	20.2491	20.3479	19.9775	19.9615	19.8002	19.8937	19.9246	20.1207				P62699	YPEL5	-0.23	-0.508	0.0591	0.567	0.656	0.251	0.0194	0.763	0.0106	0.00424	0.538	0.0999	0.864	0.0439	0.0352			P78417	GSTO1	-0.113	0.051	0.236	0.0246	0.648	0.807	-0.199	0.00212	0.0225	-0.265
AP1G2	19.1045	18.363	18.2313	17.946	18.3674	18.3297	18.213	18.1235	18.3591	18.4633	18.3842	18.4452	18.1903	18.272	18.1673				P62714	PPP2CB	0.0163	-0.0358	0.498	0.534	0.384	0.858	0.694	7.25e-05	3.62e-05	0.000761	0.945	0.836	0.00141	0.000688	0.012			Q9C0C2	TNKS1BP1	-0.115	0.0231	0.154	0.00389	0.932	0.966	0.169	0.00214	0.0227	0.135
ZMPSTE24	21.4096	21.7497	21.7733	21.6284	21.5906	21.6358	21.6022	21.6966	21.7135	21.7443	21.6008	21.7647	21.7229	21.7641	21.7807				P62745	RHOB	-0.731	-1.39	-0.205	1.18	0.753	0.0766	0.00281	0.6	0.0081	0.069	0.294	0.0267	0.75	0.0361	0.222			O15014	ZNF609	0.0459	0.427	0.698	-0.0873	0.143	0.343	0.211	0.00215	0.0228	0.177
SC5D	16.4156	16.8537	NA	16.1014	NA	NA	NA	NA	NA	NA	15.836	NA	15.7921	16.5541	16.2156				P62805	HIST1H4A	0.164	0.401	-0.19	-0.591	0.0421	0.188	0.00462	0.132	0.000214	0.728	0.466	0.0379	0.287	0.00246	0.871			B0YJ81	HACD1	-0.263	0.155	0.423	-0.709	0.00123	0.0152	0.659	0.00216	0.0228	1.07
PPP1R37	17.5318	17.3527	16.98	17.6986	17.5598	17.4667	17.3852	17.7622	17.3832	17.2413	17.24	16.973	17.4459	17.4416	16.9365				P62879	GNB2	0.0234	-0.0589	0.5	0.559	0.19	0.813	0.553	0.000155	5.28e-05	0.0703	0.931	0.746	0.00236	0.000909	0.225			P62701	RPS4X	0.058	0.331	0.617	0.189	0.00561	0.0434	-0.216	0.00218	0.023	-0.2
IDH1	23.365	23.3017	23.2584	23.3344	23.3237	23.3361	23.2069	23.3149	23.378	23.4407	23.5368	23.4683	23.2815	23.276	23.3529				P62906	RPL10A	0.0743	-0.158	-0.264	-0.106	-0.201	0.458	0.127	0.0171	0.296	0.0583	0.72	0.32	0.0696	0.468	0.199			P09486	SPARC	-0.109	0.0816	0.304	1.11	2.74e-11	9.4e-09	-0.218	0.0022	0.0232	-0.407
GATB	18.5044	18.6231	18.8507	18.5987	18.5404	18.5332	18.2966	18.6029	18.2897	18.4545	18.4123	18.7848	18.3633	18.6057	18.6079				P62942	FKBP1A	0.148	-0.135	0.478	0.613	0.258	0.11	0.141	7.83e-05	5.89e-06	0.0101	0.356	0.34	0.00149	0.00018	0.0637			P78332	RBM6	-0.0107	0.903	0.963	-0.107	0.236	0.461	0.322	0.0022	0.0232	0.188
SCO1	21.9683	22.0368	21.5501	21.9536	22.0079	21.6532	21.9466	21.89	21.5966	21.7695	21.6832	21.4186	21.6919	21.8831	21.5233				P63000	RAC1	-0.123	-0.244	0.249	0.494	0.226	0.203	0.0191	0.0172	0.000106	0.0281	0.481	0.0992	0.0698	0.00152	0.124			Q7Z7L1	SLFN11	0.0889	0.0898	0.319	-0.113	0.0356	0.148	0.183	0.0022	0.0232	0.0119
ATRN	21.1132	21.1978	21.0162	21.1693	21.1839	21.1059	21.0649	21.0853	21.0874	20.8695	20.8709	20.8451	21.1736	21.2599	21.2074				P63098	PPP3R1	-0.228	-0.359	0.433	0.792	0.84	0.343	0.144	0.0835	0.00429	0.00287	0.628	0.346	0.21	0.0229	0.0274			Q9BQE4	SELENOS	0.219	0.0154	0.12	0.291	0.00256	0.0251	0.296	0.00223	0.0234	-0.0444
RBBP9	19.0493	18.8047	18.5008	18.8178	18.9697	18.5644	19.1378	19.1281	18.7794	18.377	18.5165	18.6744	18.6858	18.5021	18.5965				P63208	SKP1	0.189	-0.227	0.185	0.412	0.282	0.0618	0.0289	0.0663	0.00059	0.0091	0.26	0.129	0.178	0.00526	0.0593			P16435	POR	-0.0615	0.119	0.371	-0.104	0.014	0.0818	0.139	0.00223	0.0234	0.142
STAM2	20.5125	20.4096	20.5022	20.5415	20.3043	20.5297	20.3684	20.4319	20.5587	20.5728	20.5273	20.6003	20.4725	20.5025	20.5751				P63241	EIF5A	-0.149	-0.249	0.165	0.414	0.159	0.146	0.0226	0.112	0.00081	0.123	0.41	0.11	0.257	0.00663	0.321			P82970	HMGN5	-0.174	0.55	0.781	-1.13	0.00361	0.0319	1.21	0.00222	0.0234	1.46
DGAT1	17.1803	17.9396	17.7052	17.1507	17.9565	16.4286	17.7563	18.1435	17.7309	18.0066	16.7207	16.7944	17.7669	17.5428	16.7268				P63313	TMSB10	0.679	0.173	0.476	0.303	0.558	4.35e-09	0.00546	3.55e-07	5.15e-05	5.17e-08	4.7e-06	0.0426	2.8e-05	0.000891	8.98e-06			Q9Y5Y0	FLVCR1	0.13	0.108	0.353	0.0985	0.213	0.438	0.282	0.00226	0.0235	0.213
CCNK	16.9463	17.5116	16.6759	17.4429	17.5946	16.739	17.6675	17.5211	16.6912	17.5756	17.7578	16.9645	17.657	17.4156	16.6858				P67870	CSNK2B	0.00482	-0.191	0.179	0.37	0.185	0.954	0.0354	0.0462	0.000498	0.0406	0.982	0.147	0.138	0.0047	0.156			P50454	SERPINH1	-0.216	0.00305	0.0446	-0.061	0.328	0.559	0.225	0.00225	0.0235	0.336
ARL6IP5	18.7037	17.8756	18.3723	18.5932	18.4007	19.4953	18.8687	19.8275	16.8548	17.8603	19.0514	18.7126	18.2332	17.7123	19.3348				P68402	PAFAH1B2	-0.0824	-0.213	-0.429	-0.216	0.0855	0.472	0.0776	0.00183	0.0733	0.456	0.73	0.238	0.0147	0.177	0.683			P33981	TTK	-0.0139	0.863	0.948	-0.155	0.0717	0.227	0.298	0.00224	0.0235	0.185
DYSF	19.3859	19.3535	19.127	19.222	19.2155	19.0931	19.5486	19.5306	19.4086	19.5677	19.5678	19.6047	19.5002	19.5274	19.4978				P68431	HIST1H3A	0.0331	0.802	-0.165	-0.967	-0.469	0.874	0.00158	0.435	0.000338	0.038	0.952	0.018	0.616	0.00344	0.15			Q9H501	ESF1	0.0269	0.795	0.923	-0.18	0.0971	0.272	0.379	0.00224	0.0235	0.18
PIAS1	19.3503	19.5629	19.0836	19.5718	19.5774	19.594	19.7881	19.5398	19.3848	19.631	19.5668	19.1747	19.6267	19.5976	19.3999				P68871	HBB	-1.71	NA	-1.74	NA	NA	0.00818	NA	0.00745	NA	NA	0.0811	NA	0.0389	NA	NA			Q9NX07	TRNAU1AP	0.144	0.0331	0.188	-0.194	0.00672	0.0492	0.228	0.00225	0.0235	0.00744
PIAS2	18.6431	18.7259	18.5624	18.7269	18.744	18.7641	18.478	18.4359	18.7925	18.6398	18.6436	18.6026	18.7862	18.6832	18.6388				P78324	SIRPA	0.166	-0.745	-0.675	0.07	-0.047	0.00979	2.56e-09	9e-09	0.227	0.409	0.0914	4.29e-07	1.79e-06	0.391	0.643			Q9P1Z2	CALCOCO1	0.327	0.00184	0.0326	-0.298	0.0036	0.0319	0.319	0.00226	0.0235	0.143
BCAS2	18.2506	18.8335	18.7761	18.6528	18.7858	18.5203	18.8345	18.7474	18.943	18.8006	18.7359	18.3113	18.9594	18.4458	18.6747				P78357	CNTNAP1	-0.0055	0.315	0.434	0.119	0.045	0.902	5.2e-06	1.26e-07	0.0175	0.323	0.963	0.000219	1.24e-05	0.064	0.566			Q15785	TOMM34	-0.0286	0.531	0.771	0.0341	0.456	0.673	-0.166	0.00228	0.0236	-0.277
DCTN3	22.5938	22.632	22.4704	22.5414	22.4741	22.3873	22.5847	22.4798	22.3704	22.3045	22.3161	22.2151	22.6014	22.5938	22.6131				P78504	JAG1	-0.465	-1.67	-0.981	0.691	0.333	8.88e-07	5.67e-14	7.26e-11	6.95e-09	3.47e-05	0.000183	1.43e-10	3.92e-08	1.07e-06	0.00127			Q8TB61	SLC35B2	-0.0405	0.462	0.723	-0.157	0.0109	0.0688	0.2	0.00228	0.0236	0.271
DNAJC8	21.0917	21.0255	20.8773	20.8175	20.8425	20.7603	20.756	20.6845	20.766	20.687	20.7478	20.7411	20.6886	20.8215	20.9103				P78524	ST5	-0.206	-0.99	-0.825	0.165	0.156	0.0566	1.09e-07	9.57e-07	0.119	0.137	0.249	9.55e-06	5.69e-05	0.251	0.342			Q86UK7	ZNF598	0.0355	0.473	0.731	-0.0259	0.599	0.777	0.18	0.00229	0.0237	0.0321
SMNDC1	21.2536	21.0965	21.1916	21.044	21.0662	21.1764	21.0791	20.7286	21.076	20.4865	20.9554	20.5701	21.0574	20.8271	21.0342				P78537	BLOC1S1	0.435	0.523	0.489	-0.0344	-0.576	0.000399	7.23e-05	0.000139	0.719	2.74e-05	0.0126	0.00183	0.0022	0.83	0.00106			Q9H0G5	NSRP1	0.0635	0.427	0.698	-0.0126	0.873	0.937	0.289	0.00231	0.0239	0.296
RAD17	19.1044	19.1314	19.3366	19.2289	19.0898	19.3148	19.0738	19.0944	19.2533	19.3251	19.3263	19.452	19.1975	19.1335	19.4212				P78549	NTHL1	-0.131	0.286	0.38	0.0939	-0.316	0.24	0.018	0.00317	0.393	0.0104	0.525	0.0961	0.0214	0.568	0.065			Q96HE9	PRR11	0.288	0.000505	0.0144	-0.0675	0.308	0.538	0.237	0.00232	0.0239	0.00599
ATP5PD	22.9809	22.9087	22.9676	22.9128	22.9545	23.0031	22.9185	23.0225	22.959	22.7091	22.7022	22.7792	22.7781	22.6594	22.8183				P78559	MAP1A	0.0546	0.141	-0.383	-0.523	-0.228	0.246	0.00758	7.48e-07	1.66e-08	0.000181	0.531	0.0537	4.92e-05	2.13e-06	0.00453			Q5VTR2	RNF20	0.0152	0.794	0.923	-0.12	0.0546	0.192	0.214	0.00231	0.0239	0.118
DNAJB5	18.7886	18.5023	18.7472	18.5692	18.5292	18.7369	18.8317	18.6626	19.2985	18.3436	18.6053	18.7437	18.4858	18.6382	18.9266				P79522	PRR3	-0.315	-0.246	0.49	0.736	-0.137	0.0251	0.07	0.00163	4.36e-05	0.292	0.161	0.224	0.0136	0.000791	0.533			Q8TF42	UBASH3B	0.195	0.0367	0.2	0.589	6.87e-06	0.000279	-0.313	0.00233	0.024	-0.463
TSPAN9	16.846	16.3925	17.1568	17.0181	17.2921	16.8771	17.0343	17.039	16.9816	17.2031	17.3582	16.917	17.996	17.1392	16.5554				P80404	ABAT	-0.173	-0.495	-0.474	0.0213	0.252	0.0295	7.54e-06	1.21e-05	0.77	0.00341	0.176	0.000292	0.000372	0.862	0.0305			O15075	DCLK1	0.471	0.00267	0.0417	0.302	0.0345	0.145	-0.479	0.00236	0.0242	-0.53
FLOT1	22.2785	22.2792	22.3316	22.2214	22.2042	22.2414	22.2085	22.1707	22.243	21.9757	21.999	22.051	21.9344	21.9668	21.9476				P81605	DCD	0.349	0.234	0.519	0.286	-0.0253	0.0754	0.22	0.0128	0.139	0.891	0.291	0.444	0.0574	0.28	0.954			Q86YR5	GPSM1	-0.0422	0.385	0.663	0.0334	0.49	0.702	-0.175	0.00236	0.0242	-0.358
TRIO	21.2745	21.395	21.3516	21.4061	21.4392	21.3559	21.5903	21.5322	21.5578	21.2996	21.3085	21.2665	21.3629	21.3983	21.4108				P81877	SSBP2	0.0339	0.0779	0.301	0.223	0.778	0.849	0.662	0.107	0.222	0.000653	0.944	0.816	0.25	0.386	0.0108			Q8WUI4	HDAC7	0.00735	0.85	0.944	0.118	0.00817	0.0565	-0.142	0.00237	0.0243	-0.247
ATP5MG	23.4553	23.2488	23.1739	23.0313	23.3558	23.1332	23.2312	22.9344	23.0445	23.2215	23.0401	23.2728	23.0657	23.0489	23.175				P82970	HMGN5	0.174	1.13	-0.329	-1.46	-1.21	0.55	0.00361	0.267	0.000526	0.00222	0.781	0.0319	0.453	0.00486	0.0234			Q99538	LGMN	0.182	0.0911	0.321	0.702	7.02e-06	0.000283	-0.372	0.00242	0.0247	-1.04
MPDZ	19.3533	19.3767	19.2986	19.4126	19.4436	19.2012	19.1341	19.2266	19.1897	19.2523	19.0389	19.3668	19.0095	19.2252	19.0943				P83436	COG7	0.249	0.106	0.45	0.343	0.0767	0.00532	0.179	3.63e-05	0.000462	0.325	0.0639	0.396	0.00085	0.00441	0.568			Q96RU3	FNBP1	-0.171	0.0501	0.234	-0.27	0.00445	0.037	-0.294	0.00242	0.0247	-0.112
CPD	20.257	20.4538	20.3109	20.3622	20.4162	20.4637	19.9534	20.0481	19.8716	20.2336	20.2199	20.2762	20.3206	20.2474	20.3113				P84022	SMAD3	0.483	0.196	0.725	0.529	0.681	0.000457	0.0853	8.48e-06	0.000201	1.65e-05	0.0135	0.252	0.000279	0.00235	0.000756			P48745	CCN3	-1.37	0.000742	0.0182	-3.21	8.48e-06	0.000322	1.65	0.00242	0.0247	4.1
GLRX3	21.6176	21.6626	21.7222	21.6257	21.7141	21.7035	21.7653	21.7112	21.8846	21.5944	21.5221	21.6309	21.5221	21.5047	21.6379				P84095	RHOG	-0.154	-0.34	0.199	0.539	0.293	0.0589	0.000484	0.0189	5.05e-06	0.00162	0.253	0.00797	0.0743	0.000162	0.0188			Q9Y5G6	PCDHGA7	0.015	0.941	0.977	-0.102	0.614	0.786	0.735	0.00244	0.0248	0.967
KRT34	17.4196	17.3204	17.9394	17.9	17.6454	18.162	17.6448	17.5439	17.6878	17.4662	17.9127	17.6066	17.9386	17.5185	18.1529				P84101	SERF2	0.625	0.498	0.35	-0.148	0.277	0.0152	0.0446	0.143	0.522	0.239	0.119	0.17	0.302	0.682	0.474			Q8IVL6	P3H3	0.0176	0.844	0.942	-0.104	0.253	0.479	0.323	0.00244	0.0248	0.182
RSL1D1	20.0056	20.0647	20.0639	19.8608	19.8364	19.9413	19.8875	19.9532	20.0573	20.2494	20.2929	20.2409	20.0571	20.0596	20.0834				P84103	SRSF3	0.0495	0.214	-0.54	-0.754	-0.402	0.698	0.109	0.00072	3.26e-05	0.00626	0.87	0.29	0.00766	0.000636	0.0454			P11717	IGF2R	0.105	0.0145	0.116	-0.207	7.81e-05	0.00195	0.139	0.00244	0.0248	-0.155
WFS1	21.1984	21.2148	21.0769	21.0826	20.977	20.984	20.7861	20.8681	20.6579	21.1022	21.1128	21.1607	20.8241	20.9543	20.8131				P98082	DAB2	0.133	0.664	-0.0964	-0.76	-0.605	0.19	8.4e-06	0.336	1.85e-06	2.24e-05	0.467	0.00032	0.526	7.73e-05	0.000926			O95214	LEPROTL1	-0.067	0.607	0.818	0.414	0.00589	0.0448	-0.471	0.00246	0.0249	-0.976
CLPX	21.1469	21.1301	21.313	21.1602	21.1142	21.1286	21.0429	21.0719	21.0533	21.186	21.0771	21.1771	21.1098	21.1234	21.2817				P98095	FBLN2	0.547	-0.0296	-0.359	-0.329	-0.197	5.7e-07	0.644	5.72e-05	0.000132	0.00731	0.000139	0.804	0.00116	0.00176	0.0504			Q9BUT1	BDH2	-0.214	0.0204	0.143	0.168	0.059	0.202	-0.302	0.00245	0.0249	-0.245
CDKL5	16.0137	16.2102	16.2891	16.4962	16.8404	16.144	16.5944	16.9733	16.203	16.39	15.525	16.0749	16.5747	16.334	16.0626				P98155	VLDLR	-0.165	0.154	0.813	0.659	0.503	0.505	0.533	0.00469	0.0165	0.0565	0.755	0.733	0.0281	0.0614	0.195			Q86X55	CARM1	0.0819	0.3	0.589	0.158	0.0571	0.197	-0.281	0.00245	0.0249	-0.393
SEC14L2	20.2253	20.2215	20.4429	20.2993	20.3015	20.2117	21.0706	20.9892	20.9538	20.3551	20.3159	20.6234	20.7454	20.6645	20.915				P98172	EFNB1	0.0624	-0.0215	-0.512	-0.491	-0.285	0.553	0.837	0.000209	0.000308	0.015	0.783	0.918	0.00296	0.00318	0.0842			Q8IVH2	FOXP4	-0.124	0.294	0.585	0.488	0.000758	0.0107	-0.419	0.00248	0.025	-0.528
STC2	14.3322	14.066	14.464	14.6718	13.771	NA	14.0895	13.8537	13.9322	14.2232	13.9862	13.4355	12.7126	NA	13.5398				Q00534	CDK6	-0.205	-0.655	0.186	0.84	0.0384	0.206	0.000847	0.249	9.11e-05	0.807	0.483	0.0116	0.433	0.00137	0.912			O14757	CHEK1	0.106	0.136	0.397	-0.122	0.0904	0.261	0.248	0.00248	0.025	0.159
TM7SF2	13.7869	16.6922	17.123	17.1092	17.0898	17.1982	15.3714	17.0739	16.9951	16.731	16.8875	17.1013	17.0027	16.4275	16.9361				Q00653	NFKB2	-0.186	-0.145	0.32	0.465	-0.178	0.000922	0.00563	4.78e-06	5.91e-08	0.00129	0.0209	0.0434	0.000197	5.88e-06	0.0165			Q3SXM5	HSDL1	-0.13	0.0149	0.118	-0.342	4.28e-06	0.000188	0.173	0.00248	0.025	0.00106
RNF8	16.5588	16.5509	15.8192	16.9311	16.8219	16.5658	16.433	16.4025	16.4374	16.3716	16.1127	15.8894	16.9052	17.0475	16.364				Q00973	B4GALNT1	0.29	0.663	0.116	-0.548	-0.582	0.037	0.000122	0.372	0.000674	0.000402	0.201	0.00275	0.562	0.00579	0.00796			Q9P0B6	CCDC167	-0.182	0.573	0.796	-0.902	0.0144	0.0832	1.08	0.00247	0.025	1.1
CIAO1	18.4972	18.1593	18.4928	18.2307	18.0634	18.324	18.2682	18.3611	18.1493	17.5627	17.631	17.5757	18.0009	17.9689	18.487				Q00978	IRF9	-0.397	0.212	0.432	0.22	-0.293	0.00635	0.108	0.00363	0.097	0.0327	0.0707	0.289	0.0235	0.216	0.137			P08779	KRT16	-1.7	2.09e-05	0.00184	-1.56	4.91e-05	0.00137	0.994	0.00247	0.025	-1.03
PDE5A	17.2037	16.8897	16.3564	17.0695	16.7488	16.5315	17.0534	16.9784	16.8032	15.868	15.3165	15.8014	16.1063	16.1045	NA				Q01196	RUNX1	0.035	-1.15	-0.239	0.913	0.526	0.868	7.26e-05	0.267	0.000606	0.0235	0.95	0.00183	0.453	0.00536	0.111			P46939	UTRN	-0.0684	0.114	0.364	-0.219	9.92e-05	0.00234	-0.15	0.00249	0.0251	0.00606
DFFB	17.0958	17.0784	17.0349	16.9648	16.9671	17.1943	16.8063	16.7049	17.2823	17.4293	17.1068	17.2139	17.1431	17.3698	16.6455				Q01201	RELB	-0.401	-0.185	-0.12	0.0654	-0.456	0.00116	0.0805	0.243	0.517	0.000398	0.0244	0.243	0.426	0.678	0.00796			Q8WX93	PALLD	0.185	0.00121	0.025	0.72	3.3e-10	6.92e-08	-0.168	0.00253	0.0252	-0.329
ZFAND5	18.9698	19.1468	19.1734	19.2387	19.132	19.447	19.2633	19.3386	19.7175	19.129	19.239	18.6402	19.4025	19.4585	19.4677				Q01469	FABP5	-0.0358	-0.135	0.432	0.566	0.141	0.666	0.12	0.000115	7.12e-06	0.105	0.851	0.308	0.00194	0.000208	0.291			Q9NVX7	KBTBD4	0.0467	0.692	0.867	0.152	0.208	0.432	-0.425	0.00254	0.0252	-0.13
SLC22A5	16.5647	15.7102	16.3373	16.9757	17.0366	17.0698	16.7257	16.2114	16.1209	16.9221	16.9932	16.4894	17.3626	16.4358	17.1699				Q01543	FLI1	0.282	0.451	0.315	-0.136	-0.0523	0.00419	8.72e-05	0.00192	0.121	0.536	0.0556	0.00212	0.0151	0.254	0.747			P50395	GDI2	-0.00505	0.923	0.97	0.128	0.0258	0.12	-0.188	0.00254	0.0252	-0.175
SRP72	22.3929	22.5872	22.6414	22.5868	22.6282	22.6626	22.626	22.6319	22.7614	22.5864	22.6459	22.7014	22.6665	22.6184	22.6694				Q01581	HMGCS1	0.0571	-0.302	-0.788	-0.486	-0.314	0.336	0.000123	1.96e-09	7.78e-07	8.5e-05	0.622	0.00276	5.48e-07	4.03e-05	0.00248			Q8NC60	NOA1	0.212	0.0355	0.195	0.0836	0.374	0.603	0.335	0.00253	0.0252	0.152
JTB	21.0058	21.1432	21.0739	21.094	21.0332	21.147	21.0742	21.0369	21.1056	20.733	20.7928	20.8251	21.0739	21.2155	21.1565				Q01650	SLC7A5	-0.0404	-0.331	-0.331	0.000276	-0.0892	0.721	0.00991	0.00996	0.998	0.434	0.884	0.0646	0.048	0.998	0.664			P15374	UCHL3	-0.219	0.000841	0.0197	-0.019	0.718	0.85	-0.19	0.00251	0.0252	-0.0347
DXO	17.6022	17.6071	17.4585	17.8054	17.9408	18.1385	17.7347	17.8161	17.8663	17.7473	17.8012	17.7321	17.6812	17.8564	17.7918				Q01973	ROR1	-0.0944	0.841	-0.112	-0.953	-0.677	0.488	1.93e-05	0.413	5.04e-06	0.000165	0.741	0.000641	0.596	0.000162	0.00415			P20810	CAST	-0.137	0.013	0.108	-0.132	0.0162	0.09	-0.177	0.00253	0.0252	-0.179
DDAH1	23.871	23.8877	23.733	23.8167	23.8767	23.5063	23.8546	23.9342	23.6937	23.5055	23.499	23.4479	23.5473	23.4636	23.4363				Q01995	TAGLN	-0.0455	-0.235	-0.195	0.0397	-0.233	0.375	0.000338	0.00156	0.437	0.000361	0.655	0.00604	0.0132	0.608	0.00743			Q96E11	MRRF	-0.382	0.00244	0.0397	-0.455	0.000621	0.00925	0.381	0.00251	0.0252	0.245
RECQL4	18.6944	18.8899	19.037	18.8484	19.0388	19.0345	19.0859	19.0286	19.1109	19.0777	18.9929	18.794	18.8875	19.1036	18.9447				Q02040	AKAP17A	-0.149	-0.261	-0.157	0.104	0.0753	0.225	0.0431	0.201	0.391	0.531	0.506	0.167	0.377	0.566	0.743			Q17RS7	GEN1	0.0549	0.917	0.969	-1.37	0.0221	0.109	2.01	0.00251	0.0252	1.35
RECQL5	19.9964	19.9786	19.9814	20.1854	20.1304	20.1056	19.9196	19.8423	19.9629	20.2133	20.2816	20.0466	20.2771	20.1837	20.0867				Q02224	CENPE	-0.405	0.12	0.207	0.0875	-0.256	1.33e-05	0.0726	0.0047	0.177	0.00101	0.00139	0.228	0.0281	0.331	0.0141			Q8NI36	WDR36	-0.193	0.108	0.353	-0.244	0.0479	0.178	0.413	0.00255	0.0253	0.128
URI1	19.2521	18.7824	18.5724	18.8878	18.7042	18.7586	18.6531	18.9021	18.6721	18.9453	18.9207	18.7916	18.7938	18.8219	18.7635				Q02297	NRG1	0.00216	0.637	0.935	0.298	0.389	0.992	0.0113	0.000778	0.194	0.0964	0.998	0.0705	0.00814	0.352	0.274			Q96GX5	MASTL	0.232	0.0124	0.106	-0.113	0.182	0.4	0.296	0.00257	0.0254	0.0418
B3GAT3	19.822	19.6424	19.7124	19.7056	19.6095	19.8556	19.2939	19.6676	19.6798	19.8287	19.8795	19.8328	19.8658	19.7561	19.6745				Q02388	COL7A1	-0.486	-0.852	-0.84	0.0126	-0.831	0.00142	7.12e-06	8.38e-06	0.919	9.35e-06	0.0281	0.000283	0.000278	0.953	0.000484			P27824	CANX	0.0268	0.498	0.749	-0.0195	0.621	0.789	0.142	0.00258	0.0255	0.18
STK17B	17.1388	17.1546	16.6494	17.0005	17.1193	17.2616	18.4587	18.6239	18.8902	17.4372	17.0445	16.9064	17.6949	17.7812	17.4762				Q02446	SP4	-0.355	-0.291	-0.642	-0.351	-0.542	0.0556	0.109	0.0021	0.0585	0.0067	0.248	0.29	0.016	0.152	0.0476			Q6UVK1	CSPG4	-0.0903	0.077	0.295	-0.0225	0.642	0.802	0.173	0.00259	0.0256	0.174
MTA2	21.5702	21.6591	21.5543	21.7619	21.7738	21.6308	21.859	21.9079	21.8021	21.7083	21.7607	21.63	21.8581	21.9056	21.8406				Q02447	SP3	-0.337	-0.216	-0.645	-0.429	-0.376	0.0575	0.206	0.00144	0.0196	0.0365	0.25	0.428	0.0125	0.0697	0.146			Q14676	MDC1	0.116	0.0394	0.208	-0.0821	0.131	0.325	0.187	0.00259	0.0256	0.121
USP1	19.0901	19.2851	19.1345	19.2556	19.1236	19.0935	19.144	19.215	19.2	19.2769	19.2438	19.2243	19.0803	19.1725	19.2306				Q02742	GCNT1	-0.69	0.191	-0.408	-0.599	-1	7.11e-06	0.0748	0.00105	3.16e-05	9.02e-08	0.000881	0.233	0.01	0.00063	1.42e-05			P17612	PRKACA	-0.116	0.109	0.354	0.0536	0.441	0.662	-0.248	0.0026	0.0257	-0.173
STK10	22.0545	21.9476	22.0941	21.9655	21.9738	22.1237	21.9842	21.9411	22.0717	21.8471	21.8988	21.9395	21.9853	21.8872	22.0541				Q02750	MAP2K1	-0.1	-0.399	-0.0362	0.362	0.433	0.292	0.000666	0.698	0.00143	0.000326	0.584	0.00971	0.817	0.0101	0.00693			Q92503	SEC14L1	-0.294	0.0402	0.21	-0.209	0.13	0.325	0.475	0.00261	0.0257	0.554
PRKD3	17.276	17.2692	16.5795	16.4828	17.155	17.0066	16.2174	17.4056	17.4281	17.3446	17.6555	17.7181	17.4705	17.3534	17.1187				Q02880	TOP2B	-0.546	-0.424	-0.736	-0.312	0.0863	0.00488	0.0212	0.00051	0.0771	0.605	0.0606	0.106	0.00579	0.184	0.795			P48506	GCLC	-0.113	0.368	0.65	0.469	0.00175	0.0195	-0.444	0.00264	0.0259	-0.568
GFPT2	19.3956	19.6099	19.6626	19.8713	19.7711	19.8248	20.3361	20.4179	20.3761	20.0766	20.0619	20.1619	20.368	20.4565	20.5388				Q02952	AKAP12	-0.219	-0.181	-0.256	-0.0746	-0.496	1.36e-05	9.33e-05	2.47e-06	0.0423	7.06e-10	0.00139	0.00222	0.000117	0.12	3.56e-07			Q05682	CALD1	-0.105	0.0245	0.159	0.104	0.0254	0.119	0.152	0.00263	0.0259	0.0423
TPPP	NA	NA	17.6314	NA	NA	17.3764	16.1855	15.5915	16.2758	NA	15.1355	17.23	NA	NA	16.9843				Q03135	CAV1	0.284	0.334	0.138	-0.196	0.0843	0.000181	3.73e-05	0.0275	0.00364	0.155	0.00722	0.00109	0.0967	0.0203	0.366			O60749	SNX2	-0.0655	0.161	0.432	0.0339	0.457	0.673	-0.162	0.00264	0.0259	-0.199
SLIT2	17.5976	18.414	18.464	17.8621	17.9487	17.9336	17.9385	17.9206	17.7701	18.3484	18.3314	18.4378	18.1028	17.9824	18.0076				Q03169	TNFAIP2	-0.0378	0.105	0.402	0.298	0.292	0.601	0.161	5.9e-05	0.000895	0.00104	0.814	0.371	0.00118	0.00718	0.0144			Q8WXF1	PSPC1	-0.26	0.0099	0.0918	-0.186	0.051	0.185	-0.319	0.00264	0.0259	-0.208
NOL4	17.8976	18.6781	18.838	18.722	18.6239	18.4034	17.8295	18.3276	18.3142	18.1532	17.7616	18.3421	18.6289	18.1396	18.343				Q03405	PLAUR	-0.109	-0.0814	0.503	0.584	0.0795	0.202	0.333	2.5e-05	5.01e-06	0.344	0.48	0.563	0.000653	0.000162	0.586			A3KN83	SBNO1	0.26	0.012	0.104	-0.0102	0.912	0.957	0.328	0.00266	0.026	0.0381
KBTBD11	17.6005	17.6104	17.4945	17.5141	17.5559	17.2534	17.922	17.9693	18.1154	17.5732	17.2106	17.2392	17.6896	17.4653	17.3921				Q03426	MVK	-0.114	-0.17	0.0819	0.252	0.44	0.242	0.0895	0.395	0.0173	0.000347	0.526	0.259	0.581	0.0634	0.00723			Q9NW07	ZNF358	-0.025	0.837	0.941	-0.124	0.317	0.546	0.436	0.00266	0.026	0.547
LTN1	19.1553	19.0943	19.217	19.3763	19.1793	19.3759	19.2037	19.0865	19.1389	19.0225	18.9864	19.1128	19.1268	19.1876	19.3673				Q03701	CEBPZ	-0.389	-0.247	-0.359	-0.112	-0.13	0.000141	0.00537	0.000296	0.156	0.104	0.00605	0.0421	0.00388	0.304	0.289			Q9HC77	CENPJ	0.251	0.00735	0.0763	0.103	0.216	0.441	0.292	0.00269	0.0262	-0.141
TOMM70	21.4036	21.2922	21.2697	21.2938	21.2811	21.1534	21.1705	21.3127	21.1383	21.1712	21.174	20.9652	21.2871	21.2945	21.1764				Q04446	GBE1	0.0525	-0.0398	0.401	0.441	0.381	0.455	0.57	4.33e-05	1.63e-05	7.24e-05	0.719	0.757	0.000958	0.000391	0.00215			O95835	LATS1	0.0859	0.345	0.629	-0.0879	0.334	0.564	0.321	0.00268	0.0262	0.0476
IPO13	19.4531	19.4317	19.6519	19.5914	19.5146	19.6515	19.6788	19.7237	19.6448	19.7756	19.6083	19.5677	19.77	19.5714	19.7777				Q04721	NOTCH2	0.0282	-0.0387	0.393	0.432	0.211	0.522	0.382	3.09e-07	9.93e-08	0.000241	0.767	0.608	2.48e-05	9.04e-06	0.00555			Q9H334	FOXP1	0.316	0.112	0.36	1.22	1.43e-05	0.000502	-0.678	0.00271	0.0264	-0.575
DDHD2	19.7818	19.8364	19.9374	20.0179	19.8941	20.1329	19.9359	19.7817	20.017	19.642	19.6766	19.7044	19.9039	19.8126	19.7628				Q04726	TLE3	-0.0803	-0.644	-0.129	0.515	0.209	0.186	2.79e-08	0.0422	4.27e-07	0.00287	0.463	3.01e-06	0.13	2.56e-05	0.0274			Q9H307	PNN	-0.0133	0.829	0.937	-0.00699	0.909	0.956	-0.22	0.00273	0.0265	0.0232
MYO1D	20.2252	20.3853	20.4512	20.6871	20.6336	20.7055	21.1104	21.1246	21.1075	21.0868	21.1661	21.0822	21.0364	21.0496	20.9741				Q04771	ACVR1	0.0119	0.0981	-0.0179	-0.116	0.145	0.932	0.483	0.897	0.409	0.305	0.973	0.696	0.944	0.582	0.548			Q56P03	EAPP	0.197	0.00843	0.0828	-0.00865	0.894	0.948	0.233	0.00273	0.0265	0.321
TOX4	19.4635	19.9344	19.8732	19.9731	20.0523	19.8245	19.7834	20.0199	19.8252	19.7976	20.0006	19.7974	20.1396	19.7719	20.0021				Q04828	AKR1C1	0.146	-0.0224	0.855	0.877	0.701	0.378	0.891	0.000111	8.64e-05	0.000659	0.657	0.946	0.00189	0.00132	0.0108			Q8WUK0	PTPMT1	-0.0976	0.473	0.731	-0.607	0.000444	0.00746	0.482	0.00273	0.0265	0.549
MICAL2	21.2437	21.2176	21.2199	21.4994	21.4565	21.4694	21.8982	21.87	21.9672	21.788	21.6052	21.6743	22.3459	22.3419	22.2247				Q05513	PRKCZ	-0.113	-0.552	0.331	0.883	0.513	0.651	0.0418	0.198	0.00319	0.083	0.844	0.163	0.373	0.0184	0.248			Q8WZ82	OVCA2	0.0292	0.77	0.91	0.26	0.0192	0.0993	-0.356	0.00279	0.027	-0.934
KIAA0754	18.2426	17.813	18.478	17.4656	17.4626	17.881	17.5677	17.5515	17.8947	18.0967	17.7059	18.1303	17.7037	17.7225	17.6223				Q05639	EEF1A2	0.574	1.06	1.41	0.351	0.427	0.538	0.265	0.169	0.633	0.517	0.774	0.494	0.337	0.772	0.732			Q93008	USP9X	0.0552	0.201	0.479	0.137	0.00494	0.0396	-0.149	0.00279	0.027	-0.194
SEC24D	20.8288	20.8773	20.6765	20.7151	20.8284	20.7916	21.1084	21.1713	21.1442	21.0152	20.9882	21.0643	21.2251	21.2458	21.0781				Q06033	ITIH3	0.182	-0.00804	0.826	0.834	2.23	0.517	0.977	0.0217	0.0208	0.000185	0.764	0.988	0.0818	0.0724	0.00459			O15270	SPTLC2	-0.113	0.0256	0.162	0.122	0.0172	0.0937	-0.164	0.00279	0.027	-0.288
NFASC	18.7266	18.921	19.0678	19.0183	19.0164	19.1704	18.9034	18.7991	18.8844	19.1382	18.8062	18.9998	19.0126	18.9956	19.025				Q06136	KDSR	0.063	-0.0496	0.264	0.313	0.0255	0.496	0.591	0.0113	0.00383	0.782	0.749	0.77	0.0525	0.021	0.901			P62306	SNRPF	-0.0737	0.321	0.608	0.0997	0.186	0.404	-0.26	0.00278	0.027	-0.276
SUPT7L	17.8327	17.9926	17.4608	18.0084	17.9602	17.6896	18.1263	18.0316	17.2476	17.9594	17.85	17.5389	18.286	18.4109	17.4739				Q06190	PPP2R3A	-0.11	-0.264	-0.202	0.0622	-0.0785	0.182	0.00472	0.0224	0.442	0.334	0.458	0.0384	0.0834	0.612	0.575			Q6IAN0	DHRS7B	-0.203	0.0885	0.316	-0.382	0.00398	0.0343	0.401	0.0028	0.027	0.27
FCHSD2	19.4875	19.5764	19.3848	19.6883	19.6454	19.5099	19.553	19.5189	19.3852	19.6111	19.356	19.1558	19.3958	19.5441	19.2606				Q06330	RBPJ	-0.146	-0.482	-0.132	0.351	0.228	0.144	0.000169	0.185	0.00239	0.0304	0.408	0.00355	0.358	0.0148	0.131			Q32M92	C15orf32	-0.141	0.728	0.889	-1.35	0.0122	0.0741	1.75	0.0028	0.027	0.566
UFL1	21.5143	21.4935	21.5268	21.4941	21.5924	21.5588	21.6162	21.5513	21.5843	21.75	21.7051	21.6269	21.699	21.7138	21.6458				Q06481	APLP2	0.623	0.244	0.615	0.37	0.632	7.51e-07	0.00498	8.82e-07	0.000185	6.33e-07	0.000172	0.0399	5.47e-05	0.00222	6.77e-05			Q9UPN9	TRIM33	0.088	0.0559	0.248	0.191	0.000485	0.00797	-0.153	0.00282	0.0271	-0.335
TMCC1	18.6754	18.5352	18.8098	18.6046	18.6764	18.7499	18.6889	18.8136	18.9858	18.8475	18.8522	18.97	18.9152	18.6198	18.9639				Q06547	GABPB1	-0.0859	0.323	0.116	-0.207	-0.393	0.398	0.00555	0.258	0.0543	0.00139	0.675	0.043	0.444	0.144	0.0172			Q6UW02	CYP20A1	-0.0508	0.527	0.77	0.169	0.0494	0.181	-0.284	0.00283	0.0271	-0.0479
SASH1	18.938	18.992	18.8776	19.0152	18.8687	18.8088	18.5433	18.6746	18.5819	19.0615	19.0262	18.9337	18.9318	18.9759	18.7531				Q07092	COL16A1	0.75	-2.02	-1.4	0.619	1.55	0.00238	1.11e-07	7.82e-06	0.00854	2.53e-06	0.039	9.55e-06	0.00027	0.0376	0.000186			Q15651	HMGN3	0.23	0.0812	0.303	-0.306	0.0256	0.119	0.443	0.00282	0.0271	0.512
TMEM63A	19.2618	19.4163	19.1219	18.9848	18.852	19.1979	19.0233	18.7235	18.8976	19.0888	19.0396	19.1237	18.7599	19.0533	18.7627				Q07352	ZFP36L1	-0.278	-1.02	0.0866	1.1	0.528	0.145	6.33e-05	0.638	2.78e-05	0.011	0.408	0.00167	0.777	0.000569	0.0674			O15534	PER1	1.89	1.14e-05	0.00128	0.679	0.0309	0.135	1.02	0.00284	0.0272	0.496
UBXN7	21.0235	21.2166	21.1279	21.3549	21.3486	21.2196	21.129	21.22	21.1144	21.3191	21.2473	21.0196	21.2597	21.2505	21.1851				Q07666	KHDRBS1	0.271	0.164	0.573	0.409	0.184	0.0258	0.155	0.000125	0.00214	0.114	0.163	0.361	0.00205	0.0137	0.305			P40425	PBX2	-0.183	0.0442	0.219	-0.228	0.0157	0.0884	0.3	0.00285	0.0273	0.368
SUN1	16.7448	15.9305	16.952	17.3627	17.2658	16.9451	17.3011	17.0953	16.5486	17.3917	17.4264	17.0841	17.4005	16.93	16.9014				Q07820	MCL1	-0.149	-0.156	-0.371	-0.215	-0.374	0.143	0.126	0.00173	0.0416	0.00164	0.407	0.318	0.0142	0.119	0.019			Q04726	TLE3	0.0803	0.186	0.463	0.644	2.79e-08	3.01e-06	-0.209	0.00287	0.0274	-0.515
PLPBP	21.3309	21.1811	21.2901	21.2648	21.2076	21.1813	21.5446	21.5613	21.3257	21.1792	21.2222	21.247	21.1893	21.1023	21.1551				Q07954	LRP1	0.129	-0.415	-0.446	-0.031	-0.216	0.00269	1.52e-08	6.11e-09	0.396	2.93e-05	0.0417	1.77e-06	1.28e-06	0.57	0.00111			P63098	PPP3R1	0.228	0.343	0.628	0.359	0.144	0.346	-0.84	0.00287	0.0274	-0.792
ERLIN2	22.2305	22.1634	22.0704	22.1531	22.1875	22.0419	22.0069	22.0974	21.9586	22.1456	22.0287	21.9608	22.0975	22.2281	22.0022				Q08334	IL10RB	-0.401	0.174	-0.615	-0.788	-0.465	0.0552	0.324	0.00343	0.000561	0.0175	0.247	0.554	0.0226	0.00509	0.0923			P06744	GPI	0.0379	0.478	0.735	0.157	0.00927	0.0618	-0.188	0.00288	0.0274	-0.141
PRPF6	21.3455	21.4685	21.5211	21.5447	21.4995	21.6031	21.4217	21.4029	21.4735	21.4811	21.5528	21.5273	21.6269	21.5572	21.6031				Q08379	GOLGA2	0.0824	-0.0812	-0.256	-0.175	-0.184	0.0565	0.0598	1.58e-05	0.000598	0.000402	0.249	0.202	0.000456	0.00531	0.00796			P10155	RO60	0.0165	0.799	0.925	0.144	0.0398	0.159	-0.229	0.00291	0.0277	-0.349
DKK1	17.9045	17.7016	17.8129	18.242	18.2762	17.9137	16.539	16.876	16.786	16.9425	16.6995	17.007	16.8232	16.9724	17.0024				Q08397	LOXL1	0.917	-0.207	-0.402	-0.195	-0.127	3.02e-05	0.192	0.0186	0.216	0.415	0.00218	0.413	0.0734	0.379	0.648			Q9UM54	MYO6	0.16	0.0418	0.214	0.268	0.00218	0.0226	-0.257	0.00295	0.0279	-0.277
PCF11	18.6387	18.8253	19.0086	19.0309	18.947	18.9519	19.0744	19.0141	18.979	19.0106	18.9711	18.867	19.1476	19.1127	19.043				Q08426	EHHADH	-0.0995	0.212	0.187	-0.0245	0.107	0.141	0.00519	0.0111	0.706	0.117	0.404	0.0411	0.0519	0.82	0.311			O76074	PDE5A	-0.0333	0.873	0.952	0.128	0.542	0.739	-0.84	0.00295	0.0279	-1.28
FRYL	20.2625	20.402	20.6359	20.6781	20.5662	20.5797	20.4972	20.5641	20.6566	20.4789	20.5681	20.4512	20.3697	20.3167	20.2672				Q08431	MFGE8	0.381	-0.0226	0.177	0.2	0.339	0.000457	0.79	0.0525	0.0315	0.0012	0.0135	0.893	0.152	0.0986	0.0156			O60443	GSDME	0.135	0.187	0.464	0.0885	0.379	0.607	-0.351	0.00295	0.0279	-0.211
NFAT5	18.0878	18.1316	18.2631	17.9969	18.1602	17.8149	17.7194	18.2937	18.1893	18.3199	18.2584	18.6595	17.656	18.0083	18.0912				Q08495	DMTN	0.102	0.236	0.666	0.431	0.415	0.503	0.136	0.000539	0.0119	0.0147	0.754	0.333	0.00605	0.0479	0.0829			P04181	OAT	0.0261	0.763	0.906	-0.107	0.23	0.454	0.306	0.00294	0.0279	0.36
CDK14	18.4859	18.6818	18.4668	18.8978	18.9011	18.5107	19.0985	19.0504	19.2449	18.702	18.7358	18.5603	18.9741	18.9424	18.8287				Q08499	PDE4D	0.056	0.00799	-0.769	-0.777	-0.799	0.663	0.95	2.8e-05	2.52e-05	1.88e-05	0.848	0.974	0.00071	0.000533	0.000836			Q12929	EPS8	0.129	0.00419	0.0556	-0.257	9.24e-06	0.000347	0.136	0.00294	0.0279	0.287
GLCE	20.7937	20.5607	20.7138	20.5435	20.6284	20.6444	20.4469	20.5142	20.5364	20.8327	20.775	20.868	20.4953	20.5752	20.6425				Q08629	SPOCK1	0.197	-0.742	-0.451	0.291	0.105	0.0563	1.95e-06	0.000317	0.00845	0.285	0.249	0.000105	0.00409	0.0372	0.525			Q9H4I3	TRABD	0.0312	0.708	0.878	-0.286	0.00359	0.0319	0.294	0.00295	0.0279	-0.0172
GLS	23.3683	23.1843	23.4413	23.2756	23.1585	23.236	23.5372	23.4808	23.7219	23.6942	23.5783	23.8646	23.605	23.717	23.6673				Q08945	SSRP1	-0.126	-0.359	-0.431	-0.0711	0.0116	0.28	0.00652	0.00187	0.537	0.919	0.571	0.0484	0.0149	0.695	0.965			Q96QK1	VPS35	0.0438	0.577	0.799	0.139	0.092	0.264	-0.276	0.00297	0.028	-0.251
HAUS5	18.2586	18.4194	18.4897	18.7147	18.6056	18.7109	18.5195	18.6144	18.5707	18.3954	18.5488	18.7334	18.6015	18.5029	18.6744				Q09666	AHNAK	0.15	0.502	0.454	-0.0483	0.146	0.00161	3.78e-09	1.37e-08	0.23	0.00204	0.0304	5.74e-07	2.29e-06	0.395	0.0219			P00533	EGFR	-0.251	0.000131	0.00576	0.162	0.00445	0.037	-0.172	0.00298	0.0281	-0.192
ABLIM3	19.1372	19.159	19.1852	19.124	19.2005	19.2526	19.3942	19.3926	19.4213	18.5904	18.8985	18.501	19.2293	19.1375	19.1637				Q0ZGT2	NEXN	-0.0207	0.0303	-0.304	-0.334	-0.421	0.686	0.556	3.19e-05	1.18e-05	8.95e-07	0.864	0.748	0.000772	0.000304	8.26e-05			P51784	USP11	0.181	0.0114	0.1	0.0151	0.811	0.903	0.223	0.00299	0.0281	0.0548
UBOX5	17.0211	17.5159	17.1643	17.4922	16.9925	17.5911	16.3273	17.4533	17.6745	NA	NA	17.5869	17.9613	17.6988	17.8525				Q10471	GALNT2	-0.104	-0.273	-0.298	-0.0255	-0.137	0.0659	0.000138	5.83e-05	0.633	0.0203	0.27	0.00302	0.00117	0.773	0.102			Q01974	ROR2	0.186	0.0866	0.313	-0.0936	0.369	0.598	0.362	0.00299	0.0281	0.353
FBXO21	17.7692	17.2362	17.577	17.1795	17.4862	17.8836	17.4374	17.522	17.8558	16.7463	16.5562	16.5926	16.9353	16.9757	17.8338				Q10472	GALNT1	-0.107	-0.0954	-0.2	-0.105	-0.419	0.0915	0.128	0.00435	0.0963	5.7e-06	0.321	0.321	0.0267	0.215	0.000326			Q99627	COPS8	0.126	0.343	0.628	0.343	0.0188	0.0985	-0.463	0.00302	0.0283	-0.278
KDM4B	18.136	18.5488	17.7515	17.7156	17.5044	17.0769	18.5266	18.4607	18.4585	18.6516	18.462	18.5857	17.6904	17.9958	17.6301				Q10570	CPSF1	-0.198	-0.117	-0.199	-0.0822	-0.136	0.0496	0.226	0.0489	0.388	0.162	0.233	0.45	0.145	0.563	0.377			Q8TDY2	RB1CC1	0.138	0.107	0.352	-0.0946	0.258	0.486	0.288	0.00302	0.0283	0.308
RHOBTB3	18.8597	18.8737	18.7118	19.0568	18.9784	18.9107	18.4256	18.497	18.3526	18.8743	18.7433	18.7593	18.8475	18.8913	18.7591				Q10588	BST1	-0.337	-0.0999	0.479	0.579	0.281	0.0861	0.592	0.02	0.00683	0.146	0.313	0.771	0.0772	0.0321	0.353			Q9Y316	MEMO1	0.109	0.355	0.639	0.374	0.00557	0.0431	-0.409	0.00304	0.0284	-0.714
SOGA1	19.6835	19.8053	19.6519	19.6544	19.6505	19.6833	19.5633	19.614	19.4883	19.6019	19.5724	19.4699	19.3602	19.3575	19.3267				Q11201	ST3GAL1	-0.172	-0.526	-0.0289	0.497	-0.395	0.555	0.0856	0.92	0.102	0.186	0.785	0.252	0.957	0.225	0.411			Q9UPN3	MACF1	-0.0553	0.0955	0.331	-0.0342	0.287	0.517	-0.111	0.00304	0.0284	-0.0458
USP19	18.8584	18.8634	18.6381	18.8641	18.9839	18.7145	18.4107	18.7023	18.6846	18.8824	18.9081	18.6018	18.8611	18.8201	18.6676				Q12774	ARHGEF5	0.0913	0.381	-0.163	-0.544	-0.553	0.593	0.0391	0.345	0.00584	0.00526	0.81	0.158	0.536	0.0287	0.0401			Q9BRP8	PYM1	-0.279	6.85e-05	0.00376	-0.359	4.83e-06	0.000209	0.178	0.00304	0.0284	0.256
WDR47	17.7846	17.5574	17.6472	17.8161	17.6125	17.7373	17.7496	17.6494	17.683	17.6351	17.5298	17.7497	17.574	17.5158	17.5261				Q12800	TFCP2	-0.232	-0.27	-0.127	0.143	0.1	0.0687	0.0374	0.297	0.243	0.406	0.277	0.153	0.486	0.41	0.64			P29323	EPHB2	0.0469	0.336	0.622	0.879	3.53e-11	1.11e-08	-0.168	0.0031	0.0289	-0.315
TRIM37	16.644	16.7481	16.9594	16.8399	16.9444	16.8834	16.4541	16.1861	16.359	15.9928	16.2553	16.0467	16.4669	16.3772	16.8227				Q12805	EFEMP1	-1.94	-0.356	0.636	0.992	-1.68	5.59e-07	0.133	0.0129	0.000569	3.02e-06	0.000139	0.329	0.0577	0.00513	0.000208			Q92905	COPS5	-0.0199	0.84	0.941	0.207	0.0513	0.185	-0.347	0.00311	0.029	-0.263
AP2A2	21.553	21.5423	21.6167	21.5326	21.4721	21.5985	21.5468	21.5753	21.546	21.599	21.5678	21.5536	21.5198	21.437	21.546				Q12815	TROAP	-0.22	0.274	0.685	0.412	0.0733	0.246	0.155	0.00212	0.0401	0.693	0.532	0.361	0.0161	0.116	0.848			O14929	HAT1	0.092	0.131	0.391	0.254	0.000594	0.00896	-0.205	0.00313	0.0291	-0.554
SEC31A	22.6332	22.6976	22.7221	22.7819	22.7082	22.7104	22.7937	22.8192	22.7375	22.828	22.6895	22.8237	22.8164	22.8317	22.8835				Q12834	CDC20	-0.522	-0.208	-0.00013	0.208	-0.161	1.23e-06	0.00598	0.998	0.006	0.0248	0.000227	0.0452	0.999	0.0292	0.114			Q9ULF5	SLC39A10	0.0573	0.548	0.779	-0.212	0.0393	0.158	0.332	0.00314	0.0292	0.585
CLSTN1	18.0748	17.9141	18.0298	17.9909	17.9628	17.8036	18.6465	18.6136	18.2619	18.3641	18.1641	18.3585	18.3805	17.9566	18.233				Q12841	FSTL1	-0.252	0.0398	0.0131	-0.0267	-0.488	0.000651	0.5	0.823	0.65	7.82e-07	0.0166	0.709	0.902	0.784	7.99e-05			Q9UPQ9	TNRC6B	-0.0072	0.903	0.963	-0.148	0.0239	0.114	0.208	0.00317	0.0294	0.205
CEP152	15.3267	15.2794	15.7184	15.6846	15.2889	15.6222	15.7317	15.5149	15.7668	15.3209	15.2967	15.5753	15.4216	15.8321	15.1957				Q12857	NFIA	-0.258	-0.165	-0.599	-0.434	-0.379	0.0702	0.231	0.000472	0.00538	0.0124	0.28	0.456	0.00551	0.0269	0.0735			Q9H3R5	CENPH	0.026	0.735	0.892	-0.269	0.00309	0.0288	0.269	0.00317	0.0294	0.244
HEXIM1	21.3038	21.2203	21.3023	20.9826	20.9712	21.1508	21.0549	21.105	21.0556	21.2307	21.2165	21.4401	21.2092	21.1645	21.2725				Q12884	FAP	0.249	-0.363	-0.65	-0.287	0.0533	0.088	0.0182	0.000297	0.0527	0.7	0.316	0.0967	0.00388	0.141	0.854			P60891	PRPS1	0.101	0.18	0.456	0.261	0.00261	0.0256	-0.254	0.00318	0.0295	-0.798
RPP14	16.6561	16.3343	16.7851	15.8696	16.1924	16.6132	16.0403	16.1099	16.6088	16.3466	15.995	16.8614	15.8765	16.3832	16.7333				Q12899	TRIM26	-0.22	-0.269	-0.259	0.00954	-0.155	0.00538	0.00131	0.00173	0.889	0.0362	0.0645	0.0159	0.0142	0.935	0.146			P32455	GBP1	0.22	0.00305	0.0446	-0.0188	0.763	0.878	0.218	0.00319	0.0295	-0.144
CCNB2	19.4118	19.4513	19.2012	19.4032	19.5567	19.4484	19.141	19.2521	19.3813	19.2303	19.2108	19.0819	19.3518	19.2928	19.2425				Q12913	PTPRJ	0.627	0.536	0.721	0.185	0.354	0.00115	0.00364	0.000356	0.249	0.0368	0.0243	0.0321	0.00445	0.415	0.147			P17028	ZNF24	0.166	0.017	0.127	0.239	0.00164	0.0186	0.217	0.00323	0.0297	0.0915
YIF1A	22.0388	22.0871	21.8807	21.9624	22.0018	21.8492	22.0848	22.0831	21.984	22.3839	22.2445	22.1686	22.1799	22.1791	22.1864				Q12933	TRAF2	-0.00225	-0.187	0.367	0.553	0.172	0.974	0.0172	0.000114	1.47e-06	0.026	0.991	0.0937	0.00194	6.32e-05	0.118			P28161	GSTM2	0.149	0.16	0.429	0.188	0.0817	0.245	-0.356	0.00325	0.0297	-0.353
UBR5	19.553	19.4644	19.5387	19.493	19.5584	19.5511	19.5685	19.6294	19.543	19.5274	19.6152	19.5965	19.6887	19.6415	19.5394				Q12946	FOXF1	0.521	0.0866	-0.364	-0.45	0.119	0.000713	0.483	0.0092	0.00223	0.34	0.0176	0.696	0.0454	0.014	0.581			Q6WCQ1	MPRIP	-0.0399	0.357	0.64	0.119	0.0129	0.0774	-0.149	0.00324	0.0297	-0.0836
AGFG2	20.6384	20.4733	20.5148	20.3542	20.3343	20.4721	20.0675	20.1372	20.2662	19.877	20.0273	20.0522	19.9813	19.9132	19.8979				Q12968	NFATC3	-0.425	-0.406	0.825	1.23	-0.0078	0.0421	0.0505	0.0018	6.05e-05	0.968	0.214	0.183	0.0146	0.00102	0.984			O75643	SNRNP200	0.0611	0.136	0.397	0.0165	0.675	0.824	0.137	0.00323	0.0297	0.0747
PRSS23	19.6606	19.4807	19.7981	19.2913	19.3051	19.439	19.8557	19.8976	20.0279	19.7795	19.8275	19.9885	19.8595	19.7362	19.8722				Q12999	TSPAN31	-0.316	-0.202	0.0979	0.3	-0.00104	0.0677	0.226	0.549	0.0813	0.995	0.274	0.45	0.712	0.192	0.997			Q92598	HSPH1	-0.0425	0.276	0.568	0.0019	0.96	0.979	-0.133	0.00321	0.0297	-0.287
SCAF4	20.4606	20.8616	20.6376	20.9252	20.7064	20.8417	20.7554	20.9426	20.5263	20.82	20.7509	20.9693	20.8069	20.8245	20.4174				Q13049	TRIM32	-0.0522	-0.304	0.401	0.705	0.217	0.53	0.00223	0.000225	5.82e-07	0.0184	0.771	0.0229	0.00314	3.31e-05	0.0952			Q8IXW5	RPAP2	0.173	0.141	0.404	-0.0661	0.561	0.75	0.395	0.00322	0.0297	0.00835
S1PR2	14.3882	15.4072	14.629	15.0634	14.7174	13.9544	15.5814	15.1962	16.1657	15.6016	15.2363	15.884	14.9379	14.9237	NA				Q13111	CHAF1A	-0.287	-0.025	-0.158	-0.133	-0.565	0.0393	0.846	0.23	0.308	0.000533	0.208	0.922	0.411	0.48	0.00955			Q7L014	DDX46	-0.248	1.21e-05	0.00134	-0.0668	0.0948	0.268	-0.133	0.00322	0.0297	0.075
NDUFB6	19.7845	19.6177	19.46	19.5861	19.5992	19.1714	19.6997	19.656	19.3623	19.7174	19.5949	19.5004	19.6135	19.5365	19.5798				Q13114	TRAF3	-0.234	-0.366	0.581	0.947	0.323	0.239	0.0755	0.00877	0.000215	0.113	0.524	0.234	0.044	0.00247	0.304			Q9NW13	RBM28	-0.00656	0.948	0.98	-0.116	0.262	0.49	0.352	0.00323	0.0297	0.301
MFN2	19.9786	20.081	20.1388	20.0959	19.9819	20.2666	20.0648	20.0367	20.1166	19.7312	19.672	19.6919	20.0209	19.9886	20.1926				Q13126	MTAP	-0.291	-0.522	0.0734	0.595	0.297	0.0279	0.000617	0.545	0.000194	0.0251	0.171	0.00921	0.709	0.00228	0.115			O00311	CDC7	0.109	0.457	0.72	-0.16	0.278	0.508	0.505	0.00323	0.0297	0.251
SNUPN	19.681	19.8218	20.0918	19.8082	19.8772	19.8501	19.7105	19.7985	19.7815	19.8099	19.7711	19.7095	19.967	19.8703	19.7194				Q13137	CALCOCO2	-0.224	0.29	0.116	-0.174	-0.269	0.0153	0.00312	0.176	0.0499	0.00516	0.119	0.0289	0.346	0.136	0.0396			P61964	WDR5	0.168	0.0207	0.145	0.201	0.00755	0.0536	-0.228	0.00327	0.0298	-0.324
UBE4B	19.7306	19.7708	19.7877	19.9757	19.9588	20.122	20.1918	20.1075	20.0856	19.9435	19.9178	19.9976	20.1143	20.077	20.1314				Q13188	STK3	-0.17	0.131	0.151	0.0199	0.112	0.12	0.222	0.164	0.849	0.291	0.372	0.446	0.329	0.913	0.531			Q9H2G9	BLZF1	-0.118	0.336	0.622	-0.255	0.0492	0.181	0.42	0.00327	0.0298	0.323
ZFPL1	22.1506	22.1629	22.1343	22.2751	22.1712	22.2424	22.2739	22.2106	22.309	22.0771	22.0436	22.0847	22.3339	22.32	22.3573				Q13191	CBLB	-0.34	0.279	-0.482	-0.76	-0.646	0.168	0.253	0.0584	0.00583	0.0153	0.44	0.479	0.163	0.0286	0.0853			P11021	HSPA5	-0.11	0.161	0.43	-0.0309	0.684	0.83	0.263	0.00329	0.0299	0.238
ELP1	20.6864	20.5019	20.637	20.5395	20.51	20.8261	20.6482	20.5898	20.7584	20.2394	20.405	20.4084	20.3894	20.5375	20.6387				Q13268	DHRS2	0.172	-0.0716	0.478	0.55	0.377	0.174	0.56	0.00139	0.000443	0.00736	0.446	0.75	0.0122	0.00425	0.0508			Q96QU6	ACCS	0.383	0.00699	0.0748	-0.0733	0.554	0.746	-0.429	0.00328	0.0299	0.0521
UBL3	20.0311	20.1052	19.9869	19.7188	19.5867	19.5963	20.3145	20.3791	20.1937	20.1586	20.1244	20.0195	19.7638	19.8523	19.6257				Q13277	STX3	0.325	0.298	0.144	-0.154	0.237	0.0218	0.0329	0.272	0.24	0.0806	0.149	0.14	0.459	0.406	0.244			Q9NX62	IMPAD1	-0.0747	0.29	0.582	-0.102	0.157	0.365	0.241	0.00329	0.0299	0.0614
GABARAP	17.3383	17.4892	17.208	16.6379	17.0137	16.3763	17.01	17.0092	16.4604	16.912	16.4089	16.3786	16.7429	16.6544	16.1635				Q13303	KCNAB2	0.266	0.0216	0.347	0.326	0.644	0.29	0.922	0.131	0.154	0.0106	0.582	0.962	0.285	0.301	0.0652			Q9H5V9	CXorf56	-0.0738	0.474	0.732	-0.177	0.0991	0.276	0.356	0.00329	0.0299	0.344
NDUFA3	17.8761	17.8758	17.4801	17.8003	17.6486	17.7733	17.5821	17.6292	17.5541	18.1498	17.9822	17.7195	17.7168	17.732	17.4192				Q13308	PTK7	0.1	-0.25	-0.453	-0.202	-0.188	0.154	0.00209	9e-06	0.00883	0.0136	0.421	0.0221	0.00029	0.0385	0.0783			P52823	STC1	-0.476	0.0646	0.267	0.74	0.00754	0.0536	-0.839	0.00332	0.03	-0.629
NDUFB4	21.7798	21.7116	21.8477	21.7063	21.3895	21.6546	21.6856	21.4435	21.6377	21.4247	21.5412	21.7092	21.6513	21.6095	21.5877				Q13330	MTA1	-0.271	-0.219	-0.297	-0.0783	-0.152	0.00216	0.009	0.00106	0.295	0.0531	0.0365	0.0605	0.0101	0.467	0.188			Q9UIG0	BAZ1B	0.217	0.172	0.443	0.567	0.00217	0.0225	-0.534	0.00332	0.03	-0.773
NDUFB8	19.7498	19.5763	20.4438	19.7094	19.4523	20.4187	19.7451	19.9335	20.4411	20.0522	19.9191	20.4086	19.8649	19.8764	20.0984				Q13332	PTPRS	0.349	0.58	-0.12	-0.7	-0.164	0.00044	2.68e-06	0.138	3.01e-07	0.0491	0.0133	0.00013	0.295	1.96e-05	0.178			Q8IWE4	DCUN1D3	0.217	0.0324	0.187	0.034	0.715	0.848	0.323	0.00331	0.03	-0.107
NDUFA7	20.8886	20.6841	20.9235	20.5243	20.4434	20.9454	20.461	20.4815	20.6078	20.6645	20.7954	20.8358	20.6215	20.6441	20.886				Q13356	PPIL2	0.254	0.418	0.171	-0.247	-0.324	0.0299	0.00141	0.126	0.0341	0.00818	0.178	0.0167	0.278	0.104	0.055			Q96S97	MYADM	-0.238	0.0698	0.279	-0.0523	0.673	0.822	-0.43	0.0033	0.03	-0.517
VAMP5	19.4262	19.3445	18.4837	19.2808	19.3032	19.3002	19.4098	19.0492	19.0554	19.6134	19.5494	19.1071	19.0305	19.4982	19.4983				Q13404	UBE2V1	0.124	-0.0575	0.362	0.42	0.207	0.337	0.651	0.0114	0.00459	0.118	0.622	0.808	0.0529	0.024	0.313			Q96KC2	ARL5B	-0.513	0.0777	0.297	0.175	0.47	0.684	-0.896	0.00337	0.0303	-0.974
RTN3	22.1699	22.1853	22.1912	22.3056	22.2502	22.1568	22.1171	22.0823	22.0911	22.0008	22.0429	22.0168	22.0692	22.1759	22.1801				Q13424	SNTA1	0.215	0.125	0.338	0.213	0.36	0.172	0.414	0.0398	0.175	0.0303	0.444	0.638	0.125	0.329	0.131			O60293	ZFC3H1	0.254	0.032	0.185	0.143	0.203	0.425	0.378	0.00335	0.0303	0.257
LETM1	22.3763	22.4162	22.5749	22.2807	22.2336	22.3753	22.2609	22.3275	22.3322	22.1509	22.2394	22.2707	22.3885	22.2892	22.5558				Q13433	SLC39A6	-0.00883	0.0379	-0.39	-0.428	-0.0653	0.951	0.792	0.0151	0.00887	0.65	0.981	0.893	0.0639	0.0386	0.822			Q8NEU8	APPL2	0.0507	0.273	0.564	0.0282	0.535	0.734	-0.157	0.00338	0.0303	-0.125
EPN2	19.4134	19.4848	19.5107	19.4022	19.3121	19.5863	19.1872	19.1975	19.3855	19.4194	19.466	19.5628	19.3807	19.3431	19.5619				Q13443	ADAM9	-0.18	0.267	0.246	-0.0214	-0.238	0.00214	7.26e-05	0.000161	0.662	0.000215	0.0364	0.00183	0.00242	0.793	0.00515			Q12772	SREBF2	0.104	0.253	0.541	-0.0555	0.534	0.734	0.308	0.00336	0.0303	-0.0124
STBD1	20.2558	20.3528	20.1587	20.1739	20.3211	20.2117	20.0502	20.0857	20.1885	20.3242	20.3387	20.2126	20.2117	20.2652	20.1081				Q13444	ADAM15	-0.0932	0.107	0.534	0.427	-0.0145	0.22	0.163	3.9e-06	4.2e-05	0.844	0.5	0.373	0.000166	0.000766	0.931			P23786	CPT2	-0.0187	0.751	0.899	-0.106	0.0891	0.259	0.204	0.00337	0.0303	0.0772
LEPROTL1	17.6303	17.2249	17.402	17.5539	17.3739	17.1285	17.927	17.8077	17.7654	16.6667	17.0109	16.8933	17.3762	17.344	17.3674				Q13469	NFATC2	-0.275	-0.699	0.225	0.924	0.932	0.344	0.0261	0.436	0.00544	0.00515	0.628	0.121	0.617	0.0271	0.0396			O95229	ZWINT	0.0745	0.227	0.509	-0.138	0.035	0.146	0.209	0.00338	0.0303	0.126
ZRANB2	19.9638	20.0981	19.9686	20.0766	20.0859	20.1612	20.0943	19.9785	19.8632	19.7729	19.9209	19.9161	19.7552	19.6952	19.6823				Q13490	BIRC2	-0.312	-0.367	0.148	0.515	0.321	0.00124	0.000317	0.0748	1.12e-05	0.000977	0.0253	0.00576	0.194	0.000295	0.0139			Q8WVM0	TFB1M	-0.113	0.285	0.576	-0.383	0.00216	0.0225	0.36	0.00338	0.0303	0.382
SNX4	20.971	21.165	21.1599	21.219	21.1883	21.128	21.0812	21.1394	21.106	20.9982	21.0576	20.815	21.1221	21.1296	21.0318				Q13495	MAMLD1	-0.0353	0.133	-0.563	-0.696	-0.0236	0.713	0.182	3.62e-05	3.78e-06	0.806	0.88	0.399	0.00085	0.000132	0.912			Q9P2N5	RBM27	-0.1	0.034	0.19	0.0283	0.517	0.722	0.15	0.00339	0.0304	0.0741
ZWINT	20.0709	19.9673	19.9861	20.1509	20.0863	20.0106	19.9541	19.8128	19.8435	19.9932	20.0044	19.9893	20.1172	20.1668	19.9519				Q13510	ASAH1	0.302	0.514	0.157	-0.356	-0.24	0.0116	0.000224	0.152	0.00412	0.0369	0.101	0.00432	0.314	0.0223	0.147			P07602	PSAP	-0.175	0.054	0.243	-0.0127	0.881	0.941	-0.294	0.0034	0.0304	0.0381
LUC7L3	17.9445	18.09	18.2268	18.2507	17.9592	18.0949	18.1395	18.0068	18.3723	18.3171	18.224	18.3457	18.0637	18.1631	18.3736				Q13530	SERINC3	0.118	0.0391	-0.136	-0.175	0.0222	0.228	0.683	0.168	0.0824	0.816	0.51	0.83	0.335	0.193	0.918			P80404	ABAT	0.173	0.0295	0.176	0.495	7.54e-06	0.000292	-0.252	0.00341	0.0305	-0.0213
KIF20A	20.1965	20.289	20.1445	20.3376	20.4532	20.4154	20.0264	20.0282	20.0626	20.0997	20.1156	20.0308	20.2159	20.3034	20.1378				Q13572	ITPK1	-0.146	0.182	0.769	0.588	0.136	0.15	0.0793	1.47e-06	2.79e-05	0.178	0.417	0.241	8.12e-05	0.000569	0.4			Q7LGC8	CHST3	-0.0959	0.55	0.781	0.342	0.0469	0.176	-0.552	0.00344	0.0306	-0.624
APOL3	18.1689	17.9038	18.3684	17.7041	17.3461	17.5807	18.1099	17.9905	18.3681	18.028	18.1706	18.5461	18.3317	18.2932	18.3408				Q13591	SEMA5A	0.177	-0.896	-1.52	-0.623	-0.192	0.456	0.00174	1.37e-05	0.0178	0.421	0.72	0.0195	0.00041	0.0648	0.651			Q07065	CKAP4	-0.138	0.00736	0.0763	-0.0415	0.361	0.591	0.155	0.00344	0.0306	0.22
KIF4A	20.7737	20.9112	20.8784	21.0106	21.0833	20.985	20.9141	20.8001	20.8736	20.7899	20.789	20.7733	20.9094	20.944	20.9274				Q13610	PWP1	-0.0945	-0.388	0.0981	0.486	0.223	0.379	0.00227	0.361	0.00037	0.0499	0.658	0.0231	0.552	0.00369	0.18			Q96RE7	NACC1	0.0596	0.316	0.603	-0.221	0.00175	0.0195	0.202	0.00343	0.0306	-0.029
MBD4	18.0065	18.5104	18.5869	18.7378	18.5158	18.574	18.7749	18.583	18.7687	18.6256	18.3998	18.521	18.9882	18.958	19.0549				Q13613	MTMR1	-0.228	-0.322	0.113	0.435	0.309	0.0717	0.0157	0.351	0.00234	0.0197	0.284	0.0884	0.542	0.0146	0.0995			Q15233	NONO	-0.307	0.00341	0.0483	-0.263	0.00925	0.0618	-0.306	0.00344	0.0306	-0.133
SBF1	19.6543	19.706	19.6124	19.7319	19.7032	19.6797	19.7633	19.8327	19.7483	19.7915	19.8409	19.7882	19.8137	19.7448	19.7386				Q13630	TSTA3	-0.336	-0.393	-0.342	0.0506	-0.00813	0.00125	0.000335	0.00107	0.552	0.923	0.0254	0.00601	0.0101	0.708	0.966			Q69YI7	NAIF1	0.315	0.434	0.702	-0.62	0.136	0.333	1.38	0.00343	0.0306	1.03
GOSR1	19.7623	19.5079	19.2627	19.795	19.8604	19.6098	19.7178	19.9042	19.5384	19.2579	19.7287	19.6521	19.9046	19.9358	20.0073				Q13636	RAB31	-0.0416	0.091	0.509	0.418	0.109	0.796	0.573	0.00613	0.0191	0.502	0.924	0.759	0.0337	0.0683	0.72			Q15428	SF3A2	-0.0427	0.626	0.829	0.0958	0.283	0.512	-0.302	0.00346	0.0307	-0.239
KAT7	17.8486	18.1945	18.0364	18.1634	18.2271	18.0224	18.2739	18.1525	18.1982	18.2531	18.4155	18.1411	18.1332	18.2542	17.9752				Q13642	FHL1	-0.0671	-0.138	0.519	0.657	0.322	0.172	0.0106	2.88e-08	1.44e-09	8.03e-06	0.444	0.0673	4.11e-06	3.11e-07	0.000425			Q9P265	DIP2B	0.0146	0.745	0.898	0.326	3.67e-06	0.000171	-0.155	0.00348	0.0308	-0.183
SLC25A14	18.8444	18.4758	18.8451	18.3499	18.288	18.6255	18.0861	18.0611	18.6276	17.8151	18.7478	18.4078	18.6864	18.3299	18.8198				Q13643	FHL3	0.162	-0.824	-0.349	0.476	-0.106	0.0958	3.42e-07	0.00184	0.00013	0.263	0.331	2.53e-05	0.0147	0.00175	0.501			Q15021	NCAPD2	0.0147	0.767	0.908	0.0839	0.106	0.285	-0.171	0.00348	0.0308	-0.157
ATE1	19.3302	19.2131	19.2589	18.9736	19.1616	19.2277	19.0819	19.1761	19.1643	19.0085	19.1309	19.0764	19.1083	19.0404	19.0877				Q13671	RIN1	0.153	0.39	0.519	0.128	0.32	0.0585	0.000128	6.99e-06	0.106	0.000742	0.253	0.00283	0.000253	0.231	0.0118			P82094	TMF1	-0.0571	0.387	0.665	0.00334	0.959	0.978	0.224	0.0035	0.0308	0.223
CCNDBP1	18.3353	18.8667	18.6874	18.8804	18.9001	18.7871	18.6654	18.4986	18.4474	18.9928	18.8506	18.9065	18.9262	19.0015	18.8989				Q13796	SHROOM2	-0.166	-1.03	-0.956	0.073	-0.0146	0.322	1.86e-05	3.98e-05	0.658	0.929	0.608	0.00062	0.000909	0.79	0.969			Q99470	SDF2	-0.0605	0.603	0.815	-0.00984	0.932	0.966	0.399	0.00349	0.0308	0.565
VAPB	22.3883	22.4568	22.2357	22.2703	22.2394	22.1409	22.2463	22.1358	22.2044	22.3145	22.2743	22.2206	22.3647	22.3413	22.2572				Q13867	BLMH	0.00908	-0.268	0.208	0.476	0.368	0.954	0.103	0.198	0.00799	0.0313	0.982	0.281	0.373	0.0358	0.133			P51798	CLCN7	-0.194	0.00527	0.0639	-0.058	0.339	0.57	-0.206	0.00349	0.0308	0.0127
MPZL1	20.4801	20.5751	20.8203	20.5977	20.6871	20.7902	20.7672	20.837	21.0346	20.6125	20.7095	20.9761	20.8364	20.7533	21.066				Q13873	BMPR2	0.0922	-1.6	-0.681	0.914	0.938	0.304	4.18e-11	1.81e-06	5.46e-08	3.98e-08	0.592	1.21e-08	9.51e-05	5.5e-06	7.72e-06			Q6PCE3	PGM2L1	0.0975	0.103	0.344	0.627	2.62e-08	2.87e-06	-0.196	0.00355	0.0311	-0.198
NDUFC2	18.6205	18.7019	19.0408	18.34	18.2755	18.601	18.4836	18.4141	18.5804	18.3819	18.3063	18.4992	18.5673	18.293	18.8615				Q13884	SNTB1	0.399	0.516	-0.514	-1.03	-0.131	0.0108	0.00195	0.00202	2.7e-06	0.351	0.0972	0.0209	0.0156	0.000101	0.592			Q9HAU4	SMURF2	0.106	0.198	0.475	0.366	0.000386	0.00668	-0.276	0.00353	0.0311	-0.352
NDUFA10	21.5909	21.671	21.682	21.6962	21.7045	21.6494	21.7132	21.6974	21.5633	21.622	21.6096	21.5532	21.6452	21.5974	21.6203				Q13905	RAPGEF1	-0.144	-0.193	0.126	0.319	0.161	0.166	0.0719	0.224	0.00626	0.125	0.438	0.227	0.404	0.0301	0.325			P50749	RASSF2	-0.156	0.117	0.367	0.161	0.106	0.286	-0.326	0.00355	0.0311	-0.234
FKBP9	20.1288	20.1734	20.2335	20.1834	20.2819	19.8934	20.5454	20.2519	20.2108	20.2091	20.0088	20.1871	20.2685	20.2443	20.4243				Q14114	LRP8	0.0991	0.0563	-0.111	-0.168	-0.176	0.532	0.721	0.484	0.297	0.275	0.771	0.853	0.66	0.469	0.515			Q49MG5	MAP9	0.245	0.0383	0.206	-0.00406	0.97	0.985	0.376	0.00353	0.0311	0.0502
CELF2	19.781	19.7872	19.6424	19.6977	19.7965	19.6467	19.8406	19.7701	19.7526	19.2271	19.152	19.3235	19.3172	19.0759	19.5387				Q14118	DAG1	0.228	0.251	-0.159	-0.41	-0.165	0.000377	0.000157	0.00575	8.59e-07	0.00456	0.0121	0.00334	0.0324	4.24e-05	0.0368			O75157	TSC22D2	-0.0244	0.665	0.85	-0.0893	0.127	0.321	-0.193	0.00354	0.0311	-0.0756
PGLS	21.8731	21.5448	21.674	21.9625	21.7715	21.7765	21.8698	21.9049	22.0551	21.8222	21.7901	21.8754	21.5889	21.7538	21.7567				Q14123	PDE1C	0.104	0.224	0.259	0.0348	0.504	0.0783	0.00112	0.000334	0.534	2.86e-07	0.298	0.0143	0.00426	0.693	3.62e-05			O75152	ZC3H11A	0.0642	0.626	0.829	-0.144	0.284	0.514	0.451	0.00359	0.0314	0.211
PAPSS2	22.0029	21.94	22.0347	22.0896	22.0489	22.1609	21.9374	21.876	21.8773	21.6334	21.7064	21.9879	21.8644	21.7959	21.9425				Q14126	DSG2	-0.214	-0.445	-0.834	-0.389	-0.371	0.00241	2.35e-06	1.06e-09	1.06e-05	1.74e-05	0.0393	0.00012	3.34e-07	0.000287	0.000783			P20138	CD33	0.491	0.0872	0.315	-0.181	0.509	0.715	0.935	0.00359	0.0314	0.861
SMC2	22.8719	22.7901	22.8605	22.7943	22.8492	22.8366	22.8621	22.8054	22.7931	22.764	22.8298	22.8157	22.7615	22.7657	22.7906				Q14137	BOP1	0.0499	0.0825	-0.341	-0.424	-0.237	0.581	0.366	0.00175	0.000293	0.0177	0.802	0.595	0.0143	0.00306	0.093			Q86UP2	KTN1	-0.116	0.00448	0.0573	0.0266	0.448	0.668	0.119	0.00363	0.0317	0.179
ATG7	20.077	19.6807	19.8111	19.6316	19.4505	19.7034	19.8912	19.6279	19.7527	19.6874	19.8358	19.605	19.5203	19.6909	19.4988				Q14142	TRIM14	-0.289	-0.174	0.175	0.349	0.0965	0.0259	0.155	0.154	0.00944	0.419	0.163	0.361	0.317	0.0405	0.65			Q86SF2	GALNT7	-0.0743	0.11	0.356	-0.169	0.00172	0.0194	0.152	0.00363	0.0317	0.31
TACC2	18.4066	18.2847	18.3519	18.2576	18.2075	18.1894	18.2558	18.1368	18.1593	18.6125	18.445	18.3905	18.2088	18.1443	18.0662				Q14164	IKBKE	-0.496	-0.601	-0.3	0.301	-0.0665	0.0172	0.00562	0.124	0.124	0.723	0.128	0.0434	0.275	0.258	0.868			P56937	HSD17B7	-0.146	0.173	0.445	-0.179	0.1	0.276	0.355	0.00363	0.0317	0.574
TRIM16	19.1989	18.877	18.8397	19.2428	19.4015	19.1884	19.2883	19.4615	19.1833	19.3561	19.463	18.9541	19.6514	19.76	19.537				Q14190	SIM2	-0.336	-1.23	0.0268	1.26	0.85	0.157	8.87e-05	0.907	7.19e-05	0.0021	0.426	0.00214	0.949	0.00116	0.0224			Q9Y5W9	SNX11	-0.0231	0.848	0.944	-0.0986	0.42	0.643	0.414	0.00365	0.0318	0.345
FARS2	NA	14.078	15.2811	15.2189	15.1746	15.832	13.4276	13.7091	15.0396	15.0643	14.8084	NA	14.706	14.2494	15.8693				Q14192	FHL2	-0.342	-0.32	0.54	0.86	0.187	5.93e-05	0.000111	3.91e-07	1.16e-09	0.00781	0.00347	0.00254	3.01e-05	2.75e-07	0.0532			O00429	DNM1L	0.225	0.000533	0.0148	0.289	5.28e-05	0.00143	-0.175	0.00367	0.0319	-0.401
ZBTB7A	17.8348	17.9226	18.0725	18.151	18.236	18.226	18.1509	18.1392	18.1411	18.1747	18.2849	18.0693	18.2053	18.2028	18.0433				Q14202	ZMYM3	-0.052	-0.0573	0.405	0.463	0.17	0.556	0.517	0.000354	0.000105	0.0684	0.785	0.722	0.00444	0.00151	0.221			P62341	SELENOT	-0.0536	0.675	0.857	0.12	0.354	0.585	-0.437	0.00368	0.0319	-0.206
LYPLA2	18.5739	18.6091	18.6618	18.5964	18.8164	18.8339	18.8841	18.6456	19.2596	18.7355	18.9068	19.2508	18.4555	18.4081	18.8592				Q14289	PTK2B	-0.325	0.153	-0.0608	-0.214	-0.155	0.042	0.309	0.681	0.162	0.302	0.214	0.539	0.805	0.311	0.544			O76003	GLRX3	0.0136	0.84	0.941	0.12	0.094	0.267	-0.232	0.00367	0.0319	-0.205
IPO7	23.5965	23.4262	23.5753	23.4717	23.5814	23.7183	23.7247	23.7934	23.7596	23.5103	23.4444	23.5148	23.61	23.6364	23.6285				Q14331	FRG1	0.0265	-0.208	0.344	0.551	0.022	0.778	0.0413	0.00233	3.65e-05	0.815	0.915	0.162	0.0173	0.000692	0.918			P50453	SERPINB9	-0.0122	0.838	0.941	-0.0103	0.862	0.93	-0.204	0.00366	0.0319	-0.263
ARIH2	19.8029	19.8459	19.646	19.949	19.8238	19.835	19.8965	19.8835	20.0161	19.5694	19.7048	19.6796	19.766	19.821	19.7682				Q14393	GAS6	-0.311	-0.0303	-0.266	-0.236	-0.329	0.00121	0.699	0.00377	0.00823	0.000777	0.025	0.839	0.0241	0.0365	0.012			Q9UPU7	TBC1D2B	0.0341	0.73	0.89	0.438	0.00049	0.008	-0.337	0.00372	0.0322	-0.45
TNFAIP8	15.8133	15.9723	15.8423	16.0684	15.827	15.5267	15.8746	16.3603	16.0864	16.9926	16.33	16.2911	16.5153	16.5075	16.2643				Q14442	PIGH	0.0618	-0.145	0.381	0.526	0.253	0.738	0.436	0.0546	0.0118	0.184	0.894	0.658	0.156	0.0475	0.408			P62495	ETF1	0.109	0.144	0.408	0.19	0.0172	0.0937	-0.245	0.00372	0.0322	-0.148
MAP3K6	18.1982	18.9598	18.4221	19.3195	19.3344	19.0195	18.2459	18.4554	18.5742	18.5197	18.0717	18.325	18.5894	18.7389	18.7526				Q14498	RBM39	0.00465	-0.177	-0.451	-0.274	-0.05	0.952	0.0347	3.59e-05	0.00275	0.518	0.982	0.145	0.000849	0.0165	0.732			O43488	AKR7A2	-0.056	0.59	0.807	0.0706	0.498	0.707	-0.353	0.00375	0.0323	-0.165
SLU7	18.4243	18.2249	18.3833	18.3712	18.2872	18.3761	18.2763	18.2367	18.5118	18.4606	18.4703	18.3884	18.314	18.4511	18.3722				Q14511	NEDD9	-0.0974	-1.2	0.598	1.79	1.76	0.316	5.04e-09	1.85e-05	2.55e-11	3.4e-11	0.603	7.33e-07	0.000513	1.6e-08	3.67e-08			Q68DH5	LMBRD2	0.0894	0.29	0.582	-0.231	0.0133	0.079	0.283	0.00375	0.0323	0.501
PGM3	20.9137	21.0965	21.014	21.2137	21.193	21.0465	21.3563	21.4209	21.3044	20.8236	20.9326	21.0429	21.2251	21.1311	21.0633				Q14517	FAT1	0.00935	-0.413	-0.318	0.0945	0.402	0.877	7.1e-06	0.000103	0.133	9.53e-06	0.953	0.000283	0.0018	0.271	0.000491			Q9BRX2	PELO	0.21	0.0187	0.136	0.439	7.48e-05	0.00188	-0.275	0.00377	0.0324	-0.425
MOCS3	19.724	19.6087	19.7456	19.5125	19.7276	19.782	19.8206	19.8001	19.8931	19.6019	19.5533	19.5294	19.8178	19.7027	19.7034				Q14534	SQLE	0.267	-0.19	-0.28	-0.0901	-0.0714	0.0527	0.154	0.0433	0.486	0.58	0.24	0.36	0.132	0.654	0.778			P48556	PSMD8	0.0729	0.416	0.69	0.233	0.0183	0.0971	-0.303	0.00376	0.0324	-0.394
CD2BP2	21.1648	21.4779	21.4413	21.6704	21.6631	21.6219	21.562	21.5978	21.6204	21.5205	21.5352	21.4733	21.7613	21.5738	21.7291				Q14554	PDIA5	0.132	0.0327	-0.139	-0.172	-0.29	0.0706	0.635	0.0576	0.023	0.000742	0.281	0.797	0.161	0.078	0.0118			P07437	TUBB	-0.167	0.00711	0.0755	0.0574	0.298	0.528	-0.185	0.00376	0.0324	-0.313
ZFYVE9	19.849	19.9225	19.543	19.7542	20.0706	19.8198	19.6796	19.8713	19.7521	19.2213	19.5055	19.3048	19.4218	19.7825	19.5325				Q14596	NBR1	-0.0715	0.23	-0.31	-0.54	-0.28	0.535	0.0599	0.0156	0.000291	0.0261	0.773	0.202	0.0653	0.00305	0.118			O14678	ABCD4	0.0973	0.347	0.631	0.266	0.0187	0.0981	0.347	0.00381	0.0326	0.31
SVIL	25.8195	25.9405	26.1657	25.9104	25.8395	25.8254	25.8024	25.7636	26.1382	26.393	26.4262	26.2084	26.2953	26.3212	26.2578				Q14653	IRF3	1.49	1.1	1.87	0.766	-0.113	0.0365	0.0761	0.00622	0.204	0.846	0.199	0.235	0.0341	0.364	0.933			O00754	MAN2B1	-0.174	0.0438	0.219	0.218	0.015	0.0856	-0.272	0.0038	0.0326	-0.0428
PIGN	17.5492	16.9117	17.1966	17.1605	17.1745	17.2566	16.7357	17.0539	16.8366	17.0265	17.3493	17.1949	17.4672	17.1947	16.7795				Q14689	DIP2A	-0.453	-0.458	-0.301	0.156	0.245	0.00206	0.00192	0.025	0.213	0.06	0.0355	0.0207	0.0902	0.375	0.203			Q99759	MAP3K3	0.103	0.171	0.442	0.119	0.119	0.306	-0.248	0.0038	0.0326	-0.0598
BAG4	18.9283	19.6518	19.2385	19.3608	19.416	19.2905	18.947	18.8997	19.1216	19.4181	19.2024	19.1288	19.4208	19.3478	19.2595				Q14767	LTBP2	1.69	-1.62	-1.08	0.545	0.602	0.000709	0.00101	0.0157	0.184	0.146	0.0176	0.0132	0.0656	0.341	0.353			Q8WV41	SNX33	0.0226	0.757	0.904	0.0588	0.426	0.649	-0.249	0.00382	0.0326	-0.231
AHSA1	20.9767	21.1177	21.1122	21.0332	21.0877	21.2154	21.1614	21.0868	21.1698	21.0706	20.8954	21.1057	20.9904	20.9861	21.0525				Q14790	CASP8	-0.188	0.0993	0.807	0.708	0.402	0.568	0.763	0.0254	0.0456	0.233	0.794	0.878	0.0915	0.128	0.467			Q15773	MLF2	0.245	0.0205	0.143	0.0425	0.657	0.813	0.326	0.0038	0.0326	0.142
PARN	20.5219	20.4903	20.5604	20.548	20.5929	20.6208	20.4467	20.3638	20.529	20.4484	20.5054	20.5981	20.5996	20.4336	20.64				Q14849	STARD3	0.34	0.161	0.599	0.439	0.138	0.104	0.424	0.00844	0.0416	0.491	0.345	0.647	0.0426	0.119	0.712			P36969	GPX4	0.0923	0.349	0.633	0.00287	0.976	0.988	-0.33	0.00382	0.0326	-0.341
PSMG1	21.3394	21.3482	21.4308	21.4035	21.3857	21.584	21.5317	21.4257	21.6004	21.2372	21.1695	21.3239	21.4648	21.3964	21.5815				Q14865	ARID5B	-0.772	0.135	-0.941	-1.08	-1.06	0.0136	0.628	0.00397	0.0015	0.00171	0.111	0.794	0.025	0.0105	0.0194			P55899	FCGRT	0.351	0.152	0.419	0.367	0.136	0.333	-0.812	0.00385	0.0327	-1.31
FMNL1	20.2226	20.4135	20.2029	20.2634	20.2873	20.197	20.1797	20.2364	20.3081	20.1089	20.258	20.13	20.0784	20.2425	20.0659				Q14872	MTF1	-0.405	-0.162	0.309	0.472	-0.0762	0.000126	0.0536	0.00129	2.78e-05	0.339	0.00576	0.189	0.0116	0.000569	0.58			Q5JVS0	HABP4	-0.209	0.00934	0.0883	-0.173	0.0262	0.121	-0.24	0.00383	0.0327	-0.0772
SGPL1	21.9361	22.0404	21.9399	22.0137	22.1873	22.151	22.2446	22.2817	22.253	22.3173	22.3473	22.2484	22.4245	22.3433	22.3749				Q14999	CUL7	0.117	-0.0471	-0.369	-0.322	-0.125	0.25	0.637	0.00209	0.00541	0.222	0.537	0.799	0.016	0.027	0.453			Q16625	OCLN	-0.277	0.00153	0.0296	-0.591	8.58e-07	5.14e-05	0.244	0.00384	0.0327	0.835
CTDNEP1	19.024	19.0592	18.903	19.0468	19.1022	18.8951	18.8945	19.0007	18.8924	19.1473	19.0817	19.0799	19.1005	19.1663	19.0186				Q149N8	SHPRH	-0.331	-0.487	0.182	0.668	0.261	0.053	0.00778	0.265	0.000801	0.117	0.241	0.0543	0.452	0.00659	0.311			Q00169	PITPNA	0.0388	0.552	0.782	0.232	0.0027	0.026	-0.22	0.00385	0.0328	-0.357
ABCA1	15.9118	16.2546	16.5194	16.6396	16.8509	16.3003	17.465	17.3008	17.2598	15.9833	15.7852	16.3459	17.7091	17.4066	17.6456				Q14CB8	ARHGAP19	-0.375	-0.347	0.144	0.491	0.168	0.0278	0.0396	0.362	0.00635	0.291	0.171	0.159	0.553	0.0304	0.531			Q96FV2	SCRN2	0.0447	0.681	0.86	0.253	0.0325	0.139	-0.368	0.00391	0.0331	-0.604
H6PD	20.2317	20.2005	20.1128	20.335	20.3376	20.3246	20.1833	20.178	20.1469	20.1079	20.1187	20.2818	20.2254	20.3703	20.3107				Q14CM0	FRMPD4	-0.287	0.352	0.137	-0.215	-0.154	0.0169	0.005	0.215	0.0615	0.166	0.127	0.0399	0.393	0.158	0.384			Q86XZ4	SPATS2	-0.00239	0.977	0.992	0.0508	0.548	0.742	0.285	0.0039	0.0331	0.343
SEC24A	20.0219	20.0873	20.2381	20.2483	20.1478	20.4303	19.9951	20.2877	20.5197	20.1785	20.2393	20.282	20.4013	20.4675	20.792				Q14CZ7	FASTKD3	0.276	0.279	0.577	0.298	-0.0739	0.0486	0.047	0.000505	0.0353	0.572	0.231	0.176	0.00576	0.106	0.773			O43164	PJA2	-0.0783	0.567	0.793	-0.251	0.0812	0.244	0.462	0.0039	0.0331	0.691
SEC24B	20.2236	20.3459	20.2248	20.4009	20.5365	20.3593	20.3911	20.4427	20.3186	20.2411	20.1986	20.1906	20.4381	20.3874	20.4234				Q15011	HERPUD1	0.247	-0.497	-0.637	-0.14	0.145	0.0385	0.000431	4.15e-05	0.215	0.201	0.206	0.0073	0.000935	0.378	0.429			Q9H1E3	NUCKS1	0.262	0.0103	0.0938	0.185	0.0552	0.193	0.305	0.00393	0.0332	0.334
TDP2	18.1195	18.1728	17.9114	18.256	17.998	18.1782	17.8964	18.017	18.1085	18.2281	18.1616	18.1049	18.148	18.3101	18.1512				Q15012	LAPTM4A	0.413	0.228	-0.458	-0.686	-0.00464	1.85e-05	0.0035	6.15e-06	5.4e-08	0.944	0.00168	0.0314	0.000238	5.5e-06	0.974			Q8IWJ2	GCC2	0.149	0.00208	0.0355	0.0981	0.0259	0.12	0.136	0.00392	0.0332	-0.103
SFT2D2	21.7363	21.5791	21.5183	21.8546	21.9114	21.5619	21.2833	21.7814	21.3829	21.4749	21.1734	20.8929	21.3717	21.1753	21.1945				Q15027	ACAP1	0.566	0.193	0.459	0.266	-0.00921	0.00594	0.286	0.0197	0.149	0.959	0.0683	0.516	0.0765	0.294	0.98			Q99801	NKX3-1	0.456	0.106	0.348	1.38	0.00013	0.00285	-0.911	0.00394	0.0333	-1.06
ETHE1	22.5028	22.5181	22.5605	22.3666	22.3522	22.5697	22.3207	22.2471	22.5363	22.0677	22.2262	22.2647	22.2052	22.2954	22.3849				Q15040	JOSD1	0.0504	0.265	-0.276	-0.541	-0.117	0.791	0.177	0.16	0.0116	0.541	0.922	0.393	0.325	0.0471	0.75			Q9BUE6	ISCA1	0.321	0.000528	0.0148	0.165	0.0366	0.151	0.247	0.00395	0.0333	0.155
ACSL3	22.2866	22.3674	22.458	22.4012	22.2671	22.2413	22.5062	22.4909	22.3685	22.6067	22.5514	22.5829	22.6205	22.5612	22.5953				Q15043	SLC39A14	-0.0134	-0.102	-0.498	-0.396	-0.504	0.903	0.359	0.000409	0.00254	0.00037	0.963	0.59	0.00493	0.0156	0.00755			Q8IZQ5	SELENOH	0.18	0.0694	0.278	0.0756	0.422	0.645	-0.316	0.00396	0.0334	-0.492
POLR1A	19.837	19.6635	19.9387	19.9987	19.8783	19.9233	20.0172	19.9289	19.9325	19.7885	19.7117	19.6201	19.9311	19.8478	20.0367				Q15059	BRD3	0.119	-0.0915	0.29	0.381	0.676	0.379	0.498	0.0448	0.0117	0.000158	0.658	0.707	0.135	0.0475	0.00406			Q96S82	UBL7	-0.176	0.35	0.635	0.401	0.0452	0.171	-0.627	0.00407	0.0341	-0.0993
PCNT	19.0254	19.0627	19.156	19.1419	19.1644	19.1854	19.1023	19.0974	19.158	19.0253	19.0868	19.1458	19.1201	19.0526	18.9382				Q15067	ACOX1	-0.63	-0.134	-0.0811	0.0529	-0.513	0.000192	0.303	0.528	0.679	0.00112	0.0075	0.532	0.695	0.803	0.015			Q6EMK4	VASN	-0.171	0.0614	0.259	0.377	0.000534	0.00848	-0.289	0.00406	0.0341	-0.151
YEATS4	18.8633	18.9478	18.9013	18.9454	18.8661	18.977	18.7697	18.9724	18.8629	19.0504	18.9886	18.9661	18.9509	18.9952	18.9869				Q15118	PDK1	0.0973	0.0416	0.621	0.579	0.0542	0.434	0.736	0.000158	0.000298	0.661	0.702	0.862	0.00239	0.0031	0.827			P38606	ATP6V1A	-0.0509	0.463	0.724	0.0219	0.75	0.871	-0.232	0.00405	0.0341	-0.102
ZBTB11	17.9276	17.6723	17.5092	17.6891	17.6649	17.7534	17.8267	17.9523	17.51	17.8954	17.984	18.2195	17.9762	17.9241	18.0107				Q15119	PDK2	0.624	0.148	0.0481	-0.1	0.284	2.75e-05	0.166	0.643	0.34	0.0146	0.00211	0.378	0.78	0.515	0.0826			P43268	ETV4	-0.585	0.0233	0.155	-0.0662	0.777	0.885	-0.789	0.00406	0.0341	0.0239
CNOT4	19.0532	19.1118	18.8831	19.3306	19.2435	19.1165	18.9872	19.21	19.0945	19.1634	19.1304	19.0567	19.2467	19.4158	19.1674				Q15121	PEA15	0.25	-0.116	0.247	0.363	0.414	0.00951	0.184	0.0102	0.000661	0.000209	0.0894	0.402	0.0487	0.00572	0.00506			Q9P2D0	IBTK	0.134	0.242	0.526	-0.025	0.824	0.91	0.378	0.00408	0.0342	0.219
STAMBP	19.3817	19.2442	19.2252	19.2479	19.1785	19.2453	19.2005	19.0488	19.1283	19.1183	18.9928	19.0892	19.1497	19.1831	18.9519				Q15139	PRKD1	-0.302	-0.294	0.249	0.543	0.401	0.0527	0.0588	0.103	0.00197	0.0142	0.24	0.201	0.242	0.013	0.081			Q53HC9	EIPR1	0.0688	0.215	0.495	0.12	0.0406	0.161	-0.182	0.00411	0.0343	-0.58
CPSF4	17.0855	18.0304	18.2025	18.3099	18.2623	18.0052	18.1528	18.3486	18.2325	18.2288	18.1684	17.3908	18.1843	18.1936	17.6111				Q15147	PLCB4	-0.466	-0.285	-0.637	-0.352	-0.105	0.000158	0.00726	6.49e-06	0.00169	0.268	0.00645	0.0522	0.000245	0.0116	0.506			Q9P031	CCDC59	-0.00874	0.952	0.982	-0.328	0.0389	0.157	0.494	0.0041	0.0343	0.294
ATP6V1G2	16.2751	16.24	17.5156	16.956	16.4023	16.0402	15.8478	16.3522	16.781	16.028	16.4422	16.5732	16.5585	15.6723	15.74				Q15149	PLEC	0.399	0.409	0.102	-0.307	-0.36	5.22e-09	3.8e-09	0.00589	1.36e-07	1.89e-08	4.93e-06	5.74e-07	0.033	1.12e-05	4.47e-06			Q86XL3	ANKLE2	0.36	7.37e-05	0.00401	0.136	0.0544	0.191	0.222	0.00414	0.0345	-0.178
ASMTL	19.7021	19.5709	19.4354	19.6752	19.8924	19.68	19.7724	19.8315	19.6489	19.5208	19.2629	19.289	19.7531	19.7539	19.7278				Q15154	PCM1	0.0639	0.0142	0.183	0.169	0.261	0.19	0.764	0.00151	0.00274	6.45e-05	0.467	0.879	0.013	0.0165	0.00199			Q9UN36	NDRG2	-0.0126	0.848	0.944	0.0147	0.822	0.91	-0.22	0.00414	0.0345	0.104
CDS2	19.6869	19.4389	19.423	19.376	19.3667	19.3864	19.2685	19.2688	19.2542	19.5761	19.5572	19.4724	19.323	19.3729	19.3403				Q15170	TCEAL1	-0.362	0.429	0.247	-0.181	-0.501	0.142	0.0863	0.305	0.448	0.0489	0.405	0.254	0.494	0.618	0.177			Q15084	PDIA6	-0.122	0.0143	0.115	0.00284	0.949	0.974	0.15	0.00413	0.0345	0.143
FGFR1OP	19.123	19.1401	19.0614	19.2062	19.3384	19.1612	19.0404	19.1636	18.901	18.9079	19.0475	19.179	19.1356	18.9686	19.1207				Q15233	NONO	0.307	0.263	0.396	0.133	0.306	0.00341	0.00925	0.000468	0.148	0.00344	0.0483	0.0618	0.00548	0.293	0.0306			O15321	TM9SF1	0.0673	0.436	0.703	-0.135	0.129	0.323	0.288	0.00414	0.0345	0.332
PPP1R3D	18.9785	18.7445	18.2801	18.9089	18.9365	18.6323	18.2779	18.5213	18.2725	18.6771	18.664	18.6839	18.5793	17.9944	18.4485				Q15262	PTPRK	0.295	-0.624	-0.208	0.416	0.461	3.58e-05	5.72e-09	0.000877	8.34e-07	2.42e-07	0.00244	8.15e-07	0.00881	4.19e-05	3.16e-05			Q9NVD7	PARVA	0.0146	0.804	0.927	0.109	0.079	0.24	0.197	0.0042	0.0349	0.104
POP4	18.8827	18.8024	19.0316	19.0913	19.1996	19.1055	19.2672	19.136	19.1266	18.9815	18.8418	18.9247	19.0943	19.2308	19.0192				Q15283	RASA2	-0.0921	-0.146	0.332	0.479	0.0879	0.295	0.106	0.00155	6.23e-05	0.316	0.585	0.285	0.0131	0.00104	0.56			P62699	YPEL5	0.23	0.251	0.538	0.508	0.0194	0.0999	-0.656	0.00424	0.0352	-0.567
HERC2	20.4296	20.4902	20.4558	20.5859	20.571	20.6329	20.3402	20.5686	20.4915	20.5214	20.4304	20.4302	20.5821	20.648	20.6007				Q15361	TTF1	0.168	0.275	-0.244	-0.519	-0.48	0.0612	0.00492	0.0105	2.09e-05	4.72e-05	0.258	0.0395	0.0497	0.000468	0.00157			P52434	POLR2H	0.00309	0.978	0.992	0.12	0.29	0.52	-0.374	0.00424	0.0352	-0.284
RAB3D	19.3444	20.0482	19.5958	20.0744	19.9016	19.8786	19.5704	19.811	19.4541	19.7509	19.9273	19.2789	19.8699	19.8156	19.3924				Q15375	EPHA7	0.369	0.303	0.712	0.409	0.226	0.0589	0.113	0.00142	0.0388	0.227	0.253	0.297	0.0124	0.114	0.46			Q8WVM7	STAG1	-0.116	0.0221	0.15	-0.119	0.019	0.099	0.153	0.00423	0.0352	0.137
SNAP29	21.5466	21.5761	21.6817	21.591	21.5853	21.6158	21.4817	21.4643	21.5965	21.5215	21.5176	21.4787	21.5038	21.4688	21.5661				Q15392	DHCR24	-0.102	-0.0351	-0.317	-0.282	-0.406	0.278	0.703	0.0035	0.00755	0.000517	0.57	0.843	0.0229	0.0345	0.00936			Q14247	CTTN	-0.247	3.82e-05	0.00256	-0.145	0.0037	0.0324	-0.142	0.00433	0.0358	-0.202
OXSR1	22.8107	22.8897	22.8351	23.0673	22.9893	22.944	22.766	22.9614	23.0022	22.9927	22.8451	22.7832	22.8098	22.8302	22.7129				Q15464	SHB	-0.492	-0.151	0.575	0.726	0.269	0.00707	0.347	0.00248	0.000381	0.106	0.0753	0.579	0.0179	0.00378	0.292			Q9P0K7	RAI14	0.123	0.0264	0.166	0.193	0.00167	0.0189	-0.169	0.00436	0.036	-0.294
GGPS1	17.8233	17.6485	17.1589	17.1608	17.0122	17.0952	17.5156	17.1665	17.5973	17.2064	17.175	17.1788	16.8294	17.6917	16.5681				Q15526	SURF1	-1.08	-0.956	-0.578	0.378	0.262	0.00465	0.0101	0.0939	0.259	0.429	0.0591	0.0653	0.228	0.427	0.658			O15439	ABCC4	0.0397	0.457	0.72	0.125	0.0304	0.133	-0.177	0.00436	0.036	0.033
RAB36	16.8801	16.6445	NA	16.4086	16.0158	16.187	16.4555	16.0021	15.8883	16.4148	16.0945	16.2954	16.1733	16.3691	15.2846				Q15582	TGFBI	0.178	-3.34	-1.98	1.36	1.12	0.102	1.75e-14	2.07e-11	2.67e-09	3.14e-08	0.341	6.6e-11	2.82e-08	5.31e-07	6.26e-06			Q9UBS4	DNAJB11	-0.0705	0.171	0.442	0.1	0.0601	0.203	0.166	0.00435	0.036	0.24
HSPA4L	20.4983	20.5899	20.4542	20.5651	20.6508	20.507	20.5508	20.612	20.3127	20.214	20.3044	20.2591	20.2992	20.3344	20.2408				Q15583	TGIF1	-0.523	-0.34	-0.104	0.236	-0.0676	0.00149	0.0226	0.445	0.097	0.618	0.0292	0.11	0.625	0.216	0.802			P01137	TGFB1	-0.296	0.113	0.363	1.47	9.09e-07	5.28e-05	-0.595	0.00443	0.0362	-0.931
PTBP3	19.7094	19.9508	20.1739	19.7909	19.7822	20.2807	19.9315	19.8751	19.9567	19.5793	19.4272	19.8968	19.909	19.7134	20.0668				Q15599	SLC9A3R2	0.134	-0.306	-0.257	0.0485	0.0257	0.0198	3.49e-05	0.000187	0.357	0.622	0.141	0.00104	0.00273	0.534	0.804			P17813	ENG	-0.0235	0.929	0.972	0.983	0.00189	0.0205	-0.873	0.00439	0.0362	-1.08
STARD3NL	20.2213	20.2117	20.2904	20.214	20.1272	19.9542	20.1109	20.2323	20.0929	20.3312	20.4478	20.2991	20.2416	20.0056	20.1872				Q15651	HMGN3	-0.23	0.306	-0.206	-0.512	-0.443	0.0812	0.0256	0.114	0.000943	0.00282	0.303	0.119	0.261	0.00747	0.0271			P55263	ADK	0.119	0.112	0.362	0.128	0.0899	0.26	-0.239	0.00444	0.0362	-0.282
ZNF682	NA	17.1749	17.8176	17.5376	17.4399	17.337	17.825	17.7216	17.583	17.2536	17.2455	17.8047	17.3968	16.973	17.4174				Q15652	JMJD1C	0.21	-0.395	-0.222	0.173	0.391	0.0433	0.000955	0.0341	0.0889	0.00104	0.217	0.0127	0.112	0.203	0.0143			Q9H2U1	DHX36	0.112	0.0865	0.313	0.0926	0.149	0.354	0.206	0.00442	0.0362	0.0847
AP2A1	23.4063	23.4311	23.3924	23.403	23.4989	23.4223	23.494	23.504	23.4907	23.5502	23.5967	23.4941	23.4566	23.5417	23.4437				Q15654	TRIP6	-0.0982	0.02	0.51	0.49	0.287	0.0864	0.713	1.81e-07	2.93e-07	9.91e-05	0.313	0.847	1.65e-05	1.93e-05	0.00283			Q9UK73	FEM1B	0.0352	0.73	0.89	-0.0673	0.513	0.719	0.341	0.00441	0.0362	0.455
WIZ	19.7177	20.2098	20.2047	20.2661	20.2447	20.2112	20.287	20.1927	20.3162	20.4379	20.4396	20.291	20.4369	20.4617	20.2217				Q15678	PTPN14	0.201	-0.226	-0.458	-0.232	-0.0205	0.0027	0.0011	9.67e-07	0.000892	0.714	0.0418	0.0141	5.71e-05	0.00716	0.862			Q86UL3	GPAT4	-0.0563	0.655	0.846	-0.07	0.579	0.763	0.419	0.00443	0.0362	0.501
DDX58	18.3989	18.1094	18.0853	18.5645	18.4924	18.3312	18.1834	18.212	18.2743	18.1673	18.1716	17.8142	18.2891	18.2758	18.11				Q15714	TSC22D1	0.362	-0.113	-0.394	-0.281	0.0982	0.00433	0.304	0.00239	0.0195	0.371	0.0562	0.533	0.0176	0.0696	0.612			P40692	MLH1	0.134	0.0266	0.167	-0.113	0.0554	0.194	0.183	0.00439	0.0362	0.0639
STAU1	21.4715	21.3874	21.2869	21.2342	21.2948	21.2138	21.3962	21.3955	21.2961	21.4492	21.4721	21.4417	21.3884	21.3114	21.3615				Q15738	NSDHL	0.135	0.103	-0.13	-0.233	-0.285	0.00478	0.0226	0.00637	5.1e-05	6.06e-06	0.0602	0.11	0.0347	0.000887	0.00034			O00291	HIP1	-0.0606	0.289	0.581	-0.129	0.0345	0.145	-0.187	0.00444	0.0362	-0.232
TTC4	20.1063	20.4521	20.1008	20.5189	20.3464	20.2445	20.4132	20.0157	19.8401	20.019	20.0842	19.9866	20.3653	20.4776	20.2192				Q15746	MYLK	0.275	0.284	0.313	0.0295	0.18	2.23e-05	1.63e-05	5.62e-06	0.513	0.00114	0.00193	0.000564	0.000222	0.674	0.0151			Q5RKV6	EXOSC6	-0.114	0.179	0.453	-0.276	0.0042	0.0353	0.274	0.00442	0.0362	0.34
CAVIN2	23.2425	23.2159	23.3117	22.9902	22.9658	23.2512	22.7343	22.8362	22.9441	23.0123	23.1263	23.0846	22.6641	22.5478	22.7086				Q15758	SLC1A5	0.146	-0.236	-0.319	-0.0828	0.00535	0.0176	0.000676	4.2e-05	0.148	0.923	0.13	0.00979	0.000941	0.293	0.966			O95081	AGFG2	-0.155	0.0352	0.194	-0.385	4.99e-05	0.00138	-0.226	0.0044	0.0362	-0.171
BAG2	20.5381	20.9724	20.8175	20.9072	20.7617	20.8897	20.7316	20.7698	20.6258	20.8339	21.0406	20.9337	20.7225	20.754	20.8412				Q15768	EFNB3	-0.0595	-0.268	-0.552	-0.284	-0.0542	0.339	0.000562	3.02e-07	0.000338	0.383	0.624	0.00869	2.48e-05	0.00344	0.622			Q6UXH8	CCBE1	-0.384	0.00509	0.0623	-0.744	1.64e-05	0.000564	0.392	0.00444	0.0362	0.202
BAG3	20.8854	20.7237	20.7228	20.8668	20.8477	20.7275	20.8383	20.7686	20.7582	20.3842	20.3562	20.4427	20.2883	20.2853	20.4596				Q15771	RAB30	-0.0803	-0.264	-0.48	-0.216	-0.00774	0.39	0.0114	0.000117	0.0317	0.933	0.667	0.0711	0.00197	0.0988	0.971			Q6UWU4	C6orf89	0.17	0.289	0.581	0.0443	0.778	0.885	0.522	0.00448	0.0363	0.461
MAP4K4	20.8494	20.8472	20.8083	20.816	20.9594	20.8475	20.8684	20.8393	20.9188	21.0414	21.0626	20.9852	20.9276	20.9448	20.9517				Q15796	SMAD2	-0.0321	-0.00676	0.373	0.38	0.274	0.645	0.922	8.61e-05	7.23e-05	0.00129	0.842	0.963	0.00159	0.00116	0.0165			Q9UMZ2	SYNRG	0.159	0.0146	0.116	-0.0812	0.177	0.393	0.193	0.00446	0.0363	0.0752
CRYZL1	19.7666	19.7342	19.7338	19.8322	19.6951	19.7001	19.7638	19.7941	19.7123	19.5335	19.6121	19.5896	19.6511	19.5482	19.6402				Q15797	SMAD1	0.158	-0.127	-1	-0.874	-0.826	0.416	0.511	0.000115	0.000397	0.000649	0.69	0.717	0.00194	0.00388	0.0107			Q9NWM8	FKBP14	-0.433	0.0643	0.267	-0.241	0.281	0.51	0.73	0.00445	0.0363	1.01
AIFM1	22.0567	22.2528	22.1863	22.2494	22.1889	22.1899	22.1705	22.1599	22.1161	22.3199	22.2657	22.2143	22.1368	22.1931	22.1184				Q15800	MSMO1	0.313	0.212	-0.411	-0.624	-0.202	0.0187	0.0922	0.00361	0.000116	0.108	0.136	0.264	0.0234	0.0016	0.295			Q643R3	LPCAT4	-0.0936	0.307	0.594	-0.371	0.000901	0.0122	0.299	0.00446	0.0363	0.404
EML2	17.1449	16.9059	16.7005	17.4555	16.6585	16.9602	16.5997	17.1467	16.9806	16.9129	16.6978	16.0119	16.9004	17.1171	15.921				Q15814	TBCC	0.159	0.0412	0.424	0.382	-0.000237	0.0589	0.602	8.6e-05	0.000225	0.998	0.253	0.778	0.00159	0.00254	0.999			Q9UBM7	DHCR7	-0.00972	0.93	0.972	0.0101	0.927	0.964	0.367	0.00449	0.0364	0.55
LATS1	18.5701	18.5055	18.3965	18.5979	18.5441	18.5878	18.3087	18.4258	18.4739	18.5326	18.3576	18.461	18.6366	18.8373	18.6964				Q15843	NEDD8	0.224	-0.106	0.204	0.31	0.321	0.0795	0.383	0.107	0.0202	0.0169	0.3	0.61	0.25	0.0712	0.0903			Q9Y5B9	SUPT16H	0.183	0.00338	0.0483	0.524	9.62e-08	8.87e-06	-0.176	0.00452	0.0365	0.0115
GNA14	18.4108	17.7885	17.8956	18.2322	18.1402	17.6966	17.7758	18.0604	18.1463	17.2619	17.6743	18.1231	17.4376	17.7409	18.24				Q16222	UAP1	-0.0772	-0.177	0.26	0.437	0.303	0.0569	0.000321	6.81e-06	1.45e-08	1.24e-06	0.249	0.00581	0.000252	1.89e-06	0.000107			Q4KMQ2	ANO6	-0.0103	0.842	0.941	0.112	0.0443	0.169	-0.171	0.00452	0.0365	-0.257
BPNT1	21.0257	21.0826	21.1862	21.081	21.0479	21.1771	21.1562	21.0906	21.156	20.9999	21.0209	21.0067	21.0167	21.0361	21.1574				Q16270	IGFBP7	-0.000153	-0.504	0.201	0.705	0.13	0.998	1.26e-07	0.00154	1.86e-09	0.0234	0.999	1.03e-05	0.0131	3.91e-07	0.111			Q8N8S7	ENAH	0.0781	0.165	0.436	0.0672	0.228	0.452	-0.18	0.00455	0.0367	-0.342
FADS2	22.3284	22.2867	22.2638	21.876	21.8049	21.7467	22.362	22.2162	22.0737	22.843	22.78	22.8107	22.42	22.4094	22.4143				Q16342	PDCD2	-0.274	-0.321	0.222	0.543	0.0719	0.00522	0.00173	0.018	1.38e-05	0.4	0.0633	0.0195	0.0718	0.000348	0.637			Q9BRK0	REEP2	0.323	0.00193	0.0339	0.00954	0.912	0.957	0.287	0.00454	0.0367	0.473
DDAH2	21.6062	21.8854	22.0534	21.9153	21.8291	21.959	22.1576	22.2236	22.2494	22.397	22.4515	22.4335	22.1423	22.1092	22.1198				Q16352	INA	0.614	0.555	0.179	-0.375	-0.488	4.05e-06	1.22e-05	0.0503	0.00053	4.64e-05	0.000579	0.000438	0.148	0.00489	0.00155			P31040	SDHA	-0.112	0.00744	0.0767	-0.16	0.000568	0.00875	-0.121	0.00454	0.0367	-0.0964
ABHD16A	17.7009	17.3008	18.075	17.6306	17.8744	18.0323	17.6181	17.5954	17.9891	17.7039	17.6626	17.6636	18.2809	17.847	17.7734				Q16363	LAMA4	-0.898	-0.413	-0.652	-0.238	-0.0741	0.000288	0.0442	0.00367	0.223	0.697	0.0102	0.169	0.0236	0.387	0.853			Q8TAD4	SLC30A5	0.171	0.189	0.466	0.379	0.0086	0.0585	-0.419	0.00457	0.0368	-0.29
C6orf47	19.7676	19.8862	19.8598	19.7914	19.827	19.8239	19.8406	19.7686	19.7431	19.8464	19.869	19.9664	19.8245	19.8964	19.8431				Q16533	SNAPC1	-0.138	0.692	-0.0262	-0.718	-0.856	0.64	0.0324	0.929	0.0157	0.00566	0.838	0.139	0.962	0.0589	0.0422			Q14118	DAG1	-0.228	0.000377	0.0121	-0.251	0.000157	0.00334	0.165	0.00456	0.0368	0.41
TXNDC12	21.9904	22.0601	21.9437	21.9228	22.0991	21.8524	21.9811	21.9908	22.0465	21.9593	22.0044	22.025	21.9804	21.9398	21.9727				Q16563	SYPL1	-0.441	0.17	1.1	0.934	0.636	0.281	0.672	0.014	0.0324	0.128	0.572	0.822	0.061	0.1	0.329			P51587	BRCA2	0.371	0.00419	0.0556	0.216	0.0667	0.217	0.366	0.00459	0.0369	0.152
TRUB2	18.5719	18.2446	18.7152	18.506	18.5348	18.4801	18.294	18.3591	18.6771	18.6139	18.672	NA	18.4387	18.3446	18.6326				Q16610	ECM1	0.541	0.192	0.19	-0.00205	0.526	1.16e-07	0.00342	0.00368	0.97	1.62e-07	4.68e-05	0.0309	0.0237	0.983	2.36e-05			Q9Y3P9	RABGAP1	0.0406	0.356	0.639	0.0419	0.34	0.572	-0.143	0.00459	0.0369	-0.119
ECD	19.3891	19.3399	19.3577	19.5694	19.4098	19.5024	19.2454	19.4018	19.4305	19.5199	19.3739	19.478	19.4939	19.5688	19.4398				Q16625	OCLN	0.277	0.591	-0.244	-0.835	-0.244	0.00153	8.58e-07	0.00386	1.28e-08	0.00384	0.0296	5.14e-05	0.0244	1.7e-06	0.0327			P08842	STS	-0.0676	0.346	0.63	-0.0225	0.75	0.871	-0.234	0.00459	0.0369	-0.0717
SYF2	18.5333	18.5531	18.1911	18.3332	18.4018	18.3436	18.1129	18.2198	18.1836	18.6118	18.4537	18.4491	18.5468	18.4785	18.6317				Q16629	SRSF7	0.163	-0.0149	-0.253	-0.239	0.0407	0.144	0.889	0.0305	0.0399	0.705	0.407	0.945	0.104	0.116	0.856			Q01085	TIAL1	-0.000273	0.997	0.999	0.0128	0.843	0.92	0.214	0.00461	0.037	0.138
ITGBL1	16.4198	17.0973	16.8245	16.7125	16.5909	15.7714	16.3133	16.6744	16.2559	16.394	16.189	15.1041	16.2175	16.8182	15.7805				Q16637	SMN1	-0.0289	-0.152	0.304	0.457	0.168	0.748	0.107	0.00404	0.00015	0.0779	0.899	0.287	0.0253	0.00194	0.239			Q5TBA9	FRY	0.257	0.235	0.518	0.361	0.104	0.282	-0.698	0.00465	0.0372	-0.283
MBD3	19.9357	20.0414	20.3322	19.9856	19.8613	20.1776	19.9967	20.1476	20.3181	20.1103	20.0406	20.2732	20.2757	20.0764	20.4176				Q16643	DBN1	0.276	0.00368	-0.0825	-0.0862	-0.0811	0.00697	0.967	0.361	0.34	0.368	0.0746	0.983	0.551	0.516	0.61			Q9HC07	TMEM165	0.179	0.00745	0.0767	0.164	0.0125	0.0756	0.192	0.00467	0.0374	0.0481
TOP3B	16.8358	16.8423	16.666	16.2855	16.8927	16.7683	16.3695	16.953	17.1133	16.0895	16.7981	17.1016	16.8218	16.1041	17.1357				Q16670	ZSCAN26	-0.313	-0.157	-1.17	-1.02	-0.305	0.411	0.695	0.013	0.00954	0.316	0.685	0.836	0.0581	0.0409	0.56			Q86UE4	MTDH	-0.13	0.0413	0.213	-0.197	0.00443	0.0369	0.195	0.00469	0.0374	0.361
NUDT3	20.018	19.9759	20.2153	20.0842	19.8673	19.9713	19.8804	20.063	20.171	20.0682	20.0973	19.979	19.9236	20.0583	20.0121				Q16739	UGCG	-0.146	0.488	-0.143	-0.63	-0.723	0.154	0.00019	0.163	1.49e-05	3.34e-06	0.422	0.0039	0.328	0.000368	0.000219			Q9BW60	ELOVL1	-0.106	0.543	0.776	-0.292	0.109	0.29	0.574	0.00468	0.0374	0.206
BCL10	20.5527	20.5968	20.4492	20.4985	20.4861	20.4114	20.5352	20.4907	20.4384	20.4276	20.3269	20.4702	20.5561	20.5516	20.5582				Q16763	UBE2S	-0.142	-0.173	0.655	0.827	0.345	0.574	0.495	0.0189	0.00477	0.184	0.797	0.706	0.0743	0.0247	0.408			Q9Y3C0	WASHC3	#VALUE!	NA	NA	#VALUE!	NA	NA	-1.12	0.00473	0.0375	-0.247
NDUFB10	22.1594	22.1946	21.9798	22.0756	22.1279	22.0096	21.9606	22.1634	21.8902	22.1508	22.0289	22.1069	22.0851	22.1522	21.9419				Q16799	RTN1	0.0442	0.265	0.254	-0.0106	0.0559	0.471	0.000585	0.000822	0.861	0.365	0.729	0.00888	0.00841	0.92	0.607			Q9UBQ0	VPS29	0.215	0.0893	0.318	0.396	0.00469	0.0383	-0.396	0.00471	0.0375	-0.63
CLPTM1	22.2253	22.2038	22.2317	22.1988	22.3089	22.1765	22.1439	22.1559	22.2045	22.3233	22.3178	22.3493	22.3825	22.3319	22.3339				Q16831	UPP1	-0.268	-0.167	0.522	0.689	0.359	0.0051	0.0574	1.59e-05	7.12e-07	0.000577	0.0623	0.198	0.000459	3.76e-05	0.01			P13797	PLS3	0.017	0.783	0.918	0.146	0.0303	0.133	-0.204	0.00471	0.0375	-0.284
ZBED1	18.6023	18.6304	18.5761	18.6681	18.611	18.9555	18.7269	18.5528	18.7718	18.3978	18.4354	18.6013	18.9931	18.6281	18.7536				Q16832	DDR2	0.235	0.346	-0.222	-0.569	0.027	0.000166	3e-06	0.000274	7.57e-09	0.566	0.00666	0.000143	0.00367	1.12e-06	0.768			Q96N06	SPATA33	-0.0617	0.388	0.666	0.0606	0.396	0.622	-0.233	0.0047	0.0375	-0.0248
MOCS2	19.83	19.8388	19.9563	19.9211	19.8259	20.2211	19.6638	20.0268	20.0845	19.8225	19.7102	19.9314	19.8443	19.6474	20.0464				Q16836	HADH	0.123	0.0922	0.428	0.335	0.0507	0.286	0.421	0.00184	0.00943	0.656	0.578	0.644	0.0147	0.0405	0.825			Q8NFX7	STXBP6	0.214	0.0581	0.251	-0.201	0.0731	0.229	-0.348	0.00471	0.0375	-0.151
TOMM40	21.3328	21.3794	20.8127	21.1782	20.7051	20.4316	21.3313	21.2699	20.7274	20.7618	21.1163	20.9035	21.155	21.2676	21.0922				Q16875	PFKFB3	0.0294	-0.543	0.129	0.672	0.457	0.76	5.41e-05	0.194	5.76e-06	0.000277	0.905	0.00146	0.368	0.000178	0.00616			P04150	NR3C1	-0.0433	0.464	0.724	0.16	0.0146	0.0843	-0.193	0.00474	0.0376	-0.033
PEX11B	19.9253	20.0827	19.9603	19.9775	19.9485	19.8955	20.0261	19.83	19.6423	19.9806	19.9038	19.8697	19.7836	19.7899	20.0133				Q17R98	ZNF827	-0.545	-1.33	-0.942	0.384	-0.131	0.155	0.00266	0.0214	0.308	0.723	0.424	0.0258	0.0811	0.479	0.868			Q6PKG0	LARP1	-0.0574	0.369	0.65	-0.116	0.082	0.246	0.208	0.00474	0.0376	0.205
PAK4	19.658	19.5924	19.6681	19.5576	19.6011	19.6912	19.5953	19.6474	19.6407	19.5996	19.5603	19.5484	19.6386	19.5662	19.6044				Q17RS7	GEN1	-0.0549	1.37	0.0223	-1.35	-2.01	0.917	0.0221	0.97	0.039	0.00251	0.969	0.109	0.984	0.115	0.0252			O43852	CALU	-0.114	0.0107	0.0966	-0.2	0.000148	0.00316	0.13	0.00476	0.0376	0.214
DNAL4	NA	15.9354	15.4912	15.0961	15.6123	16.1398	15.2511	15.6174	15.5758	16.1032	15.8395	15.9657	15.7908	16.348	15.9882				Q1ED39	KNOP1	0.153	0.23	-0.427	-0.657	-0.671	0.329	0.15	0.0137	0.000697	0.000589	0.614	0.356	0.06	0.00594	0.0102			P0CG24	ZNF883	-0.0174	0.973	0.991	-0.851	0.0886	0.258	1.42	0.00476	0.0376	0.716
CHEK2	17.8975	17.3982	17.2615	17.5841	17.7037	17.7345	17.2836	16.9943	17.3049	17.2394	17.3753	17.5426	17.1784	17.4918	17.3921				Q24JP5	TMEM132A	0.412	-0.424	-0.376	0.0481	-0.126	0.0154	0.0131	0.0245	0.751	0.413	0.12	0.0782	0.089	0.849	0.645			Q7Z4H3	HDDC2	0.0516	0.367	0.649	0.135	0.029	0.129	-0.186	0.00479	0.0377	-0.187
APBA3	17.7001	17.8716	17.3756	17.8736	17.8446	17.7701	17.6021	17.6872	17.5075	18.113	17.9409	17.757	17.9393	17.9385	17.4741				Q29980	MICB	0.0279	-0.215	-0.226	-0.011	-0.131	0.788	0.0536	0.0439	0.915	0.221	0.92	0.189	0.133	0.951	0.452			Q5VWZ2	LYPLAL1	0.0779	0.371	0.651	0.0581	0.502	0.71	-0.283	0.00479	0.0377	-0.247
ACTL6A	21.0143	21.4843	21.5238	21.5562	21.5319	21.5177	21.5687	21.5864	21.6287	21.5518	21.5759	21.597	21.6052	21.6656	21.61				Q2M1Z3	ARHGAP31	-0.125	-0.454	-0.0151	0.439	0.0284	0.0622	4.01e-06	0.81	5.83e-06	0.653	0.261	0.000178	0.894	0.000179	0.824			O60716	CTNND1	0.00618	0.904	0.963	0.0198	0.699	0.839	0.169	0.00478	0.0377	0.107
NSD2	19.5701	19.6236	19.6539	19.5165	19.1946	19.4747	19.5318	19.4051	19.3784	19.5186	19.7406	19.7424	19.7546	19.7302	19.8671				Q2M3G4	SHROOM1	-0.438	-0.0925	0.288	0.381	-0.238	0.041	0.641	0.16	0.0705	0.242	0.212	0.802	0.325	0.173	0.476			Q92625	ANKS1A	0.063	0.417	0.69	-0.0805	0.304	0.534	0.253	0.00479	0.0377	0.107
MOCS2.1	18.4007	18.1132	17.9176	18.2922	17.9139	17.851	18.01	18.0755	18.1102	18.2069	18.2471	18.1156	17.7919	17.87	17.892				Q2T9J0	TYSND1	-0.303	0.294	0.278	-0.0159	-0.351	0.00377	0.0047	0.00673	0.858	0.00128	0.0517	0.0383	0.0361	0.918	0.0164			P35030	PRSS3	-0.109	0.222	0.502	0.0234	0.787	0.891	0.285	0.00482	0.0379	0.309
CYB5A	22.2334	22.3612	21.7861	22.1751	22.1243	21.9025	22.1447	22.1262	21.9727	22.0032	22.0612	21.942	21.7809	21.8831	21.7021				Q32M92	C15orf32	0.141	1.35	0.786	-0.566	-1.75	0.728	0.0122	0.105	0.268	0.0028	0.889	0.0741	0.247	0.437	0.027			Q86YH6	PDSS2	0.108	0.123	0.377	-0.17	0.0217	0.108	0.22	0.00486	0.0382	0.0511
LDHA	25.2391	25.3381	25.2221	25.2761	25.3422	25.1034	25.3271	25.3938	25.3348	25.1153	24.9696	25.1026	25.1212	25.2151	25.0855				Q32P41	TRMT5	-0.159	-0.162	0.259	0.421	0.167	0.219	0.211	0.0541	0.00426	0.198	0.499	0.435	0.155	0.0228	0.427			Q8N2W9	PIAS4	0.566	0.00064	0.0166	0.246	0.0777	0.238	0.431	0.00493	0.0386	0.29
GLUD1	22.8517	23.1126	22.8737	22.9808	22.7854	22.8522	22.9047	22.8855	22.6517	22.8452	22.8162	22.9271	22.9348	22.8812	22.8975				Q3B7T1	EDRF1	-0.373	-0.511	-0.519	-0.00742	-0.149	0.0607	0.0144	0.0133	0.968	0.428	0.257	0.0835	0.0591	0.983	0.658			Q16512	PKN1	0.0126	0.811	0.93	0.0288	0.585	0.767	-0.172	0.00491	0.0386	-0.19
DHFR	21.7638	21.7853	21.7767	22.0663	21.9759	22.046	21.726	21.7982	21.8354	21.5883	21.5107	21.6591	21.8825	21.861	21.8564				Q3KNV8	PCGF3	-0.513	-0.786	-1.41	-0.62	-0.303	0.0952	0.0183	0.00053	0.0105	0.155	0.33	0.0971	0.00598	0.0437	0.366			Q9NUX5	POT1	0.208	0.0307	0.181	-0.138	0.134	0.33	0.29	0.00492	0.0386	0.29
CYB5R3	25.2691	25.4545	25.5696	25.2562	25.5985	25.5917	25.6346	25.5925	25.4756	25.2895	25.49	25.5914	25.3305	25.5607	25.6499				Q3SXY8	ARL13B	-0.273	0.277	-0.0495	-0.326	-0.692	0.209	0.203	0.815	0.138	0.00496	0.488	0.426	0.897	0.28	0.0387			O75150	RNF40	0.0928	0.0293	0.176	0.0122	0.753	0.873	0.128	0.00494	0.0387	0.0825
GSR	21.7888	21.8713	22.0909	21.9447	21.9221	22.261	21.8782	21.8771	22.1527	21.7768	21.796	21.9288	21.8486	21.8782	22.0121				Q3SY17	SLC25A52	-5.46	-5.2	-5.18	0.0177	0.0492	3.48e-09	4.88e-09	3.36e-09	0.872	0.739	4.39e-06	7.23e-07	8.19e-07	0.927	0.877			Q9UNK0	STX8	-0.0517	0.486	0.74	-0.199	0.0158	0.0889	0.241	0.00495	0.0387	0.149
MT-CO2	21.9376	16.4691	21.9092	NA	22.1775	20.6086	NA	17.5927	19.5735	18.7477	17.8496	NA	21.0181	NA	18.089				Q3SY69	ALDH1L2	-0.0766	-0.099	-0.603	-0.504	-0.451	0.202	0.105	5.53e-08	4.84e-07	1.78e-06	0.48	0.284	6.8e-06	2.88e-05	0.000141			Q3SXY8	ARL13B	0.273	0.209	0.488	-0.277	0.203	0.426	0.692	0.00496	0.0387	0.326
MT-CO3	18.6069	17.8093	18.0801	17.8813	17.6553	18.1845	17.1504	17.5285	17.7987	17.8137	17.8349	17.987	17.48	17.4581	17.9286				Q460N5	PARP14	-0.317	0.0582	-0.0718	-0.13	-0.404	0.0001	0.34	0.243	0.0446	8.49e-06	0.00496	0.571	0.426	0.125	0.000446			Q8IVD9	NUDCD3	-0.0389	0.64	0.838	-0.23	0.0136	0.0802	0.272	0.00499	0.0389	0.211
SOD1	21.3132	21.4902	21.6425	21.337	21.3666	21.3378	21.6562	21.5872	21.6719	21.4265	21.3932	21.4765	21.4211	21.1915	21.3422				Q49A26	GLYR1	0.266	0.0362	0.383	0.347	0.208	0.0155	0.712	0.0014	0.00293	0.0486	0.12	0.847	0.0123	0.0173	0.176			Q7Z3E5	ARMC9	-0.14	0.144	0.407	0.121	0.203	0.425	-0.301	0.00501	0.039	-0.158
PNP	22.324	22.3562	22.304	22.279	22.2698	22.4319	22.5045	22.5566	22.6124	22.4181	22.4028	22.4199	22.3856	22.4333	22.5068				Q49B96	COX19	0.383	-0.14	0.317	0.457	0.283	0.193	0.624	0.327	0.166	0.328	0.47	0.791	0.517	0.317	0.571			Q9BY44	EIF2A	0.0337	0.433	0.702	-0.0121	0.775	0.884	0.139	0.00502	0.0391	0.0568
HPRT1	22.564	22.7002	22.8701	22.6129	22.9721	22.8117	23.1163	23.2084	23.0073	22.1859	22.1702	22.3177	22.6993	22.5931	22.798				Q4J6C6	PREPL	-0.266	0.16	0.703	0.544	-0.0574	0.0463	0.21	4.92e-05	0.000535	0.644	0.225	0.433	0.00105	0.00491	0.816			Q9HC56	PCDH9	-0.192	0.213	0.492	0.105	0.489	0.702	0.49	0.00506	0.0393	0.426
GOT2	24.4874	24.48	24.4007	24.4365	24.5016	24.3666	24.4584	24.4355	24.3297	24.2058	24.2761	24.2665	24.3751	24.3797	24.3461				Q4L180	FILIP1L	0.256	0.346	-0.213	-0.559	-0.406	4.93e-05	1.94e-06	0.000286	5.75e-09	3.06e-07	0.00308	0.000105	0.00381	9.65e-07	3.79e-05			Q99707	MTR	0.287	0.000589	0.0159	0.27	0.000965	0.0128	-0.215	0.0051	0.0394	-0.288
ABL1	19.4227	19.3921	19.3859	19.3226	19.343	19.4273	19.572	19.6312	19.7586	19.4201	19.4653	19.3551	19.379	19.3817	19.5933				Q4LDG9	DNAL1	-0.455	-0.0648	-0.128	-0.0629	-0.454	0.0101	0.678	0.417	0.687	0.0103	0.0924	0.826	0.6	0.808	0.0643			P30086	PEBP1	0.0588	0.54	0.775	0.164	0.102	0.278	-0.311	0.0051	0.0394	-0.333
EGFR	21.9985	22.1149	22.1052	21.8012	21.8672	21.7973	22.2123	22.2179	22.2757	22.0729	22.0305	22.0251	22.008	22.1306	22.0509				Q4ZIN3	TMEM259	-0.206	0.173	-0.271	-0.444	-0.0941	0.138	0.208	0.0576	0.00446	0.484	0.401	0.431	0.161	0.0235	0.706			Q16775	HAGH	-0.0265	0.573	0.796	0.00299	0.949	0.974	-0.153	0.00508	0.0394	-0.105
PGK1	25.6404	25.643	25.387	25.5832	25.5941	25.3733	25.5982	25.6927	25.4787	25.4398	25.4606	25.2818	25.4505	25.4617	25.3551				Q52LR7	EPC2	-0.0121	-0.419	-0.853	-0.434	-0.513	0.966	0.209	0.0101	0.193	0.129	0.989	0.432	0.0485	0.351	0.332			P55327	TPD52	-0.111	0.122	0.375	-0.128	0.0782	0.239	-0.223	0.00507	0.0394	-0.124
AK1	22.7877	22.5467	22.569	22.5808	22.6295	22.5453	22.6655	22.7025	22.703	22.4048	22.4883	22.5226	22.5139	22.4534	22.5146				Q52LW3	ARHGAP29	0.0701	0.834	0.306	-0.528	-0.229	0.204	3.09e-10	4.77e-05	1.03e-07	0.000675	0.482	6.68e-08	0.00102	9.17e-06	0.0111			Q92665	MRPS31	-0.0543	0.6	0.813	-0.215	0.0515	0.185	0.336	0.0051	0.0394	0.238
C1R	16.2363	15.1001	16.5657	16.7896	16.3099	17.1189	16.5847	16.6124	16.5199	16.4438	16.7225	16.1403	17.5541	16.9789	17.4247				Q53EL6	PDCD4	0.292	0.686	-0.201	-0.888	-0.128	0.0179	2.02e-05	0.0848	1.18e-06	0.257	0.132	0.000663	0.212	5.4e-05	0.494			O43759	SYNGR1	-0.196	0.00792	0.0799	-0.251	0.0014	0.0166	-0.21	0.00509	0.0394	0.0305
PLAU	14.9991	16.0441	16.5625	15.7828	16.0135	15.8709	17.2686	17.1997	17.5859	16.0542	16.5161	15.8199	16.2588	16.1593	15.8297				Q53EP0	FNDC3B	-0.293	-0.718	-0.00702	0.711	0.03	0.000196	8.14e-09	0.906	9.22e-09	0.615	0.00751	1.06e-06	0.948	1.29e-06	0.801			Q9H4H8	FAM83D	0.28	0.0014	0.0278	-0.315	0.000541	0.00852	0.234	0.00509	0.0394	0.199
PLAT	20.0653	20.2301	20.1878	20.3113	20.263	20.1687	19.6493	19.6365	19.8314	19.1939	19.031	18.8966	19.6075	19.6455	19.8153				Q53F39	MPPE1	0.128	0.77	-0.418	-1.19	-0.336	0.611	0.00742	0.111	0.000275	0.193	0.819	0.0529	0.255	0.00292	0.42			Q9NZD2	GLTP	0.119	0.191	0.468	0.189	0.0465	0.175	-0.287	0.00512	0.0395	-0.337
CFB	NA	NA	13.627	16.4511	16.4023	15.7859	14.1937	15.1133	NA	NA	NA	14.4874	16.82	16.6322	16.7534				Q53FA7	TP53I3	-0.122	-0.122	-0.121	0.00117	-0.208	0.289	0.29	0.295	0.992	0.0828	0.581	0.52	0.484	0.995	0.248			Q13469	NFATC2	0.275	0.344	0.628	0.699	0.0261	0.121	-0.932	0.00515	0.0396	-0.924
ADA	19.5895	19.7807	19.8448	19.7592	19.7861	19.8654	20.072	20.1232	20.276	20.0124	19.9844	20.0207	19.9569	20.0043	20.1273				Q53FT3	HIKESHI	-0.213	-0.487	-0.0639	0.424	0.366	0.117	0.00193	0.625	0.00517	0.0126	0.368	0.0208	0.767	0.0262	0.0746			Q8N2K1	UBE2J2	0.22	0.222	0.502	0.26	0.152	0.358	0.571	0.00514	0.0396	0.275
MT-ATP6	16.9765	17.2879	17.5698	17.1237	17.07	17.2352	17.1458	17.1703	17.1027	16.904	16.9352	17.2495	16.582	16.5559	17.0741				Q53FV1	ORMDL2	-0.217	-0.389	-0.208	0.182	0.0727	0.173	0.022	0.191	0.249	0.637	0.444	0.108	0.364	0.416	0.813			P13716	ALAD	-0.166	0.0325	0.187	0.0421	0.557	0.749	-0.232	0.00516	0.0396	-0.273
SERPINC1	NA	18.1462	18.069	17.7365	17.6238	17.7948	NA	18.082	17.7972	17.2618	16.9636	17.033	16.7325	17.4835	17.2784				Q53GL0	PLEKHO1	-0.031	-0.362	0.0344	0.397	0.603	0.828	0.0218	0.81	0.0135	0.000764	0.936	0.108	0.893	0.0529	0.012			Q7Z589	EMSY	-0.169	0.0634	0.264	-0.0804	0.354	0.585	0.278	0.00517	0.0396	0.316
SERPINA1	NA	NA	NA	21.1108	21.1067	21.1114	NA	NA	NA	NA	NA	NA	21.192	21.0554	21.1278				Q53GL7	PARP10	0.0449	0.515	0.262	-0.254	-0.343	0.564	9.56e-06	0.00402	0.00494	0.000504	0.791	0.000354	0.0252	0.0253	0.00919			Q96SY0	INTS14	0.217	0.00259	0.0412	-0.171	0.0119	0.0733	0.196	0.00516	0.0396	0.31
SERPINA3	NA	NA	NA	18.5604	18.3622	18.0986	NA	NA	NA	NA	NA	NA	18.4365	18.5402	18.5917				Q53GT1	KLHL22	-0.432	-0.0139	0.604	0.617	-0.0556	0.0389	0.942	0.00673	0.00582	0.773	0.207	0.971	0.0361	0.0286	0.898			Q13137	CALCOCO2	0.224	0.0153	0.119	-0.29	0.00312	0.0289	0.269	0.00516	0.0396	0.174
A2M	23.1119	23.3581	22.9254	22.656	22.6806	22.4992	22.9852	22.8529	22.6832	22.0297	21.9488	21.6505	21.7652	21.8616	21.5649				Q53H82	LACTB2	-0.0227	0.087	0.431	0.344	0.402	0.83	0.416	0.001	0.00517	0.00171	0.937	0.639	0.00971	0.0262	0.0195			O00124	UBXN8	-0.7	0.0623	0.261	-0.531	0.122	0.311	0.795	0.00514	0.0396	0.618
C3	16.5929	16.8791	18.1444	17.1769	17.9695	18.0176	16.5285	NA	17.1049	17.0613	17.1464	17.2727	18.508	18.5582	18.5178				Q53HC9	EIPR1	-0.0688	-0.12	0.46	0.58	0.182	0.215	0.0406	5.88e-07	3.56e-08	0.00411	0.495	0.161	4.07e-05	3.74e-06	0.0343			P61769	B2M	-0.426	0.00428	0.0557	-0.176	0.181	0.398	-0.414	0.0052	0.0397	-0.00387
TIMP1	18.5755	19.6454	18.9139	NA	16.5659	18.8837	20.2507	20.6119	18.9087	20.7563	20.1594	19.6784	18.6383	20.0373	19.2938				Q53HL2	CDCA8	0.738	0.435	0.474	0.0381	0.19	0.0127	0.114	0.088	0.885	0.474	0.107	0.298	0.217	0.932	0.699			Q9Y2D5	AKAP2	-0.0227	0.592	0.809	-0.259	2.2e-05	0.000711	0.137	0.00519	0.0397	-0.0271
CST3	22.4266	22.4943	22.6749	22.6974	22.6646	22.9816	22.0318	22.2289	22.4216	22.7707	22.5194	22.7619	22.8307	22.7524	22.9491				Q53S33	BOLA3	-0.0101	-0.0287	1.15	1.18	0.439	0.966	0.904	0.000231	0.000185	0.0817	0.989	0.953	0.00321	0.00222	0.246			O95864	FADS2	-0.484	1.27e-06	0.000229	-0.0757	0.225	0.448	0.197	0.00521	0.0398	0.594
NRAS	21.49	21.492	21.6058	21.1801	21.2854	21.3611	21.441	21.2992	21.6608	21.4636	21.6256	21.7313	21.8787	21.9735	21.4557				Q53T59	HS1BP3	-0.176	-0.0549	0.0945	0.149	0.273	0.114	0.607	0.381	0.175	0.0208	0.363	0.781	0.57	0.328	0.103			O43617	TRAPPC3	0.163	0.146	0.411	0.0713	0.512	0.718	0.351	0.00525	0.04	0.176
HRAS	18.5862	18.8219	18.5265	18.7453	19.1493	18.3267	18.4253	18.3581	18.9251	18.6997	18.8187	18.2481	17.8847	18.698	18.188				Q562E7	WDR81	-0.143	-0.298	-0.419	-0.121	-0.072	0.144	0.00622	0.000489	0.212	0.449	0.408	0.0466	0.00565	0.375	0.677			Q12774	ARHGEF5	-0.0913	0.593	0.81	-0.381	0.0391	0.158	0.553	0.00526	0.0401	0.544
KRAS	21.7609	20.8242	21.3049	20.967	21.4138	21.048	20.724	21.6483	21.0771	21.0039	20.8854	21.0428	21.2087	20.9832	21.0856				Q56NI9	ESCO2	-0.112	0.0955	-0.322	-0.418	-0.131	0.442	0.51	0.0391	0.0106	0.37	0.707	0.717	0.123	0.0438	0.611			Q9GZY8	MFF	0.146	0.169	0.441	0.0708	0.494	0.705	-0.333	0.00532	0.0405	-0.323
LDLR	20.8773	21.0545	20.9644	21.1687	21.1306	21.0933	20.8995	20.8944	20.9004	21.1354	21.0752	21.0158	21.173	21.2269	21.2625				Q56VL3	OCIAD2	0.0469	-0.171	-0.0169	0.154	-0.0851	0.507	0.0264	0.81	0.0422	0.238	0.758	0.122	0.893	0.12	0.472			O15484	CAPN5	-0.0892	0.0535	0.242	-0.0708	0.116	0.302	-0.14	0.00533	0.0405	-0.0981
TGFB1	19.0337	18.8108	18.8586	18.6236	19.0399	18.1508	20.4247	20.4658	20.2137	19.4231	19.2509	19.638	19.7086	19.8322	19.777				Q58FG1	HSP90AA4P	-0.451	-1.12	NA	NA	-5.82	0.333	0.049	NA	NA	0.000654	0.619	0.18	NA	NA	0.0108			Q8N6N6	NATD1	0.178	0.276	0.568	-0.225	0.178	0.394	0.551	0.00533	0.0405	0.397
IGKC	NA	NA	15.1121	19.0547	19.0816	18.475	NA	NA	NA	NA	NA	NA	18.8999	18.8789	18.5274				Q5BJD5	TMEM41B	-0.106	-0.431	-0.243	0.189	0.18	0.337	0.00127	0.04	0.0997	0.114	0.622	0.0156	0.125	0.221	0.306			P55287	CDH11	0.0959	0.149	0.415	0.88	1.52e-09	2.81e-07	0.207	0.00541	0.0408	0.21
IGHG1	NA	NA	NA	19.5657	19.022	19.0985	NA	NA	NA	NA	NA	NA	19.7732	19.5497	19.2656				Q5D1E8	ZC3H12A	0.634	-0.719	-0.373	0.346	0.671	0.0328	0.0179	0.185	0.217	0.0252	0.187	0.0957	0.357	0.381	0.116			Q8IYU2	HACE1	0.0637	0.63	0.832	0.39	0.00938	0.0623	-0.427	0.00539	0.0408	-0.314
IGHG2	NA	NA	NA	18.3926	18.2004	18.5719	NA	NA	NA	NA	NA	NA	18.42	17.5968	18.6221				Q5D862	FLG2	0.782	-1.67	-0.157	1.52	1	0.0487	0.00041	0.67	0.00094	0.0151	0.231	0.00704	0.798	0.00746	0.0846			Q9Y478	PRKAB1	0.13	0.463	0.724	0.347	0.0637	0.21	-0.568	0.0054	0.0408	-0.525
HLA-B	21.5591	21.2939	20.7038	20.5578	20.8918	20.6444	20.8666	20.8496	20.7421	20.7958	20.7755	20.7186	20.589	20.9161	20.9997				Q5FBB7	SGO1	0.557	1.15	0.313	-0.842	-1.02	0.139	0.00621	0.442	0.053	0.0131	0.402	0.0465	0.622	0.142	0.0764			P62826	RAN	-0.0402	0.648	0.843	0.166	0.0753	0.234	-0.285	0.00537	0.0408	-0.309
COL1A1	22.7581	22.6415	22.5624	21.3107	21.1313	21.1684	24.016	23.9119	23.9017	23.2361	23.2256	23.0496	21.8898	22.2623	21.5603				Q5FWE3	PRRT3	0.0888	0.742	-0.0801	-0.822	0.0989	0.692	0.00464	0.721	0.00226	0.66	0.867	0.0379	0.834	0.0142	0.827			Q96II8	LRCH3	0.0339	0.718	0.882	0.166	0.0928	0.265	-0.303	0.00539	0.0408	-0.0299
COL2A1	12.7161	13.1098	NA	13.5017	14.1864	14.6259	NA	14.0384	13.434	14.342	NA	15.2581	17.392	17.2156	16.8635				Q5GLZ8	HERC4	0.0333	0.203	0.673	0.47	0.538	0.522	0.00134	3.05e-09	2.66e-07	5.22e-08	0.767	0.0161	7.69e-07	1.81e-05	8.98e-06			Q15369	ELOC	0.0871	0.328	0.614	0.131	0.149	0.354	-0.283	0.00538	0.0408	-0.324
COL3A1	19.8879	19.9313	19.9614	18.6712	18.423	18.5265	19.7545	19.6192	19.7299	20.9501	21.0204	20.9008	19.6094	19.458	19.2697				Q5JRV8	TMEM255A	-0.0632	0.495	-0.103	-0.598	-0.0653	0.693	0.00712	0.521	0.00195	0.683	0.867	0.0516	0.691	0.0129	0.843			O75164	KDM4A	-0.625	8.7e-06	0.00103	-0.0574	0.54	0.738	-0.301	0.00539	0.0408	0.325
COL4A1	18.8239	18.9372	19.0219	18.4251	18.4519	18.1124	19.8174	19.9209	19.9341	18.9885	18.8601	18.9118	18.5346	18.6312	18.6817				Q5JTJ3	COA6	0.384	0.428	1.26	0.832	0.0774	0.121	0.0873	9.61e-05	0.00311	0.744	0.375	0.256	0.00172	0.0181	0.881			Q6PIU2	NCEH1	-0.161	0.121	0.375	-0.146	0.155	0.362	-0.32	0.00546	0.0411	-0.261
KRT14	18.2204	18.4495	18.23	18.3499	18.2496	18.3881	18.8153	18.8923	19.0293	18.1966	17.9921	18.1384	19.1424	19.1253	19.019				Q5JVF3	PCID2	0.174	0.069	0.449	0.38	0.178	0.197	0.6	0.0037	0.0106	0.189	0.475	0.777	0.0237	0.044	0.415			Q8TF66	LRRC15	-0.0497	0.789	0.92	0.979	0.000102	0.00239	0.598	0.00549	0.0413	0.283
KRT6A	17.7738	17.5445	16.9545	16.7623	16.3146	16.5641	16.0451	15.5595	15.5478	15.2534	14.8541	15.2564	17.0644	16.9525	16.9136				Q5JVS0	HABP4	0.209	0.173	0.25	0.0772	0.24	0.00934	0.0262	0.00294	0.284	0.00383	0.0883	0.121	0.0203	0.455	0.0327			Q96GA3	LTV1	0.161	0.0285	0.173	0.127	0.0737	0.23	0.216	0.00553	0.0416	-0.0568
LMNA	23.9162	23.8296	23.8735	23.7967	23.8214	23.7713	23.761	23.7498	23.7888	23.6802	23.6627	23.6456	23.6435	23.6253	23.6385				Q5JY77	GPRASP1	-0.228	-0.178	0.674	0.851	0.517	0.117	0.214	0.000227	2.31e-05	0.00203	0.369	0.438	0.00317	0.000503	0.0218			Q8NDA8	MROH1	-0.0586	0.515	0.763	-0.0323	0.718	0.85	-0.288	0.00554	0.0416	-0.43
APOA1	NA	NA	NA	15.2837	14.4281	15.4191	NA	NA	NA	NA	NA	14.7715	15.4633	15.7383	15.476				Q5M775	SPECC1	-0.258	-0.679	-0.417	0.262	0.000991	0.00186	9.5e-08	2.45e-05	0.00165	0.988	0.0329	8.85e-06	0.000646	0.0114	0.994			O14579	COPE	-0.217	0.00704	0.0751	-0.113	0.161	0.371	0.253	0.00553	0.0416	0.297
MBP	19.6474	20.2298	20.2876	20.1254	20.1307	20.0727	19.5758	19.6119	19.7063	20.1394	19.854	19.9192	19.8411	19.5181	19.8166				Q5M7Z0	RNFT1	-0.156	0.12	-0.651	-0.771	-0.925	0.43	0.541	0.00448	0.00131	0.000284	0.7	0.738	0.0271	0.00945	0.00629			Q7LFL8	CXXC5	-0.726	0.311	0.598	1.2	0.0386	0.157	-1.57	0.00561	0.042	-1.61
FN1	21.9691	21.9909	21.9976	22.0149	22.0328	22.0064	22.6324	22.6233	22.6298	23.2468	23.1725	23.2323	22.6583	22.6668	22.6505				Q5MNZ9	WIPI1	-0.0647	-0.0237	0.35	0.374	-0.036	0.636	0.862	0.0207	0.0146	0.792	0.837	0.93	0.079	0.0558	0.905			O94915	FRYL	0.175	0.0418	0.214	0.139	0.0955	0.269	-0.255	0.00562	0.0421	-0.0733
AHSG	20.0401	20.0576	20.0896	19.6753	19.6506	19.2313	19.2173	19.1378	18.8299	16.5585	17.1885	16.7539	17.9896	17.7588	18.2564				Q5NDL2	EOGT	-0.0805	-0.216	0.489	0.705	0.328	0.628	0.205	0.00939	0.000697	0.0629	0.83	0.428	0.0461	0.00594	0.21			Q8NC56	LEMD2	0.0338	0.53	0.771	-0.0443	0.414	0.638	0.172	0.00563	0.0421	0.175
ALB	22.6428	22.7219	22.729	23.7112	23.6329	23.7599	22.1512	22.2938	22.0491	20.352	20.6949	20.6394	24.0103	23.9886	23.9356				Q5PSV4	BRMS1L	-0.129	0.0147	0.776	0.761	-0.113	0.472	0.934	0.000569	0.000668	0.526	0.729	0.967	0.0063	0.00576	0.739			Q9BT40	INPP5K	-0.0146	0.9	0.963	-0.512	0.000506	0.00819	0.371	0.00562	0.0421	0.332
GC	NA	NA	NA	17.6838	17.646	17.5977	NA	NA	NA	NA	NA	NA	18.0678	17.9109	18.1394				Q5R3I4	TTC38	0.316	0.15	0.372	0.222	0.161	0.0328	0.28	0.0146	0.118	0.245	0.187	0.51	0.0625	0.249	0.48			Q16533	SNAPC1	0.138	0.64	0.838	-0.692	0.0324	0.139	0.856	0.00566	0.0422	0.718
TFRC	22.1132	22.1908	22.1667	22.0935	22.0986	22.056	21.9559	21.9125	21.92	21.962	21.8412	21.9082	21.8428	21.8771	21.8317				Q5SRE7	PHYHD1	-0.595	-0.004	-0.873	-0.869	-0.537	0.0125	0.985	0.00222	0.0023	0.0214	0.106	0.992	0.0166	0.0143	0.105			Q92882	OSTF1	0.419	0.0304	0.18	0.345	0.0671	0.218	-0.568	0.00567	0.0423	-0.495
TF	19.7007	19.4405	19.1875	21.3475	21.4206	21.3694	18.4071	18.8378	17.834	16.9169	NA	NA	21.2902	21.2261	21.3222				Q5SVZ6	ZMYM1	-0.901	-0.885	-0.753	0.132	0.132	0.00175	0.00199	0.00609	0.579	0.58	0.0319	0.0213	0.0336	0.73	0.778			Q14444	CAPRIN1	-0.143	0.0522	0.239	-0.189	0.0139	0.0814	0.22	0.00567	0.0423	0.342
LTF	20.8669	21.1063	20.6655	20.9734	21.0073	21.2545	20.4673	20.6224	20.6742	19.3346	19.3532	19.378	20.6248	20.7038	20.5882				Q5SWX8	ODR4	-0.248	-0.201	0.203	0.404	0.182	0.0706	0.135	0.131	0.00666	0.173	0.281	0.333	0.286	0.0315	0.393			P30046	DDT	0.128	0.308	0.596	0.338	0.0142	0.0826	-0.394	0.00575	0.0428	-0.816
HPX	NA	NA	NA	21.1843	21.3116	21.3793	NA	NA	NA	NA	NA	NA	21.9831	21.7194	22.2228				Q5SYE7	NHSL1	0.0594	-0.194	0.224	0.418	0.295	0.632	0.133	0.086	0.00402	0.0293	0.833	0.329	0.214	0.0219	0.128			Q6V0I7	FAT4	-0.194	0.518	0.765	-0.697	0.0526	0.187	1.08	0.00575	0.0428	0.806
FTL	21.4687	21.3208	21.1693	21.2587	21.1242	20.8836	21.4418	21.3877	21.2501	21.4592	21.43	21.5107	21.5172	21.4917	21.3841				Q5T1C6	THEM4	-0.0309	-0.0198	0.505	0.525	0.185	0.765	0.848	0.000208	0.000146	0.0896	0.907	0.922	0.00295	0.0019	0.262			Q9HC38	GLOD4	0.0291	0.571	0.796	0.149	0.0101	0.0653	-0.164	0.00577	0.0429	-0.208
FTH1	20.4935	20.4324	20.2425	20.3141	20.3605	19.9818	20.6582	20.6472	20.1897	20.4417	20.4381	20.4289	20.5966	20.5631	20.4186				Q5T4B2	CERCAM	-0.183	-0.168	-0.675	-0.507	-0.435	0.0326	0.0468	5.38e-07	1.36e-05	6.46e-05	0.187	0.175	3.87e-05	0.000344	0.00199			Q9Y5X2	SNX8	0.142	0.114	0.364	0.19	0.0409	0.161	-0.275	0.00583	0.0432	-0.307
MT2A	22.5342	22.8419	22.4326	22.8973	22.9903	22.5414	22.8867	22.9994	22.4879	23.0494	23.0807	22.446	23.5704	23.6509	23.133				Q5T6S3	PHF19	0.138	0.278	0.495	0.217	0.406	0.485	0.171	0.0224	0.279	0.0539	0.739	0.384	0.0834	0.449	0.189			O14617	AP3D1	-0.0465	0.404	0.681	-0.0352	0.526	0.727	-0.176	0.00581	0.0432	-0.086
MT-ND5	18.2331	18.55	17.6722	17.7636	18.1512	17.6537	17.9071	17.9463	17.8109	18.236	18.3391	17.8989	17.8	17.8995	17.7361				Q5T7M9	DIPK1A	-0.17	-0.26	0.534	0.794	-0.0537	0.217	0.0676	0.00119	3.21e-05	0.689	0.497	0.219	0.0109	0.000636	0.846			P07711	CTSL	-0.151	0.212	0.492	-0.344	0.0101	0.0653	0.376	0.00582	0.0432	0.262
MT-ATP8	16.8222	17.1284	17.5155	17.321	17.3444	17.6361	17.4282	17.5217	17.9708	17.2156	17.2012	17.3955	17.2876	17.2665	17.9002				Q5T8I3	FAM102B	0.444	0.284	0.538	0.254	0.483	0.0231	0.124	0.00806	0.167	0.015	0.154	0.316	0.0412	0.318	0.0842			Q13620	CUL4B	0.105	0.0125	0.106	-0.111	0.00897	0.0605	-0.119	0.00585	0.0433	-0.115
MMP1	17.6094	17.5766	17.3649	16.4701	16.5731	15.9309	15.5042	16.1116	16.1573	17.9541	18.0892	17.9081	15.5613	16.7645	NA				Q5T9L3	WLS	0.0511	0.2	-0.715	-0.915	-0.495	0.675	0.115	3.54e-05	2.46e-06	0.00101	0.857	0.301	0.000837	9.45e-05	0.0141			O14972	VPS26C	0.311	0.0239	0.157	0.516	0.000903	0.0122	-0.399	0.00589	0.0435	-0.621
VTN	NA	21.2949	20.7839	21.018	21.1902	20.4947	21.2327	21.4092	20.4581	21.5438	21.0893	21.0295	21.0425	21.5087	21.0425				Q5TA31	RNF187	-0.045	-0.104	0.386	0.49	0.307	0.733	0.433	0.00995	0.00202	0.0328	0.891	0.655	0.048	0.0132	0.137			P27986	PIK3R1	0.134	0.0634	0.264	0.0821	0.236	0.461	-0.215	0.0059	0.0435	-0.08
HMGCR	19.9391	19.8869	19.8082	19.7419	19.9416	19.8719	20.3752	20.3941	20.4195	19.5788	19.6155	19.7629	19.8287	19.9196	19.8659				Q5TB30	DEPDC1	-0.937	-0.227	0.208	0.435	-0.205	0.0249	0.588	0.579	0.307	0.624	0.16	0.769	0.735	0.479	0.806			Q9UQ90	SPG7	0.0266	0.74	0.894	-0.169	0.05	0.182	0.256	0.00588	0.0435	0.283
CAT	19.987	19.9338	19.9735	20.1867	20.2627	20.1585	19.7511	19.7745	19.7285	19.9253	19.9615	19.9986	19.9654	19.9235	19.9581				Q5TBA9	FRY	-0.257	-0.361	-0.0779	0.283	0.698	0.235	0.104	0.712	0.194	0.00465	0.518	0.282	0.827	0.352	0.0372			Q8N0X4	CLYBL	-0.463	0.0743	0.288	-0.999	0.000976	0.0129	0.78	0.00588	0.0435	0.667
RAF1	19.6765	19.581	19.6302	19.5132	19.6808	19.3948	19.6035	19.6691	19.4177	19.3578	19.3751	19.1151	19.4115	19.4264	19.4218				Q5TC84	OGFRL1	-0.284	0.319	0.44	0.121	-0.122	0.0469	0.0281	0.00457	0.369	0.365	0.227	0.126	0.0275	0.544	0.607			P35241	RDX	-0.0877	0.214	0.493	0.12	0.0953	0.268	-0.219	0.00593	0.0436	-0.329
GBA	23.2416	23.3994	23.1234	23.1806	23.3387	23.1285	23.4392	23.335	23.3082	23.0571	23.209	23.1066	23.1269	23.0586	22.8871				Q5TCQ9	MAGI3	0.043	-0.38	-0.108	0.271	0.24	0.657	0.00134	0.273	0.0127	0.0241	0.846	0.0161	0.46	0.0503	0.112			Q9BSQ5	CCM2	0.171	0.273	0.564	-0.201	0.202	0.423	0.488	0.00592	0.0436	0.6
ALDOA	25.8228	25.7934	25.5878	25.614	25.6238	25.4442	25.7734	25.7064	25.6022	25.555	25.5562	25.501	25.5934	25.6213	25.5427				Q5TCS8	AK9	NA	NA	NA	NA	-0.808	NA	NA	NA	NA	0.00606	NA	NA	NA	NA	0.0444			Q2KHR3	QSER1	0.356	0.00165	0.031	0.0611	0.514	0.72	0.296	0.00595	0.0437	0.0841
CSTB	22.6288	22.6031	22.5444	22.4968	22.6086	22.6392	22.6458	22.7865	22.6773	22.4068	22.4296	22.4228	22.4597	22.2367	22.4399				Q5TCZ1	SH3PXD2A	-0.0833	-1.35	-0.869	0.477	0.258	0.205	5.47e-12	1.75e-09	2.65e-06	0.00106	0.482	3.18e-09	5.1e-07	9.98e-05	0.0146			Q6NYC8	PPP1R18	-0.173	0.00365	0.0506	-0.0532	0.301	0.531	-0.161	0.00595	0.0437	-0.41
ANXA1	25.6458	25.7099	25.4895	25.5825	25.7021	25.433	25.7092	25.6547	25.4828	25.527	25.3902	25.373	25.3922	25.4737	25.1812				Q5VIR6	VPS53	-0.108	-0.263	0.171	0.434	0.131	0.34	0.0305	0.14	0.00142	0.252	0.625	0.134	0.298	0.0101	0.488			Q8NA72	POC5	-0.00889	0.906	0.963	-0.167	0.0401	0.159	0.239	0.00602	0.0442	0.127
APOB	18.7837	18.858	18.638	18.4606	18.2362	18.3744	18.5843	18.5413	18.336	17.4963	17.5326	17.4409	17.2422	17.1361	16.9417				Q5VSY0	GKAP1	0.0257	0.069	-0.173	-0.242	0.25	0.89	0.711	0.358	0.205	0.192	0.959	0.847	0.55	0.367	0.419			Q13428	TCOF1	0.0721	0.223	0.504	0.059	0.314	0.544	0.183	0.00604	0.0443	0.187
NR3C1	20.2093	20.3074	20.2861	20.181	20.1527	20.3392	20.4422	20.3689	20.473	20.4155	20.4004	20.3694	20.1426	20.2333	20.3283				Q5VU43	PDE4DIP	0.0144	0.462	-0.0353	-0.498	-0.485	0.855	3.53e-05	0.654	1.64e-05	2.17e-05	0.945	0.00104	0.788	0.000393	0.000907			Q5TCS8	AK9	#VALUE!	NA	NA	#VALUE!	NA	NA	0.808	0.00606	0.0444	#VALUE!
PRNP	22.9651	23.1682	23.1132	22.4327	22.3986	22.5229	22.8581	22.9584	22.9963	23.3053	23.2484	23.2277	22.7046	22.5712	22.7333				Q5VU97	CACHD1	0.382	-0.287	-0.234	0.0537	-0.0447	0.00564	0.0277	0.0655	0.653	0.708	0.0663	0.125	0.177	0.786	0.858			P42694	HELZ	0.116	0.31	0.597	0.000711	0.995	0.997	0.355	0.0061	0.0446	0.029
SOD2	22.4519	22.5998	22.7305	22.7743	22.4402	22.6458	22.5766	22.6989	22.5941	22.5067	22.4332	22.5137	22.8843	22.777	22.6164				Q5VUB5	FAM171A1	0.025	-0.16	-0.0393	0.121	0.42	0.702	0.0254	0.549	0.0799	1.34e-05	0.873	0.119	0.712	0.189	0.000641			P10768	ESD	0.161	0.0239	0.157	0.273	0.000733	0.0104	-0.205	0.00611	0.0447	-0.349
OAT	22.5028	22.5121	22.4276	22.5404	22.5156	22.4649	22.4628	22.531	22.1291	22.7546	22.7383	22.7105	22.7444	22.7326	22.5635				Q5VVJ2	MYSM1	0.106	0.13	0.255	0.125	-0.381	0.486	0.395	0.108	0.414	0.0225	0.74	0.62	0.251	0.588	0.108			Q9GZT9	EGLN1	0.23	0.00837	0.0826	0.151	0.0642	0.212	-0.242	0.00615	0.0448	-0.296
TK1	22.6779	22.7903	22.71	22.9441	22.8655	22.816	22.9761	22.9558	22.9532	22.5652	22.674	22.6177	22.7692	22.7648	22.8711				Q5VY09	IER5	-0.0717	0.567	0.535	-0.0324	-0.574	0.632	0.00175	0.00269	0.828	0.0016	0.833	0.0195	0.019	0.9	0.0187			O60551	NMT2	0.0431	0.57	0.795	-0.0465	0.54	0.738	-0.239	0.00613	0.0448	-0.22
THY1	23.4465	23.4276	23.3364	23.4148	23.4078	23.3485	23.3167	23.414	23.2175	23.1585	23.0934	23.3963	23.0516	23.0516	23.2276				Q5VY43	PEAR1	0.0444	0.407	1.05	0.646	0.419	0.797	0.0308	2.39e-05	0.00192	0.0266	0.924	0.134	0.000633	0.0128	0.12			Q96RK0	CIC	0.291	0.0289	0.174	0.0921	0.453	0.671	0.385	0.00617	0.045	0.466
KRT1	21.2041	21.1966	21.2505	21.2171	21.0922	21.2474	22.3766	22.3224	22.4265	21.0493	21.0318	20.8801	22.0441	22.0505	22.0266				Q5VYS8	TUT7	-0.286	-0.22	-0.278	-0.058	-0.341	0.00217	0.012	0.00268	0.459	0.000539	0.0365	0.0737	0.0189	0.629	0.00962			Q53GS9	USP39	-0.079	0.351	0.636	-0.116	0.179	0.395	0.264	0.00617	0.045	0.279
SEMG1	14.4122	14.5253	NA	NA	NA	NA	NA	NA	NA	NA	NA	NA	NA	NA	NA				Q5VZ89	DENND4C	-0.253	-0.0184	0.205	0.223	0.153	0.0221	0.854	0.0563	0.0397	0.141	0.15	0.925	0.159	0.116	0.347			P32019	INPP5B	0.000596	0.997	0.999	0.126	0.4	0.625	-0.47	0.00621	0.0451	-0.389
TUBB4A	18.956	19.336	19.1364	19.2239	19.1192	19.3027	18.6478	18.778	19.2486	18.9294	18.3032	17.0742	18.7285	18.7227	18.823				Q63HK5	TSHZ3	0.104	-0.755	-0.196	0.559	0.256	0.642	0.00399	0.386	0.0231	0.262	0.839	0.0343	0.574	0.0782	0.499			O43293	DAPK3	-0.13	0.183	0.46	-0.183	0.0689	0.222	0.299	0.0062	0.0451	0.438
GAPDH	27.6804	27.8146	27.664	27.5301	27.6505	27.5421	27.8441	27.9125	27.6627	27.5248	27.5163	27.3747	27.4536	27.55	27.3931				Q643R3	LPCAT4	0.0936	0.371	-0.0321	-0.404	-0.299	0.307	0.000901	0.721	0.00045	0.00446	0.594	0.0122	0.834	0.00431	0.0363			P00338	LDHA	-0.0259	0.699	0.871	0.0855	0.214	0.438	-0.211	0.00624	0.0453	-0.289
ASL	20.9282	20.9681	20.9353	20.9676	20.925	20.923	20.9455	20.9833	21.0871	21.0245	20.912	21.0601	20.9664	20.9623	21.0606				Q684P5	RAP1GAP2	-1.04	-0.824	-0.517	0.307	-0.446	2.06e-05	0.000195	0.00715	0.0825	0.0168	0.00183	0.00396	0.0379	0.193	0.0903			P84103	SRSF3	-0.0495	0.698	0.87	-0.214	0.109	0.29	0.402	0.00626	0.0454	0.754
ERBB2	18.6639	18.6959	18.8188	18.7852	18.6194	18.8995	18.8069	18.6873	18.8493	18.8141	18.7004	18.899	19.0175	18.8064	18.8676				Q68BL7	OLFML2A	NA	NA	NA	-1.68	-0.688	NA	NA	NA	0.000925	0.0845	NA	NA	NA	0.00736	0.251			Q9UI26	IPO11	0.0697	0.277	0.569	0.136	0.0443	0.169	-0.198	0.0063	0.0457	-0.113
CAPNS1	23.96	24.1108	23.8238	23.8705	23.9378	23.6792	24.1409	24.1316	23.9701	23.747	23.7412	23.7378	23.6972	23.9004	23.6343				Q68CP9	ARID2	-0.418	-0.729	-0.32	0.409	0.142	0.0899	0.00684	0.185	0.0969	0.545	0.319	0.0499	0.357	0.216	0.754			P24390	KDELR1	-0.435	0.0476	0.229	0.132	0.522	0.725	-0.644	0.00634	0.0459	-0.508
TP53	23.7127	23.6966	23.6966	23.6069	23.6158	23.5378	23.6356	23.6061	23.6164	23.614	23.6585	23.6736	23.6665	23.6735	23.6681				Q68CQ4	DIEXF	0.00349	-0.125	-0.531	-0.406	-0.283	0.977	0.307	0.000522	0.0041	0.0313	0.992	0.536	0.0059	0.0223	0.133			O75436	VPS26A	0.128	0.141	0.404	0.198	0.0301	0.133	-0.263	0.0064	0.0463	-0.081
MT1E	17.0834	17.1913	15.3079	17.9853	17.9688	16.5907	17.8802	17.7956	16.2545	17.0135	16.9336	14.6077	18.4922	18.7138	16.7931				Q68CQ7	GLT8D1	-0.0601	0.114	-0.264	-0.379	-0.413	0.378	0.105	0.00133	5.43e-05	2.25e-05	0.657	0.284	0.0119	0.000931	0.000927			Q9BQ49	SMIM7	0.0576	0.537	0.774	0.0861	0.36	0.59	-0.291	0.00643	0.0465	0.141
MT1F	15.7265	15.9065	15.7524	16.7661	16.7621	16.5752	16.0315	15.9354	16.0459	16.5467	16.6477	16.6604	17.2239	17.317	17.1102				Q68DH5	LMBRD2	-0.0894	0.231	-0.27	-0.501	-0.283	0.29	0.0133	0.0051	2.64e-05	0.00375	0.582	0.079	0.0298	0.000552	0.0323			Q8IWB7	WDFY1	0.134	0.0994	0.339	0.0292	0.705	0.843	-0.243	0.00644	0.0465	-0.507
HSPB1	23.8982	23.903	23.8765	23.8773	23.8096	23.6303	24.2989	24.3807	24.3852	24.3166	24.3059	24.4275	24.4551	24.4567	24.5423				Q68DK7	MSL1	-0.537	-0.0207	-0.0988	-0.0781	-0.722	0.000615	0.867	0.431	0.532	3.93e-05	0.0164	0.932	0.613	0.691	0.00138			P62072	TIMM10	-0.389	0.0698	0.279	-0.135	0.505	0.712	-0.634	0.00644	0.0465	-0.799
TYMS	20.3541	20.5986	20.3519	20.1848	20.1673	19.9953	20.3173	20.523	19.6272	20.2602	20.4906	20.3166	19.8926	20.0571	20.3932				Q68DU8	KCTD16	0.368	0.335	0.0213	-0.314	0.25	0.0378	0.0553	0.896	0.0704	0.142	0.204	0.193	0.944	0.173	0.348			Q9UIC8	LCMT1	0.221	0.0448	0.221	0.315	0.00721	0.052	-0.32	0.00647	0.0466	-0.817
RPN1	23.7021	23.8952	24.0452	23.6905	23.7641	23.8828	23.8205	23.7842	23.8266	23.997	23.9997	24.1339	23.9322	23.9763	24.191				Q69YI7	NAIF1	-0.315	0.62	-0.406	-1.03	-1.38	0.434	0.136	0.317	0.0202	0.00343	0.702	0.333	0.507	0.0713	0.0306			Q96SN8	CDK5RAP2	0.161	0.114	0.364	-0.229	0.0307	0.134	0.305	0.00647	0.0466	0.0795
RPN2	23.7556	23.6543	23.8063	23.6944	23.6133	23.6668	23.758	23.6844	23.7402	23.7008	23.7827	23.8857	23.651	23.6783	23.8606				Q6AWC2	WWC2	-0.281	-0.578	0.196	0.773	0.664	0.0455	0.000506	0.149	3.25e-05	0.000144	0.223	0.00819	0.31	0.000636	0.0038			P10070	GLI2	0.295	0.0124	0.106	0.828	1.4e-06	7.71e-05	-0.329	0.0065	0.0468	-0.64
GNAI2	22.857	22.8881	22.7466	22.8323	22.8799	22.8524	22.9531	22.9382	22.8177	22.6623	22.5344	22.6171	22.831	22.8318	22.789				Q6DD87	ZNF787	-0.464	-0.341	-0.474	-0.133	-0.18	0.0125	0.0538	0.011	0.423	0.284	0.106	0.189	0.0517	0.595	0.524			P17174	GOT1	-0.0768	0.104	0.345	0.0488	0.288	0.518	-0.141	0.00652	0.0469	-0.112
HIST1H2AB	20.4841	20.4224	20.6428	19.8505	20.8477	20.3057	20.1809	20.3511	20.2067	20.5455	20.6731	20.6405	20.4718	20.4547	20.3988				Q6DN90	IQSEC1	-0.226	-0.285	0.187	0.472	0.164	0.00373	0.000649	0.0123	4.58e-06	0.0242	0.0513	0.00951	0.0559	0.000155	0.112			Q9C0D3	ZYG11B	0.388	0.000193	0.0075	-0.00663	0.933	0.966	0.247	0.00653	0.0469	0.127
SLC4A2	21.0288	21.1062	20.9829	20.9976	20.9725	20.7437	21.6856	21.8162	21.5252	21.3729	21.361	21.2931	21.3829	21.2173	21.2236				Q6EMK4	VASN	0.171	-0.377	-0.226	0.151	0.289	0.0614	0.000534	0.0177	0.0949	0.00406	0.259	0.00848	0.0711	0.212	0.0341			Q14651	PLS1	-0.14	0.0735	0.286	-0.0909	0.228	0.452	-0.231	0.00654	0.0469	-0.0993
ATP1A1	25.2833	25.2552	25.2947	25.1484	25.1672	25.191	25.2653	25.2424	25.1971	25.2451	25.2188	25.2972	25.2074	25.1934	25.1937				Q6FIF0	ZFAND6	0.343	0.0218	0.701	0.68	0.256	0.0889	0.909	0.00222	0.00279	0.193	0.317	0.956	0.0166	0.0167	0.42			Q9H992	2024-03-07	0.269	0.105	0.347	-0.132	0.41	0.634	0.496	0.00655	0.0469	0.0599
ATP1B1	22.9199	22.9404	22.993	22.6517	22.6994	22.7016	23.0656	23.1073	23.1386	22.8045	22.8185	22.8653	23.0462	22.9251	23.1206				Q6GMV2	SMYD5	-0.191	-0.28	0.256	0.536	0.197	0.00987	0.000644	0.00134	8.77e-07	0.00818	0.0918	0.00948	0.0119	4.3e-05	0.055			Q8IXI1	RHOT2	0.00814	0.899	0.963	-0.187	0.0106	0.0677	0.202	0.00655	0.0469	0.0688
APP	20.9383	20.8892	20.8681	20.683	20.5031	20.624	20.8068	20.7103	20.7667	20.8732	21.0361	20.9603	20.5423	20.7909	20.6334				Q6I9Y2	THOC7	0.251	0.18	0.154	-0.0262	-0.302	0.0996	0.226	0.297	0.857	0.0527	0.339	0.449	0.486	0.917	0.187			O15079	SNPH	0.129	0.752	0.9	-1.25	0.015	0.0857	1.45	0.00654	0.0469	1.87
APOD	NA	NA	15.1105	19.2855	19.4302	19.2388	NA	NA	NA	NA	NA	NA	19.6744	19.4933	19.5946				Q6IA17	SIGIRR	0.204	0.06	-0.0109	-0.0709	0.689	0.393	0.8	0.963	0.764	0.0103	0.671	0.897	0.98	0.858	0.0644			Q9BY42	RTF2	0.0568	0.358	0.642	-0.0408	0.506	0.713	0.191	0.00657	0.047	0.126
ALDH2	20.9092	21.0902	21.0408	20.8639	20.8173	20.9704	20.8128	20.7564	20.8804	20.9115	21.0278	21.1547	20.8946	20.924	21.0726				Q6IAN0	DHRS7B	0.203	0.382	0.112	-0.27	-0.401	0.0885	0.00398	0.328	0.0289	0.0028	0.316	0.0343	0.518	0.0925	0.027			Q96L91	EP400	0.108	0.144	0.408	0.0946	0.195	0.417	0.222	0.00661	0.0471	0.151
ITGB3	19.8316	19.8686	19.8261	19.863	19.9403	19.8878	19.9566	19.9695	20.0568	19.8066	19.6734	19.6962	19.9548	19.9614	19.9504				Q6IQ23	PLEKHA7	-0.038	0.31	0.526	0.215	0.448	0.609	0.000799	4.72e-06	0.0104	2.59e-05	0.818	0.0111	0.000197	0.0433	0.00103			P35270	SPR	-0.131	0.137	0.399	-0.00415	0.961	0.979	-0.265	0.0066	0.0471	-0.287
HMGN1	20.4566	20.7855	20.8328	21.0946	21.0307	21.0852	20.9712	20.9274	21.0018	21.1623	21.0505	21.1236	21	20.937	20.9171				Q6IQ26	DENND5A	-0.236	-0.414	0.0398	0.454	0.421	0.0124	0.000186	0.635	7.8e-05	0.000162	0.106	0.00386	0.774	0.00123	0.00409			Q9H9S4	CAB39L	-0.227	0.0272	0.169	-0.0157	0.867	0.932	-0.294	0.0066	0.0471	-0.0986
SERPINB2	20.9171	20.6975	20.7141	20.8169	20.7195	20.8945	20.6674	20.6347	20.7379	20.1847	20.3065	20.1493	20.2899	20.1988	20.3755				Q6KB66	KRT80	0.252	0.127	-0.0199	-0.147	-0.217	0.0304	0.245	0.852	0.182	0.057	0.18	0.471	0.919	0.338	0.196			Q16658	FSCN1	-0.00957	0.827	0.936	0.115	0.018	0.0963	-0.137	0.00665	0.0473	-0.294
SERPINE1	21.9644	21.8839	21.8867	22.3942	22.4147	22.4048	23.4712	23.4088	23.2634	21.8098	21.7564	21.7653	22.3865	22.6159	22.475				Q6KCM7	SLC25A25	0.529	0.334	0.284	-0.0498	-0.146	0.00273	0.0378	0.0713	0.737	0.331	0.042	0.155	0.187	0.839	0.573			P16401	HIST1H1B	-0.25	2.79e-05	0.00211	-0.276	1.01e-05	0.000371	0.13	0.00665	0.0473	0.423
SLC25A5	24.1583	24.1123	23.9837	23.9606	24.029	23.7839	24.0235	24.1276	23.9453	23.6178	23.7021	23.706	23.8487	23.7991	23.8491				Q6L8Q7	PDE12	-0.0146	0.254	0.394	0.139	-0.00543	0.802	0.000557	7.9e-06	0.0286	0.925	0.926	0.00863	0.00027	0.0916	0.967			Q02446	SP4	0.355	0.0556	0.248	0.291	0.109	0.29	0.542	0.0067	0.0476	0.351
ISG15	20.2631	20.3512	19.5552	20.2994	20.1475	19.4252	20.2009	20.0712	19.3555	19.9096	19.9303	19.3288	19.6476	19.8876	19.5926				Q6N063	OGFOD2	0.361	0.767	0.831	0.0645	-0.207	0.034	0.000204	9.54e-05	0.681	0.198	0.19	0.0041	0.00172	0.804	0.427			Q9UHC3	ASIC3	#VALUE!	NA	NA	#VALUE!	NA	NA	3.67	0.00671	0.0477	3.3
PCCA	20.1182	20.2112	20.3329	20.0333	20.0546	20.0302	20.0383	20.0004	20.1172	20.0921	20.0852	20.069	20.0542	20.0587	20.095				Q6NSJ2	PHLDB3	-0.26	-0.613	-0.694	-0.0804	0.109	0.234	0.011	0.00515	0.706	0.608	0.517	0.0694	0.0299	0.82	0.797			Q7L2E3	DHX30	0.0584	0.205	0.482	-0.0522	0.254	0.48	0.14	0.00676	0.0479	0.0865
PCCB	18.7684	18.8005	19.0524	18.9183	18.8124	18.7169	18.7948	18.9471	18.8563	18.5545	18.6661	18.8115	18.879	18.4974	18.8148				Q6NSW5	FAM45BP	0.243	-0.225	0.402	0.627	0.41	0.0317	0.0442	0.00146	2.59e-05	0.00124	0.184	0.169	0.0127	0.000544	0.0161			P51687	SUOX	-0.015	0.815	0.931	-0.193	0.00856	0.0584	0.2	0.00677	0.0479	0.135
EIF2S1	23.1164	23.1325	23.0913	23.1965	23.2003	23.0987	23.2732	23.1688	23.1537	23.0136	23.0103	22.9816	23.2271	23.1598	23.1388				Q6NUM9	RETSAT	-0.166	0.164	-0.422	-0.586	-0.533	0.0241	0.0254	1.64e-05	4.08e-07	1.23e-06	0.157	0.119	0.000468	2.47e-05	0.000107			Q96BD6	SPSB1	-1.83	0.0159	0.122	2.7	0.000199	0.00402	-1.43	0.00685	0.0484	-1.17
HMGN2	23.0279	23.2216	23.2995	23.0118	23.025	22.9605	23.0193	22.9475	23.058	22.8371	22.948	22.7354	22.8841	22.8268	22.8598				Q6NUQ4	TMEM214	-0.115	-0.18	-0.253	-0.0731	-0.242	0.0341	0.00262	0.000154	0.158	0.00023	0.19	0.0256	0.00235	0.307	0.00536			P10244	MYBL2	0.213	0.171	0.442	0.284	0.0747	0.233	0.468	0.00685	0.0484	0.296
FGF1	19.749	19.8503	19.7293	20.0371	20.1845	20.1246	19.9017	19.9783	19.8918	19.745	19.6667	19.435	19.5974	19.722	19.5138				Q6NUS6	TCTN3	-0.908	0.306	-0.488	-0.794	-1.06	4.84e-06	0.0291	0.00171	2.05e-05	8.38e-07	0.000654	0.13	0.0141	0.000464	8.13e-05			P04183	TK1	0.149	0.0105	0.0952	0.236	0.000372	0.0065	-0.16	0.00685	0.0484	-0.343
ICAM1	21.6746	21.8722	21.6226	21.7126	21.8	21.5779	21.4462	21.5107	21.4025	21.43	21.4808	21.3466	21.7724	21.7814	21.769				Q6NXE6	ARMC6	-0.224	-0.182	0.202	0.384	0.181	0.0189	0.0489	0.0316	0.00047	0.0505	0.136	0.18	0.106	0.00449	0.181			Q9Y2H6	FNDC3A	0.192	0.0128	0.107	0.198	0.0109	0.069	0.214	0.00687	0.0485	0.098
RPLP2	22.1084	22.0625	22.1181	22.0815	22.1357	22.1001	22.1863	22.34	22.1924	22.2737	22.1889	22.3157	22.1587	22.2292	22.3979				Q6NYC8	PPP1R18	0.173	0.0532	0.463	0.41	0.161	0.00365	0.301	2.42e-07	1.02e-06	0.00595	0.0506	0.531	2.11e-05	4.81e-05	0.0437			P49407	ARRB1	0.0407	0.658	0.846	0.146	0.128	0.322	-0.286	0.00687	0.0485	-0.272
RPLP0	22.4924	22.4562	22.0383	22.5504	22.6009	21.9491	22.6933	22.6146	22.2348	22.5763	22.5303	22.3842	22.5791	22.4957	22.2141				Q6NZY4	ZCCHC8	0.177	0.112	0.122	0.0109	-0.236	0.0658	0.23	0.19	0.904	0.019	0.27	0.454	0.363	0.943	0.0971			Q8IWZ8	SUGP1	-0.0559	0.301	0.59	-0.0731	0.183	0.4	0.165	0.00689	0.0485	0.233
JUN	20.0047	19.8552	20.3806	19.9413	19.9013	20.2593	19.4179	19.2852	19.8387	19.6549	19.6526	19.8353	19.4023	19.2896	19.8306				Q6P179	ERAP2	-0.0315	0.117	0.434	0.317	0.424	0.821	0.407	0.00695	0.0367	0.00801	0.934	0.631	0.0371	0.11	0.0541			P55042	RRAD	0.118	0.446	0.711	0.858	6.03e-05	0.00161	-0.479	0.0069	0.0486	-1.04
FABP3	15.5548	NA	15.4848	15.1399	14.8989	14.9431	15.0588	15.7652	14.9109	16.7009	16.5099	16.1515	15.2598	15.7434	16.5469				Q6P1K2	PMF1	0.0566	-0.295	0.748	1.04	0.237	0.762	0.129	0.00115	5.86e-05	0.217	0.906	0.324	0.0106	0.000991	0.448			Q9Y4C1	KDM3A	0.174	0.0683	0.276	0.103	0.261	0.49	0.279	0.00692	0.0487	-0.187
POLR3D	20.698	20.4946	20.371	20.4129	20.691	20.2134	20.4022	20.3302	20.6565	20.5551	20.5438	20.4247	20.6233	20.8305	20.6016				Q6P1L5	FAM117B	-0.0783	-0.899	0.0888	0.988	0.668	0.768	0.00399	0.738	0.00204	0.0228	0.909	0.0343	0.846	0.0133	0.109			Q96KC8	DNAJC1	0.324	0.000468	0.0137	0.178	0.0256	0.119	0.226	0.00695	0.0488	0.0374
SSB	22.5975	22.5592	22.5896	22.6253	22.6756	22.6352	22.5053	22.5463	22.5819	22.5471	22.4776	22.5422	22.593	22.5896	22.5836				Q6P1R4	DUS1L	-0.265	0.213	0.238	0.025	-0.181	0.0555	0.115	0.0812	0.846	0.174	0.248	0.299	0.205	0.911	0.395			Q9H0L4	CSTF2T	-0.00892	0.925	0.97	0.155	0.12	0.307	-0.296	0.00696	0.0488	-0.627
ATP5MC1	20.9223	21.1225	21.3266	21.2683	21.3135	21.2617	21.3341	21.1916	21.2011	21.0822	21.4241	21.4767	21.0444	21.102	21.3854				Q6P2C8	MED27	-0.152	0.0734	0.895	0.822	0.135	0.531	0.76	0.00203	0.00374	0.577	0.771	0.877	0.0156	0.0207	0.776			Q9BUP3	HTATIP2	0.000705	0.995	0.998	-0.383	0.00588	0.0448	0.373	0.00696	0.0488	0.587
TFAP2A	18.3998	18.4429	18.4174	18.5226	18.4189	18.6109	18.2285	18.3279	18.1033	18.4418	18.6486	18.464	18.2633	18.329	18.2543				Q6P2P2	PRMT9	-0.29	0.0663	0.121	0.0547	-0.169	0.0464	0.625	0.377	0.686	0.223	0.225	0.792	0.566	0.808	0.453			Q9H0K6	PUS7L	0.438	0.000122	0.00563	0.115	0.189	0.408	0.263	0.00698	0.0489	-0.0206
ITGB1	25.0089	24.9962	25.0507	24.9045	24.9412	24.8996	25.276	25.2772	25.2383	25.213	25.223	25.1608	25.4628	25.4196	25.3713				Q6P3S6	FBXO42	-0.171	0.153	-0.141	-0.294	-0.579	0.178	0.225	0.263	0.029	0.000296	0.452	0.449	0.45	0.0927	0.00648			Q8N5G2	MACO1	-0.097	0.194	0.471	-0.0383	0.598	0.776	0.224	0.00706	0.0494	0.24
KRT18	24.8586	24.8959	24.6551	24.6338	24.6261	24.3276	24.8174	24.673	24.5161	24.9855	24.9719	24.8942	24.9612	25.0018	24.8343				Q6P4F7	ARHGAP11A	0.163	0.187	0.445	0.259	0.1	0.041	0.022	2.68e-05	0.00311	0.189	0.212	0.108	0.000689	0.0181	0.415			Q15393	SF3B3	0.00885	0.85	0.944	-0.054	0.261	0.49	0.146	0.00706	0.0494	0.0717
KRT8	24.5856	24.6265	24.6343	24.3017	24.3386	24.3138	24.6455	24.6302	24.5304	24.8798	24.8397	24.7792	24.7801	24.8165	24.7624				Q6P5R6	RPL22L1	-0.169	-0.466	-0.33	0.136	-0.161	0.3	0.0103	0.0544	0.399	0.322	0.589	0.0658	0.156	0.573	0.565			P41227	NAA10	0.0634	0.174	0.446	0.131	0.0102	0.0657	-0.139	0.0071	0.0495	-0.239
COL5A2	19.0543	19.2139	19.2493	19.0243	19.1835	19.4437	19.9069	19.9313	19.9401	19.7128	19.6838	19.5888	19.3449	19.7284	19.4978				Q6P9B6	MEAK7	0.403	0.575	0.342	-0.234	-0.185	0.00124	5.14e-05	0.00417	0.0344	0.0854	0.0253	0.0014	0.0259	0.104	0.253			Q5T4S7	UBR4	0.00214	0.96	0.985	0.0589	0.178	0.394	-0.131	0.00709	0.0495	-0.172
UROD	21.8201	22.0276	21.8214	21.9249	21.8732	21.7272	22.1675	21.8921	21.9683	21.7711	21.6512	21.8126	21.7761	21.8675	21.841				Q6PCB6	ABHD17C	-0.0743	0.119	-0.377	-0.496	-0.35	0.6	0.456	0.0175	0.00698	0.0415	0.814	0.673	0.0704	0.0326	0.159			Q04727	TLE4	-0.206	5.27e-05	0.00327	-0.263	3.9e-06	0.000175	-0.113	0.00708	0.0495	-0.0564
INSR	18.0016	18.3829	17.5096	18.2084	18.05	18.2475	17.6937	17.3918	17.3014	18.8088	18.5017	18.577	18.1619	18.5814	18.318				Q6PCB8	EMB	-0.198	-0.231	-0.357	-0.127	-0.272	0.2	0.139	0.0292	0.403	0.0851	0.477	0.338	0.101	0.577	0.253			O14920	IKBKB	0.091	0.154	0.423	0.0167	0.787	0.891	-0.191	0.00714	0.0497	-0.149
FYN	17.7656	16.8098	18.719	18.9661	18.7039	18.6581	17.2613	18.1676	18.2135	18.7266	18.968	18.8477	18.6611	16.4543	18.3099				Q6PCD5	RFWD3	-0.191	0.65	0.00821	-0.642	-0.797	0.402	0.0115	0.971	0.00641	0.00145	0.679	0.0714	0.984	0.0306	0.0177			Q96C57	CUSTOS	0.18	0.178	0.452	-0.0975	0.455	0.673	0.4	0.00714	0.0497	0.501
BCHE	18.0139	18.0647	18.2225	17.8398	17.6587	17.8389	17.2532	17.571	17.3292	18.3002	18.3953	18.1635	17.4599	17.9075	17.6471				Q6PCE3	PGM2L1	-0.0975	-0.627	-0.428	0.198	0.196	0.103	2.62e-08	2.47e-06	0.00329	0.00355	0.344	2.87e-06	0.000117	0.0187	0.0311			Q9Y2A7	NCKAP1	0.0459	0.471	0.729	0.151	0.0291	0.13	-0.195	0.00718	0.0498	-0.215
GLA	NA	17.1634	16.8802	16.7193	17.1012	16.6022	17.904	17.3863	17.2241	16.8851	16.7866	16.7502	17.0551	17.1045	16.8098				Q6PGN9	PSRC1	-0.0758	0.371	0.375	0.00315	-0.216	0.449	0.00192	0.00181	0.975	0.0432	0.712	0.0207	0.0146	0.986	0.163			P08047	SP1	0.255	0.122	0.376	0.0343	0.828	0.913	0.489	0.00717	0.0498	0.287
GSN	23.9822	23.9344	23.9355	23.9244	23.9781	23.8175	24.0387	24.0721	24.0043	24.1886	24.259	24.2341	24.2023	24.1262	24.0947				Q6PIJ6	FBXO38	-0.149	-0.0726	0.249	0.321	-0.176	0.319	0.622	0.106	0.0426	0.243	0.605	0.79	0.248	0.121	0.478			Q86W92	PPFIBP1	0.0305	0.471	0.729	-0.0376	0.376	0.604	0.13	0.00718	0.0498	0.207
RB1	20.7698	20.8563	20.8007	20.9578	20.9296	20.9013	20.824	20.784	20.8364	20.6533	20.6993	20.6275	20.801	20.7586	20.7124				Q6PIU2	NCEH1	0.161	0.146	0.407	0.261	0.32	0.121	0.155	0.00095	0.0181	0.00546	0.375	0.362	0.00937	0.0658	0.0411			O75095	MEGF6	-0.601	0.052	0.239	1.07	0.00201	0.0214	-0.891	0.0072	0.0499	-0.85
PTMA	24.3972	24.4863	24.5624	24.4504	24.3509	24.4956	24.1896	24.2864	24.3331	24.4586	24.5599	24.3767	24.4567	24.559	24.6059				Q6PJF5	RHBDF2	-0.423	-0.442	-0.0602	0.382	0.269	0.013	0.0101	0.691	0.0224	0.0924	0.108	0.0653	0.813	0.0763	0.267			Q96SW2	CRBN	0.0429	0.756	0.903	0.225	0.118	0.306	-0.425	0.00725	0.0502	-0.237
CDK1	23.4312	23.3146	23.1904	23.1783	23.253	23.0626	23.3609	23.2318	22.9607	23.0814	22.982	23.0158	23.2785	23.142	23.1128				Q6PJG6	BRAT1	-0.385	-0.125	0.0641	0.189	-0.127	0.000211	0.129	0.42	0.0284	0.122	0.00806	0.323	0.603	0.0913	0.319			Q9BYD6	MRPL1	0.0509	0.548	0.78	-0.0699	0.412	0.636	0.26	0.00724	0.0502	0.0935
ATP5F1B	24.9682	24.9341	24.7759	24.889	24.8241	24.6763	24.8861	24.9341	24.6565	24.8856	24.9082	24.7084	24.8649	24.8647	24.6054				Q6PKC3	TXNDC11	-0.375	-0.173	0.419	0.592	-0.12	0.161	0.506	0.121	0.0351	0.642	0.43	0.713	0.27	0.106	0.815			O75351	VPS4B	0.0255	0.538	0.774	0.126	0.00771	0.0542	-0.127	0.00727	0.0503	-0.111
S100A6	18.7536	18.5601	19.2948	16.5425	18.6206	17.5825	17.7037	18.5112	18.4998	17.996	16.7546	17.3457	17.7083	17.3895	17.4159				Q6PL18	ATAD2	-0.177	-0.194	-0.726	-0.532	0.535	0.551	0.515	0.0256	0.0885	0.0867	0.781	0.72	0.0919	0.203	0.256			P50225	SULT1A1	-0.00713	0.951	0.981	0.0626	0.591	0.77	-0.357	0.00729	0.0504	-0.198
EIF4E	22.2413	22.2618	22.227	22.2479	22.2735	22.4138	22.2397	22.347	22.4242	22.1994	22.1921	22.0877	22.1992	22.1713	22.3339				Q6RFH5	WDR74	0.0125	0.0124	-0.349	-0.361	-0.6	0.909	0.91	0.00596	0.00475	7.21e-05	0.965	0.956	0.0333	0.0246	0.00215			P98095	FBLN2	-0.547	5.7e-07	0.000139	0.0296	0.644	0.804	0.197	0.00731	0.0504	0.329
CKM	17.2613	NA	17.5398	18.1421	NA	NA	17.8708	NA	NA	17.9697	NA	NA	NA	NA	17.5009				Q6SJ93	FAM111B	0.201	0.442	-0.0878	-0.53	-0.0281	0.055	0.000425	0.376	8.01e-05	0.774	0.246	0.00721	0.566	0.00125	0.898			Q13268	DHRS2	-0.172	0.174	0.446	0.0716	0.56	0.75	-0.377	0.00736	0.0508	-0.55
ENO1	25.9899	26.1156	26.0092	25.9541	26.0076	25.9632	26.1935	26.1347	26.0338	25.8657	25.8836	25.8811	25.9385	25.9475	25.9536				Q6ULP2	AFTPH	0.195	0.337	0.405	0.068	-0.0209	0.116	0.0116	0.00366	0.567	0.859	0.366	0.0721	0.0236	0.719	0.939			Q13242	SRSF9	-0.037	0.548	0.78	-0.139	0.0369	0.152	0.189	0.00743	0.0512	-0.118
PYGL	22.8825	23.0309	22.8708	22.9908	23.032	22.8247	23.0508	23.1495	22.8802	22.7073	22.7199	22.7756	22.7064	22.7723	22.6932				Q6UW63	POGLUT2	-0.212	-0.152	-0.485	-0.334	-0.282	0.00702	0.0406	4.79e-06	0.000216	0.000928	0.0749	0.161	0.000197	0.00247	0.0135			O94906	PRPF6	0.104	0.0657	0.269	-0.0124	0.816	0.905	0.163	0.00744	0.0513	0.0877
GPI	24.8892	24.9115	24.9035	24.9596	25.0146	24.8436	25.0548	25.1098	25.0108	24.8616	24.9913	24.9003	24.8636	24.8561	24.892				Q6UWU4	C6orf89	-0.17	-0.0443	-0.505	-0.461	-0.522	0.289	0.778	0.00555	0.0098	0.00448	0.581	0.885	0.0316	0.0416	0.0363			P55290	CDH13	-0.054	0.18	0.455	-0.139	0.00279	0.0267	0.12	0.00749	0.0515	0.287
POLB	20.4126	20.4967	20.2525	20.5375	20.5921	20.2318	20.378	20.5639	20.2706	20.1703	20.0955	20.2072	20.3361	20.3431	20.2112				Q6UX07	DHRS13	0.183	0.488	0.266	-0.222	-0.0774	0.239	0.00566	0.0968	0.159	0.611	0.524	0.0435	0.232	0.307	0.798			Q9H2H9	SLC38A1	-0.15	0.283	0.575	0.233	0.106	0.285	-0.421	0.00757	0.0519	-0.212
NPM1	25.3873	25.3337	25.3387	24.9992	25.0994	24.914	25.2783	25.2151	25.1591	25.4251	25.349	25.2988	25.3117	25.3504	25.2086				Q6UX53	METTL7B	-0.00553	0.384	-0.224	-0.608	-0.353	0.973	0.0298	0.179	0.00186	0.0434	0.99	0.131	0.35	0.0125	0.163			P36871	PGM1	0.102	0.0587	0.253	0.129	0.0205	0.104	-0.154	0.00758	0.0519	-0.139
TPM3	24.663	24.7726	24.831	24.696	24.9172	24.8231	25.0126	24.7178	24.8837	24.5594	24.6832	24.6049	24.8315	24.7063	24.8596				Q6UX71	PLXDC2	1.24	-1.38	-1.42	-0.0448	-0.178	0.0158	0.0088	0.0073	0.888	0.578	0.122	0.0595	0.0384	0.934	0.776			O15344	MID1	0.128	0.173	0.445	-0.151	0.111	0.293	0.278	0.00757	0.0519	0.298
ITGAV	21.7277	21.7437	21.8174	21.7678	21.7173	21.7593	22.2384	22.315	22.2942	22.3965	22.4398	22.5418	22.6426	22.6174	22.694				Q6UX72	B3GNT9	-0.11	-0.022	-0.381	-0.359	-0.494	0.402	0.865	0.00981	0.0138	0.0017	0.679	0.931	0.0475	0.0534	0.0194			P07477	PRSS1	-0.167	0.904	0.963	-0.871	0.576	0.761	4.81	0.00756	0.0519	2.31
HEXA	22.5469	22.2934	22.5505	22.1893	22.2997	22.3685	22.3076	22.4208	22.66	22.524	22.5552	22.6813	22.2816	22.1114	22.4715				Q6UXD5	SEZ6L2	0.249	0.588	0.0693	-0.519	-0.187	0.0026	6.06e-07	0.325	2.58e-06	0.0157	0.0413	3.79e-05	0.514	9.77e-05	0.0868			Q6P444	MTFR2	0.166	0.297	0.587	-0.16	0.314	0.544	0.477	0.00763	0.0522	0.187
SERPINE2	19.7492	20.0079	19.7122	20.4984	20.6519	20.3481	20.8933	20.9069	21.0274	20.7529	20.8681	20.7354	21.4554	21.2487	21.4317				Q6UXH8	CCBE1	0.384	0.744	0.542	-0.202	-0.392	0.00509	1.64e-05	0.000356	0.102	0.00444	0.0623	0.000564	0.00445	0.223	0.0362			Q5T013	HYI	-0.149	0.325	0.611	0.0239	0.872	0.936	-0.454	0.0077	0.0526	-0.226
EPHX1	20.7149	20.6808	20.6042	20.6762	20.7156	20.5225	20.808	20.7554	20.4676	20.7337	20.7698	20.8584	20.8341	20.1447	20.6096				Q6V0I7	FAT4	0.194	0.697	-0.109	-0.806	-1.08	0.518	0.0526	0.714	0.0284	0.00575	0.765	0.187	0.828	0.0913	0.0428			Q9Y6J9	TAF6L	0.0846	0.371	0.651	-0.106	0.268	0.496	0.285	0.00769	0.0526	0.286
DBI	18.3689	18.8174	18.5	18.2232	18.21	18.4055	18.7303	18.8203	18.5756	18.3637	18.4059	18.2358	18.6062	18.3329	18.532				Q6YBV0	SLC36A4	0.497	0.623	0.237	-0.386	-0.453	0.00606	0.00288	0.143	0.0406	0.0193	0.0692	0.0273	0.302	0.117	0.0982			Q765P7	MTSS2	0.224	0.00284	0.0429	-0.238	0.00185	0.0203	0.193	0.00771	0.0526	-0.301
LDHB	23.314	23.3721	23.4382	23.3509	23.35	23.2313	23.3204	23.5361	23.3566	23.1977	23.1235	23.3002	23.2724	23.3197	23.2127				Q6YHK3	CD109	-0.114	0.365	-0.0681	-0.433	-0.483	0.18	0.000509	0.414	0.000108	3.66e-05	0.456	0.00819	0.597	0.00153	0.00131			Q9P206	KIAA1522	0.129	0.113	0.363	0.188	0.0273	0.124	0.237	0.00777	0.053	0.377
CENPB	19.7619	19.5289	19.4827	19.5816	19.4745	19.5517	19.7381	19.6495	19.6491	19.7763	19.5887	19.7209	19.7319	19.692	19.6925				Q6YHU6	THADA	-0.836	-0.416	0.192	0.609	0.00266	0.001	0.0576	0.356	0.00921	0.99	0.0222	0.198	0.547	0.0397	0.995			Q96BI1	SLC22A18	-0.0273	0.564	0.791	-0.306	1.25e-05	0.000444	0.144	0.0078	0.0531	0.228
TPO	16.9595	15.1583	16.125	15.3721	16.6357	15.8953	15.7609	NA	16.3138	15.9018	15.7273	14.8365	16.3087	16.4612	15.7026				Q6ZMK1	CYHR1	-0.942	0.319	1.34	1.02	0.406	0.135	0.595	0.0425	0.139	0.501	0.397	0.773	0.13	0.28	0.72			Q14192	FHL2	0.342	5.93e-05	0.00347	0.32	0.000111	0.00254	-0.187	0.00781	0.0532	-0.86
GPX1	21.8996	21.8911	21.7761	21.9882	22.0163	21.8029	22.0637	22.0395	21.6781	21.7111	21.5632	21.4218	21.7281	21.6802	21.4769				Q6ZN04	MEX3B	0.451	-0.779	-0.0651	0.714	0.419	0.208	0.0387	0.851	0.0553	0.24	0.485	0.157	0.919	0.146	0.475			P47897	QARS	0.0231	0.73	0.89	0.167	0.0235	0.113	-0.204	0.00783	0.0533	-0.306
PGK2	15.5484	22.6812	20.9787	NA	NA	17.6074	NA	NA	NA	NA	NA	19.0213	NA	17.9616	NA				Q6ZN54	DEF8	0.0208	0.0158	0.655	0.64	0.11	0.918	0.938	0.00547	0.0064	0.59	0.969	0.968	0.0313	0.0306	0.785			Q96KM6	ZNF512B	0.231	0.0234	0.155	-0.12	0.209	0.432	0.282	0.00785	0.0534	0.443
P4HB	25.0368	25.0779	24.9644	24.9657	24.9749	24.9063	25.0634	25.0225	24.8287	25.1831	25.1344	25.1357	25.1472	25.1264	25.1141				Q6ZNB6	NFXL1	0.0358	-0.0868	0.2	0.287	-0.0387	0.518	0.131	0.0024	0.000115	0.486	0.765	0.325	0.0176	0.0016	0.708			Q9NTX5	ECHDC1	0.272	0.19	0.467	0.366	0.0856	0.252	-0.612	0.00792	0.0537	-0.372
H1F0	21.1289	21.1013	21.1229	20.923	20.7678	20.9786	20.9641	20.744	20.7025	21.1278	21.3737	21.2413	21.0143	20.8682	20.9614				Q6ZNE5	ATG14	-0.285	0.14	0.602	0.462	0.0539	0.259	0.574	0.0266	0.0777	0.827	0.547	0.76	0.0946	0.185	0.924			Q9UBP9	GULP1	-0.123	0.0491	0.232	0.13	0.0399	0.159	-0.178	0.00793	0.0537	0.0192
ACYP1	19.6513	19.1493	19.8718	19.7644	19.7263	19.7658	19.8959	19.7798	19.9095	19.7344	19.7741	19.7097	19.5789	19.3241	19.5938				Q6ZS17	RIPOR1	-0.181	-0.0429	0.477	0.52	0.107	0.00882	0.482	1.42e-06	5.2e-07	0.0934	0.0854	0.695	7.93e-05	3.02e-05	0.269			Q15853	USF2	-0.0431	0.6	0.813	-0.0333	0.684	0.831	0.249	0.00792	0.0537	0.233
CTSD	23.5779	23.8082	23.5233	23.7443	23.6821	23.5031	23.869	23.9435	23.6229	23.6867	23.7649	23.6084	23.8041	23.6849	23.53				Q6ZTN6	ANKRD13D	-0.227	-0.173	0.013	0.186	0.248	0.101	0.201	0.921	0.171	0.0756	0.34	0.423	0.957	0.323	0.235			P30740	SERPINB1	-0.00588	0.928	0.972	-0.132	0.0598	0.202	-0.199	0.00791	0.0537	-0.201
ANXA2	26.5645	26.6537	26.5552	26.7823	26.7037	26.6487	26.701	26.6936	26.5539	25.9826	26.0612	25.9725	25.9278	25.9462	25.8572				Q6ZUT9	DENND5B	-0.498	-0.153	0.0188	0.172	-0.0212	0.00574	0.331	0.903	0.278	0.891	0.0671	0.562	0.947	0.448	0.954			P22234	PAICS	0.0166	0.729	0.889	0.109	0.0352	0.147	-0.145	0.00802	0.0541	-0.25
CAPN1	23.9536	23.9791	23.9243	23.9725	24.094	24.0656	24.1709	24.1849	23.9913	23.9631	23.9277	23.9525	23.9304	23.7697	23.7679				Q6ZV89	SH2D5	-0.0297	0.0173	0.784	0.766	0.316	0.842	0.908	0.000105	0.00013	0.0484	0.941	0.955	0.00183	0.00175	0.176			Q8NFC6	BOD1L1	0.101	0.0815	0.304	0.0418	0.449	0.669	0.166	0.00802	0.0541	0.103
TUBB	27.5716	27.6382	27.5817	27.4754	27.4505	27.3633	27.7028	27.6371	27.624	27.3873	27.4139	27.2244	27.4789	27.5178	27.4134				Q6ZW49	PAXIP1	-0.312	-0.476	-0.355	0.121	0.0779	0.00312	8.95e-05	0.00118	0.188	0.387	0.0453	0.00215	0.0108	0.344	0.625			Q9Y376	CAB39	-0.0893	0.101	0.34	-0.0533	0.313	0.542	-0.157	0.008	0.0541	-0.134
PRSS1	22.3252	18.4665	17.7528	18.8923	20.8835	18.2685	18.52	18.7681	NA	21.7209	18.638	22.5023	23.2505	23.5761	23.5303				Q6ZWL3	CYP4V2	-0.13	1.02	NA	NA	-0.413	0.622	0.00527	NA	NA	0.0694	0.826	0.0415	NA	NA	0.222			Q6P179	ERAP2	0.0315	0.821	0.934	-0.117	0.407	0.631	-0.424	0.00801	0.0541	-0.317
PSAP	20.8419	20.8841	20.9943	20.5755	20.7862	20.833	20.7628	20.9331	20.9863	20.8292	20.9601	21.0071	20.5626	20.506	20.7325				Q70CQ3	USP30	-0.42	-0.144	0.337	0.48	0.34	0.00754	0.303	0.0253	0.0031	0.0241	0.0772	0.533	0.0912	0.0181	0.112			Q9NR19	ACSS2	-0.0252	0.714	0.88	-0.0609	0.38	0.608	0.208	0.00811	0.0546	0.406
HEXB	22.8722	22.9502	22.8914	22.8262	22.8171	22.7471	22.8422	22.8371	22.7414	22.8703	22.8671	22.7825	22.727	22.788	22.6317				Q70E73	RAPH1	-0.0411	0.0445	0.341	0.296	0.214	0.581	0.55	0.000362	0.00116	0.0108	0.802	0.744	0.00449	0.00877	0.0665			O00748	CES2	0.042	0.702	0.873	-0.237	0.0448	0.17	0.332	0.00811	0.0546	0.317
CTSL	22.4445	22.6067	22.3811	22.4676	22.4375	22.0743	22.1496	22.2425	22.0092	22.5119	22.251	22.423	22.5092	22.6301	22.3905				Q71F23	CENPU	-0.124	0.352	-0.419	-0.771	-0.256	0.517	0.0797	0.0411	0.00103	0.191	0.764	0.241	0.128	0.00794	0.418			Q6GMV2	SMYD5	0.191	0.00987	0.0918	0.28	0.000644	0.00948	-0.197	0.00818	0.055	-0.536
PFN1	25.9773	25.9816	25.9236	25.9198	26.0003	26.0806	26.0754	26.2017	26.1955	25.945	25.893	25.9561	26.0334	25.9571	26.1067				Q75N03	CBLL1	0.0103	-0.181	0.213	0.393	0.166	0.915	0.0793	0.0429	0.00107	0.103	0.969	0.241	0.131	0.00814	0.288			Q13356	PPIL2	-0.254	0.0299	0.178	-0.418	0.00141	0.0167	0.324	0.00818	0.055	0.247
BPGM	17.8247	18.5403	17.318	18.6739	18.3022	18.2793	19.1237	19.4579	18.8566	18.6712	18.7975	18.2965	19.2735	19.1357	18.7324				Q765P7	MTSS2	-0.224	0.238	0.538	0.301	-0.193	0.00284	0.00185	5.77e-07	0.000265	0.00771	0.0429	0.0203	4.03e-05	0.00284	0.0526			Q9Y243	AKT3	0.0487	0.645	0.841	0.183	0.0997	0.276	-0.319	0.00822	0.0551	-0.43
APRT	20.8879	20.9287	21.0968	21.1479	21.0994	21.2853	21.3849	21.5843	21.3652	20.9766	21.1231	21.1341	21.2698	21.488	21.3339				Q76M96	CCDC80	-1.28	-0.896	-1.59	-0.689	-1.89	8.31e-07	4.02e-05	6.19e-08	0.000472	6.73e-09	0.000183	0.00115	7.09e-06	0.0045	1.96e-06			Q86W56	PARG	0.202	0.00637	0.0707	0.108	0.108	0.288	0.194	0.00821	0.0551	-0.106
EPRS	23.2021	23.1785	23.1923	23.1157	23.0875	23.1254	23.1378	23.1656	23.1622	23.1861	23.2201	23.1803	23.2048	23.2452	23.2448				Q7KZN9	COX15	-0.153	0.161	0.15	-0.0112	-0.147	0.192	0.17	0.2	0.921	0.207	0.469	0.384	0.375	0.954	0.437			Q7Z2W4	ZC3HAV1	-0.0399	0.597	0.812	0.0559	0.461	0.677	0.227	0.00823	0.0551	0.13
CTSB	23.3038	23.4627	23.5854	23.4337	23.3848	23.5543	23.7255	23.7094	23.6792	23.6025	23.5762	23.524	23.7018	23.7279	23.6965				Q7L014	DDX46	0.248	0.0668	-0.00815	-0.075	0.133	1.21e-05	0.0948	0.83	0.0642	0.00322	0.00134	0.268	0.907	0.163	0.0297			Q9BQJ4	TMEM47	0.642	0.0058	0.0674	-0.203	0.32	0.549	0.608	0.00821	0.0551	0.431
HSP90AA1	27.0874	27.0615	27.1034	27.1638	27.1613	27.1029	27.1883	27.1463	27.0942	26.957	26.9865	27.0258	27.0391	27.0241	27.0586				Q7L0J3	SV2A	0.135	0.201	-0.415	-0.616	-0.49	0.0252	0.00231	2.36e-06	2.07e-08	3.36e-07	0.161	0.0234	0.000113	2.49e-06	4.04e-05			Q5JU85	IQSEC2	-0.0938	0.482	0.738	0.243	0.0825	0.246	-0.4	0.00825	0.0552	-0.323
GALT	20.0633	20.0782	20.0328	20.0945	20.1358	20.3052	20.1189	20.0755	20.1292	20.064	20.0569	20.1333	20.1819	20.0165	19.9351				Q7L1W4	LRRC8D	0.0661	0.467	0.424	-0.0429	-0.0876	0.528	0.000451	0.001	0.681	0.406	0.77	0.00753	0.00973	0.804	0.64			P60981	DSTN	0.0127	0.876	0.952	0.229	0.0126	0.0761	-0.247	0.00825	0.0552	-0.624
HNRNPC	19.8951	19.7523	19.9685	19.6508	19.76	19.7396	19.8243	19.8331	19.6765	19.9059	19.7675	19.7671	19.7569	19.8103	19.722				Q7L273	KCTD9	-0.0453	0.0745	0.373	0.299	-0.0743	0.683	0.503	0.00402	0.0156	0.504	0.861	0.711	0.0252	0.0585	0.722			Q92686	NRGN	-0.619	0.0419	0.214	-0.147	0.602	0.778	-0.851	0.00824	0.0552	-0.727
LAMB1	20.025	20.005	19.9478	19.7333	19.813	19.5744	20.0712	20.0954	20.0292	20.2553	20.259	20.2987	20.4059	20.3917	20.4044				Q7L5Y6	DET1	-0.473	-0.294	0.268	0.562	0.405	0.107	0.301	0.343	0.0385	0.121	0.351	0.53	0.534	0.114	0.318			Q8NB91	FANCB	0.158	0.359	0.642	-0.0065	0.969	0.984	0.421	0.00829	0.0553	0.351
YES1	20.9258	20.9562	21.0732	21.0803	21.0336	20.9818	20.9783	21.0191	21.0344	21.1148	20.9627	21.1349	21.0822	20.9755	21.0321				Q7L8L6	FASTKD5	-0.0294	-0.0598	0.399	0.459	0.0191	0.812	0.63	0.00554	0.0021	0.877	0.931	0.795	0.0316	0.0136	0.948			O75496	GMNN	0.18	0.0353	0.194	-0.0393	0.619	0.789	0.238	0.00828	0.0553	0.193
LYN	19.1069	19.0848	19.25	18.7673	18.7886	19.233	18.9913	18.7058	19.0576	19.0129	19.2392	19.2893	19.122	18.926	18.9942				Q7L9L4	MOB1B	-0.104	-0.235	0.145	0.38	0.191	0.249	0.0166	0.115	0.000615	0.0442	0.536	0.0913	0.261	0.00543	0.165			P41440	SLC19A1	-0.0372	0.611	0.82	-0.301	0.000902	0.0122	0.22	0.0083	0.0553	0.0626
TPM2	25.2677	25.3298	25.3419	25.5055	25.4509	25.5019	25.4498	25.4896	25.4799	25.2153	25.2261	25.2174	25.5859	25.52	25.5614				Q7LFL8	CXXC5	0.726	-1.2	0.412	1.61	1.57	0.311	0.0386	0.437	0.00481	0.00561	0.598	0.157	0.617	0.0248	0.042			P52815	MRPL12	-0.55	3.93e-05	0.00257	-0.481	0.000144	0.00309	0.285	0.00835	0.0556	-0.202
FH	22.9776	22.7709	22.5792	22.7098	22.8333	22.5506	22.7466	22.7598	22.3654	22.7079	22.5916	22.4983	22.7309	23.0243	22.5965				Q7LGC8	CHST3	0.0959	-0.342	0.283	0.624	0.552	0.55	0.0469	0.0932	0.00139	0.00344	0.781	0.176	0.227	0.00994	0.0306			P48643	CCT5	0.0777	0.0883	0.316	0.0939	0.044	0.169	-0.13	0.0084	0.0559	-0.155
ERCC1	19.5294	19.6076	19.6085	19.6314	19.457	19.5731	19.4554	19.4529	19.3422	19.4998	19.3277	19.3439	19.5446	19.659	19.5211				Q7RTV0	PHF5A	-0.312	-0.39	0.527	0.917	0.358	0.091	0.0395	0.00843	0.00011	0.0562	0.321	0.158	0.0426	0.00154	0.195			O95394	PGM3	0.143	0.0669	0.272	0.352	0.000244	0.00464	-0.221	0.00845	0.0562	-0.427
THBS1	19.6828	19.8082	19.7384	20.5572	20.4877	20.4176	22.2043	22.1638	22.1327	20.7824	20.6413	20.6739	22.1833	22.2191	22.1696				Q7RTV5	PRXL2C	0.347	0.497	0.0112	-0.486	-0.0226	0.000293	8.32e-06	0.879	1.07e-05	0.759	0.0102	0.000319	0.933	0.000287	0.89			P57076	CFAP298	0.127	0.113	0.363	0.0487	0.528	0.729	0.231	0.00846	0.0562	0.103
SP1	19.2411	18.6803	18.5835	19.0949	19.0737	19.1027	18.7231	18.9727	18.9122	19.0891	19.1829	19.1968	19.4832	19.0576	19.5331				Q7Z2E3	APTX	2.46	2.23	-0.0845	-2.31	-1.75	0.0049	0.0441	0.914	0.048	0.119	0.0606	0.169	0.953	0.132	0.314			Q92859	NEO1	-0.0957	0.16	0.429	-0.353	8.63e-05	0.0021	0.198	0.00845	0.0562	0.621
IGF1R	19.6296	19.6015	19.4334	19.7954	19.7463	19.8454	19.8635	19.8203	20.0249	19.4028	19.2189	19.386	20.1014	20.2106	19.9882				Q7Z309	FAM122B	-0.188	0.0982	0.788	0.69	0.402	0.209	0.503	7.99e-05	0.000278	0.014	0.487	0.711	0.00151	0.00294	0.0801			Q53H47	SETMAR	0.173	0.0295	0.176	0.105	0.161	0.371	0.218	0.0085	0.0564	0.0718
COL1A2	19.2594	19.3287	19.2754	18.78	18.1612	19.1122	19.931	19.7848	19.8469	19.7967	19.8072	19.4855	19.6944	19.1845	19.2771				Q7Z3E2	CCDC186	-0.226	-0.18	-0.494	-0.313	-0.36	0.0247	0.0643	8.19e-05	0.00364	0.00132	0.16	0.212	0.00154	0.0203	0.0167			Q5SQN1	SNAP47	-0.182	0.497	0.749	-0.302	0.266	0.494	0.799	0.00853	0.0565	0.532
ANXA6	23.8888	23.9521	23.9144	23.8372	23.8313	23.746	23.8083	23.8696	23.7884	22.9102	22.9197	22.8654	22.7131	22.7458	22.6865				Q7Z4F1	LRP10	0.202	0.0906	-0.425	-0.516	-0.114	0.00547	0.163	7.86e-06	8.9e-07	0.0855	0.0652	0.374	0.00027	4.34e-05	0.254			Q9UM47	NOTCH3	0.331	0.184	0.461	0.0572	0.812	0.904	0.724	0.00861	0.057	-0.236
RHOC	18.6411	18.8822	18.8113	18.8111	18.8215	18.5544	18.9441	19.3782	18.6393	18.3238	18.4063	18.6514	18.6057	18.7319	18.7761				Q7Z4G1	COMMD6	0.0245	-0.0965	0.692	0.789	0.291	0.85	0.461	9.28e-05	2.51e-05	0.0384	0.944	0.677	0.00168	0.000533	0.151			Q92560	BAP1	-0.0272	0.741	0.895	-0.0277	0.737	0.863	0.247	0.00863	0.057	0.175
NGFR	17.0698	17.1179	16.603	16.9965	16.8494	17.3419	16.3958	16.6125	16.9241	16.3509	16.8	16.0095	16.1023	16.5177	16.2816				Q7Z589	EMSY	0.169	0.0804	-0.236	-0.316	-0.278	0.0634	0.354	0.014	0.00212	0.00517	0.264	0.585	0.0609	0.0136	0.0396			Q96A73	KIAA1191	0.0794	0.437	0.704	-0.108	0.295	0.525	0.304	0.00864	0.057	0.0232
CD55	18.3369	18.5361	18.2892	18.6724	18.4069	18.3284	18.386	18.3927	18.1824	18.4128	18.4604	18.593	18.3726	18.5522	18.52				Q7Z5J4	RAI1	0.058	0.348	0.234	-0.114	-0.289	0.759	0.0824	0.228	0.55	0.142	0.905	0.246	0.409	0.707	0.348			P17302	GJA1	-0.832	1.2e-06	0.000227	-0.251	0.0272	0.124	0.311	0.00862	0.057	1.15
SLC3A2	21.7647	21.7778	21.7509	21.7368	21.7835	21.5218	22.2182	22.1337	21.8407	22.0675	22.1268	22.067	21.9572	22.0054	21.8325				Q7Z5N4	SDK1	0.129	0.353	-0.342	-0.695	-0.234	0.376	0.026	0.03	0.00024	0.121	0.655	0.12	0.103	0.00265	0.316			O00189	AP4M1	0.231	0.356	0.639	0.167	0.499	0.708	-0.737	0.00868	0.0572	-1.31
GUSB	20.5429	20.6961	20.8909	20.6273	20.5192	20.6556	20.586	20.6071	20.787	20.7171	20.7304	20.9508	20.7101	20.5726	20.7634				Q7Z5Y7	KCTD20	-0.523	-0.00914	-0.398	-0.389	-0.346	0.0039	0.953	0.0199	0.0224	0.0384	0.0529	0.975	0.0768	0.0763	0.151			Q9H944	MED20	-0.0388	0.454	0.718	-0.0627	0.234	0.46	0.154	0.00867	0.0572	0.01
PFKM	21.5352	21.5419	21.6252	21.5197	21.581	21.5477	21.7137	21.5212	21.6327	21.4073	21.4357	21.564	21.3515	21.2738	21.4347				Q7Z628	NET1	0.0278	-0.443	0.157	0.6	0.736	0.825	0.00301	0.222	0.00026	3.64e-05	0.936	0.0284	0.402	0.0028	0.00131			Q9C073	FAM117A	-0.223	0.307	0.595	-0.867	0.00109	0.014	0.643	0.00871	0.0573	0.751
HSP90AB1	27.4728	27.5361	27.3935	27.5136	27.5116	27.3955	27.5587	27.4974	27.4261	27.4942	27.544	27.362	27.5672	27.6316	27.4957				Q7Z699	SPRED1	-0.118	-0.269	0.666	0.935	0.382	0.673	0.344	0.0296	0.00435	0.185	0.855	0.576	0.102	0.0231	0.411			P37802	TAGLN2	-0.0215	0.689	0.865	0.168	0.00663	0.0488	-0.16	0.00876	0.0575	-0.285
SRPRA	21.2686	21.3615	21.2368	21.2745	21.2815	21.1377	21.3518	21.4246	21.3812	21.5591	21.5087	21.5493	21.6851	21.6894	21.6558				Q7Z6J0	SH3RF1	-0.429	-0.239	0.562	0.801	0.293	0.00636	0.0951	0.000914	3.51e-05	0.046	0.0707	0.268	0.00909	0.000675	0.169			Q15014	MORF4L2	0.115	0.108	0.353	0.0272	0.692	0.835	0.205	0.00874	0.0575	0.0649
ASNS	20.3195	20.2042	20.33	20.4032	20.3512	20.5024	20.8739	20.8911	20.679	20.6372	20.5174	20.3663	20.6333	20.6223	20.7155				Q7Z6J9	TSEN54	-0.22	0.00409	0.281	0.277	-0.137	0.0128	0.958	0.00266	0.00295	0.0978	0.107	0.978	0.0188	0.0174	0.277			P16157	ANK1	-0.18	0.281	0.572	-0.135	0.414	0.638	-0.489	0.00875	0.0575	0.095
MMP2	15.926	14.6646	15.1758	14.8795	14.731	15.2258	16.641	16.344	16.7375	15.2478	15.6562	14.7742	16.6277	16.2237	15.7213				Q7Z6M1	RABEPK	-0.374	-0.43	0.0493	0.479	0.0265	0.0084	0.00344	0.692	0.00155	0.831	0.0826	0.031	0.813	0.0109	0.926			Q9BVN2	RUSC1	0.329	0.0228	0.153	0.084	0.524	0.726	0.392	0.00877	0.0576	0.105
SOD3	NA	15.1851	14.9335	16.5771	16.6274	16.2618	14.9733	14.9639	13.945	15.232	15.4283	15.3134	16.4053	16.206	16.094				Q7Z794	KRT77	NA	NA	NA	1.31	0.346	NA	NA	NA	0.00245	0.0522	NA	NA	NA	0.0151	0.186			Q969R8	ITFG2	0.193	0.0411	0.212	0.172	0.0641	0.211	-0.26	0.00887	0.058	-0.508
HMBS	18.8721	19.1179	19.4851	19.6207	19.4513	19.6009	19.4767	19.6694	19.2778	19.1322	19.5692	19.5139	19.3798	19.5955	19.3235				Q7Z7E8	UBE2Q1	-0.0136	-0.0896	0.05	0.14	0.0295	0.894	0.385	0.624	0.184	0.772	0.961	0.611	0.766	0.34	0.897			Q9BY32	ITPA	-0.0371	0.536	0.774	0.158	0.0172	0.0937	-0.178	0.00885	0.058	-0.302
MME	20.8178	20.788	20.9431	20.7918	20.6711	20.861	20.4264	20.3977	20.6704	20.7452	20.8129	20.9104	20.534	20.5076	20.6683				Q7Z7G0	ABI3BP	0.176	0.277	-0.0494	-0.326	-0.499	0.0392	0.00305	0.532	0.000877	1.61e-05	0.208	0.0287	0.698	0.00706	0.000746			O00161	SNAP23	-0.0115	0.851	0.944	-0.0401	0.516	0.722	0.183	0.00887	0.058	0.298
MGP	NA	NA	NA	15.6586	16.0924	15.6411	18.2111	18.1483	18.4392	16.5183	16.4043	16.8693	16.7552	16.4347	16.1281				Q86SJ2	AMIGO2	0.728	-2.11	-0.755	1.36	1.63	2.69e-05	6.44e-11	1.84e-05	1.96e-08	1.86e-09	0.00211	1.74e-08	0.000513	2.42e-06	7.39e-07			Q8WTW3	COG1	-0.0777	0.116	0.366	-0.0695	0.156	0.363	0.141	0.00886	0.058	0.18
PDHA1	22.5933	22.5017	22.3555	22.3727	22.2736	22.306	22.3131	22.3141	22.3784	22.3321	22.1892	22.226	22.4029	22.3001	22.3494				Q86SQ4	ADGRG6	-0.195	0.533	-0.081	-0.614	-0.507	0.0971	0.000264	0.472	6.97e-05	0.000407	0.334	0.00497	0.648	0.00113	0.00799			Q9BQC6	MRPL57	0.409	0.384	0.662	0.283	0.536	0.735	-2.39	0.00889	0.0581	#VALUE!
CD14	19.1687	19.2758	19.198	19.1011	18.9813	19.1234	18.7639	18.8131	18.7475	18.4435	18.4045	18.2932	17.9624	18.5711	18.3121				Q86SQ9	DHDDS	-0.214	0.0946	-0.00286	-0.0975	-0.3	0.104	0.454	0.982	0.441	0.0286	0.346	0.672	0.99	0.612	0.126			Q92643	PIGK	-0.0333	0.655	0.846	0.0251	0.736	0.863	-0.222	0.00898	0.0586	-0.193
COL4A2	20.6572	20.5845	20.5301	20.5012	20.6176	20.6004	21.1578	21.1027	21.2111	20.9159	20.9047	20.841	20.5924	20.517	20.6336				Q86SR1	GALNT10	-0.176	-0.958	-0.682	0.276	-0.113	0.0101	2.31e-10	1.84e-08	0.000373	0.0775	0.0924	5.63e-08	2.86e-06	0.00371	0.238			Q9P0T7	TMEM9	0.104	0.188	0.466	-0.00922	0.904	0.953	0.227	0.00901	0.0588	0.269
CYC1	18.8479	18.3762	18.7379	18.7669	18.5888	18.4603	18.6188	18.7037	18.5516	17.8982	17.9297	18.0724	18.0283	18.2512	18.2889				Q86T03	PIP4P1	-0.152	-0.1	0.25	0.35	0.0955	0.086	0.245	0.00894	0.000827	0.266	0.313	0.471	0.0445	0.00671	0.504			P63208	SKP1	-0.189	0.0618	0.26	0.227	0.0289	0.129	-0.282	0.0091	0.0593	-0.412
SNRPB2	20.7813	21.2899	20.9576	20.8973	20.8683	21.0107	21.1943	21.1732	20.9362	21.0373	21.0428	20.9444	21.0249	20.9381	20.9078				Q86TB3	ALPK2	-0.414	-0.594	-0.476	0.118	0.179	0.0102	0.000806	0.00422	0.411	0.219	0.0932	0.0112	0.0261	0.584	0.45			Q32P28	P3H1	-0.111	0.216	0.495	-0.07	0.426	0.649	0.259	0.00913	0.0594	0.211
MET	18.402	17.7548	18.6252	18.0303	18.2083	18.2963	18.6565	18.6073	18.6246	18.413	18.4308	18.4156	18.1587	17.863	17.9942				Q86TG7	PEG10	0.189	0.575	-0.279	-0.855	-0.332	0.204	0.00123	0.0695	3.38e-05	0.0349	0.482	0.0152	0.184	0.000657	0.142			P17858	PFKL	0.0766	0.23	0.513	0.137	0.0419	0.164	-0.185	0.00917	0.0597	-0.139
MELTF	21.7604	21.8067	21.84	21.8183	21.7155	21.8125	21.6242	21.7013	21.7375	21.4581	21.4723	21.5794	21.6497	21.5683	21.6648				Q86TI0	TBC1D1	-0.406	-0.209	0.122	0.331	0.107	0.00157	0.0636	0.259	0.00662	0.319	0.0302	0.21	0.446	0.0314	0.562			P15260	IFNGR1	-0.209	0.453	0.717	-0.656	0.0294	0.13	0.817	0.0092	0.0598	1.26
SNRNP70	20.1244	20.2151	20.0741	20.074	20.2321	20.1515	20.1569	20.1802	20.0816	20.007	20.1092	20.1044	20.0398	20.0704	20.0067				Q86U70	LDB1	-0.0932	-0.637	-0.348	0.289	0.252	0.288	2.97e-06	0.00108	0.00417	0.00998	0.58	0.000143	0.0102	0.0225	0.0631			Q567U6	CCDC93	-0.0276	0.461	0.722	0.0492	0.198	0.419	-0.11	0.00923	0.0599	-0.0291
ITGA5	22.7623	22.9254	22.892	23.0186	23.0926	23.0652	23.344	23.2424	23.2214	22.8996	22.9095	22.7775	23.2382	23.212	23.2153				Q86U90	YRDC	-0.173	-0.293	0.117	0.411	0.0648	0.058	0.00365	0.183	0.000247	0.453	0.251	0.0321	0.356	0.0027	0.68			Q05209	PTPN12	0.121	0.0798	0.3	-0.0432	0.512	0.718	0.194	0.00923	0.0599	-0.0281
NFIC	19.0521	19.143	19.0421	19.3519	19.2181	19.1452	19.227	19.2335	19.0889	19.3753	19.4128	19.1515	19.3611	19.244	19.1217				Q86UL3	GPAT4	0.0563	0.07	-0.431	-0.501	-0.419	0.655	0.579	0.00366	0.0012	0.00443	0.846	0.763	0.0236	0.00896	0.0362			Q9BSA9	TMEM175	0.135	0.418	0.69	0.176	0.296	0.526	-0.488	0.00929	0.0602	-0.724
VIM	28.0001	28.0048	27.9003	27.2443	27.2503	27.0588	27.1961	27.1785	27.006	27.878	27.8389	27.7447	27.9649	27.924	27.8103				Q86UN3	RTN4RL2	-0.0836	0.00998	-0.0961	-0.106	-0.196	0.503	0.936	0.443	0.398	0.129	0.754	0.967	0.623	0.572	0.332			Q99439	CNN2	0.176	0.00268	0.0417	0.143	0.0107	0.0679	0.146	0.00931	0.0603	-0.299
RPS17	22.3202	22.4746	22.4271	22.4301	22.4025	22.4315	22.5301	22.664	22.4917	22.0915	22.2381	22.4375	22.4226	22.3381	22.4475				Q86UT6	NLRX1	0.758	0.238	0.269	0.0301	-0.333	0.0113	0.307	0.253	0.895	0.208	0.0994	0.537	0.437	0.939	0.438			Q9UHN6	CEMIP2	0.266	0.000947	0.0212	0.344	9.83e-05	0.00233	0.192	0.00934	0.0605	0.0455
KRT7	NA	NA	16.0342	16.0696	NA	NA	NA	NA	17.2318	15.2342	NA	NA	NA	NA	NA				Q86UU1	PHLDB1	-0.0642	-1.05	-0.517	0.533	0.31	0.175	1.75e-12	1.86e-08	1.28e-08	7.9e-06	0.448	1.61e-09	2.86e-06	1.7e-06	0.000424			Q15628	TRADD	0.0995	0.414	0.689	0.216	0.0891	0.259	-0.357	0.00935	0.0605	-0.386
GNAI3	21.4106	21.4245	21.5854	21.4249	21.4199	21.4785	21.7198	21.5504	21.8093	21.4249	21.2662	21.4483	21.6144	21.5406	21.7273				Q86UY6	NAA40	0.0934	-0.294	1.19	1.49	0.566	0.844	0.539	0.023	0.00668	0.246	0.942	0.737	0.085	0.0316	0.481			Q92599	2024-09-08	0.0926	0.0586	0.253	0.0884	0.0696	0.223	-0.136	0.00939	0.0607	-0.0874
ANXA5	24.0615	24.4226	24.0748	23.9399	24.1461	23.878	24.4609	24.3403	24.143	24.3977	24.1748	23.8978	23.9864	23.9713	23.9812				Q86UY8	NT5DC3	-0.194	0.175	0.744	0.569	0.0513	0.0772	0.107	4.05e-06	6.76e-05	0.621	0.295	0.288	0.000172	0.00111	0.804			Q8IZ52	CHPF	0.196	0.537	0.774	0.141	0.657	0.813	0.935	0.00944	0.0609	0.976
KRT16	18.1408	17.7845	17.9424	16.3926	16.4385	15.9451	16.5118	16.5499	16.1217	15.925	15.5817	14.5782	17.4744	17.5251	17.1661				Q86V48	LUZP1	0.427	0.153	0.0506	-0.102	-0.0808	1.25e-07	0.00337	0.261	0.0334	0.0827	4.71e-05	0.0306	0.448	0.102	0.248			Q8TDH9	BLOC1S5	-0.217	0.144	0.407	-0.0556	0.697	0.839	-0.422	0.00943	0.0609	-0.34
IGFBP1	NA	NA	NA	16.0188	16.4855	16.476	NA	NA	NA	NA	NA	NA	17.3298	18.1403	17.337				Q86VX2	COMMD7	0.208	0.0389	0.639	0.6	0.475	0.285	0.838	0.0042	0.00633	0.0235	0.576	0.919	0.026	0.0304	0.111			Q96M96	FGD4	0.411	1.07e-05	0.00123	0.217	0.00329	0.03	0.184	0.00947	0.061	0.00755
STS	18.4307	18.3426	18.4074	18.3351	18.352	18.291	18.3374	18.3945	18.3812	18.3163	18.4385	18.1434	18.2307	18.173	18.0079				Q86VY9	TMEM200A	1.01	0.738	-0.349	-1.09	0.088	2.5e-07	8.96e-06	0.00617	1.01e-07	0.429	8.6e-05	0.000339	0.0339	9.11e-06	0.659			Q6NXR4	TTI2	0.349	0.00263	0.0417	0.108	0.276	0.505	0.286	0.00952	0.0611	0.192
RPSA	24.2549	24.217	24.086	24.2468	24.1821	24.0498	24.194	24.3749	24.2872	24.2243	24.3224	23.8876	24.1391	24.2502	23.9702				Q86W50	METTL16	-0.295	-0.299	0.133	0.432	0.0157	0.0327	0.0306	0.303	0.00377	0.901	0.187	0.134	0.492	0.0208	0.959			O14494	PLPP1	-0.0149	0.89	0.959	-0.002	0.985	0.992	-0.318	0.0095	0.0611	0.0513
ADRA2A	15.313	15.4632	14.8982	15.0425	14.9118	15.3706	16.3188	15.863	15.8822	15.8878	15.7331	16.1877	15.9743	15.7377	15.1924				Q86WA9	SLC26A11	0.0276	0.369	-0.107	-0.476	-0.0888	0.84	0.0158	0.439	0.00328	0.519	0.941	0.0887	0.619	0.0187	0.733			Q9UBT6	POLK	0.329	0.000354	0.0115	-0.0597	0.408	0.633	0.211	0.00949	0.0611	-0.047
CD63	23.9386	24.0906	23.9915	23.9452	23.7801	23.63	24.1313	24.0789	23.9335	24.1988	24.0068	24.0116	23.8918	24.0182	23.4879				Q86WQ0	NR2C2AP	-0.181	-0.351	0.272	0.624	0.389	0.0974	0.0039	0.0181	2.74e-05	0.00189	0.334	0.0338	0.072	0.000565	0.0207			Q14814	MEF2D	0.0139	0.844	0.942	-0.113	0.126	0.317	0.209	0.00952	0.0611	0.238
MRPL3	19.0252	18.6424	17.935	18.63	18.6457	17.8051	18.7724	18.781	17.9934	18.331	18.3577	17.5078	18.6639	18.512	18.1026				Q86X27	RALGPS2	0.233	0.251	0.699	0.449	0.626	0.0108	0.00697	4.77e-07	6.13e-05	1.73e-06	0.0972	0.0508	3.5e-05	0.00103	0.000139			O60826	CCDC22	0.0726	0.293	0.584	0.147	0.0447	0.17	-0.199	0.00958	0.0615	-0.222
SNRPA	21.4514	21.217	21.5257	21.024	21.1216	21.4157	20.9935	20.9901	21.4336	21.4265	21.3052	21.2274	21.1552	21.2746	21.2673				Q86X29	LSR	0.171	0.0665	-0.29	-0.356	-0.199	0.257	0.653	0.0655	0.0278	0.192	0.544	0.81	0.177	0.0897	0.419			P50452	SERPINB8	0.046	0.556	0.786	0.0494	0.528	0.729	-0.229	0.0096	0.0616	-0.0743
HOXC4	NA	15.8013	15.2981	14.675	15.7203	15.6057	15.8622	16.0739	15.7392	14.3343	15.7791	NA	14.7884	15.9055	16.7658				Q86X52	CHSY1	-0.467	-0.576	-0.513	0.0634	-0.269	0.00805	0.00192	0.00439	0.681	0.0965	0.0805	0.0207	0.0268	0.804	0.274			A6ND36	FAM83G	0.107	0.352	0.637	0.692	2.4e-05	0.000761	-0.334	0.00969	0.0619	-0.646
FGF2	20.376	20.2554	21.6775	20.3903	20.5241	20.6602	21.7131	20.7071	21.266	20.8229	20.842	19.9184	20.3722	21.5784	19.9939				Q86XL3	ANKLE2	-0.36	-0.136	0.0425	0.178	-0.222	7.37e-05	0.0544	0.522	0.0155	0.00414	0.00401	0.191	0.691	0.0584	0.0345			Q9P0U4	CXXC1	0.146	0.00341	0.0483	0.209	0.000187	0.00386	0.124	0.00967	0.0619	-0.181
POU2F2	18.9659	18.6724	18.5881	18.6179	18.119	18.2783	18.0047	18.1571	18.3223	18.9604	18.8604	18.9848	18.0575	18.5237	18.067				Q86Y79	PTRH1	0.00967	0.172	0.491	0.318	-0.0842	0.91	0.0592	4.48e-05	0.00201	0.332	0.965	0.202	0.000979	0.0132	0.574			P49915	GMPS	0.102	0.0596	0.255	0.062	0.234	0.459	-0.149	0.00971	0.0619	-0.24
ENO2	22.3159	22.4291	22.4258	22.3458	22.3913	22.3012	22.4309	22.4693	22.5017	22.2258	22.139	22.2213	22.1529	22.1563	22.1146				Q86Y91	KIF18B	-0.428	-0.335	-0.167	0.168	0.051	0.000774	0.00479	0.118	0.114	0.618	0.0187	0.0388	0.266	0.244	0.802			Q8NHG7	SVIP	-0.0421	0.679	0.859	-0.00496	0.961	0.979	-0.298	0.00969	0.0619	0.0468
ACAA1	21.328	21.4988	21.3081	21.2446	21.3674	21.1998	21.2544	21.1317	21.3232	21.0971	21.0254	21.1488	21.0692	21.2525	21.225				Q86YL5	TDRP	0.462	0.414	0.598	0.184	0.871	0.257	0.307	0.148	0.645	0.0429	0.544	0.536	0.309	0.78	0.162			Q14739	LBR	-0.113	0.0484	0.231	-0.0751	0.173	0.388	-0.157	0.0097	0.0619	0.0762
SRP19	20.2446	20.5337	20.5665	20.4317	20.5027	20.5923	20.4362	20.4333	20.8806	20.665	20.5283	20.4612	20.7738	20.6535	20.6502				Q86YM7	HOMER1	-0.315	-0.459	-0.342	0.117	-0.177	0.0729	0.0135	0.0537	0.483	0.294	0.286	0.0802	0.154	0.65	0.534			Q5JTZ9	AARS2	-0.00827	0.871	0.951	-0.173	0.00404	0.0344	0.15	0.00966	0.0619	0.14
GSTP1	26.2715	26.2249	25.9792	26.0677	26.0939	25.9296	26.3325	26.0036	25.9434	26.0751	26.0464	26.2474	26.0737	26.1733	26.0724				Q86YN1	DOLPP1	-0.119	0.251	0.156	-0.095	-0.161	0.3	0.0399	0.181	0.405	0.167	0.589	0.159	0.352	0.579	0.385			Q66K74	MAP1S	0.0569	0.357	0.641	0.233	0.00163	0.0186	-0.179	0.00973	0.062	-0.171
SNRPC	17.772	17.8245	17.2741	16.5431	17.3939	17.6784	17.6129	17.5557	17.7441	17.571	16.9628	17.4021	17.8141	17.9249	17.9588				Q86YS6	RAB43	0.234	0.328	0.709	0.381	-0.147	0.0209	0.00264	1.73e-06	0.000825	0.123	0.145	0.0258	9.18e-05	0.00671	0.32			O00203	AP3B1	0.00456	0.918	0.969	0.0751	0.108	0.288	-0.131	0.00976	0.0622	-0.0152
LGALS1	28.3107	28.375	28.329	28.3096	28.4025	28.166	28.4987	28.5852	28.2789	28.1907	28.0377	27.9217	28.2581	28.179	28.0758				Q86YZ3	HRNR	-0.415	-2.13	-0.779	1.35	0.949	0.0173	1.75e-09	0.000178	5.02e-07	2.55e-05	0.129	3.16e-07	0.00263	2.94e-05	0.00102			Q96ER9	CCDC51	-0.127	0.0965	0.332	-0.268	0.0021	0.0221	0.213	0.00977	0.0622	0.227
QDPR	21.2865	21.3307	21.2442	21.4526	21.6035	21.3157	21.4681	21.513	21.154	21.4511	21.5595	20.9927	21.4678	21.4845	21.2237				Q8IUH4	ZDHHC13	0.279	0.379	0.15	-0.228	0.0423	0.0296	0.00547	0.213	0.0676	0.719	0.177	0.0426	0.39	0.168	0.865			Q9Y5S2	CDC42BPB	0.143	0.00531	0.0639	-0.0139	0.753	0.873	0.13	0.0098	0.0623	0.105
HMGB1	25.4359	25.4264	25.2481	25.4222	25.4377	25.2677	25.4992	25.5195	25.4052	25.3872	25.4202	25.3438	25.4624	25.4644	25.4479				Q8IUW5	RELL1	-0.141	-0.595	-0.838	-0.243	-0.358	0.157	2.11e-05	4.58e-07	0.0224	0.00205	0.426	0.00069	3.39e-05	0.0763	0.022			Q8NFZ8	CADM4	-0.322	0.00245	0.0397	-0.119	0.194	0.415	-0.261	0.00981	0.0624	-0.245
GNAO1	21.3608	21.1466	21.147	21.2295	21.1804	21.2452	21.2389	21.2179	21.2235	21.2749	21.2283	21.3412	21.1638	21.2265	21.3346				Q8IUX7	AEBP1	-0.53	-1.93	-0.951	0.976	-0.25	0.000589	2.5e-10	1.62e-06	1.21e-06	0.0554	0.0159	5.89e-08	8.83e-05	5.46e-05	0.192			Q5SW79	CEP170	-0.101	0.0229	0.153	0.168	0.00082	0.0113	-0.118	0.00984	0.0625	-0.0903
SPARC	21.7647	21.6835	21.853	21.6683	21.6392	21.6657	22.9036	22.8735	22.8492	22.421	22.4458	22.5381	22.6641	22.6047	22.7027				Q8IV48	ERI1	-0.131	0.00768	0.526	0.519	0.0661	0.135	0.927	1.77e-05	2.07e-05	0.435	0.397	0.964	0.0005	0.000464	0.665			A6NIH7	UNC119B	0.0177	0.758	0.904	-0.0943	0.116	0.302	0.168	0.00985	0.0625	0.128
TPM1	23.1216	23.2139	23.3057	23.3086	23.2794	23.3827	23.6565	23.6685	23.6088	23.0738	23.0868	23.1609	23.5992	23.5279	23.6391				Q8IVB5	LIX1L	-0.426	-0.135	-0.675	-0.54	-0.2	0.000903	0.203	1.15e-05	0.000111	0.0681	0.0206	0.425	0.000356	0.00156	0.22			Q8WWK9	CKAP2	0.116	0.0696	0.279	0.0355	0.555	0.747	-0.175	0.00993	0.0629	-0.251
CLTA	23.2249	23.2089	23.0535	22.7661	22.7711	22.6809	22.9942	23.0072	22.97	22.8886	22.8909	22.753	22.8351	22.7653	22.8767				Q8IVF2	AHNAK2	0.0894	0.447	0.14	-0.307	-0.146	0.0327	1.29e-08	0.00231	1.25e-06	0.0017	0.187	1.53e-06	0.0172	5.61e-05	0.0194			Q8NCE2	MTMR14	0.0206	0.672	0.855	-0.0296	0.545	0.741	-0.143	0.00993	0.0629	0.041
CLTB	21.2837	21.3288	21.0878	20.9754	20.8691	20.7096	21.2101	21.1975	20.9903	20.6426	20.6096	20.5593	20.714	20.8558	20.5853				Q8IVF7	FMNL3	-0.18	-0.474	-0.37	0.105	-0.098	0.148	0.00128	0.00733	0.389	0.419	0.414	0.0156	0.0385	0.564	0.65			Q86U70	LDB1	0.0932	0.288	0.58	0.637	2.97e-06	0.000143	-0.252	0.00998	0.0631	-0.289
ANXA4	21.8251	21.9435	21.9128	22.0092	21.9576	22.0766	21.9632	22.0768	22.0608	21.2721	21.3598	21.3621	21.3062	21.3296	21.2642				Q8IVH2	FOXP4	0.124	-0.488	0.0399	0.528	0.419	0.294	0.000758	0.73	0.000389	0.00248	0.585	0.0107	0.841	0.00382	0.025			P00519	ABL1	-0.0359	0.605	0.816	0.254	0.00228	0.0231	-0.203	0.01	0.0634	-0.24
CNP	22.496	22.5169	22.4284	22.4794	22.5212	22.2942	22.4625	22.4756	22.3759	22.3097	22.2561	22.3882	22.3609	22.2951	22.3548				Q8IVL0	NAV3	0.0607	0.425	0.224	-0.201	0.0115	0.289	2.28e-06	0.00118	0.00267	0.838	0.581	0.000117	0.0108	0.0161	0.928			Q8IXM2	BAP18	0.149	0.0792	0.3	-0.00243	0.976	0.987	0.234	0.01	0.0634	0.0655
HMOX1	21.4724	21.4842	21.5033	21.4446	21.3438	21.3789	21.7552	21.7687	21.8722	21.7635	21.6887	21.6919	21.802	21.7387	21.7706				Q8IVL1	NAV2	-0.0736	0.307	0.354	0.0466	0.197	0.567	0.0285	0.0139	0.716	0.139	0.793	0.128	0.0606	0.828	0.344			Q13488	TCIRG1	-0.0672	0.541	0.775	0.187	0.104	0.282	-0.319	0.0101	0.0637	-0.229
PDGFRB	21.2517	21.0794	21.1922	20.9709	20.9067	21.0844	21.6742	21.6587	21.7574	22.1798	22.2268	22.2274	21.9533	21.8718	22.0043				Q8IVL6	P3H3	-0.0176	0.104	-0.0781	-0.182	-0.323	0.844	0.253	0.386	0.056	0.00244	0.942	0.479	0.574	0.148	0.0248			P62942	FKBP1A	-0.148	0.11	0.356	0.135	0.141	0.34	-0.258	0.0101	0.0637	-0.613
DLD	23.2441	23.2345	23.0651	23.1263	23.0585	23.0959	23.0897	23.0621	23.0649	22.978	22.9629	23.0582	23.0537	23.0477	23.0428				Q8IWB1	ITPRIP	-0.219	-0.217	0.17	0.387	-0.0132	0.0153	0.016	0.0491	0.000244	0.87	0.119	0.0894	0.145	0.00268	0.944			Q9H3P7	ACBD3	0.0316	0.581	0.802	0.0188	0.742	0.866	0.166	0.0101	0.0637	0.0842
HOXB7	18.5088	18.8402	18.6828	18.665	18.5345	18.5584	18.6247	18.6828	18.4669	19.1106	19.2428	19.0059	19.0258	19.0701	18.8869				Q8IWB7	WDFY1	-0.134	-0.0292	0.477	0.507	0.243	0.0994	0.705	2.08e-05	1.11e-05	0.00644	0.339	0.843	0.000566	0.000295	0.0465			Q9Y277	VDAC3	-0.0249	0.551	0.781	-0.0294	0.483	0.696	-0.121	0.0101	0.0637	-0.356
HNRNPA1	24.9762	24.9457	24.7586	24.7056	24.6715	24.64	24.7774	24.8792	24.7535	24.7616	24.8479	24.7987	24.7796	24.8688	24.7986				Q8IWB9	TEX2	-0.0489	-0.416	-0.371	0.0446	-0.0234	0.319	4.99e-07	1.87e-06	0.361	0.628	0.605	3.28e-05	9.53e-05	0.537	0.809			O43739	CYTH3	-0.119	0.429	0.699	0.16	0.293	0.523	-0.436	0.0102	0.064	-0.513
SNRPA1	22.9702	22.8688	22.8459	22.8296	22.9886	22.8975	22.9882	22.9858	22.9825	22.9782	22.9344	22.9551	23.0331	23.0939	23.0432				Q8IWC1	MAP7D3	-0.073	0.0552	0.396	0.341	0.204	0.0951	0.197	1.53e-07	9.12e-07	0.000205	0.33	0.418	1.46e-05	4.36e-05	0.005			P02461	COL3A1	-1.39	2.45e-10	4.64e-07	-0.226	0.0201	0.103	-0.256	0.0102	0.064	1.26
CTSH	18.5233	18.744	18.9417	18.5804	18.8506	18.7434	18.8815	18.5919	18.7494	18.2111	18.2793	17.6638	18.7098	18.7882	18.8292				Q8IWE4	DCUN1D3	-0.217	-0.034	0.0733	0.107	-0.323	0.0324	0.715	0.435	0.259	0.00331	0.187	0.848	0.616	0.427	0.03			O00182	LGALS9	-0.0564	0.823	0.935	-0.279	0.28	0.51	-0.738	0.0102	0.064	-1.06
COX6C	20.5849	20.763	20.6692	20.3969	20.5075	20.3024	20.6152	20.6129	20.6444	20.3149	20.1558	20.127	20.1213	20.1232	20.1419				Q8IWF2	FOXRED2	0.574	0.663	0.543	-0.12	0.0103	0.00368	0.00127	0.00533	0.477	0.951	0.0508	0.0156	0.0307	0.645	0.976			Q9UBB4	ATXN10	0.0314	0.756	0.903	0.0974	0.343	0.575	-0.295	0.0102	0.0642	-0.51
C1S	14.2486	14.8007	13.5333	14.6162	14.9876	14.7273	13.4836	NA	12.8606	15.5506	15.8687	15.1698	15.9558	16.1454	15.9393				Q8IWP9	CCDC28A	-0.0644	0.313	-0.391	-0.704	-0.449	0.572	0.0142	0.00352	2.04e-05	0.00126	0.796	0.0824	0.023	0.000464	0.0163			Q4LDG9	DNAL1	0.455	0.0101	0.0924	0.0648	0.678	0.826	0.454	0.0103	0.0643	0.0629
PARP1	21.9947	22.0765	22.057	22.1828	22.2157	22.1844	22.1849	22.2045	22.2158	22.3893	22.435	22.4789	22.146	22.1329	22.1619				Q8IWR1	TRIM59	0.173	0.107	0.407	0.299	0.289	0.169	0.383	0.00427	0.025	0.0298	0.441	0.609	0.0263	0.0829	0.13			P63167	DYNLL1	-0.0189	0.834	0.939	0.0986	0.285	0.515	-0.263	0.0103	0.0644	-0.356
POLA1	20.2852	20.3	20.3257	20.3104	20.3204	20.3644	20.2861	20.3366	20.2682	20.3324	20.3172	20.2261	20.3638	20.3274	20.2943				Q8IWT6	LRRC8A	0.162	-0.145	-0.17	-0.025	0.0494	0.0494	0.0743	0.0403	0.745	0.521	0.233	0.232	0.126	0.845	0.736			Q9BW85	YJU2	0.0695	0.275	0.566	-0.0103	0.869	0.933	0.181	0.0103	0.0644	0.103
IFIT2	19.6783	19.3363	19.4057	19.6226	19.5667	19.4483	19.5092	19.4694	19.5472	19.4499	19.4763	19.1844	19.3912	19.3607	19.1384				Q8IWY9	CDAN1	0.148	0.194	0.306	0.111	0.0813	0.13	0.0536	0.00517	0.247	0.392	0.39	0.189	0.03	0.413	0.631			Q6IA17	SIGIRR	-0.204	0.393	0.671	-0.06	0.8	0.897	-0.689	0.0103	0.0644	0.0709
IFIT1	20.2664	20.1706	20.2943	20.2911	20.2369	20.1491	20.0138	20.0263	20.1615	20.1464	20.1532	20.23	19.7979	19.8335	20.1029				Q8IX03	WWC1	-0.866	-0.396	NA	NA	0.262	0.000645	0.0535	NA	NA	0.18	0.0166	0.189	NA	NA	0.403			Q9BQD7	FAM173A	0.501	0.00278	0.0424	0.262	0.078	0.239	-0.409	0.0103	0.0645	-0.764
UCHL1	24.0953	24.1831	24.0223	24.0228	24.1447	24.061	24.1733	24.2087	24.213	24.2123	24.0737	24.1302	24.1746	24.1369	24.0687				Q8IX05	CD302	-0.197	0.0929	0.678	0.585	0.183	0.244	0.575	0.000935	0.00287	0.276	0.529	0.761	0.00925	0.0171	0.515			Q9BZC7	ABCA2	0.316	0.0919	0.322	0.188	0.298	0.529	0.517	0.0104	0.0647	0.455
FURIN	16.7225	17.0564	16.8685	16.8675	16.277	16.4899	16.5228	17.2173	16.8285	16.6998	16.7719	16.5891	16.3457	16.6186	16.269				Q8IX90	SKA3	-0.105	0.13	0.328	0.198	-0.105	0.141	0.0736	0.000248	0.0105	0.139	0.404	0.23	0.00338	0.0437	0.344			Q92499	DDX1	0.0695	0.298	0.589	0.145	0.0405	0.16	-0.191	0.0104	0.0647	-0.342
LTA4H	22.7671	22.7472	22.5924	22.7516	22.8062	22.6742	22.8451	22.8307	22.6904	22.6327	22.6217	22.6047	22.6806	22.6881	22.555				Q8IXQ6	PARP9	-0.614	0.123	-0.232	-0.355	-0.679	1.78e-05	0.22	0.0298	0.00241	6e-06	0.00166	0.444	0.102	0.0149	0.00034			Q9C0D5	TANC1	-0.0239	0.719	0.883	-0.0476	0.476	0.69	-0.193	0.0104	0.0647	-0.202
ALDOC	22.2432	22.1089	22.13	22.1083	22.1577	22.0879	22.2405	22.0989	22.1144	22.2509	22.182	22.1928	22.0843	22.092	22.0308				Q8IXS6	PALM2	-0.0493	-0.592	-0.51	0.0814	-0.16	0.553	4.28e-06	2.11e-05	0.332	0.0683	0.782	0.000188	0.000572	0.507	0.22			Q96EY8	MMAB	-0.244	0.000736	0.0181	-0.198	0.00359	0.0318	0.167	0.0104	0.065	0.188
C4A	19.3113	19.5795	19.4506	19.1546	19.3308	19.066	19.4248	19.0823	19.2754	18.1899	16.5881	18.3901	18.7911	18.7643	18.5832				Q8IY63	AMOTL1	0.567	-0.103	-0.254	-0.151	-0.0234	0.000336	0.403	0.0527	0.229	0.848	0.0111	0.629	0.152	0.395	0.933			P78549	NTHL1	0.131	0.24	0.525	-0.286	0.018	0.0961	0.316	0.0104	0.065	-0.0939
H2AFZ	20.2796	20.033	20.6344	20.2001	20.1876	20.1592	20.2769	20.3281	20.3388	19.7094	20.1964	20.1331	20.2828	19.7956	19.9488				Q8IYA6	CKAP2L	-0.276	0.152	-0.114	-0.266	-0.279	0.0214	0.175	0.302	0.0257	0.0202	0.147	0.391	0.491	0.0844	0.101			Q96GG9	DCUN1D1	-0.0719	0.278	0.57	0.097	0.151	0.356	-0.189	0.0105	0.0651	-0.327
HIST1H2AG	20.2853	20.112	20.3283	19.8256	19.8884	20.1282	19.8598	19.7837	20.0541	20.0792	20.1982	20.3155	20.0386	19.9127	20.1905				Q8IYB1	MB21D2	-0.402	-0.572	-0.0591	0.513	0.324	0.0192	0.00213	0.703	0.00458	0.0512	0.138	0.0223	0.82	0.024	0.183			P61956	SUMO2	-0.24	0.0255	0.162	0.0594	0.544	0.741	-0.283	0.0105	0.0651	-0.254
[truncated: 6,406 more rows]
[truncated: 2 more columns]
