# Supplementary material for: Amniotic fluid reduces liver fibrosis by attenuating hepatic stellate cell activation
Source: Stem Cells Transl Med. 2025 Jul 7;14(7):szaf026. doi: 10.1093/stcltm/szaf026 (PMC12232411; doi:10.1093/stcltm/szaf026)
Supplement: szaf026_suppl_Supplementary_Tables_S4 [file szaf026_suppl_supplementary_tables_s4.xlsx]

## Sheet: Sheet1
Gene Names	Protein	Group Comparison	log2(FC)	FC	t value	df	p value	adj. p value
CNDP2 CN2 CPGL HEL-S-13 PEPA	Q96KP4	DTAF vs. DT	1.60981	3.05211	-65.2272	4	3.31e-07	0.00136008
TAGLN SM22 WS3-10	Q92738	DTAF vs. DT	-3.76739	0.073435	31.4833	4	6.07e-06	0.00474589
FLVCR1 FLVCR	Q99447	DTAF vs. DT	-3.72077	0.0758467	30.816	4	6.61e-06	0.00474589
USP6NL KIAA0019	Q01995	DTAF vs. DT	-1.30017	0.406079	35.8371	4	3.62e-06	0.00474589
PCYT2	Q9Y5Y0	DTAF vs. DT	-0.854496	0.553059	31.6182	4	5.96e-06	0.00474589
DLC1 ARHGAP7 KIAA1723 STARD12	Q96QB1	DTAF vs. DT	-0.573628	0.671925	30.4463	4	6.93e-06	0.00474589
RBM7	Q9Y580	DTAF vs. DT	-2.68709	0.155276	26.658	4	1.18e-05	0.0069266
ZNF22 KOX15 KROX26	P17026	DTAF vs. DT	-3.40166	0.0946235	25	4	1.52e-05	0.00725923
PRKCA PKCA PRKACA	P17252	DTAF vs. DT	-0.795932	0.575971	24.7076	4	1.59e-05	0.00725923
TPI1 TPI	P60174	DTAF vs. DT	-0.85229	0.553905	21.9574	4	2.55e-05	0.0104779
HBB	P60842	DTAF vs. DT	-1.51355	0.350249	20.0038	4	3.69e-05	0.010656
HECTD4 C12orf51 KIAA0614	Q9Y4D8	DTAF vs. DT	-0.836881	0.559853	20.0931	4	3.62e-05	0.010656
EIF4A1 DDX2A EIF4A	Q14247	DTAF vs. DT	-0.802152	0.573493	19.7412	4	3.88e-05	0.010656
CTTN EMS1	Q13207	DTAF vs. DT	-0.752705	0.59349	19.7276	4	3.89e-05	0.010656
TBX2	P68871	DTAF vs. DT	10.5735	1523.81	-20.8073	4	3.15e-05	0.010656
TUBB6	Q9BUF5	DTAF vs. DT	-1.63931	0.32101	19.2901	4	4.26e-05	0.0109402
ZC3HAV1 ZC3HDC2 PRO1677	P14314	DTAF vs. DT	-1.22186	0.428731	17.8497	4	5.79e-05	0.0109436
ANXA2 ANX2 ANX2L4 CAL1H LPC2D	P07355	DTAF vs. DT	-1.00014	0.499953	18.0892	4	5.49e-05	0.0109436
ICE1 KIAA0947	Q14135	DTAF vs. DT	-0.894293	0.538011	17.1932	4	6.71e-05	0.0109436
PRKCSH G19P1	Q8TBP0	DTAF vs. DT	-0.74083	0.598395	16.5038	4	7.89e-05	0.0109436
MSL3 MSL3L1	P35579	DTAF vs. DT	-0.551392	0.682361	17.4075	4	6.39e-05	0.0109436
MYH9	Q7Z2W4	DTAF vs. DT	0.688572	1.61169	-18.7653	4	4.75e-05	0.0109436
VGLL4 KIAA0121	Q9NYA4	DTAF vs. DT	0.745074	1.67606	-16.5538	4	7.8e-05	0.0109436
SLC66A2 PQLC1	Q9Y2F5	DTAF vs. DT	0.808426	1.7513	-17.9173	4	5.7e-05	0.0109436
SOD2	Q8N5Y2	DTAF vs. DT	0.834155	1.78281	-17.7841	4	5.87e-05	0.0109436
RHBDF2 IRHOM2 RHBDL5 RHBDL6	P04179	DTAF vs. DT	0.835612	1.78461	-17.0487	4	6.94e-05	0.0109436
PCDH7 BHPCDH	P53602	DTAF vs. DT	1.07363	2.10473	-16.4519	4	7.99e-05	0.0109436
MTMR4 KIAA0647 ZFYVE11	Q6PJF5	DTAF vs. DT	1.23923	2.36072	-16.9514	4	7.1e-05	0.0109436
TBC1D16	Q8N2U9	DTAF vs. DT	1.27324	2.41703	-17.058	4	6.93e-05	0.0109436
MVD MPD	O60245	DTAF vs. DT	1.34617	2.54236	-16.8011	4	7.36e-05	0.0109436
WDFY3 KIAA0993	Q8IZQ1	DTAF vs. DT	-2.28199	0.205613	16.1442	4	8.61e-05	0.0112313
SLC1A5 ASCT2 M7V1 RDR RDRC	O95999	DTAF vs. DT	-1.35267	0.391568	15.6207	4	9.81e-05	0.0112313
PWP1	Q16623	DTAF vs. DT	-1.04231	0.485548	15.6088	4	9.84e-05	0.0112313
SH3BP2 3BP2 RES4-23	P78314	DTAF vs. DT	-0.827985	0.563315	15.7006	4	9.61e-05	0.0112313
BCL10 CIPER CLAP	Q15758	DTAF vs. DT	0.801525	1.74294	-16.0244	4	8.87e-05	0.0112313
STX1A STX1	Q13610	DTAF vs. DT	1.8293	3.55365	-15.7148	4	9.58e-05	0.0112313
PHGDH PGDH3	O43175	DTAF vs. DT	-2.2011	0.217472	15.2617	4	0.000108	0.0119938
ATP1A1	P05023	DTAF vs. DT	-0.970065	0.510483	14.7444	4	0.000123	0.0133002
YWHAE	P62258	DTAF vs. DT	-1.25043	0.420323	14.6252	4	0.000127	0.0133806
MRTFA KIAA1438 MAL MKL1	Q969V6	DTAF vs. DT	-1.54893	0.341764	14.4306	4	0.000134	0.0137301
TUBA1B	P68363	DTAF vs. DT	-1.12954	0.457063	14.3379	4	0.000137	0.0137301
ARL6IP6 PFAAP1	Q8N6S5	DTAF vs. DT	2.24692	4.74669	-13.9892	4	0.000151	0.0147728
PLEKHF2 ZFYVE18	Q9H8W4	DTAF vs. DT	-1.05688	0.480672	13.7288	4	0.000163	0.015576
FLNC ABPL FLN2	Q14315	DTAF vs. DT	-1.15721	0.448379	13.6563	4	0.000167	0.0155955
PDHA1 PHE1A	P08559	DTAF vs. DT	-0.859527	0.551133	13.4848	4	0.000175	0.0159794
ANXA1 ANX1 LPC1	Q9NNX1	DTAF vs. DT	-1.6621	0.315978	13.2022	4	0.00019	0.0161844
TUFT1	P17812	DTAF vs. DT	-1.50044	0.353446	13.1798	4	0.000191	0.0161844
CTPS1 CTPS	P04083	DTAF vs. DT	-1.09419	0.468401	13.2162	4	0.000189	0.0161844
CDK7 CAK CAK1 CDKN7 MO15 STK1	P50613	DTAF vs. DT	0.915191	1.88582	-13.155	4	0.000193	0.0161844
TRERF1 BCAR2 RAPA TREP132	Q96PN7	DTAF vs. DT	-1.1538	0.44944	12.9836	4	0.000203	0.0165971
ARID5A MRF1	Q03989	DTAF vs. DT	-0.473087	0.720421	12.9383	4	0.000206	0.0165971
EIF4B	P23588	DTAF vs. DT	-0.468586	0.722673	12.8457	4	0.000212	0.0167461
GTF3C2 KIAA0011	Q8WUA4	DTAF vs. DT	0.83357	1.78209	-12.7776	4	0.000216	0.0167461
GMIP	P37802	DTAF vs. DT	-1.0796	0.47316	12.4837	4	0.000237	0.0170524
TMEM165 TPARL	Q9P107	DTAF vs. DT	-0.55876	0.678885	12.5988	4	0.000228	0.0170524
AHSG FETUA PRO2743	Q6W2J9	DTAF vs. DT	-0.413848	0.750619	12.3624	4	0.000246	0.0170524
TAGLN2 KIAA0120 CDABP0035	Q8TF61	DTAF vs. DT	0.315579	1.24451	-12.3207	4	0.000249	0.0170524
RER1	P02765	DTAF vs. DT	1.0776	2.11052	-12.5047	4	0.000235	0.0170524
BCOR KIAA1575	O15258	DTAF vs. DT	1.2124	2.31724	-12.3602	4	0.000246	0.0170524
FBXO41 FBX41 KIAA1940	Q9HC07	DTAF vs. DT	1.82691	3.54776	-12.533	4	0.000233	0.0170524
FDFT1	P04156	DTAF vs. DT	-1.40589	0.377385	11.9013	4	0.000285	0.0182979
SCP2	P37268	DTAF vs. DT	-1.32248	0.399848	12.0318	4	0.000274	0.0182979
YWHAG	P61981	DTAF vs. DT	-0.764824	0.588525	11.9475	4	0.000281	0.0182979
PRNP ALTPRP PRIP PRP	P22307	DTAF vs. DT	-0.723034	0.605822	11.9939	4	0.000277	0.0182979
NCOA5 KIAA1637	Q9HCD5	DTAF vs. DT	1.04002	2.05625	-11.7961	4	0.000296	0.0187118
S1PR3 C9orf108 C9orf47 EDG3	Q99500	DTAF vs. DT	0.685977	1.60879	-11.7457	4	0.000301	0.0187395
PRKRA PACT RAX HSD-14 HSD14	P62937	DTAF vs. DT	-1.62602	0.323981	11.4303	4	0.000334	0.0190852
RAC1 TC25 MIG5	Q9NSC5	DTAF vs. DT	-1.37384	0.385863	11.2992	4	0.00035	0.0190852
SORBS1 KIAA0894 KIAA1296 SH3D5	P63000	DTAF vs. DT	-1.34595	0.393395	11.5523	4	0.000321	0.0190852
PPIA CYPA	Q9H788	DTAF vs. DT	-1.19847	0.435738	11.4204	4	0.000335	0.0190852
SH2D4A PPP1R38 SH2A	O75569	DTAF vs. DT	-0.786751	0.579648	11.635	4	0.000312	0.0190852
TMEM237 ALS2CR4	A1L170	DTAF vs. DT	-0.404472	0.755513	11.3394	4	0.000345	0.0190852
MIIP IIP45	Q9BX66	DTAF vs. DT	0.522801	1.43674	-11.4869	4	0.000328	0.0190852
C1orf226	Q14814	DTAF vs. DT	0.549592	1.46367	-11.2745	4	0.000353	0.0190852
HOMER3	Q5JXC2	DTAF vs. DT	0.717692	1.64455	-11.3559	4	0.000343	0.0190852
MEF2D	Q96Q45	DTAF vs. DT	1.16904	2.24862	-11.4108	4	0.000336	0.0190852
DCAF6 IQWD1 MSTP055	P08172	DTAF vs. DT	-2.01174	0.247973	10.9893	4	0.00039	0.0202914
CHRM2	Q58WW2	DTAF vs. DT	-1.4125	0.375659	10.9911	4	0.000389	0.0202914
CHFR RNF196	Q9BVG4	DTAF vs. DT	-0.731361	0.602335	10.9168	4	0.0004	0.0202914
RELL1 PSEC0162	Q96EP1	DTAF vs. DT	1.12304	2.17806	-10.956	4	0.000394	0.0202914
PBDC1 CXorf26	Q8IUW5	DTAF vs. DT	2.2624	4.79789	-10.9133	4	0.0004	0.0202914
MBOAT2 LPCAT4 OACT2	P30559	DTAF vs. DT	-2.25742	0.209146	10.5491	4	0.000457	0.0203264
NAB1	O14818	DTAF vs. DT	-1.35648	0.390534	10.5187	4	0.000462	0.0203264
C15orf39 FP6578	Q04917	DTAF vs. DT	-1.27687	0.412691	10.6794	4	0.000436	0.0203264
FLNA FLN FLN1	O15211	DTAF vs. DT	-1.14665	0.451673	10.5003	4	0.000465	0.0203264
RRAS2 TC21	P10071	DTAF vs. DT	-0.916578	0.529764	10.6387	4	0.000442	0.0203264
YWHAH YWHA1	P49327	DTAF vs. DT	-0.691105	0.619379	10.6348	4	0.000443	0.0203264
GLI3	Q6ZRI6	DTAF vs. DT	-0.648443	0.637969	10.7332	4	0.000427	0.0203264
FASN FAS	P62070	DTAF vs. DT	-0.621135	0.650159	10.6859	4	0.000434	0.0203264
TNS2 KIAA1075 TENC1	P21333	DTAF vs. DT	-0.590054	0.664318	10.7074	4	0.000431	0.0203264
OXTR	Q63HR2	DTAF vs. DT	0.397488	1.31721	-10.5522	4	0.000456	0.0203264
SELENOS SELS VIMP AD-015 SBBI8	Q13506	DTAF vs. DT	1.1449	2.21131	-10.744	4	0.000425	0.0203264
PSMA7 HSPC	Q6ZWT7	DTAF vs. DT	1.69826	3.24508	-10.8411	4	0.000411	0.0203264
RGL2 RAB2L	Q9BQE4	DTAF vs. DT	1.7001	3.24924	-10.5453	4	0.000457	0.0203264
RIN1	Q13671	DTAF vs. DT	-0.98396	0.50559	10.4548	4	0.000473	0.0204585
NME2 NM23B	P22392	DTAF vs. DT	-0.848515	0.555356	10.4079	4	0.000481	0.0205878
RPL14	P50914	DTAF vs. DT	-2.43684	0.184687	10.3259	4	0.000496	0.020997
CIT CRIK KIAA0949 STK21	Q9NQC3	DTAF vs. DT	-1.01787	0.493846	10.2655	4	0.000508	0.020997
RTN4 KIAA0886 NOGO My043 SP1507	Q02978	DTAF vs. DT	0.374543	1.29643	-10.251	4	0.000511	0.020997
SLC25A11 SLC20A4	O14578	DTAF vs. DT	0.410917	1.32953	-10.2883	4	0.000503	0.020997
SND1 TDRD11	Q7KZF4	DTAF vs. DT	-0.884781	0.54157	10.2139	4	0.000518	0.0210739
GFPT2	O94808	DTAF vs. DT	-0.87135	0.546635	10.1679	4	0.000527	0.0212298
CAPNS1 CAPN4 CAPNS	P04632	DTAF vs. DT	-1.39301	0.380769	10.1378	4	0.000533	0.0212631
RPL31	P62899	DTAF vs. DT	-0.739376	0.598998	10.087	4	0.000543	0.0214537
PXDC1 C6orf145	Q5TGL8	DTAF vs. DT	-0.755792	0.592221	9.93129	4	0.000577	0.0225799
SIPA1L1 E6TP1 KIAA0440	P63104	DTAF vs. DT	-1.1319	0.456315	9.71933	4	0.000627	0.0231131
REEP3 C10orf74	Q6NUK4	DTAF vs. DT	-0.987212	0.504452	9.75906	4	0.000618	0.0231131
TUBB TUBB5 OK/SW-cl.56	P07437	DTAF vs. DT	-0.94389	0.519829	9.7193	4	0.000627	0.0231131
YWHAZ	P23193	DTAF vs. DT	-0.308475	0.807495	9.70764	4	0.00063	0.0231131
SRCAP KIAA0309	Q13428	DTAF vs. DT	0.389851	1.31026	-9.7168	4	0.000628	0.0231131
TCOF1	Q6ZRS2	DTAF vs. DT	0.473502	1.38848	-9.72148	4	0.000627	0.0231131
TCEA1 GTF2S TFIIS	O43166	DTAF vs. DT	1.06582	2.09335	-9.84495	4	0.000597	0.0231131
VIRMA KIAA1429 MSTP054	Q69YN4	DTAF vs. DT	0.29498	1.22687	-9.64526	4	0.000646	0.0233925
TPM2 TMSB	P07951	DTAF vs. DT	1.81621	3.52155	-9.63432	4	0.000649	0.0233925
UCK1 URK1	Q9HA47	DTAF vs. DT	-1.37296	0.386099	9.59754	4	0.000659	0.0235464
OSTM1 GL HSPC019 UNQ6098/PRO21201	Q86WC4	DTAF vs. DT	-1.44541	0.367187	9.56554	4	0.000667	0.0235653
RSRC2	Q7L4I2	DTAF vs. DT	-0.595618	0.661761	9.55275	4	0.000671	0.0235653
DOCK5	Q9H7D0	DTAF vs. DT	-0.679891	0.624212	9.499	4	0.000686	0.0237295
BCL3 BCL4 D19S37	P27815	DTAF vs. DT	-0.452055	0.731001	9.47326	4	0.000693	0.0237295
PDE4A DPDE2	P20749	DTAF vs. DT	1.42633	2.68762	-9.47663	4	0.000692	0.0237295
MYPOP P42POP	Q86VE0	DTAF vs. DT	0.527935	1.44186	-9.44112	4	0.000702	0.023839
PDIA4 ERP70 ERP72	P13667	DTAF vs. DT	-1.22394	0.428111	9.38792	4	0.000717	0.0241488
NRDC NRD1	Q8N5V2	DTAF vs. DT	-0.714594	0.609377	9.31144	4	0.00074	0.0245215
NGEF	O43847	DTAF vs. DT	1.18882	2.27966	-9.31715	4	0.000739	0.0245215
FYN	P06241	DTAF vs. DT	-0.507128	0.703622	9.25575	4	0.000758	0.024917
SP100	P23497	DTAF vs. DT	-0.613445	0.653634	9.23372	4	0.000765	0.0249475
ADCY3 KIAA0511	O60266	DTAF vs. DT	-0.273523	0.827297	9.15382	4	0.000791	0.0255923
CS	O75390	DTAF vs. DT	-1.26802	0.41523	8.97414	4	0.000853	0.0273826
C2CD5 CDP138 KIAA0528	Q3T906	DTAF vs. DT	-3.17035	0.111078	8.86541	4	0.000894	0.0274751
CTNNB1 CTNNB OK/SW-cl.35 PRO2286	Q53GL7	DTAF vs. DT	-1.26779	0.415296	8.86086	4	0.000896	0.0274751
PRUNE2 BMCC1 BNIPXL C9orf65 KIAA0367	O95292	DTAF vs. DT	-1.05597	0.480972	8.86597	4	0.000894	0.0274751
VAPB UNQ484/PRO983	Q86YS7	DTAF vs. DT	-0.203618	0.86837	8.93295	4	0.000868	0.0274751
GNPTAB GNPTA KIAA1208	Q8WUY3	DTAF vs. DT	0.354781	1.27879	-8.90971	4	0.000877	0.0274751
PARP10	P35222	DTAF vs. DT	0.685343	1.60808	-8.92504	4	0.000871	0.0274751
MCPH1	Q8NEM0	DTAF vs. DT	0.949577	1.93131	-8.84136	4	0.000903	0.0274846
FOSL2 FRA2	P15408	DTAF vs. DT	0.484687	1.39928	-8.79334	4	0.000923	0.0278868
CETN2 CALT CEN2	P41208	DTAF vs. DT	0.167065	1.12277	-8.74431	4	0.000943	0.0280782
TAF12 TAF15 TAF2J TAFII20	Q16514	DTAF vs. DT	0.298243	1.22965	-8.74308	4	0.000943	0.0280782
RACGAP1 KIAA1478 MGCRACGAP	Q9H0H5	DTAF vs. DT	-2.16087	0.223621	8.70612	4	0.000958	0.0283196
NEK1 KIAA1901	Q96PY6	DTAF vs. DT	-0.200378	0.870322	8.66144	4	0.000978	0.0287043
NCAPD3 CAPD3 KIAA0056	P42695	DTAF vs. DT	0.627514	1.5449	-8.58464	4	0.00101	0.0294333
CAMK2G CAMK CAMK-II CAMKG	Q13555	DTAF vs. DT	-1.12495	0.458518	8.56832	4	0.00102	0.0295154
GNPDA1 GNPI HLN KIAA0060	P46926	DTAF vs. DT	-2.01029	0.248223	8.5446	4	0.00103	0.0295963
FAM117A	Q16576	DTAF vs. DT	-1.43593	0.369609	8.42716	4	0.00109	0.0300065
CHMP4B C20orf178 SHAX1	Q9H444	DTAF vs. DT	-1.29673	0.407049	8.43677	4	0.00108	0.0300065
RBBP7 RBAP46	P35080	DTAF vs. DT	-1.20412	0.434033	8.4069	4	0.0011	0.0300065
PHLDB1 KIAA0638 LL5A DLNB07	Q15366	DTAF vs. DT	-0.898552	0.536425	8.38011	4	0.00111	0.0300065
ZBTB21 KIAA1227 ZNF295	Q9ULJ3	DTAF vs. DT	-0.53249	0.691361	8.41178	4	0.00109	0.0300065
PFN2	Q86UU1	DTAF vs. DT	-0.490561	0.711748	8.42228	4	0.00109	0.0300065
PKP4	Q99569	DTAF vs. DT	0.380717	1.30199	-8.38944	4	0.0011	0.0300065
ANXA4 ANX4	Q9C073	DTAF vs. DT	0.552502	1.46663	-8.44776	4	0.00108	0.0300065
PCBP2	P09525	DTAF vs. DT	2.81709	7.0474	-8.38581	4	0.00111	0.0300065
CCT5 CCTE KIAA0098	Q16543	DTAF vs. DT	-1.85314	0.276789	8.32875	4	0.00114	0.0300978
BNIP2 NIP2	P48643	DTAF vs. DT	-1.21441	0.43095	8.32228	4	0.00114	0.0300978
CDC37 CDC37A	Q9Y282	DTAF vs. DT	-0.848933	0.555195	8.29614	4	0.00115	0.0300978
ERGIC3 C20orf47 ERV46 SDBCAG84 CGI-54 PRO0989	Q9Y320	DTAF vs. DT	0.756111	1.68893	-8.30151	4	0.00115	0.0300978
TMX2 TXNDC14 CGI-31 My009 PIG26 PSEC0045 UNQ237/PRO270	Q12982	DTAF vs. DT	1.00484	2.00673	-8.329	4	0.00114	0.0300978
RAB11A RAB11	P62491	DTAF vs. DT	-1.59641	0.330699	8.26556	4	0.00117	0.0304274
CLTC CLH17 CLTCL2 KIAA0034	Q00610	DTAF vs. DT	-0.822094	0.56562	8.25251	4	0.00118	0.0304945
EAF1	Q12946	DTAF vs. DT	-1.48573	0.357068	8.09971	4	0.00126	0.0317402
FOXF1 FKHL5 FREAC1	Q99536	DTAF vs. DT	-1.04578	0.484382	8.05407	4	0.00129	0.0317402
SIK3 KIAA0999 QSK L19	Q9Y2K2	DTAF vs. DT	-0.818753	0.566932	8.09688	4	0.00126	0.0317402
GPI	P06744	DTAF vs. DT	-0.717064	0.608334	8.09167	4	0.00127	0.0317402
ARHGEF10 KIAA0294	Q96JC9	DTAF vs. DT	0.391801	1.31203	-8.11445	4	0.00125	0.0317402
BRCA1 RNF53	P38398	DTAF vs. DT	0.628619	1.54608	-8.04808	4	0.00129	0.0317402
NT5C2 NT5B NT5CP PNT5	P49902	DTAF vs. DT	0.67425	1.59577	-8.0617	4	0.00129	0.0317402
VAT1	O15013	DTAF vs. DT	1.22557	2.33847	-8.05602	4	0.00129	0.0317402
ELL2	Q01433	DTAF vs. DT	-0.906831	0.533355	7.9883	4	0.00133	0.0321469
AMPD2	Q92974	DTAF vs. DT	-0.484739	0.714626	7.98447	4	0.00133	0.0321469
ARHGEF2 KIAA0651 LFP40	O00472	DTAF vs. DT	0.419735	1.33768	-8.00851	4	0.00132	0.0321469
MYL6	P60660	DTAF vs. DT	-0.850665	0.554529	7.95397	4	0.00135	0.0324395
MCOLN3	Q9NSY0	DTAF vs. DT	-1.35465	0.39103	7.92613	4	0.00137	0.0325395
NRBP2 PP9320 TRG16	Q8TDD5	DTAF vs. DT	-0.415637	0.749688	7.9314	4	0.00137	0.0325395
CYCS CYC	P99999	DTAF vs. DT	-0.894304	0.538007	7.91993	4	0.00138	0.0325886
TNPO2	O14787	DTAF vs. DT	-0.583486	0.667349	7.88173	4	0.0014	0.032872
SYNJ2 KIAA0348	P55072	DTAF vs. DT	-1.03638	0.487548	7.83937	4	0.00143	0.0330105
VCP HEL-220 HEL-S-70	Q13873	DTAF vs. DT	-0.755685	0.592265	7.83388	4	0.00143	0.0330105
BMPR2 PPH1	O15056	DTAF vs. DT	0.540192	1.45417	-7.835	4	0.00143	0.0330105
UBE2V1 CROC1 UBE2V UEV1 P/OKcl.19	Q13404	DTAF vs. DT	-1.13999	0.453764	7.82377	4	0.00144	0.0330556
MTDH AEG1 LYRIC	Q86UE4	DTAF vs. DT	0.677938	1.59985	-7.80504	4	0.00145	0.0331003
MYBBP1A P160	Q9BQG0	DTAF vs. DT	0.477565	1.39239	-7.79036	4	0.00146	0.0331444
EEF2 EF2	P13639	DTAF vs. DT	-0.888897	0.540027	7.78267	4	0.00147	0.0331881
EVI5 NB4S	O60447	DTAF vs. DT	0.62099	1.53793	-7.74798	4	0.0015	0.0336803
TOPBP1 KIAA0259	Q92547	DTAF vs. DT	0.385688	1.30648	-7.73206	4	0.00151	0.0337206
ZFP91 ZNF757 FKSG11	Q96JP5	DTAF vs. DT	0.573853	1.48849	-7.7018	4	0.00153	0.0339825
ZNHIT6 BCD1 C1orf181	Q9NWK9	DTAF vs. DT	0.672567	1.59391	-7.62967	4	0.00158	0.0349044
MDH2	P40926	DTAF vs. DT	-1.44261	0.367901	7.62058	4	0.00159	0.0349375
ZNF428 C19orf37	Q96B54	DTAF vs. DT	0.634163	1.55204	-7.58043	4	0.00162	0.0354073
HDAC7 HDAC7A	Q8WUI4	DTAF vs. DT	-1.04263	0.485442	7.55682	4	0.00164	0.0356548
HK1	P19367	DTAF vs. DT	-0.943781	0.519869	7.52471	4	0.00167	0.0359269
TJP2 X104 ZO2	Q9UDY2	DTAF vs. DT	-0.220078	0.858519	7.52525	4	0.00167	0.0359269
FRS2	Q8WU20	DTAF vs. DT	-1.70918	0.305834	7.49679	4	0.00169	0.0361678
ACTR2 ARP2	P61160	DTAF vs. DT	-1.79911	0.287352	7.483	4	0.00171	0.0362185
RHBDF1 C16orf8 DIST1 IRHOM1	Q96CC6	DTAF vs. DT	-0.506335	0.704009	7.48186	4	0.00171	0.0362185
CLOCK BHLHE8 KIAA0334	O15516	DTAF vs. DT	-0.256253	0.83726	7.46069	4	0.00172	0.0362435
ANXA6 ANX6	P08133	DTAF vs. DT	-1.15941	0.447697	7.44358	4	0.00174	0.0363169
GRAMD1A KIAA1533	Q96CP6	DTAF vs. DT	-1.04833	0.483529	7.42775	4	0.00175	0.0363169
FYCO1 ZFYVE7	Q9BQS8	DTAF vs. DT	0.92987	1.9051	-7.4305	4	0.00175	0.0363169
APMAP C20orf3 UNQ1869/PRO4305	Q9HDC9	DTAF vs. DT	-1.04722	0.483901	7.42606	4	0.00176	0.0363409
PPP2R1A	P30153	DTAF vs. DT	-0.924122	0.527001	7.3612	4	0.00181	0.0371865
RPP30 RNASEP2	P78346	DTAF vs. DT	-0.869806	0.54722	7.30592	4	0.00187	0.038228
POR CYPOR	P16435	DTAF vs. DT	-1.19959	0.4354	7.27435	4	0.0019	0.0384586
TMEM131 KIAA0257 RW1	Q92545	DTAF vs. DT	1.9004	3.73316	-7.27063	4	0.0019	0.0384586
RBMX2 CGI-79	P09211	DTAF vs. DT	-2.84356	0.139317	7.15779	4	0.00202	0.0400975
PHF11 BCAP	P60709	DTAF vs. DT	-0.519426	0.697649	7.1571	4	0.00202	0.0400975
GSTP1 FAEES3 GST3	Q9UIL8	DTAF vs. DT	0.582199	1.49713	-7.16044	4	0.00201	0.0400975
ACTB	Q9Y388	DTAF vs. DT	1.34667	2.54325	-7.17419	4	0.002	0.0400975
BUD13	Q9BRD0	DTAF vs. DT	0.334388	1.26084	-7.12071	4	0.00206	0.0406949
EIF2S1 EIF2A	P05198	DTAF vs. DT	-0.970502	0.510329	7.07	4	0.00211	0.0414813
RGL3	Q3MIN7	DTAF vs. DT	-0.164762	0.892075	7.06487	4	0.00212	0.0414813
SH3PXD2A FISH KIAA0418 SH3MD1 TKS5	Q5TCZ1	DTAF vs. DT	-0.683476	0.622663	7.01066	4	0.00218	0.0424532
PELP1 HMX3 MNAR	Q8IZL8	DTAF vs. DT	0.749449	1.68115	-6.99743	4	0.0022	0.0426406
RAB3IL1	Q8NFJ5	DTAF vs. DT	-0.961905	0.513379	6.91099	4	0.0023	0.0431539
INPP5J PIB5PA PIPP	Q8TBN0	DTAF vs. DT	-0.563506	0.676656	6.94829	4	0.00225	0.0431539
CDAN1 UNQ664/PRO1295	Q5VTE0	DTAF vs. DT	-0.474212	0.71986	6.91501	4	0.00229	0.0431539
SHROOM2 APXL	Q15735	DTAF vs. DT	0.400579	1.32004	-6.93985	4	0.00226	0.0431539
EEF1A1P5 EEF1AL3	Q13796	DTAF vs. DT	0.665592	1.58622	-6.93041	4	0.00228	0.0431539
MGA KIAA0518 MAD5	Q8IWI9	DTAF vs. DT	0.850738	1.80342	-6.91396	4	0.0023	0.0431539
GPRC5A GPCR5A RAI3 RAIG1	Q8IWY9	DTAF vs. DT	1.04495	2.0633	-6.94628	4	0.00226	0.0431539
ZFYVE16 KIAA0305	Q7Z3T8	DTAF vs. DT	-1.09497	0.468145	6.89793	4	0.00232	0.0433313
ATXN1 ATX1 SCA1	P54253	DTAF vs. DT	0.358093	1.28173	-6.87818	4	0.00234	0.0435071
NFIC NFI	O60784	DTAF vs. DT	-0.650076	0.637247	6.81939	4	0.00242	0.043999
MBD3	P08651	DTAF vs. DT	0.268526	1.20458	-6.84224	4	0.00239	0.043999
BRAT1 BAAT1 C7orf27	Q6PJG6	DTAF vs. DT	0.434745	1.35167	-6.82668	4	0.00241	0.043999
LATS2 KPM	O95983	DTAF vs. DT	0.64604	1.56487	-6.82885	4	0.0024	0.043999
TOM1	Q9NRM7	DTAF vs. DT	0.772051	1.7077	-6.82823	4	0.00241	0.043999
SDE2 C1orf55	P27540	DTAF vs. DT	-0.969184	0.510795	6.77196	4	0.00248	0.0441139
SOS1	Q07889	DTAF vs. DT	-0.822319	0.565532	6.79095	4	0.00246	0.0441139
CHAMP1 C13orf8 CAMP CHAMP KIAA1802 ZNF828	P12814	DTAF vs. DT	-0.545419	0.685192	6.77532	4	0.00248	0.0441139
ACTN1	Q96JM3	DTAF vs. DT	0.221628	1.16605	-6.78672	4	0.00246	0.0441139
ARNT BHLHE2	Q6IQ49	DTAF vs. DT	1.0769	2.1095	-6.79883	4	0.00244	0.0441139
CNN2	Q99439	DTAF vs. DT	-1.33533	0.396302	6.7559	4	0.0025	0.044278
ALDOA ALDA	P04075	DTAF vs. DT	-0.389397	0.763448	6.73862	4	0.00253	0.0444264
ANPEP APN CD13 PEPN	P15144	DTAF vs. DT	3.39621	10.5284	-6.73638	4	0.00253	0.0444264
ITGA4 CD49D	P13612	DTAF vs. DT	0.47727	1.39211	-6.71205	4	0.00256	0.0447619
PCDH18 KIAA1562	Q9HCL0	DTAF vs. DT	0.643117	1.5617	-6.69053	4	0.0026	0.0452686
ANKLE2 KIAA0692 LEM4	Q9NU19	DTAF vs. DT	-0.778398	0.583014	6.66677	4	0.00263	0.0454062
TBC1D22B C6orf197	Q86XL3	DTAF vs. DT	0.736562	1.6662	-6.67245	4	0.00262	0.0454062
MAP3K1 MAPKKK1 MEKK MEKK1	Q13233	DTAF vs. DT	0.41805	1.33612	-6.65241	4	0.00265	0.04556
GMNN	P60900	DTAF vs. DT	-1.47155	0.360595	6.63356	4	0.00268	0.0456934
PSMA6 PROS27	O75496	DTAF vs. DT	1.17514	2.25815	-6.63422	4	0.00268	0.0456934
M6PR MPR46 MPRD	P20645	DTAF vs. DT	-1.42099	0.373455	6.62255	4	0.0027	0.0458442
BAD BBC6 BCL2L8	P63010	DTAF vs. DT	-0.698507	0.61621	6.58331	4	0.00276	0.0462263
HSPA8 HSC70 HSP73 HSPA10	P11940	DTAF vs. DT	-0.653546	0.635716	6.56386	4	0.00279	0.0462263
AP2B1 ADTB2 CLAPB1	P11142	DTAF vs. DT	-0.621797	0.649861	6.58392	4	0.00276	0.0462263
GAS2L3	Q86XJ1	DTAF vs. DT	0.297001	1.22859	-6.56865	4	0.00278	0.0462263
SMG9 C19orf61	Q92934	DTAF vs. DT	0.856891	1.81113	-6.59439	4	0.00274	0.0462263
PABPC1 PAB1 PABP PABP1 PABPC2	Q9H0W8	DTAF vs. DT	1.63711	3.11043	-6.57126	4	0.00278	0.0462263
NF2 SCH	P30101	DTAF vs. DT	-0.889755	0.539706	6.52194	4	0.00285	0.0464708
TMEM245 C9orf5	Q8IZR5	DTAF vs. DT	-0.633517	0.644603	6.52187	4	0.00285	0.0464708
PDIA3 ERP57 ERP60 GRP58	Q9H330	DTAF vs. DT	0.518246	1.43221	-6.537	4	0.00283	0.0464708
CMTM4 CKLFSF4	P35240	DTAF vs. DT	0.706704	1.63207	-6.53676	4	0.00283	0.0464708
PCNA	P12004	DTAF vs. DT	-1.63242	0.322547	6.51319	4	0.00287	0.046612
HSPA1A HSP72 HSPA1 HSX70	P0DMV8	DTAF vs. DT	-0.513097	0.700717	6.49645	4	0.0029	0.0469138
DEPTOR DEPDC6	P41091	DTAF vs. DT	-1.21348	0.431228	6.47893	4	0.00293	0.0470057
EIF2S3 EIF2G	O60503	DTAF vs. DT	-0.665104	0.630643	6.46722	4	0.00294	0.0470057
ADCY9 KIAA0520	Q8TB45	DTAF vs. DT	0.877851	1.83764	-6.48031	4	0.00292	0.0470057
STAT3 APRF	Q6IQ23	DTAF vs. DT	-0.694092	0.618098	6.43414	4	0.003	0.0474115
PLEKHA7	Q6ZV73	DTAF vs. DT	0.481549	1.39624	-6.43399	4	0.003	0.0474115
FGD6 KIAA1362 ZFYVE24	P40763	DTAF vs. DT	3.54335	11.6588	-6.44849	4	0.00298	0.0474115
INSYN2B C5orf57 FAM196B	P23526	DTAF vs. DT	-1.34949	0.392431	6.39366	4	0.00307	0.0479644
CDK10	Q15131	DTAF vs. DT	-1.03622	0.487604	6.40198	4	0.00306	0.0479644
AHCY SAHH	A6NMK8	DTAF vs. DT	-0.519541	0.697594	6.40601	4	0.00305	0.0479644
KATNBL1 C15orf29	Q9H079	DTAF vs. DT	-1.23721	0.424193	6.38226	4	0.00309	0.048094
NCKAP1 HEM2 KIAA0587 NAP1	Q9HBL0	DTAF vs. DT	0.248952	1.18834	-6.35985	4	0.00313	0.0483503
TNS1 TNS	Q9Y2A7	DTAF vs. DT	1.14199	2.20685	-6.36903	4	0.00312	0.0483503
ADRB2 ADRB2R B2AR	P07550	DTAF vs. DT	-0.697341	0.616708	6.32523	4	0.0032	0.0492464
EIF3I EIF3S2 TRIP1	Q969M3	DTAF vs. DT	-0.961767	0.513428	6.29765	4	0.00325	0.0492777
SLC35B2 PAPST1 PSEC0149	Q13347	DTAF vs. DT	-0.721288	0.606556	6.31508	4	0.00322	0.0492777
ZNRF2 RNF202	Q8NHG8	DTAF vs. DT	-0.507766	0.703311	6.30268	4	0.00324	0.0492777
YIPF5 FINGER5 YIP1A PP12723 SB140 UNQ3123/PRO10275	Q8TB61	DTAF vs. DT	-0.353084	0.782909	6.30731	4	0.00323	0.0492777
ZNF639 ZASC1	Q9UID6	DTAF vs. DT	0.623825	1.54096	-6.28092	4	0.00328	0.0495497
SDK1	Q7Z5N4	DTAF vs. DT	0.868004	1.82514	-6.26036	4	0.00332	0.0499703
CDC42BPA KIAA0451	Q5VT25	DTAF vs. DT	-0.309906	0.806694	6.24305	4	0.00336	0.0503877
DLD GCSL LAD PHE3	P09622	DTAF vs. DT	-1.13114	0.456555	6.21799	4	0.00341	0.0508804
DPM1	O60762	DTAF vs. DT	0.749062	1.6807	-6.2075	4	0.00343	0.0508804
PPP4R1 MEG1 PP4R1	Q8TF05	DTAF vs. DT	1.40826	2.65417	-6.20668	4	0.00343	0.0508804
ERF	P22090	DTAF vs. DT	-1.68373	0.311278	6.18996	4	0.00346	0.0509223
RPS4Y1 RPS4Y PRO2646	P50548	DTAF vs. DT	-0.933266	0.523672	6.19745	4	0.00345	0.0509223
BCL9L DLNB11	Q86UU0	DTAF vs. DT	-0.575726	0.670949	6.18759	4	0.00347	0.0509223
VAV2	P52735	DTAF vs. DT	-1.76453	0.294323	6.11262	4	0.00363	0.0530807
RAD23B	P54727	DTAF vs. DT	-0.696597	0.617026	6.0973	4	0.00366	0.0533296
PODXL PCLP PCLP1	O00592	DTAF vs. DT	-1.52451	0.347598	6.08503	4	0.00369	0.0533881
PPP1CA PPP1A	P62136	DTAF vs. DT	-0.904723	0.534135	6.08221	4	0.00369	0.0533881
CCT2 99D8.1 CCTB	P78371	DTAF vs. DT	-0.903993	0.534406	6.07437	4	0.00371	0.0534027
ZNF407 KIAA1703	Q9H981	DTAF vs. DT	0.668316	1.58922	-6.06457	4	0.00373	0.0534027
ACTR8 ARP8 INO80N	Q9C0G0	DTAF vs. DT	1.34792	2.54544	-6.06765	4	0.00373	0.0534027
MDM1	Q8TC05	DTAF vs. DT	0.316274	1.24511	-6.0584	4	0.00375	0.0535026
RPS28	P62857	DTAF vs. DT	-0.938004	0.521954	6.03501	4	0.0038	0.0539395
TBKBP1 KIAA0775 SINTBAD	A7MCY6	DTAF vs. DT	-0.302673	0.810749	6.03129	4	0.00381	0.0539395
PRRC2C BAT2D1 BAT2L2 KIAA1096 XTP2	Q9Y520	DTAF vs. DT	0.24828	1.18779	-6.0246	4	0.00382	0.0539395
G6PD	P11413	DTAF vs. DT	-1.57687	0.335209	6.01437	4	0.00385	0.0541769
GANAB G2AN KIAA0088	Q9HCC0	DTAF vs. DT	-1.82027	0.283169	5.96499	4	0.00397	0.0552494
MCCC2 MCCB	Q9UJ70	DTAF vs. DT	-1.55664	0.339943	5.96063	4	0.00398	0.0552494
RBM17 SPF45	Q14697	DTAF vs. DT	-0.973221	0.509368	5.96487	4	0.00397	0.0552494
NAGK	Q96I25	DTAF vs. DT	0.478788	1.39357	-5.96067	4	0.00398	0.0552494
STX7	P39687	DTAF vs. DT	-1.12382	0.458876	5.93313	4	0.00405	0.0554237
SEPTIN9 KIAA0991 MSF SEPT9	Q9UHD8	DTAF vs. DT	-0.536703	0.689344	5.93807	4	0.00403	0.0554237
ANP32A C15orf1 LANP MAPM PHAP1	O15400	DTAF vs. DT	0.232402	1.17479	-5.9437	4	0.00402	0.0554237
TGM2	Q8N5S9	DTAF vs. DT	1.44375	2.72026	-5.92613	4	0.00406	0.0554237
CAMKK1 CAMKKA	P21980	DTAF vs. DT	1.56229	2.95322	-5.92864	4	0.00406	0.0554237
SMC2 CAPE SMC2L1 PRO0324	O95347	DTAF vs. DT	-0.545519	0.685145	5.91736	4	0.00408	0.0555123
IPO7 RANBP7	O95373	DTAF vs. DT	-2.11565	0.230741	5.90939	4	0.0041	0.0556003
AXIN1 AXIN	O15169	DTAF vs. DT	1.20134	2.29953	-5.90343	4	0.00412	0.0556878
EPHB1 ELK EPHT2 HEK6 NET	P54762	DTAF vs. DT	-2.23527	0.212382	5.89042	4	0.00415	0.0559093
TNRC18 CAGL79 KIAA1856	O15417	DTAF vs. DT	0.442613	1.35906	-5.885	4	0.00417	0.0559952
PRKDC HYRC HYRC1	P78527	DTAF vs. DT	-1.12577	0.458256	5.87675	4	0.00419	0.0560805
DAPK2	Q9UIK4	DTAF vs. DT	-1.21362	0.431186	5.86373	4	0.00422	0.0562494
ANO6 TMEM16F	Q4KMQ2	DTAF vs. DT	1.14167	2.20637	-5.86235	4	0.00423	0.0562494
BAG3 BIS	P61916	DTAF vs. DT	-2.49581	0.177291	5.82647	4	0.00432	0.0568738
NPC2 HE1	Q9NYU2	DTAF vs. DT	-1.06623	0.477566	5.81131	4	0.00436	0.0568738
CDC42EP4 BORG4 CEP4	Q9H3Q1	DTAF vs. DT	-0.617075	0.651992	5.82325	4	0.00433	0.0568738
RANBP2 NUP358	Q9UPT6	DTAF vs. DT	-0.26613	0.831547	5.81232	4	0.00436	0.0568738
UGGT1 GT UGCGL1 UGGT UGT1 UGTR	O95817	DTAF vs. DT	-0.213749	0.862294	5.82723	4	0.00432	0.0568738
MAPK8IP3 JIP3 KIAA1066	P49792	DTAF vs. DT	0.149286	1.10902	-5.8121	4	0.00436	0.0568738
UBB	P0CG47	DTAF vs. DT	-0.45214	0.730958	5.80485	4	0.00438	0.0569539
NUDC	P17655	DTAF vs. DT	-3.55259	0.0852245	5.77352	4	0.00447	0.0573468
FEN1 RAD2	Q8IYM9	DTAF vs. DT	-1.21904	0.429568	5.7693	4	0.00448	0.0573468
TULP4 KIAA1397 TUBL4 TUSP	P39748	DTAF vs. DT	-1.04535	0.484526	5.77621	4	0.00446	0.0573468
CAPN2 CANPL2	Q9Y266	DTAF vs. DT	-0.644986	0.639499	5.78034	4	0.00445	0.0573468
TRIM22 RNF94 STAF50	Q9NRJ4	DTAF vs. DT	-0.382779	0.766959	5.77487	4	0.00446	0.0573468
PKD2 TRPP2	Q13563	DTAF vs. DT	-0.437697	0.738312	5.75168	4	0.00453	0.0578067
NFATC2 NFAT1 NFATP	Q13469	DTAF vs. DT	-1.02602	0.491061	5.73876	4	0.00457	0.0579572
SUN2 FRIGG KIAA0668 RAB5IP UNC84B	Q9UH99	DTAF vs. DT	0.428503	1.34584	-5.73756	4	0.00457	0.0579572
ARHGDIA GDIA1	Q8N163	DTAF vs. DT	-0.815581	0.56818	5.72002	4	0.00462	0.0582318
CCAR2 DBC1 KIAA1967	P52565	DTAF vs. DT	-0.733119	0.601602	5.72331	4	0.00461	0.0582318
PHF2 CENP-35 KIAA0662	O75151	DTAF vs. DT	-0.801407	0.573789	5.71517	4	0.00464	0.0583051
ATAD2 L16 PRO2000	Q3KR37	DTAF vs. DT	-0.570494	0.673386	5.69315	4	0.0047	0.0583453
TBC1D5 KIAA0210	Q92609	DTAF vs. DT	0.348076	1.27286	-5.70167	4	0.00468	0.0583453
GRAMD1B KIAA1201 UNQ3032/PRO9834	Q9HC52	DTAF vs. DT	0.612586	1.529	-5.69537	4	0.0047	0.0583453
CBX8 PC3 RC1	Q6PL18	DTAF vs. DT	0.881935	1.84285	-5.70161	4	0.00468	0.0583453
PRCC TPRC	Q8IYW5	DTAF vs. DT	-1.39836	0.379361	5.64253	4	0.00486	0.0592574
POGZ KIAA0461 SUHW5 ZNF280E ZNF635 Nbla00003	Q6P1N0	DTAF vs. DT	-0.304956	0.809467	5.64593	4	0.00485	0.0592574
MAP9 ASAP	Q7Z3K3	DTAF vs. DT	0.219644	1.16445	-5.65817	4	0.00481	0.0592574
DDX54	Q8TDD1	DTAF vs. DT	0.718676	1.64567	-5.64772	4	0.00484	0.0592574
CC2D1A AKI1 LGD2	Q49MG5	DTAF vs. DT	0.865207	1.8216	-5.65368	4	0.00482	0.0592574
RNF168	Q92733	DTAF vs. DT	1.50758	2.84333	-5.66128	4	0.0048	0.0592574
	A0A0B4J2F2	DTAF vs. DT	-0.649383	0.637553	5.62333	4	0.00492	0.0598115
RUBCN KIAA0226	Q92622	DTAF vs. DT	1.23792	2.35858	-5.61308	4	0.00495	0.0599987
TFAM TCF6 TCF6L2	P61604	DTAF vs. DT	-1.4056	0.377461	5.59334	4	0.00501	0.0600822
TGFB1I1 ARA55	Q9UQB8	DTAF vs. DT	-0.702743	0.614403	5.59049	4	0.00502	0.0600822
HSPE1	Q68DC2	DTAF vs. DT	-0.266971	0.831062	5.58921	4	0.00503	0.0600822
BAIAP2	Q00059	DTAF vs. DT	0.327545	1.25488	-5.6	4	0.00499	0.0600822
ANKS6 ANKRD14 PKDR1 SAMD6	O43294	DTAF vs. DT	0.397297	1.31704	-5.59757	4	0.005	0.0600822
SCAP KIAA0199 PSEC0227	Q92888	DTAF vs. DT	-1.09003	0.469753	5.56713	4	0.0051	0.0605662
ARHGEF1	Q12770	DTAF vs. DT	0.616626	1.53328	-5.56991	4	0.00509	0.0605662
SDHA SDH2 SDHF	P31040	DTAF vs. DT	-0.935112	0.523002	5.55746	4	0.00513	0.0606904
AFF1 AF4 FEL MLLT2 PBM1	P51825	DTAF vs. DT	1.04945	2.06974	-5.55543	4	0.00514	0.0606904
CNN3	Q15417	DTAF vs. DT	-0.712157	0.610407	5.54646	4	0.00517	0.0608697
WDR37 KIAA0982	Q9Y2I8	DTAF vs. DT	-1.24431	0.42211	5.53777	4	0.0052	0.061048
BNC1 BNC	Q01954	DTAF vs. DT	0.306115	1.23637	-5.53071	4	0.00522	0.0611082
EFNB3 EPLG8 LERK8	Q15768	DTAF vs. DT	0.826248	1.77307	-5.51517	4	0.00528	0.061635
XPO5 KIAA1291 RANBP21	Q9HAV4	DTAF vs. DT	-1.49759	0.354144	5.50176	4	0.00532	0.0618671
TERF1 PIN2 TRBF1 TRF TRF1	P54274	DTAF vs. DT	0.286374	1.21957	-5.49837	4	0.00533	0.0618671
SLCO4A1 OATP1 OATP4A1 OATPE SLC21A12	Q96BD0	DTAF vs. DT	-1.72894	0.301673	5.48121	4	0.00539	0.0622121
HDAC5 KIAA0600	Q9UQL6	DTAF vs. DT	-0.917686	0.529357	5.48357	4	0.00539	0.0622121
ARHGEF28 KIAA1998 RGNEF	Q8N1W1	DTAF vs. DT	-0.619969	0.650685	5.47135	4	0.00543	0.0624982
WIZ ZNF803	O95785	DTAF vs. DT	-0.1819	0.881541	5.45644	4	0.00548	0.0628975
PA2G4 EBP1	Q8WX93	DTAF vs. DT	-1.01349	0.495347	5.43862	4	0.00555	0.0629971
GTSE1	Q9UQ80	DTAF vs. DT	-0.853913	0.553282	5.45015	4	0.00551	0.0629971
ZCCHC7 HSPC086	Q9NYZ3	DTAF vs. DT	-0.247882	0.842132	5.44729	4	0.00552	0.0629971
PALLD KIAA0992 CGI-151	Q8N3Z6	DTAF vs. DT	1.25915	2.39355	-5.43703	4	0.00555	0.0629971
SH3BP4 BOG25 EHB10 TTP	Q14667	DTAF vs. DT	-1.88633	0.270494	5.41794	4	0.00562	0.0630945
SETDB1 ESET KIAA0067 KMT1E	Q9P0V3	DTAF vs. DT	0.283022	1.21674	-5.42996	4	0.00558	0.0630945
BLTP2 BCOX1 KIAA0100	Q15047	DTAF vs. DT	0.68295	1.60542	-5.42551	4	0.0056	0.0630945
MRPL16 PNAS-111	Q9NX20	DTAF vs. DT	1.14146	2.20604	-5.41852	4	0.00562	0.0630945
P4HB ERBA2L PDI PDIA1 PO4DB	P07237	DTAF vs. DT	-0.633943	0.644413	5.41148	4	0.00565	0.0632584
CENPU ICEN24 KLIP1 MLF1IP PBIP1	Q71F23	DTAF vs. DT	-0.930096	0.524823	5.38746	4	0.00574	0.0639055
PPP1R3D PPP1R6	O95685	DTAF vs. DT	-0.696742	0.616964	5.38335	4	0.00576	0.0639055
GIT2 KIAA0148	Q14161	DTAF vs. DT	-0.454865	0.729578	5.3787	4	0.00577	0.0639055
LMO7 FBX20 FBXO20 KIAA0858	Q8WWI1	DTAF vs. DT	-0.256578	0.837071	5.38068	4	0.00577	0.0639055
NACAD KIAA0363	O15069	DTAF vs. DT	0.154568	1.11309	-5.37356	4	0.00579	0.0639546
SIRT2 SIR2L SIR2L2	Q8IXJ6	DTAF vs. DT	1.1276	2.18495	-5.36891	4	0.00581	0.0640035
SLC4A7 BT NBC2 NBC2B NBC3 NBCn1 SBC2 SLC4A6	Q9Y6M7	DTAF vs. DT	0.517872	1.43184	-5.35443	4	0.00587	0.0644915
TSSC4	Q12983	DTAF vs. DT	-1.11053	0.463123	5.33961	4	0.00593	0.0646165
BNIP3 NIP3	Q96QC0	DTAF vs. DT	-0.961492	0.513526	5.33621	4	0.00594	0.0646165
PPP1R10 CAT53 FB19 PNUTS	Q6IBW4	DTAF vs. DT	0.37977	1.30113	-5.33147	4	0.00596	0.0646165
TERF2IP DRIP5 RAP1 PP8000	Q9Y5U2	DTAF vs. DT	0.381771	1.30294	-5.34629	4	0.0059	0.0646165
NCAPH2 CAPH2	Q9NYB0	DTAF vs. DT	0.447243	1.36343	-5.3333	4	0.00595	0.0646165
MTHFD1 MTHFC MTHFD	P11586	DTAF vs. DT	-1.21198	0.431674	5.31706	4	0.00602	0.0650952
PRICKLE2	P55036	DTAF vs. DT	-1.12792	0.457576	5.29331	4	0.00611	0.0652543
TRIM11 RNF92	P27348	DTAF vs. DT	-1.07336	0.47521	5.29814	4	0.00609	0.0652543
YWHAQ	Q96F44	DTAF vs. DT	-0.605198	0.657381	5.30212	4	0.00608	0.0652543
PSMD4 MCB1	Q01196	DTAF vs. DT	-0.527982	0.693524	5.29027	4	0.00613	0.0652543
RUNX1 AML1 CBFA2	Q7Z3G6	DTAF vs. DT	-0.464345	0.7248	5.3026	4	0.00608	0.0652543
PEAK1 KIAA2002	Q9H792	DTAF vs. DT	-0.323308	0.799235	5.28976	4	0.00613	0.0652543
NMT2	O60551	DTAF vs. DT	-0.781531	0.581749	5.28362	4	0.00616	0.0654042
RESF1 C12orf35 KIAA1551	P33316	DTAF vs. DT	0.485805	1.40037	-5.26893	4	0.00622	0.0657017
DUT	Q9HCM1	DTAF vs. DT	1.83506	3.56786	-5.27154	4	0.00621	0.0657017
TBC1D2B KIAA1055	Q9UPU7	DTAF vs. DT	-0.654961	0.635093	5.26284	4	0.00624	0.065744
ORMDL2 HSPC160 MSTP095	Q53FV1	DTAF vs. DT	-1.57726	0.335118	5.25521	4	0.00627	0.0658279
OCIAD1 ASRIJ OCIA	Q9NX40	DTAF vs. DT	0.531003	1.44493	-5.25418	4	0.00628	0.0658279
TRIM28 KAP1 RNF96 TIF1B	Q13263	DTAF vs. DT	-0.759354	0.590761	5.2427	4	0.00633	0.0658893
HSPA4 APG2 HSPH2	P16949	DTAF vs. DT	-0.472928	0.720501	5.23711	4	0.00635	0.0658893
ATP13A1 ATP13A KIAA1825 CGI-152	P34932	DTAF vs. DT	-0.395135	0.760418	5.23972	4	0.00634	0.0658893
STMN1 C1orf215 LAP18 OP18	Q9HD20	DTAF vs. DT	0.544382	1.4584	-5.24101	4	0.00634	0.0658893
PCNP	P62873	DTAF vs. DT	-3.29628	0.101794	5.21876	4	0.00643	0.0660924
GNB1	Q8WW12	DTAF vs. DT	-0.538623	0.688428	5.22513	4	0.0064	0.0660924
AAK1 KIAA1048	Q99590	DTAF vs. DT	0.243045	1.18349	-5.21422	4	0.00645	0.0660924
LIMA1 EPLIN SREBP3 PP624	Q2M2I8	DTAF vs. DT	0.249287	1.18862	-5.21977	4	0.00643	0.0660924
SCAF11 CASP11 SFRS2IP SIP1 SRSF2IP	Q9UHB6	DTAF vs. DT	0.291385	1.22381	-5.2182	4	0.00644	0.0660924
RAB5C RABL	P51148	DTAF vs. DT	-0.502676	0.705796	5.19486	4	0.00654	0.0668479
PGD PGDH	P52209	DTAF vs. DT	-1.13687	0.454745	5.1897	4	0.00656	0.066886
PDE3A	Q14432	DTAF vs. DT	1.138	2.20076	-5.18285	4	0.00659	0.0670255
SLAIN2 KIAA1458	Q9P270	DTAF vs. DT	0.379753	1.30112	-5.17641	4	0.00662	0.0671644
TMEM214 PP446	Q6NUQ4	DTAF vs. DT	0.770711	1.70611	-5.16822	4	0.00666	0.0674038
PPP1R13L IASPP NKIP1 PPP1R13BL RAI	Q8WUF5	DTAF vs. DT	-0.469045	0.722443	5.15872	4	0.0067	0.067642
YEATS2 KIAA1197	Q9ULM3	DTAF vs. DT	0.634283	1.55217	-5.14721	4	0.00676	0.0680805
EEFSEC SELB	P57772	DTAF vs. DT	0.775886	1.71224	-5.13396	4	0.00682	0.0685168
TAOK1 KIAA1361 MAP3K16 MARKK	Q9BTT0	DTAF vs. DT	-3.68051	0.0779932	5.11143	4	0.00693	0.068648
RUSC2 KIAA0375	Q8N2Y8	DTAF vs. DT	-1.06218	0.478906	5.12365	4	0.00687	0.068648
DCDC2 KIAA1154 RU2	P22314	DTAF vs. DT	-1.05349	0.481803	5.10595	4	0.00695	0.068648
ANP32E	Q9NZN5	DTAF vs. DT	-0.677974	0.625042	5.11054	4	0.00693	0.068648
ARHGEF12 KIAA0382 LARG	Q7L7X3	DTAF vs. DT	-0.419245	0.747816	5.12651	4	0.00686	0.068648
UBA1 A1S9T UBE1	Q13950	DTAF vs. DT	0.510203	1.42425	-5.10744	4	0.00695	0.068648
RUNX2 AML3 CBFA1 OSF2 PEBP2A	Q9UHG0	DTAF vs. DT	1.52545	2.87877	-5.1157	4	0.00691	0.068648
APP A4 AD1	P05067	DTAF vs. DT	-3.97484	0.0635996	5.09305	4	0.00702	0.0691731
MYO9B MYR5	Q13459	DTAF vs. DT	0.18684	1.13827	-5.08548	4	0.00705	0.0693025
HSP90B1 GRP94 HSPC4 TRA1	Q8TEA8	DTAF vs. DT	-0.834275	0.560865	5.06525	4	0.00715	0.0695146
LZTS1 FEZ1	Q13118	DTAF vs. DT	-0.803685	0.572884	5.05771	4	0.00719	0.0695146
HJURP FAKTS FLEG1 URLC9	P14625	DTAF vs. DT	-0.596024	0.661575	5.07701	4	0.0071	0.0695146
DTD1 C20orf88 DUEB HARS2	Q01813	DTAF vs. DT	-0.549466	0.683273	5.06039	4	0.00718	0.0695146
PFKP PFKF	Q9Y250	DTAF vs. DT	-0.38236	0.767182	5.07499	4	0.00711	0.0695146
H4C1 H4/A H4FA HIST1H4A; H4C2 H4/I H4FI HIST1H4B; H4C3 H4/G H4FG HIST1H4C; H4C4 H4/B H4FB HIST1H4D; H4C5 H4/J H4FJ HIST1H4E; H4C6 H4/C H4FC HIST1H4F; H4C8 H4/H H4FH HIST1H4H; H4C9 H4/M H4FM HIST1H4I; H4C11 H4/E H4FE HIST1H4J; H4C12 H4/D H4FD HIST1H4K; H4C13 H4/K H4FK HIST1H4L; H4C14 H4/N H4F2 H4FN HIST2H4 HIST2H4A; H4C15 H4/O H4FO HIST2H4B; H4C16 H4-16 HIST4H4	Q8NCD3	DTAF vs. DT	0.345089	1.27023	-5.06537	4	0.00715	0.0695146
KLF10 TIEG TIEG1	P62805	DTAF vs. DT	1.5168	2.86155	-5.05771	4	0.00719	0.0695146
HPS4 KIAA1667	Q9NQG7	DTAF vs. DT	-0.198802	0.871274	5.05488	4	0.00721	0.0695443
SVIL	O95425	DTAF vs. DT	0.866934	1.82378	-5.04904	4	0.00724	0.0696702
SOX4	Q9Y6R1	DTAF vs. DT	-0.505901	0.70422	5.0292	4	0.00734	0.0699769
HABP4	Q8NEY1	DTAF vs. DT	-0.281454	0.822762	5.02894	4	0.00734	0.0699769
NAV1 KIAA1151 KIAA1213 POMFIL3 STEERIN1	Q5JVS0	DTAF vs. DT	0.592857	1.50823	-5.0309	4	0.00733	0.0699769
SLC4A4 NBC NBC1 NBCE1	Q06945	DTAF vs. DT	1.49186	2.81251	-5.03022	4	0.00733	0.0699769
JMJD1C JHDM2C KIAA1380 TRIP8	Q15652	DTAF vs. DT	-0.366235	0.775804	5.02084	4	0.00738	0.0701954
LRRC59 PRO1855	Q96AG4	DTAF vs. DT	-1.20438	0.433955	5.0127	4	0.00742	0.0703453
PSMB10 LMP10 MECL1	P40306	DTAF vs. DT	0.338692	1.26461	-5.01142	4	0.00743	0.0703453
RBM34 KIAA0117	P42696	DTAF vs. DT	-0.80567	0.572096	5.00185	4	0.00748	0.0706559
CD276 B7H3 PSEC0249 UNQ309/PRO352	Q9P0V9	DTAF vs. DT	-1.04737	0.483851	4.98122	4	0.00759	0.0711353
PJA1 RNF70	Q5ZPR3	DTAF vs. DT	-0.657197	0.634109	4.98803	4	0.00755	0.0711353
SEPTIN10 SEPT10	Q9H2G2	DTAF vs. DT	0.407532	1.32641	-4.97957	4	0.0076	0.0711353
SLK KIAA0204 STK2	Q8NG27	DTAF vs. DT	0.650071	1.56925	-4.98109	4	0.00759	0.0711353
C1orf21 PIG13	Q9H246	DTAF vs. DT	0.377682	1.29925	-4.9764	4	0.00762	0.0711604
TBC1D4 AS160 KIAA0603	O60343	DTAF vs. DT	-0.304629	0.80965	4.97206	4	0.00764	0.0711854
TMEM40	Q8WWA1	DTAF vs. DT	-0.260234	0.834952	4.96159	4	0.0077	0.0715821
ELF1	P32519	DTAF vs. DT	0.380333	1.30164	-4.94862	4	0.00777	0.0720698
HSP90AB1 HSP90B HSPC2 HSPC3 HSPCB	Q16658	DTAF vs. DT	-1.20228	0.434587	4.9401	4	0.00782	0.0722076
FSCN1 FAN1 HSN SNL	P08238	DTAF vs. DT	-0.817069	0.567594	4.94007	4	0.00782	0.0722076
TSC2 TSC4	P49815	DTAF vs. DT	-0.348594	0.785349	4.93139	4	0.00787	0.0723441
SLC35F6 C2orf18 UNQ3047/PRO9863	Q8N357	DTAF vs. DT	0.506108	1.42021	-4.93094	4	0.00787	0.0723441
UBE2N BLU	P61088	DTAF vs. DT	-0.558546	0.678986	4.89893	4	0.00805	0.0735247
TMEM154	Q6IQ55	DTAF vs. DT	0.306538	1.23674	-4.89584	4	0.00807	0.0735247
TTBK2 KIAA0847	Q6P9G4	DTAF vs. DT	0.956014	1.93994	-4.89742	4	0.00806	0.0735247
REV1 REV1L	Q9UBZ9	DTAF vs. DT	1.19652	2.29186	-4.89608	4	0.00807	0.0735247
WWP2	O00308	DTAF vs. DT	-1.05092	0.482661	4.89241	4	0.00809	0.0735438
POLD3 KIAA0039	Q15054	DTAF vs. DT	0.487153	1.40168	-4.88746	4	0.00812	0.0736536
EPB41L2	O43491	DTAF vs. DT	-0.229393	0.852994	4.88354	4	0.00814	0.0736724
GTF3C5 CDABP0017	Q9Y5Q8	DTAF vs. DT	-3.19568	0.109145	4.87506	4	0.00819	0.073962
DCLK2 DCAMKL2 DCDC3B DCK2	O15143	DTAF vs. DT	-0.979713	0.507081	4.85087	4	0.00833	0.0740678
ADGRG6 DREG GPR126 VIGR	O43795	DTAF vs. DT	-0.964985	0.512284	4.85458	4	0.00831	0.0740678
MYO1B	P50990	DTAF vs. DT	-0.80921	0.570694	4.84381	4	0.00838	0.0740678
ELK3 NET SAP2	P41970	DTAF vs. DT	-0.456416	0.728795	4.85242	4	0.00832	0.0740678
ARPC1B ARC41	Q8N568	DTAF vs. DT	-0.405373	0.755041	4.86325	4	0.00826	0.0740678
SPATS2L DNAPTP6 SP1224	Q13287	DTAF vs. DT	-0.399515	0.758113	4.84138	4	0.00839	0.0740678
SUN1 KIAA0810 UNC84A	Q96JK2	DTAF vs. DT	0.416185	1.33439	-4.84053	4	0.0084	0.0740678
CCT8 C21orf112 CCTQ KIAA0002	Q8IWD4	DTAF vs. DT	0.472454	1.38747	-4.84052	4	0.0084	0.0740678
NMI	Q9NUQ6	DTAF vs. DT	0.574214	1.48887	-4.85157	4	0.00833	0.0740678
CCDC117	O94901	DTAF vs. DT	0.825633	1.77231	-4.84698	4	0.00836	0.0740678
DCAF5 BCRG2 KIAA1824 WDR22	Q86SQ4	DTAF vs. DT	1.08459	2.12077	-4.85756	4	0.00829	0.0740678
KIAA0930 C22orf9	Q6ICG6	DTAF vs. DT	-0.419976	0.747437	4.83695	4	0.00842	0.0740852
CALU	O43852	DTAF vs. DT	-0.674641	0.626488	4.83304	4	0.00844	0.0741025
CWF19L1	P09496	DTAF vs. DT	-2.60401	0.164481	4.81318	4	0.00857	0.0744648
CLTA	Q99497	DTAF vs. DT	-1.4533	0.365185	4.81109	4	0.00858	0.0744648
CBFA2T2 EHT MTGR1	Q32P44	DTAF vs. DT	-0.293493	0.815924	4.81009	4	0.00858	0.0744648
EML3	P17706	DTAF vs. DT	0.229447	1.17239	-4.80976	4	0.00859	0.0744648
PARK7	O43439	DTAF vs. DT	0.274402	1.20949	-4.81034	4	0.00858	0.0744648
PTPN2 PTPT	Q69YN2	DTAF vs. DT	1.65804	3.15587	-4.81699	4	0.00854	0.0744648
FHL1 SLIM1	Q13642	DTAF vs. DT	-1.38882	0.381878	4.79975	4	0.00865	0.0746856
NCOR1 KIAA1047	O75376	DTAF vs. DT	0.389659	1.31008	-4.79711	4	0.00867	0.0746856
RALA RAL	P11233	DTAF vs. DT	1.76242	3.39267	-4.79596	4	0.00867	0.0746856
DHX16 DBP2 DDX16 KIAA0577 PRP2	O60231	DTAF vs. DT	0.83264	1.78094	-4.78397	4	0.00875	0.0752171
KPNA1 RCH2	P52294	DTAF vs. DT	-0.86965	0.547279	4.77172	4	0.00883	0.0754313
SRSF2 SFRS2	Q04941	DTAF vs. DT	-0.740117	0.598691	4.77192	4	0.00883	0.0754313
PLP2 A4	Q01130	DTAF vs. DT	0.212528	1.15872	-4.77096	4	0.00883	0.0754313
TBX3	O15119	DTAF vs. DT	-0.487398	0.71331	4.74658	4	0.00899	0.0766388
CDT1	Q9Y217	DTAF vs. DT	-0.513473	0.700534	4.74063	4	0.00903	0.0766617
MTMR6	Q9H211	DTAF vs. DT	0.578012	1.49279	-4.74191	4	0.00902	0.0766617
SFXN1	Q9H9B4	DTAF vs. DT	-1.76257	0.294723	4.73235	4	0.00909	0.077012
CSRP1 CSRP CYRP	P21291	DTAF vs. DT	-0.989833	0.503536	4.71969	4	0.00917	0.0775299
LARP4B KIAA0217 LARP5	Q92615	DTAF vs. DT	0.110244	1.07941	-4.71534	4	0.0092	0.0776238
WFS1	P17980	DTAF vs. DT	-2.39734	0.189815	4.66753	4	0.00954	0.0783329
HTT HD IT15	Q9BVC6	DTAF vs. DT	-1.37772	0.384826	4.67355	4	0.00949	0.0783329
ACACA ACAC ACC1 ACCA	Q16531	DTAF vs. DT	-1.2839	0.410684	4.67887	4	0.00946	0.0783329
VEPH1 KIAA1692 VEPH	Q14644	DTAF vs. DT	-1.22859	0.426734	4.6671	4	0.00954	0.0783329
OSBP OSBP1	O76024	DTAF vs. DT	-1.02258	0.492235	4.69328	4	0.00935	0.0783329
RC3H1 KIAA2025 RNF198	P53621	DTAF vs. DT	-0.776176	0.583913	4.67717	4	0.00947	0.0783329
DDB1 XAP1	Q6ZUT6	DTAF vs. DT	-0.321029	0.800499	4.66457	4	0.00956	0.0783329
COPA	P42858	DTAF vs. DT	-0.303344	0.810372	4.69066	4	0.00937	0.0783329
ASCC2 ASC1P100 RQT3	Q14D04	DTAF vs. DT	0.103763	1.07457	-4.68312	4	0.00943	0.0783329
TMEM109	Q9BW71	DTAF vs. DT	0.189326	1.14023	-4.66322	4	0.00957	0.0783329
GOLIM4 GIMPC GOLPH4 GPP130	O00461	DTAF vs. DT	0.295376	1.2272	-4.6719	4	0.0095	0.0783329
PSMC3 TBP1	P22059	DTAF vs. DT	0.65096	1.57021	-4.68048	4	0.00944	0.0783329
RASA3	Q13085	DTAF vs. DT	0.679028	1.60106	-4.68286	4	0.00943	0.0783329
CCDC9B C15orf52	Q9H1I8	DTAF vs. DT	1.33389	2.52082	-4.67683	4	0.00947	0.0783329
HIRIP3	Q5TC82	DTAF vs. DT	1.44915	2.73048	-4.67906	4	0.00945	0.0783329
CXXC5 HSPC195 TCCCIA00297	Q7LFL8	DTAF vs. DT	-1.28509	0.410346	4.65305	4	0.00964	0.078749
BHLHE40 BHLHB2 DEC1 SHARP2 STRA13	O14503	DTAF vs. DT	-2.96711	0.127882	4.64657	4	0.00969	0.0790004
KDM5C DXS1272E JARID1C SMCX XE169	Q01844	DTAF vs. DT	-0.822563	0.565437	4.62986	4	0.00981	0.0792048
HIVEP2	P31629	DTAF vs. DT	-0.516091	0.699264	4.6323	4	0.00979	0.0792048
HIVEP3 KBP1 KIAA1555 KRC ZAS3	P07900	DTAF vs. DT	-0.449843	0.732123	4.62801	4	0.00982	0.0792048
EWSR1 EWS	O75369	DTAF vs. DT	-0.373119	0.772111	4.62481	4	0.00985	0.0792048
HSP90AA1 HSP90A HSPC1 HSPCA	Q5T1R4	DTAF vs. DT	0.310309	1.23997	-4.63216	4	0.00979	0.0792048
FLNB FLN1L FLN3 TABP TAP	Q8N5G2	DTAF vs. DT	0.61144	1.52778	-4.62484	4	0.00985	0.0792048
MACO1 TMEM57	P41229	DTAF vs. DT	0.851539	1.80442	-4.63464	4	0.00977	0.0792048
ESCO2	Q56NI9	DTAF vs. DT	1.7769	3.4269	-4.61061	4	0.00995	0.0798526
SYNE1 C6orf98 KIAA0796 KIAA1262 KIAA1756 MYNE1	Q8NF91	DTAF vs. DT	0.496833	1.41111	-4.60291	4	0.01	0.0800975
ARF5	Q96Q15	DTAF vs. DT	-1.43123	0.370815	4.58716	4	0.0101	0.0802725
SMG1 ATX KIAA0421 LIP	P84085	DTAF vs. DT	-1.14985	0.450672	4.59697	4	0.0101	0.0802725
OSBPL3 KIAA0704 ORP3 OSBP3	Q9H4L5	DTAF vs. DT	-0.734343	0.601092	4.58855	4	0.0101	0.0802725
ALG9 DIBD1	Q9H6U8	DTAF vs. DT	0.755966	1.68876	-4.59195	4	0.0101	0.0802725
CRTC3 TORC3	Q96MH2	DTAF vs. DT	-1.37747	0.384894	4.56623	4	0.0103	0.0815466
HEXIM2 L3	Q6UUV7	DTAF vs. DT	-0.571141	0.673084	4.56558	4	0.0103	0.0815466
EIF2S2 EIF2B	Q9HCE3	DTAF vs. DT	0.716774	1.6435	-4.55012	4	0.0104	0.0820223
ZNF532 KIAA1629	P20042	DTAF vs. DT	2.03247	4.09105	-4.55354	4	0.0104	0.0820223
RBM42	Q14511	DTAF vs. DT	-3.65083	0.079614	4.52846	4	0.0106	0.0824913
TPM1 C15orf13 TMSA	P35268	DTAF vs. DT	-1.81511	0.284183	4.52952	4	0.0106	0.0824913
RPL22	Q9BTD8	DTAF vs. DT	-0.453885	0.730074	4.53885	4	0.0105	0.0824913
STX17	P09493	DTAF vs. DT	-0.291175	0.817236	4.53157	4	0.0106	0.0824913
NEDD9 CASL	P56962	DTAF vs. DT	0.327197	1.25457	-4.53189	4	0.0106	0.0824913
ARHGAP29 PARG1	Q52LW3	DTAF vs. DT	0.512481	1.4265	-4.52525	4	0.0106	0.0824913
C1orf198	Q9H425	DTAF vs. DT	0.785003	1.7231	-4.52241	4	0.0106	0.0824913
PUM1 KIAA0099 PUMH1	Q9UFC0	DTAF vs. DT	0.193681	1.14368	-4.51491	4	0.0107	0.0829553
LRWD1 CENP-33 ORCA	Q14671	DTAF vs. DT	0.457362	1.37303	-4.51243	4	0.0107	0.0829553
COPE	Q86UP3	DTAF vs. DT	-3.9265	0.0657669	4.46153	4	0.0111	0.0833819
ACTR3 ARP3	P61158	DTAF vs. DT	-2.81292	0.142307	4.48586	4	0.0109	0.0833819
PCDH9	Q9Y383	DTAF vs. DT	-1.7137	0.304877	4.46681	4	0.0111	0.0833819
WDR70	Q9NW82	DTAF vs. DT	-1.53964	0.343972	4.49084	4	0.0109	0.0833819
TFAP4 BHLHC41	P07384	DTAF vs. DT	-1.40783	0.376879	4.46728	4	0.0111	0.0833819
GGA3 KIAA0154	P25788	DTAF vs. DT	-1.22879	0.426675	4.46959	4	0.0111	0.0833819
PIK3C2A	O00443	DTAF vs. DT	-1.13447	0.455501	4.46922	4	0.0111	0.0833819
GLS GLS1 KIAA0838	O94925	DTAF vs. DT	-0.973473	0.509279	4.46514	4	0.0111	0.0833819
CAPN1 CANPL1 PIG30	Q9NZ52	DTAF vs. DT	-0.909181	0.532487	4.47522	4	0.011	0.0833819
PSMA3 HC8 PSC8	Q13868	DTAF vs. DT	-0.696433	0.617096	4.47134	4	0.0111	0.0833819
FNTA	Q96AE4	DTAF vs. DT	-0.433163	0.740636	4.46614	4	0.0111	0.0833819
EXOSC2 RRP4	Q8NEF9	DTAF vs. DT	-0.421571	0.746611	4.46967	4	0.0111	0.0833819
ZFHX4	Q96PK6	DTAF vs. DT	0.612915	1.52935	-4.47267	4	0.0111	0.0833819
SRFBP1	P49354	DTAF vs. DT	0.869615	1.82717	-4.46456	4	0.0111	0.0833819
FUBP1	Q01664	DTAF vs. DT	0.955706	1.93953	-4.48377	4	0.011	0.0833819
RBM14 SIP	Q9HC56	DTAF vs. DT	1.07379	2.10495	-4.4942	4	0.0109	0.0833819
LUC7L2 CGI-59 CGI-74	O14579	DTAF vs. DT	1.77489	3.42213	-4.48695	4	0.0109	0.0833819
FZD6	O60353	DTAF vs. DT	-1.03395	0.48837	4.45093	4	0.0112	0.0838266
FBL FIB1 FLRN	P22087	DTAF vs. DT	1.05744	2.08124	-4.45224	4	0.0112	0.0838266
FAM83G PAWS1	P13796	DTAF vs. DT	-0.819824	0.566511	4.44868	4	0.0113	0.0841154
LCP1 PLS2	A6ND36	DTAF vs. DT	-0.475052	0.719441	4.44009	4	0.0113	0.0841154
MARK2 EMK1	Q7KZI7	DTAF vs. DT	0.216244	1.16171	-4.44869	4	0.0113	0.0841154
LATS1 WARTS	O95835	DTAF vs. DT	0.475175	1.39009	-4.43805	4	0.0114	0.0847063
OGFRL1	Q5TC84	DTAF vs. DT	-0.935434	0.522885	4.42393	4	0.0115	0.0851414
SP140L	Q9H930	DTAF vs. DT	0.190875	1.14146	-4.4203	4	0.0115	0.0851414
FN1 FN	P02751	DTAF vs. DT	1.90282	3.73944	-4.40861	4	0.0116	0.0857273
ZNF207 BUGZ	O43670	DTAF vs. DT	-1.80665	0.285853	4.3974	4	0.0117	0.0861565
PPIL4	Q8WUA2	DTAF vs. DT	-1.08988	0.469801	4.39516	4	0.0117	0.0861565
CDC42	P60953	DTAF vs. DT	-1.26023	0.417478	4.38841	4	0.0118	0.0865825
AASDHPPT CGI-80 HAH-P HSPC223 x0005	Q9NRN7	DTAF vs. DT	-0.782054	0.581538	4.38499	4	0.0118	0.0865825
IQSEC1 ARFGEP100 BRAG2 KIAA0763	Q6DN90	DTAF vs. DT	-0.119925	0.920236	4.37649	4	0.0119	0.0871606
RGS7	Q9BRK0	DTAF vs. DT	-1.09118	0.469378	4.35872	4	0.0121	0.0878426
TMF1 ARA160	P82094	DTAF vs. DT	-0.4563	0.728853	4.35245	4	0.0121	0.0878426
CXorf38	P49802	DTAF vs. DT	-0.153206	0.89925	4.35227	4	0.0121	0.0878426
REEP2 C5orf19 SGC32445	Q8TB03	DTAF vs. DT	0.176874	1.13043	-4.3579	4	0.0121	0.0878426
ZMYND8 KIAA1125 PRKCBP1 RACK7	Q9ULU4	DTAF vs. DT	0.294013	1.22605	-4.35514	4	0.0121	0.0878426
KPNB1 NTF97	Q14974	DTAF vs. DT	-0.926912	0.525983	4.34895	4	0.0122	0.0884123
PKN3 PKNBETA	Q7Z2K8	DTAF vs. DT	-0.25084	0.840407	4.33249	4	0.0123	0.0888237
GPRIN1 KIAA1893	Q6P5Z2	DTAF vs. DT	0.170001	1.12506	-4.33375	4	0.0123	0.0888237
C1orf52 BAG GM117	Q8N6N3	DTAF vs. DT	0.344298	1.26953	-4.32496	4	0.0124	0.0893888
MRFAP1L2	Q9Y2G0	DTAF vs. DT	-1.9444	0.259823	4.31589	4	0.0125	0.0896379
TM9SF1	B2RBV5	DTAF vs. DT	-0.450949	0.731561	4.31488	4	0.0125	0.0896379
EFR3B KIAA0953	O15321	DTAF vs. DT	0.680859	1.60309	-4.31694	4	0.0125	0.0896379
LRP4 KIAA0816 LRP10 MEGF7	O75096	DTAF vs. DT	-0.79718	0.575473	4.30685	4	0.0126	0.0898844
NNMT	Q8NDI1	DTAF vs. DT	-0.711081	0.610862	4.30045	4	0.0126	0.0898844
EHBP1 KIAA0903 NACSIN	P40261	DTAF vs. DT	1.81996	3.5307	-4.30154	4	0.0126	0.0898844
PEA15	Q15121	DTAF vs. DT	-0.617156	0.651955	4.29189	4	0.0127	0.0904407
PPP2R3A PPP2R3	Q06190	DTAF vs. DT	-1.14564	0.451988	4.27549	4	0.0129	0.0915477
SYMPK SPK	Q92797	DTAF vs. DT	0.752787	1.68505	-4.27488	4	0.0129	0.0915477
TRMT13 CCDC76	P52566	DTAF vs. DT	-1.61741	0.32592	4.25112	4	0.0131	0.0918565
SUGT1	Q9Y2Z0	DTAF vs. DT	-0.430433	0.742039	4.26316	4	0.013	0.0918565
GJA1 GJAL	Q7L9B9	DTAF vs. DT	-0.356047	0.781302	4.25864	4	0.0131	0.0918565
ARHGDIB GDIA2 GDID4 RAP1GN1	Q9P2D3	DTAF vs. DT	0.189547	1.14041	-4.26005	4	0.0131	0.0918565
EEPD1 KIAA1706	Q9UEG4	DTAF vs. DT	0.245799	1.18575	-4.25672	4	0.0131	0.0918565
HEATR5B KIAA1414 p200 p200a	P17302	DTAF vs. DT	0.588422	1.5036	-4.25237	4	0.0131	0.0918565
ZNF629 KIAA0326 ZNF65	Q9NUP7	DTAF vs. DT	0.672798	1.59416	-4.26441	4	0.013	0.0918565
H2BC12 H2BFT HIRIP1 HIST1H2BK	Q9UGJ0	DTAF vs. DT	-0.975226	0.50866	4.24668	4	0.0132	0.0920862
MVP LRP	O60814	DTAF vs. DT	0.432687	1.34975	-4.24493	4	0.0132	0.0920862
PRKAG2	Q14764	DTAF vs. DT	1.41628	2.66897	-4.24611	4	0.0132	0.0920862
ARPP19	Q9ULF5	DTAF vs. DT	-1.15103	0.450304	4.22536	4	0.0134	0.0931651
SLC39A10 KIAA1265 ZIP10	P56211	DTAF vs. DT	-0.263103	0.833294	4.22981	4	0.0134	0.0931651
VCL	Q86UL8	DTAF vs. DT	-0.826981	0.563707	4.22117	4	0.0135	0.0932294
SEPTIN7 CDC10 SEPT7	Q16181	DTAF vs. DT	-0.424034	0.745338	4.21429	4	0.0135	0.0932294
MAGI2 ACVRINP1 AIP1 KIAA0705	P18206	DTAF vs. DT	-0.363565	0.777242	4.2154	4	0.0135	0.0932294
ENDOV	Q8N8Q3	DTAF vs. DT	0.191731	1.14213	-4.22057	4	0.0135	0.0932294
KRT9	Q99708	DTAF vs. DT	0.233935	1.17604	-4.20924	4	0.0136	0.0936054
RBBP8 CTIP	P35527	DTAF vs. DT	0.622881	1.53995	-4.20635	4	0.0136	0.0936054
MYPN MYOP	Q86TC9	DTAF vs. DT	-0.542671	0.686499	4.20115	4	0.0137	0.0939788
	Q9UF83	DTAF vs. DT	0.219049	1.16397	-4.20349	4	0.0137	0.0939788
SON C21orf50 DBP5 KIAA1019 NREBP HSPC310 HSPC312	P21796	DTAF vs. DT	-0.56116	0.677757	4.19264	4	0.0138	0.0943498
VDAC1 VDAC	P18583	DTAF vs. DT	0.4258	1.34332	-4.19146	4	0.0138	0.0943498
POLE4	Q9UQ35	DTAF vs. DT	-0.129201	0.914338	4.18443	4	0.0139	0.0947182
SRRM2 KIAA0324 SRL300 SRM300 HSPC075	Q9NR33	DTAF vs. DT	1.8199	3.53058	-4.18599	4	0.0139	0.0947182
FBXO31 FBX14 FBX31 PP2386	Q9UHR5	DTAF vs. DT	-2.2161	0.215223	4.17003	4	0.014	0.0950843
SAP30BP HCNGP HTRG HTRP	Q5XUX0	DTAF vs. DT	0.828386	1.7757	-4.16964	4	0.014	0.0950843
CTIF KIAA0427	Q9H082	DTAF vs. DT	-1.81746	0.28372	4.16737	4	0.0141	0.095291
STBD1 GENX-3414	O43310	DTAF vs. DT	-0.619027	0.65111	4.16323	4	0.0141	0.095291
RAB33B	O95210	DTAF vs. DT	3.38451	10.4433	-4.16726	4	0.0141	0.095291
ANKS3 KIAA1977	Q9UL25	DTAF vs. DT	-1.67947	0.312197	4.15282	4	0.0142	0.0953395
RALGPS2	Q6ZW76	DTAF vs. DT	-1.18585	0.439564	4.1545	4	0.0142	0.0953395
DNAJB11 EDJ ERJ3 HDJ9 PSEC0121 UNQ537/PRO1080	Q86X27	DTAF vs. DT	-0.249327	0.841289	4.15562	4	0.0142	0.0953395
RAB21 KIAA0118	Q9UBS4	DTAF vs. DT	0.314867	1.2439	-4.155	4	0.0142	0.0953395
LRRC41 MUF1 PP7759	Q9Y570	DTAF vs. DT	-1.47803	0.35898	4.13604	4	0.0144	0.0956801
MAP3K20 MLK7 MLTK ZAK HCCS4	P30086	DTAF vs. DT	-1.29693	0.406992	4.12733	4	0.0145	0.0956801
TAF1C	Q92973	DTAF vs. DT	-0.969928	0.510531	4.12999	4	0.0145	0.0956801
PPME1 PME1 PP2593 PRO0750	Q15345	DTAF vs. DT	-0.40219	0.756709	4.14506	4	0.0143	0.0956801
SASH1 KIAA0790 PEPE1	O95394	DTAF vs. DT	-0.357264	0.780644	4.12334	4	0.0146	0.0956801
PEBP1 PBP PEBP	O94885	DTAF vs. DT	0.320227	1.24853	-4.12742	4	0.0145	0.0956801
ZZZ3	Q15572	DTAF vs. DT	0.336914	1.26305	-4.13653	4	0.0144	0.0956801
TNPO1 KPNB2 MIP1 TRN	P29375	DTAF vs. DT	0.363291	1.28636	-4.12046	4	0.0146	0.0956801
ADAM22 MDC2	Q8IYH5	DTAF vs. DT	0.437655	1.3544	-4.13066	4	0.0145	0.0956801
PGM3 AGM1	Q13573	DTAF vs. DT	0.446364	1.3626	-4.11757	4	0.0146	0.0956801
MYBL2 BMYB	P10244	DTAF vs. DT	0.601138	1.51691	-4.1252	4	0.0146	0.0956801
KDM5A JARID1A RBBP2 RBP2	Q9NYL2	DTAF vs. DT	0.720778	1.64807	-4.14497	4	0.0143	0.0956801
SNW1 SKIIP SKIP	Q5XKK7	DTAF vs. DT	0.795847	1.7361	-4.11896	4	0.0146	0.0956801
TRAM1 TRAM	Q15629	DTAF vs. DT	1.20996	2.31331	-4.11975	4	0.0146	0.0956801
FAM219B C15orf17	Q9P0K1	DTAF vs. DT	1.39866	2.63656	-4.13176	4	0.0145	0.0956801
CAV1 CAV	Q9BYG5	DTAF vs. DT	-1.9906	0.251634	4.11215	4	0.0147	0.0958767
NCBP1 CBP80 NCBP	Q09161	DTAF vs. DT	-1.15985	0.447559	4.11217	4	0.0147	0.0958767
PARD6B PAR6B	Q03135	DTAF vs. DT	0.29772	1.2292	-4.1129	4	0.0147	0.0958767
CSE1L CAS XPO2	P55060	DTAF vs. DT	-0.967002	0.511568	4.10212	4	0.0148	0.0962234
CHAF1B CAF1A CAF1P60 MPHOSPH7 MPP7	Q13112	DTAF vs. DT	0.352528	1.2768	-4.10388	4	0.0148	0.0962234
KIF13A RBKIN	Q9H1H9	DTAF vs. DT	-0.386812	0.764818	4.09781	4	0.0149	0.0967205
RANBP10 KIAA1464	Q9P0L2	DTAF vs. DT	-0.468043	0.722945	4.07619	4	0.0151	0.0977101
MARK1 KIAA1477 MARK	Q6VN20	DTAF vs. DT	1.07791	2.11097	-4.08366	4	0.0151	0.0977101
PPIP5K2 HISPPD1 KIAA0433 VIP2	P49796	DTAF vs. DT	-0.933025	0.523759	4.07189	4	0.0152	0.0980484
RGS3	O43314	DTAF vs. DT	0.208672	1.15562	-4.07568	4	0.0152	0.0980484
API5 MIG8	Q9BZZ5	DTAF vs. DT	0.234221	1.17627	-4.06102	4	0.0153	0.0983845
SETD5 KIAA1757	Q9C0A6	DTAF vs. DT	0.592801	1.50817	-4.06752	4	0.0153	0.0983845
VPS36 C13orf9 EAP45 CGI-145	P17858	DTAF vs. DT	-0.768656	0.586964	4.04956	4	0.0155	0.0985906
DOCK9 KIAA1058 ZIZ1	Q9P2Q2	DTAF vs. DT	-0.625056	0.648395	4.05116	4	0.0155	0.0985906
PFKL	Q9Y3Y2	DTAF vs. DT	-0.545062	0.685362	4.05196	4	0.0155	0.0985906
BAZ1A ACF1 WCRF180 HSPC317	Q9NRL2	DTAF vs. DT	-0.239885	0.846813	4.04481	4	0.0155	0.0985906
FANCI KIAA1794	Q9NVI1	DTAF vs. DT	0.425196	1.34275	-4.04659	4	0.0155	0.0985906
FRMD4A FRMD4 KIAA1294	Q9BZ29	DTAF vs. DT	0.499959	1.41417	-4.05604	4	0.0154	0.0985906
CHTOP C1orf77 FOP HT031 PP7704	Q86VN1	DTAF vs. DT	0.531407	1.44534	-4.0536	4	0.0154	0.0985906
VAC14 TAX1BP2 TRX	Q7L5A3	DTAF vs. DT	-0.95529	0.515738	4.0383	4	0.0156	0.098768
ATOSB FAM214B KIAA1539	Q9H8M2	DTAF vs. DT	-0.583417	0.667381	4.03887	4	0.0156	0.098768
BRD9 UNQ3040/PRO9856	Q08AM6	DTAF vs. DT	0.458477	1.37409	-4.04021	4	0.0156	0.098768
LDHA PIG19	P00338	DTAF vs. DT	-0.513396	0.700571	4.03332	4	0.0157	0.0990957
OPTN FIP2 GLC1E HIP7 HYPL NRP	Q96CV9	DTAF vs. DT	-0.375805	0.770675	4.03092	4	0.0157	0.0990957
SPTBN1 SPTB2	Q9H7J1	DTAF vs. DT	-1.74748	0.297821	4.02569	4	0.0158	0.0992694
DOCK1	Q14185	DTAF vs. DT	-0.637253	0.642936	4.0283	4	0.0158	0.0992694
PPP1R3E	Q01082	DTAF vs. DT	0.316493	1.2453	-4.02297	4	0.0158	0.0992694
HAT1 KAT1	P09543	DTAF vs. DT	-0.492882	0.710604	4.01625	4	0.0159	0.0992904
CNP	Q13136	DTAF vs. DT	0.248317	1.18782	-4.01913	4	0.0159	0.0992904
EFNB2 EPLG5 HTKL LERK5	P52799	DTAF vs. DT	0.654423	1.57399	-4.01742	4	0.0159	0.0992904
PPFIA1 LIP1	O14929	DTAF vs. DT	0.82797	1.77519	-4.01787	4	0.0159	0.0992904
SCAMP2	O60216	DTAF vs. DT	-5.42338	0.0233023	4.0083	4	0.016	0.0994614
RAD21 HR21 KIAA0078 NXP1 SCC1	Q8WVM8	DTAF vs. DT	0.573239	1.48786	-4.01028	4	0.016	0.0994614
SCFD1 C14orf163 KIAA0917 STXBP1L2 FKSG23	O15127	DTAF vs. DT	1.03894	2.05472	-4.0074	4	0.016	0.0994614
CTDSPL C3orf8 NIF1 NIFL SCP3 YA22	O15194	DTAF vs. DT	-1.58403	0.333549	4.00439	4	0.0161	0.0996309
VAMP3 SYB3	Q15836	DTAF vs. DT	-0.39478	0.760605	4.00458	4	0.0161	0.0996309
SRRM1 SRM160	Q8IYB3	DTAF vs. DT	-0.356318	0.781155	3.99947	4	0.0161	0.0996309
MGMT	Q8WXD5	DTAF vs. DT	-1.41845	0.374114	3.99521	4	0.0162	0.0996494
GEMIN6	P16455	DTAF vs. DT	-0.538328	0.688568	3.99691	4	0.0162	0.0996494
PIGB	Q92521	DTAF vs. DT	-0.434459	0.739971	3.99446	4	0.0162	0.0996494
PIN4	Q9Y237	DTAF vs. DT	1.09613	2.1378	-3.99496	4	0.0162	0.0996494
NPR2 ANPRB	P30260	DTAF vs. DT	-1.56963	0.336895	3.98669	4	0.0163	0.0998162
CDC27 ANAPC3 D0S1430E D17S978E	P78312	DTAF vs. DT	-0.740201	0.598656	3.98884	4	0.0163	0.0998162
FAM193A C4orf8 RES4-22	P20594	DTAF vs. DT	0.769861	1.70511	-3.98737	4	0.0163	0.0998162
TPPP TPPP1	O94811	DTAF vs. DT	-1.74491	0.298354	3.97151	4	0.0165	0.100891
RBM23 RNPC4 PP239	Q86U06	DTAF vs. DT	1.09117	2.13047	-3.9672	4	0.0166	0.101351
ACSL4 ACS4 FACL4 LACS4	O60488	DTAF vs. DT	-0.744128	0.597029	3.96027	4	0.0167	0.10166
CHEK2 CDS1 CHK2 RAD53	O96017	DTAF vs. DT	-0.282357	0.822246	3.96109	4	0.0167	0.10166
COTL1 CLP	Q14019	DTAF vs. DT	-2.11953	0.230122	3.95357	4	0.0168	0.101816
KLC3 KLC2 KLC2L	Q9P2R7	DTAF vs. DT	-1.35669	0.390476	3.95194	4	0.0168	0.101816
SUCLA2	Q6P597	DTAF vs. DT	0.588128	1.5033	-3.95348	4	0.0168	0.101816
ATP2A2 ATP2B	P16615	DTAF vs. DT	-0.644029	0.639923	3.9449	4	0.0169	0.102271
EEF1G EF1G PRO1608	P26641	DTAF vs. DT	-0.613012	0.65383	3.93438	4	0.017	0.102424
ZCCHC8	Q6NZY4	DTAF vs. DT	-0.254315	0.838385	3.9404	4	0.017	0.102424
SPCS1 SPC12 HSPC033	Q9Y6A9	DTAF vs. DT	1.14151	2.20611	-3.93806	4	0.017	0.102424
SERPINE1 PAI1 PLANH1	P05121	DTAF vs. DT	-2.58949	0.166145	3.92272	4	0.0172	0.103477
RASA4B	C9J798	DTAF vs. DT	-0.829485	0.56273	3.91968	4	0.0173	0.103775
TRIR C19orf43	Q9BQ61	DTAF vs. DT	-0.438274	0.738017	3.91681	4	0.0173	0.103775
KDM3B C5orf7 JHDM2B JMJD1B KIAA1082	Q7LBC6	DTAF vs. DT	-1.5655	0.337861	3.90156	4	0.0175	0.104669
ZC3HC1 NIPA HSPC216	Q86WB0	DTAF vs. DT	-0.450659	0.731709	3.9054	4	0.0175	0.104669
MCM7 CDC47 MCM2	P33993	DTAF vs. DT	-1.81769	0.283675	3.89841	4	0.0176	0.105114
CCNB2	O95067	DTAF vs. DT	-1.59624	0.330739	3.89024	4	0.0177	0.105238
RNPS1 LDC2	Q15042	DTAF vs. DT	-0.813527	0.568989	3.88198	4	0.0178	0.105238
FAM13B C5orf5 FAM13B1	Q9NYF5	DTAF vs. DT	-0.354591	0.782091	3.88638	4	0.0177	0.105238
KHDRBS1 SAM68	Q15287	DTAF vs. DT	-0.297632	0.813587	3.88865	4	0.0177	0.105238
RRP1B KIAA0179	Q07666	DTAF vs. DT	-0.264531	0.83247	3.88396	4	0.0178	0.105238
RAB3GAP1 KIAA0066 RAB3GAP	Q14684	DTAF vs. DT	0.263415	1.20032	-3.88121	4	0.0178	0.105238
PCLO ACZ KIAA0559	Q9Y6V0	DTAF vs. DT	0.534844	1.44879	-3.88505	4	0.0178	0.105238
U2AF2 U2AF65	Q99829	DTAF vs. DT	-0.981903	0.506311	3.87699	4	0.0179	0.105525
CPNE1 CPN1	P26368	DTAF vs. DT	-0.315585	0.803525	3.87392	4	0.0179	0.105525
ATP5F1C ATP5C ATP5C1 ATP5CL1	P36542	DTAF vs. DT	-0.397519	0.759163	3.87245	4	0.018	0.105811
SPICE1 CCDC52 SPICE	Q8N0Z3	DTAF vs. DT	1.23567	2.35491	-3.86685	4	0.018	0.105811
RTTN	Q86VV8	DTAF vs. DT	1.72808	3.31286	-3.86555	4	0.0181	0.106247
RPL36A RPL44 GIG15 MIG6	P83881	DTAF vs. DT	-1.01221	0.495788	3.85791	4	0.0182	0.106378
SHROOM1 APXL2 KIAA1960	Q2M3G4	DTAF vs. DT	-0.616583	0.652214	3.85661	4	0.0182	0.106378
RNF31 ZIBRA	Q96EP0	DTAF vs. DT	0.588262	1.50343	-3.85802	4	0.0182	0.106378
IFI16 IFNGIP1	Q16666	DTAF vs. DT	0.61349	1.52996	-3.85066	4	0.0183	0.106811
SORBS2 ARGBP2 KIAA0777	O94875	DTAF vs. DT	0.594761	1.51022	-3.84386	4	0.0184	0.107242
PSMA5	P28066	DTAF vs. DT	-0.851547	0.55419	3.835	4	0.0185	0.107672
ANK3	Q12955	DTAF vs. DT	0.280459	1.21458	-3.83018	4	0.0186	0.107948
PPWD1 KIAA0073	Q96BP3	DTAF vs. DT	0.5522	1.46632	-3.83149	4	0.0186	0.107948
NSD2 KIAA1090 MMSET TRX5 WHSC1	P52888	DTAF vs. DT	-2.42782	0.185846	3.82308	4	0.0187	0.108223
THOP1	O96028	DTAF vs. DT	-0.401489	0.757076	3.82211	4	0.0187	0.108223
MAP4K4 HGK KIAA0687 NIK	Q9BZ67	DTAF vs. DT	-0.377208	0.769926	3.81636	4	0.0188	0.108344
GOLGB1	O95819	DTAF vs. DT	0.280858	1.21492	-3.81571	4	0.0188	0.108344
FRMD8 FKSG44	Q14789	DTAF vs. DT	0.689028	1.6122	-3.81832	4	0.0188	0.108344
AHSA1 C14orf3 HSPC322	O95433	DTAF vs. DT	-1.4588	0.363795	3.80697	4	0.019	0.108886
S100A11 MLN70 S100C	Q9Y4W6	DTAF vs. DT	-1.06704	0.477298	3.80743	4	0.019	0.108886
HNRNPK HNRPK	P61978	DTAF vs. DT	-0.418919	0.747985	3.80803	4	0.019	0.108886
AFG3L2	P31949	DTAF vs. DT	1.11564	2.16692	-3.80787	4	0.019	0.108886
HNRNPH1 HNRPH HNRPH1	P31943	DTAF vs. DT	-0.741825	0.597983	3.79903	4	0.0191	0.109003
KIAA0319L AAVR KIAA1837 PP791	Q8IZA0	DTAF vs. DT	-0.483045	0.715466	3.80069	4	0.0191	0.109003
EPB41L1 KIAA0338	Q9H4G0	DTAF vs. DT	-0.285171	0.820644	3.79851	4	0.0191	0.109003
CAND1 KIAA0829 TIP120 TIP120A	Q86VP6	DTAF vs. DT	-2.31565	0.200872	3.79243	4	0.0192	0.109421
ETFB FP585	P38117	DTAF vs. DT	-0.643229	0.640278	3.79108	4	0.0193	0.109535
POLR3C	Q9UNF1	DTAF vs. DT	0.334349	1.26081	-3.78831	4	0.0193	0.109535
MAGED2 BCG1	Q9BUI4	DTAF vs. DT	0.823651	1.76988	-3.78794	4	0.0193	0.109535
EXOSC9 PMSCL1	Q06265	DTAF vs. DT	-0.439893	0.737189	3.78302	4	0.0194	0.109951
MCM4 CDC21	P33991	DTAF vs. DT	0.214517	1.16032	-3.77773	4	0.0195	0.110062
NUP35 MP44 NUP53	Q9UJM3	DTAF vs. DT	0.23412	1.17619	-3.77891	4	0.0195	0.110062
ERRFI1 MIG6	Q8NFH5	DTAF vs. DT	0.516438	1.43042	-3.77511	4	0.0195	0.110062
SLC15A4 PHT1 PTR4 FP12591	Q8N697	DTAF vs. DT	-0.41633	0.749328	3.77299	4	0.0196	0.110475
ARFIP1	P53367	DTAF vs. DT	-0.529391	0.692847	3.76348	4	0.0197	0.110735
CRACD CRAD KIAA1211	Q6ZU35	DTAF vs. DT	-0.16169	0.893977	3.76677	4	0.0197	0.110735
CILK1 ICK KIAA0936	P52943	DTAF vs. DT	-2.16115	0.223578	3.74656	4	0.02	0.110774
KRI1	Q5T0Z8	DTAF vs. DT	-1.93528	0.26147	3.74411	4	0.02	0.110774
OTUB1 OTB1 OTU1 HSPC263	Q96EQ0	DTAF vs. DT	-1.14631	0.45178	3.73442	4	0.0202	0.110774
GAPDH GAPD CDABP0047 OK/SW-cl.12	Q13424	DTAF vs. DT	-1.07074	0.476075	3.74458	4	0.02	0.110774
CRIP2 CRP2	Q9BUB4	DTAF vs. DT	-0.915743	0.530071	3.73157	4	0.0203	0.110774
RPL8	P04406	DTAF vs. DT	-0.862794	0.549887	3.74559	4	0.02	0.110774
SNTA1 SNT1	Q5TAX3	DTAF vs. DT	-0.857106	0.552059	3.72752	4	0.0203	0.110774
C6orf132	Q99618	DTAF vs. DT	-0.755329	0.592411	3.74681	4	0.02	0.110774
CDCA3 C8 GRCC8 TOME1	Q8IXQ3	DTAF vs. DT	-0.725262	0.604887	3.73574	4	0.0202	0.110774
TIMELESS TIM TIM1 TIMELESS1	P17480	DTAF vs. DT	-0.716096	0.608742	3.73533	4	0.0202	0.110774
RPN1	P04843	DTAF vs. DT	-0.444088	0.735049	3.74151	4	0.0201	0.110774
NIPBL IDN3 SCC2	P63241	DTAF vs. DT	-0.372431	0.772479	3.73142	4	0.0203	0.110774
UBTF UBF UBF1	Q96JI7	DTAF vs. DT	-0.352102	0.783442	3.72857	4	0.0203	0.110774
C9orf40	Q96FW1	DTAF vs. DT	-0.270239	0.829182	3.75173	4	0.0199	0.110774
SGTB SGT2	Q9NYF3	DTAF vs. DT	0.105585	1.07593	-3.7299	4	0.0203	0.110774
TMOD3	Q6KC79	DTAF vs. DT	0.238364	1.17965	-3.74208	4	0.0201	0.110774
EIF5A	Q9UNS1	DTAF vs. DT	0.348126	1.27291	-3.74411	4	0.02	0.110774
UVSSA KIAA1530	Q9UPZ9	DTAF vs. DT	0.375601	1.29738	-3.75602	4	0.0198	0.110774
TUT4 KIAA0191 ZCCHC11	Q8N9T8	DTAF vs. DT	0.391202	1.31149	-3.75334	4	0.0199	0.110774
SPG11 KIAA1840	Q2YD98	DTAF vs. DT	0.451494	1.36746	-3.72884	4	0.0203	0.110774
ADAT1	P62917	DTAF vs. DT	0.672771	1.59413	-3.74508	4	0.02	0.110774
FAM53C C5orf6	Q9NYL9	DTAF vs. DT	1.25574	2.3879	-3.7382	4	0.0202	0.110774
GAB1	Q13480	DTAF vs. DT	-0.611956	0.654309	3.72476	4	0.0204	0.111025
ACBD4 HMFT0700	Q8NC06	DTAF vs. DT	-0.399948	0.757885	3.72603	4	0.0204	0.111025
P4HA2 UNQ290/PRO330	O15460	DTAF vs. DT	-1.17852	0.441805	3.72115	4	0.0205	0.111274
UBAP2L KIAA0144 NICE4	Q14157	DTAF vs. DT	0.101662	1.07301	-3.71982	4	0.0205	0.111274
PROSER2 C10orf47	Q86WR7	DTAF vs. DT	-0.30213	0.811054	3.71293	4	0.0206	0.111669
SGTA SGT SGT1	P31946	DTAF vs. DT	-0.851945	0.554037	3.70772	4	0.0207	0.111769
PIK3R1 GRB1	O43765	DTAF vs. DT	-0.487803	0.71311	3.70736	4	0.0207	0.111769
YWHAB	P27986	DTAF vs. DT	1.14562	2.21241	-3.70528	4	0.0207	0.111769
RAN ARA24 OK/SW-cl.81	Q9BWH2	DTAF vs. DT	-2.04192	0.24284	3.69628	4	0.0209	0.112553
FUNDC2 HCBP6 DC44 HCC3 PD03104	P62826	DTAF vs. DT	-0.831264	0.562037	3.69583	4	0.0209	0.112553
GLI2 THP	P10070	DTAF vs. DT	-0.82073	0.566156	3.69276	4	0.021	0.112944
E2F8	O60869	DTAF vs. DT	-1.33833	0.395479	3.68369	4	0.0211	0.113038
EDF1	Q96EI5	DTAF vs. DT	0.267218	1.20348	-3.68642	4	0.0211	0.113038
TCEAL4 NPD017	A0AVK6	DTAF vs. DT	0.67758	1.59945	-3.68412	4	0.0211	0.113038
SH3RF2 POSH3 POSHER PPP1R39 RNF158	Q8TEC5	DTAF vs. DT	-0.0797312	0.946234	3.67866	4	0.0212	0.113426
VDAC3	Q9Y277	DTAF vs. DT	-1.09348	0.46863	3.67391	4	0.0213	0.113755
MYSM1 KIAA1915	Q92530	DTAF vs. DT	-0.813494	0.569002	3.66955	4	0.0214	0.113755
PSMF1	Q5VVJ2	DTAF vs. DT	-0.236544	0.848776	3.67057	4	0.0214	0.113755
FAM111A KIAA1895	Q9NXV2	DTAF vs. DT	0.300668	1.23171	-3.67209	4	0.0214	0.113755
KCTD5	Q96PZ2	DTAF vs. DT	0.69129	1.61473	-3.66923	4	0.0214	0.113755
DNLZ C9orf151	Q5SXM8	DTAF vs. DT	-0.479073	0.717438	3.66415	4	0.0215	0.113992
UNKL C16orf28 ZC3H5L ZC3HDC5L	Q9H9P5	DTAF vs. DT	-0.229194	0.853111	3.66166	4	0.0215	0.113992
PLEC PLEC1	Q6VY07	DTAF vs. DT	0.266958	1.20327	-3.65661	4	0.0216	0.114227
PACS1 KIAA1175	Q15149	DTAF vs. DT	0.492424	1.40681	-3.65809	4	0.0216	0.114227
GNAI2 GNAI2B	P04899	DTAF vs. DT	-0.855214	0.552783	3.654	4	0.0217	0.114461
HRH1	P35367	DTAF vs. DT	-0.320915	0.800562	3.65519	4	0.0217	0.114461
FLOT1	O75955	DTAF vs. DT	-0.887873	0.54041	3.64754	4	0.0218	0.114694
PAN3	Q58A45	DTAF vs. DT	-0.223581	0.856437	3.64981	4	0.0218	0.114694
JUNB	P51572	DTAF vs. DT	-1.3185	0.400951	3.64474	4	0.0219	0.114926
BCAP31 BAP31 DXS1357E	P17275	DTAF vs. DT	-1.13479	0.4554	3.64519	4	0.0219	0.114926
OCLN	Q9NTK5	DTAF vs. DT	-1.40601	0.377355	3.63729	4	0.022	0.11501
OLA1 GTPBP9 PRO2455 PTD004	Q16625	DTAF vs. DT	-0.971713	0.5099	3.63714	4	0.022	0.11501
FAN1 KIAA1018 MTMR15	Q9Y2M0	DTAF vs. DT	1.84007	3.58026	-3.64047	4	0.022	0.11501
BCKDK	O14874	DTAF vs. DT	0.369607	1.292	-3.63252	4	0.0221	0.115386
RAB11FIP3 ARFO1 KIAA0665	Q9H2H9	DTAF vs. DT	-0.563533	0.676643	3.63026	4	0.0222	0.115468
FNDC3B FAD104 NS5ABP37 UNQ2421/PRO4979/PRO34274	O75154	DTAF vs. DT	-0.470544	0.721692	3.62691	4	0.0222	0.115468
SLC38A1 ATA1 NAT2 SAT1 SNAT1	Q53EP0	DTAF vs. DT	0.699507	1.62395	-3.63043	4	0.0222	0.115468
MYO9A MYR7	Q04206	DTAF vs. DT	-0.360106	0.779107	3.62138	4	0.0223	0.115695
RELA NFKB3	B2RTY4	DTAF vs. DT	-0.0953217	0.936063	3.62286	4	0.0223	0.115695
EIF5	Q15436	DTAF vs. DT	-0.56101	0.677827	3.61651	4	0.0224	0.115776
SEC23A	Q8WVR3	DTAF vs. DT	-0.481218	0.716373	3.61778	4	0.0224	0.115776
TRAPPC14 C7orf43 MAP11	P55010	DTAF vs. DT	-0.310616	0.806297	3.61831	4	0.0224	0.115776
SEC22B SEC22L1	P51397	DTAF vs. DT	-0.705997	0.613019	3.60086	4	0.0227	0.116739
TBXA2R	O75396	DTAF vs. DT	-0.391431	0.762373	3.60258	4	0.0227	0.116739
DAP DAP1	Q92794	DTAF vs. DT	0.386861	1.30755	-3.60418	4	0.0227	0.116739
KAT6A MOZ MYST3 RUNXBP2 ZNF220	P21731	DTAF vs. DT	0.523419	1.43736	-3.60206	4	0.0227	0.116739
PDE4D DPDE3	Q9NRA0	DTAF vs. DT	0.388502	1.30903	-3.59962	4	0.0228	0.11696
SPHK2 SK2	Q08499	DTAF vs. DT	0.708722	1.63436	-3.59725	4	0.0228	0.11696
ATRIP AGS1	Q8WXE1	DTAF vs. DT	0.535803	1.44975	-3.58674	4	0.023	0.117839
ENO2	P09104	DTAF vs. DT	-0.819575	0.566609	3.58505	4	0.0231	0.118204
PRKAR1A PKR1 PRKAR1 TSE1	P10644	DTAF vs. DT	-0.530925	0.692111	3.57464	4	0.0233	0.118784
NFKB1	P19838	DTAF vs. DT	-0.500772	0.706729	3.57138	4	0.0233	0.118784
IQGAP1 KIAA0051	P46940	DTAF vs. DT	-0.369657	0.773967	3.57263	4	0.0233	0.118784
AKAP12 AKAP250	Q02952	DTAF vs. DT	0.332819	1.25947	-3.56756	4	0.0234	0.119146
ARHGAP32 GRIT KIAA0712 RICS	P14324	DTAF vs. DT	-0.982665	0.506044	3.566	4	0.0235	0.119212
BRD4 HUNK1	O60885	DTAF vs. DT	-0.752377	0.593625	3.56343	4	0.0235	0.119212
FDPS FPS KIAA1293	A7KAX9	DTAF vs. DT	0.624852	1.54205	-3.56454	4	0.0235	0.119212
RRBP1 KIAA1398	Q9P2E9	DTAF vs. DT	0.278826	1.21321	-3.55314	4	0.0237	0.120078
MAP3K7 TAK1	O43318	DTAF vs. DT	0.455351	1.37112	-3.5473	4	0.0239	0.120942
PGK1 PGKA MIG10 OK/SW-cl.110	P00558	DTAF vs. DT	-0.184381	0.880027	3.54034	4	0.024	0.121299
MTA1	O43242	DTAF vs. DT	-1.26161	0.417079	3.52576	4	0.0243	0.121915
WDR26 CDW2 MIP2 PRO0852	P62269	DTAF vs. DT	-1.14055	0.453585	3.52861	4	0.0243	0.121915
PSMD3	Q9Y4P8	DTAF vs. DT	-0.483058	0.71546	3.52737	4	0.0243	0.121915
RPS18 D6S218E	Q9H7D7	DTAF vs. DT	0.47136	1.38642	-3.53069	4	0.0242	0.121915
RC3H2 MNAB RNF164	Q13330	DTAF vs. DT	0.57377	1.48841	-3.53114	4	0.0242	0.121915
WIPI2 CGI-50	Q9HBD1	DTAF vs. DT	0.797972	1.73866	-3.52776	4	0.0243	0.121915
RPS11	P62280	DTAF vs. DT	-1.19317	0.43734	3.52077	4	0.0244	0.122119
TOR1AIP1 LAP1	Q5JTV8	DTAF vs. DT	0.248951	1.18834	-3.52066	4	0.0244	0.122119
MYL12B MRLC2 MYLC2B	Q14204	DTAF vs. DT	-0.658382	0.633589	3.51303	4	0.0246	0.122821
DYNC1H1 DHC1 DNCH1 DNCL DNECL DYHC KIAA0325	O14950	DTAF vs. DT	-0.54533	0.685234	3.51533	4	0.0246	0.122821
ZNF609 KIAA0295	O15014	DTAF vs. DT	-0.0471169	0.967869	3.50941	4	0.0247	0.123021
F11R JAM1 JCAM UNQ264/PRO301	Q9Y624	DTAF vs. DT	0.654271	1.57382	-3.50816	4	0.0247	0.123021
PPAN BXDC3 SSF1	Q9NQ55	DTAF vs. DT	0.412241	1.33075	-3.50276	4	0.0248	0.123369
FILIP1L COL4A3BPIP DOC1 GIP90	Q4L180	DTAF vs. DT	0.607495	1.52361	-3.49866	4	0.0249	0.123717
ZSCAN5B	Q9NZ01	DTAF vs. DT	-0.957379	0.514992	3.49421	4	0.025	0.123914
TECR GPSN2 SC2	A6NJL1	DTAF vs. DT	0.416163	1.33437	-3.49342	4	0.025	0.123914
EIF5B IF2 KIAA0741	O60841	DTAF vs. DT	0.293179	1.22534	-3.49226	4	0.0251	0.124111
TRPC1 TRP1	P48995	DTAF vs. DT	0.548387	1.46245	-3.49172	4	0.0251	0.124111
IRF2BP1	Q8IU81	DTAF vs. DT	0.20844	1.15544	-3.48619	4	0.0252	0.124455
USP34 KIAA0570 KIAA0729	Q70CQ2	DTAF vs. DT	0.920347	1.89257	-3.48172	4	0.0253	0.124799
HNRNPUL1 E1BAP5 HNRPUL1	P18085	DTAF vs. DT	-1.59628	0.33073	3.4716	4	0.0255	0.124886
RAB11FIP5 GAF1 KIAA0857 RIP11	Q6ZVL6	DTAF vs. DT	-0.53271	0.691255	3.47412	4	0.0255	0.124886
ARF4 ARF2	Q09666	DTAF vs. DT	-0.296063	0.814472	3.47472	4	0.0255	0.124886
AHNAK PM227	Q9BXF6	DTAF vs. DT	0.187803	1.13903	-3.47758	4	0.0254	0.124886
KIAA1549L C11orf41 C11orf69	Q9UMN6	DTAF vs. DT	0.506706	1.4208	-3.47196	4	0.0255	0.124886
KMT2B HRX2 KIAA0304 MLL2 MLL4 TRX2 WBP7	Q9BUJ2	DTAF vs. DT	0.696453	1.62052	-3.4789	4	0.0254	0.124886
MED14 ARC150 CRSP2 CXorf4 DRIP150 EXLM1 RGR1 TRAP170	Q86TB3	DTAF vs. DT	-0.663807	0.63121	3.46987	4	0.0256	0.125078
ALPK2 HAK	O60244	DTAF vs. DT	0.549943	1.46403	-3.47091	4	0.0256	0.125078
FRY C13orf14	Q5TBA9	DTAF vs. DT	0.330416	1.25738	-3.46356	4	0.0257	0.125417
ABLIM3 KIAA0843 HMFN1661	P08865	DTAF vs. DT	-0.605645	0.657178	3.46231	4	0.0258	0.125607
RPSA LAMBR LAMR1	O94929	DTAF vs. DT	0.461908	1.37736	-3.45873	4	0.0258	0.125607
DTX2 KIAA1528 RNF58	Q86UW9	DTAF vs. DT	-0.402221	0.756693	3.45422	4	0.026	0.126281
DDB2	Q92466	DTAF vs. DT	0.482675	1.39733	-3.45285	4	0.026	0.126281
LSM14A C19orf13 FAM61A RAP55 RAP55A	Q8ND56	DTAF vs. DT	0.428767	1.34608	-3.44893	4	0.0261	0.126468
CDYL CDYL1	Q9Y232	DTAF vs. DT	0.567334	1.48178	-3.44881	4	0.0261	0.126468
SEC61B	Q9BTE7	DTAF vs. DT	0.640469	1.55884	-3.44368	4	0.0262	0.126505
ASXL2 ASXH2 KIAA1685	P60468	DTAF vs. DT	0.746083	1.67723	-3.44521	4	0.0262	0.126505
DCUN1D5 SCCRO5	Q76L83	DTAF vs. DT	0.828832	1.77625	-3.44485	4	0.0262	0.126505
CANX	Q8IZN3	DTAF vs. DT	-0.963053	0.51297	3.43406	4	0.0264	0.127172
ZDHHC14	P27824	DTAF vs. DT	0.239162	1.18031	-3.43358	4	0.0264	0.127172
CAPZB	P47756	DTAF vs. DT	-0.950402	0.517488	3.42845	4	0.0266	0.127836
LARP1B LARP2	Q659C4	DTAF vs. DT	0.229198	1.17218	-3.42612	4	0.0266	0.127836
ITGB4	P16144	DTAF vs. DT	-0.355881	0.781392	3.42157	4	0.0267	0.128017
ZDHHC18	Q9NUE0	DTAF vs. DT	0.462458	1.37789	-3.42347	4	0.0267	0.128017
WDR1	O75083	DTAF vs. DT	-1.01007	0.496524	3.41339	4	0.0269	0.128376
PPIB CYPB	P62140	DTAF vs. DT	-0.536981	0.689212	3.41646	4	0.0269	0.128376
PPP1CB	P23284	DTAF vs. DT	-0.346032	0.786745	3.41584	4	0.0269	0.128376
FOXP1 HSPC215	Q9H334	DTAF vs. DT	1.04868	2.06864	-3.4145	4	0.0269	0.128376
ADAM9 KIAA0021 MCMP MDC9 MLTNG	Q13443	DTAF vs. DT	-0.373421	0.77195	3.4111	4	0.027	0.128555
MED1 ARC205 CRSP1 CRSP200 DRIP205 DRIP230 PBP PPARBP PPARGBP RB18A TRAP220 TRIP2	Q15648	DTAF vs. DT	0.863414	1.81934	-3.41227	4	0.027	0.128555
SLC20A2 GLVR2 PIT2	Q99942	DTAF vs. DT	-0.863845	0.549486	3.40755	4	0.0271	0.128584
FNBP1 FBP17 KIAA0554	Q08357	DTAF vs. DT	-0.644005	0.639934	3.40903	4	0.0271	0.128584
RNF5 G16 NG2 RMA1	Q96RU3	DTAF vs. DT	-0.458041	0.727974	3.40634	4	0.0271	0.128584
GBE1	Q04446	DTAF vs. DT	-1.61559	0.326331	3.40373	4	0.0272	0.128761
CAVIN1 PTRF FKSG13	Q6NZI2	DTAF vs. DT	-0.411903	0.751631	3.40438	4	0.0272	0.128761
S100A13	Q99584	DTAF vs. DT	0.697118	1.62126	-3.39811	4	0.0273	0.129086
INCENP	Q9UJU6	DTAF vs. DT	-0.0859272	0.942179	3.3949	4	0.0274	0.129261
DBNL CMAP SH3P7 PP5423	Q9NQS7	DTAF vs. DT	0.282314	1.21614	-3.39681	4	0.0274	0.129261
MAPK1 ERK2 PRKM1 PRKM2	P28482	DTAF vs. DT	-1.39739	0.379616	3.39021	4	0.0275	0.129584
RPGR RP3 XLRP3	Q92834	DTAF vs. DT	1.23637	2.35604	-3.38448	4	0.0277	0.130377
TARS1 TARS	P49411	DTAF vs. DT	-0.861186	0.5505	3.37832	4	0.0278	0.130549
TUFM	P26639	DTAF vs. DT	-0.374659	0.771288	3.37879	4	0.0278	0.130549
KNTC1 KIAA0166 ROD	P50748	DTAF vs. DT	-0.540596	0.687487	3.37499	4	0.0279	0.13072
NCKAP5L CEP169 KIAA1602 FP1193	Q9HCH0	DTAF vs. DT	0.318845	1.24733	-3.37508	4	0.0279	0.13072
ARHGAP1 CDC42GAP RHOGAP1	Q07960	DTAF vs. DT	-1.05057	0.482778	3.37362	4	0.028	0.130741
FNBP1L C1orf39 TOCA1	Q69YU3	DTAF vs. DT	0.213132	1.1592	-3.37347	4	0.028	0.130741
ANKRD34A ANKRD34	Q5T0N5	DTAF vs. DT	0.413503	1.33192	-3.37254	4	0.028	0.130741
CARMIL1 CARMIL LRRC16 LRRC16A	Q5VZK9	DTAF vs. DT	-0.277809	0.824842	3.36768	4	0.0281	0.130762
ARHGAP39 KIAA1688	Q9Y2K6	DTAF vs. DT	0.223791	1.1678	-3.36956	4	0.0281	0.130762
USP20 KIAA1003 LSFR3A VDU2	Q9C0H5	DTAF vs. DT	0.551729	1.46584	-3.36965	4	0.0281	0.130762
KDM1B AOF1 C6orf193 LSD2	Q8NB78	DTAF vs. DT	0.198035	1.14713	-3.36435	4	0.0282	0.130931
MTCH1 PSAP CGI-64 UNQ1871/PRO4314	Q9NZJ7	DTAF vs. DT	1.47685	2.7834	-3.36462	4	0.0282	0.130931
TRA2B SFRS10	P62995	DTAF vs. DT	0.389566	1.31	-3.36012	4	0.0283	0.131247
VPS13B CHS1 COH1 KIAA0532	Q9NR19	DTAF vs. DT	0.201856	1.15018	-3.34483	4	0.0287	0.132802
ACSS2 ACAS2	Q7Z7G8	DTAF vs. DT	1.08213	2.11717	-3.34649	4	0.0287	0.132802
SF1 ZFM1 ZNF162	Q15637	DTAF vs. DT	-0.728552	0.603509	3.34108	4	0.0288	0.133115
GBF1 KIAA0248	Q92538	DTAF vs. DT	1.01074	2.01494	-3.33897	4	0.0289	0.133427
SLC25A5 AAC2 ANT2	P05141	DTAF vs. DT	-1.22388	0.428131	3.33432	4	0.029	0.133439
YTHDC2	Q9H6S0	DTAF vs. DT	-0.754978	0.592555	3.33402	4	0.029	0.133439
ZC3H4 C19orf7 KIAA1064	Q9UPT8	DTAF vs. DT	0.220999	1.16554	-3.33507	4	0.029	0.133439
CYB5R3 DIA1	P00387	DTAF vs. DT	-1.69568	0.308708	3.32534	4	0.0292	0.134209
BAZ1B WBSC10 WBSCR10 WBSCR9 WSTF	Q9UIG0	DTAF vs. DT	0.635499	1.55348	-3.32133	4	0.0293	0.134518
LONP1 PRSS15	P36776	DTAF vs. DT	-3.34612	0.0983374	3.3183	4	0.0294	0.134676
CUL4A	Q13619	DTAF vs. DT	1.03622	2.05085	-3.32103	4	0.0294	0.134676
CTSA PPGB	P10619	DTAF vs. DT	-1.6432	0.320145	3.31735	4	0.0295	0.134834
RPL18A	Q02543	DTAF vs. DT	-1.1836	0.440251	3.31587	4	0.0295	0.134834
PGRMC2 DG6 PMBP	O15173	DTAF vs. DT	0.199283	1.14813	-3.30894	4	0.0297	0.135597
ZSWIM3 C20orf164	Q96MP5	DTAF vs. DT	0.896221	1.86119	-3.30623	4	0.0298	0.135903
OPHN1	O60890	DTAF vs. DT	-0.349975	0.784598	3.30105	4	0.0299	0.135906
MCM2 BM28 CCNL1 CDCL1 KIAA0030	P51531	DTAF vs. DT	-0.284738	0.820891	3.30253	4	0.0299	0.135906
SMARCA2 BAF190B BRM SNF2A SNF2L2	P49736	DTAF vs. DT	0.288291	1.22119	-3.30268	4	0.0299	0.135906
PTK2 FAK FAK1	Q7Z2E3	DTAF vs. DT	-1.33799	0.395573	3.29104	4	0.0302	0.136066
MKI67	P51116	DTAF vs. DT	-0.775989	0.583988	3.29299	4	0.0301	0.136066
FXR2 FMR1L2	Q6ZSR9	DTAF vs. DT	-0.456279	0.728864	3.29149	4	0.0302	0.136066
AGPS AAG5	Q05397	DTAF vs. DT	-0.251355	0.840107	3.29928	4	0.03	0.136066
SEPTIN6 KIAA0128 SEP2 SEPT6	P46013	DTAF vs. DT	0.228179	1.17136	-3.29249	4	0.0301	0.136066
	Q96T60	DTAF vs. DT	0.977672	1.96928	-3.29007	4	0.0302	0.136066
APTX AXA1	O00116	DTAF vs. DT	1.03364	2.04718	-3.28978	4	0.0302	0.136066
PNKP	Q14141	DTAF vs. DT	1.12989	2.18842	-3.2909	4	0.0302	0.136066
RPS14 PRO2640	P62263	DTAF vs. DT	-0.399133	0.758314	3.28455	4	0.0304	0.136817
ADAM19 MLTNB FKSG34	Q9H013	DTAF vs. DT	-1.27428	0.413431	3.27605	4	0.0306	0.137566
CCDC85A KIAA1912	Q96PX6	DTAF vs. DT	-0.399122	0.75832	3.26621	4	0.0309	0.138763
ASPM MCPH5	Q8WW38	DTAF vs. DT	0.120498	1.08711	-3.26073	4	0.0311	0.139356
ZFPM2 FOG2 ZNF89B	Q8IZT6	DTAF vs. DT	0.255164	1.19347	-3.25951	4	0.0311	0.139356
RBM5 H37 LUCA15	P52756	DTAF vs. DT	0.474019	1.38897	-3.2541	4	0.0313	0.1401
SRSF7 SFRS7	Q99426	DTAF vs. DT	-1.14957	0.45076	3.24438	4	0.0315	0.140231
MED23 ARC130 CRSP3 DRIP130 KIAA1216 SUR2	O60292	DTAF vs. DT	0.280826	1.21489	-3.24501	4	0.0315	0.140231
SIPA1L3 KIAA0545 SPAL3	Q16629	DTAF vs. DT	0.328968	1.25611	-3.24867	4	0.0314	0.140231
LRCH3	Q96II8	DTAF vs. DT	0.650566	1.56978	-3.24602	4	0.0315	0.140231
TBCB CG22 CKAP1	Q9ULK4	DTAF vs. DT	0.6731	1.5945	-3.2505	4	0.0314	0.140231
CEP43 FGFR1OP FOP	Q9H2I8	DTAF vs. DT	-1.02657	0.490877	3.23563	4	0.0318	0.141261
LRMDA C10orf11 CDA017	O95684	DTAF vs. DT	0.209125	1.15599	-3.23714	4	0.0318	0.141261
SLC25A3 PHC OK/SW-cl.48	Q00325	DTAF vs. DT	-0.641283	0.641143	3.22609	4	0.0321	0.142132
CCAR1 CARP1 DIS	Q9NSK0	DTAF vs. DT	0.2597	1.19723	-3.22691	4	0.0321	0.142132
KLC4 KNSL8	Q8IX12	DTAF vs. DT	0.750644	1.68254	-3.22515	4	0.0321	0.142132
CDK16 PCTAIRE1 PCTK1	Q9UPY8	DTAF vs. DT	-1.11951	0.460249	3.22034	4	0.0323	0.14271
MAPRE3	Q00536	DTAF vs. DT	2.00333	4.00925	-3.21958	4	0.0323	0.14271
HSPA5 GRP78	P11021	DTAF vs. DT	-0.324792	0.798414	3.21702	4	0.0324	0.142998
CHD9 KIAA0308 KISH2 PRIC320 AD-013 x0008	Q3L8U1	DTAF vs. DT	0.305438	1.23579	-3.21317	4	0.0325	0.143286
SUMO3 SMT3A SMT3H1	P55854	DTAF vs. DT	-0.448446	0.732832	3.20441	4	0.0328	0.144454
SNRPB2	P08579	DTAF vs. DT	-0.911834	0.531509	3.20057	4	0.0329	0.144584
MED15 ARC105 CTG7A PCQAP TIG1 TNRC7	Q96RN5	DTAF vs. DT	1.24592	2.37169	-3.19966	4	0.0329	0.144584
PSMB6 LMPY Y	P28072	DTAF vs. DT	-0.868716	0.547634	3.18764	4	0.0333	0.146186
CD33 SIGLEC3	P20138	DTAF vs. DT	-0.686478	0.621369	3.18376	4	0.0334	0.146468
PSMB1 PSC5	P20618	DTAF vs. DT	-0.584642	0.666815	3.1744	4	0.0337	0.147626
ZNF580	Q9UK33	DTAF vs. DT	0.570287	1.48482	-3.17305	4	0.0338	0.147906
GPALPP1 KIAA1704 LSR7 AD029	Q8IXQ4	DTAF vs. DT	1.32676	2.50839	-3.16862	4	0.0339	0.148186
RNH1 PRI RNH	P13489	DTAF vs. DT	-0.881815	0.542684	3.16109	4	0.0341	0.148429
PML MYL PP8675 RNF71 TRIM19	Q86VM9	DTAF vs. DT	-0.365292	0.776312	3.16353	4	0.0341	0.148429
ZC3H18 NHN1	P29590	DTAF vs. DT	0.632877	1.55065	-3.16208	4	0.0341	0.148429
NSMCE3 HCA4 MAGEG1 NDNL2	Q96MG7	DTAF vs. DT	1.42101	2.67773	-3.16187	4	0.0341	0.148429
MIEF1 MID51 SMCR7L	Q9NQG6	DTAF vs. DT	-0.575715	0.670954	3.15943	4	0.0342	0.148707
PRKACA PKACA	P17612	DTAF vs. DT	-0.971618	0.509934	3.15499	4	0.0343	0.148984
SLC6A6	Q86Y56	DTAF vs. DT	-1.22732	0.427111	3.14932	4	0.0345	0.149536
DNAAF5 HEATR2	P31641	DTAF vs. DT	-0.95885	0.514467	3.15178	4	0.0345	0.149536
MMAB	Q96EY8	DTAF vs. DT	-0.829286	0.562808	3.14659	4	0.0346	0.149654
SETD2 HIF1 HYPB KIAA1732 KMT3A SET2 HSPC069	Q9BYW2	DTAF vs. DT	0.289514	1.22223	-3.14818	4	0.0346	0.149654
MZT2B FAM128B MOZART2B	Q6NZ67	DTAF vs. DT	-0.365196	0.776363	3.14398	4	0.0347	0.149929
BRAP RNF52	Q7Z569	DTAF vs. DT	-0.503647	0.705321	3.14018	4	0.0348	0.150045
PYGO2 PP7910	Q9BRQ0	DTAF vs. DT	-0.457023	0.728488	3.14289	4	0.0348	0.150045
ZNF768	Q9H5H4	DTAF vs. DT	-0.217219	0.860222	3.13417	4	0.035	0.150749
ARMCX3 ALEX3 BM-017 UNQ2517/PRO6007	Q9Y4H2	DTAF vs. DT	0.0836392	1.05969	-3.13112	4	0.0351	0.150864
IRS2	Q9UH62	DTAF vs. DT	0.441322	1.35785	-3.13153	4	0.0351	0.150864
CCT7 CCTH NIP7-1	Q99832	DTAF vs. DT	-1.13619	0.454959	3.12874	4	0.0352	0.151136
CHD8 HELSNF1 KIAA1564	Q9HCK8	DTAF vs. DT	0.452261	1.36818	-3.12684	4	0.0353	0.151407
RBL1	Q9Y6I9	DTAF vs. DT	-0.472758	0.720586	3.12164	4	0.0355	0.151474
PRPF40A FBP11 FLAF1 FNBP3 HIP10 HYPA HSPC225	Q7L8J4	DTAF vs. DT	0.237005	1.17854	-3.11938	4	0.0355	0.151474
CLEC16A KIAA0350	O75400	DTAF vs. DT	0.237104	1.17862	-3.12194	4	0.0355	0.151474
SH3BP5L KIAA1720 UNQ2766/PRO7133	P28749	DTAF vs. DT	0.49919	1.41342	-3.12413	4	0.0354	0.151474
TEX264 ZSIG11 UNQ337/PRO536	Q2KHT3	DTAF vs. DT	1.01973	2.02753	-3.12126	4	0.0355	0.151474
ZFP36L1 BERG36 BRF1 ERF1 RNF162B TIS11B	Q07352	DTAF vs. DT	-1.9407	0.260491	3.11924	4	0.0356	0.151697
TGFBR2	Q68CZ2	DTAF vs. DT	-0.28104	0.822998	3.11541	4	0.0357	0.151697
TNS3 TEM6 TENS1 TPP	Q7L0J3	DTAF vs. DT	0.819513	1.76481	-3.11504	4	0.0357	0.151697
SV2A KIAA0736 PSEC0174	P37173	DTAF vs. DT	1.64095	3.11871	-3.11521	4	0.0357	0.151697
MDC1 KIAA0170 NFBD1	Q96BM9	DTAF vs. DT	-3.08321	0.117994	3.10971	4	0.0359	0.152075
RNF25	Q14676	DTAF vs. DT	-0.147057	0.903091	3.10985	4	0.0359	0.152075
ARL8A ARL10B GIE2	Q96BH1	DTAF vs. DT	0.582633	1.49758	-3.10845	4	0.0359	0.152075
DFFA DFF1 DFF45 H13	P40227	DTAF vs. DT	-1.01764	0.493925	3.1049	4	0.036	0.152185
CCT6A CCT6 CCTZ	O00273	DTAF vs. DT	0.142722	1.10399	-3.10747	4	0.036	0.152185
SLC26A2 DTD DTDST	P50443	DTAF vs. DT	-0.362014	0.778078	3.10477	4	0.0361	0.152451
BAHD1 KIAA0945	Q8TBE0	DTAF vs. DT	0.239196	1.18033	-3.10057	4	0.0362	0.152716
RAD17 R24L	O75943	DTAF vs. DT	1.82798	3.55041	-3.09576	4	0.0364	0.153403
CDR2L HUMPPA	Q86X02	DTAF vs. DT	-0.58932	0.664656	3.08693	4	0.0367	0.154509
TUBB4B TUBB2C	P68371	DTAF vs. DT	-1.01662	0.494274	3.08254	4	0.0368	0.154771
DLG1	Q99570	DTAF vs. DT	-0.820823	0.566119	3.08056	4	0.0369	0.154874
PIK3R4 VPS15	Q12959	DTAF vs. DT	-0.775439	0.584211	3.08096	4	0.0369	0.154874
LYN JTK8	P07948	DTAF vs. DT	-0.46078	0.726593	3.07541	4	0.0371	0.155555
ATP6V1B2 ATP6B2 VPP3	Q9Y5J1	DTAF vs. DT	-1.23049	0.426171	3.07177	4	0.0372	0.1556
UTP18 WDR50 CDABP0061 CGI-48	P63220	DTAF vs. DT	-1.0383	0.486902	3.07005	4	0.0373	0.1556
FLG	P21281	DTAF vs. DT	-0.634348	0.644232	3.07324	4	0.0372	0.1556
RPS21	Q9GZY8	DTAF vs. DT	-0.460043	0.726965	3.06874	4	0.0373	0.1556
MFF C2orf33 AD030 AD033 GL004	P20930	DTAF vs. DT	-0.307634	0.807966	3.06979	4	0.0373	0.1556
SKA3 C13orf3 RAMA1	Q5T8I3	DTAF vs. DT	-1.1657	0.445748	3.05301	4	0.0379	0.155887
GPBP1L1 SP192	Q8IX90	DTAF vs. DT	-0.8287	0.563036	3.06407	4	0.0375	0.155887
PGM2L1 BM32A	Q86XN7	DTAF vs. DT	-0.799813	0.574424	3.05245	4	0.0379	0.155887
DCP1B	P11532	DTAF vs. DT	-0.74733	0.595705	3.0542	4	0.0379	0.155887
PHB1 PHB	Q15084	DTAF vs. DT	-0.527849	0.693588	3.05221	4	0.0379	0.155887
GTF3C1	Q16831	DTAF vs. DT	-0.44933	0.732383	3.0567	4	0.0378	0.155887
FLCN BHD	P35232	DTAF vs. DT	-0.439138	0.737575	3.05807	4	0.0377	0.155887
AGAP3 CENTG3	Q9HC44	DTAF vs. DT	-0.391073	0.762562	3.063	4	0.0375	0.155887
UPP1 UP	Q96P47	DTAF vs. DT	-0.283706	0.821478	3.05878	4	0.0377	0.155887
DMD	Q8IZD4	DTAF vs. DT	-0.231728	0.851614	3.06199	4	0.0376	0.155887
PDIA6 ERP5 P5 TXNDC7	Q6PCE3	DTAF vs. DT	0.229956	1.1728	-3.06119	4	0.0376	0.155887
EEIG2 FAM102B	Q12789	DTAF vs. DT	0.400525	1.31999	-3.05826	4	0.0377	0.155887
PROSER1 C13orf23 KIAA2032	Q8NFG4	DTAF vs. DT	0.55099	1.46509	-3.05944	4	0.0377	0.155887
ZC3H15 DFRP1 LEREPO4 HSPC303 HT010 MSTP012 PP730	Q8WU90	DTAF vs. DT	1.05411	2.07644	-3.05429	4	0.0379	0.155887
CARS1 CARS	O15511	DTAF vs. DT	-1.96047	0.256946	3.04729	4	0.0381	0.155929
ARPC5 ARC16	P49589	DTAF vs. DT	-0.881421	0.542833	3.04999	4	0.038	0.155929
DKC1 NOLA4	P00519	DTAF vs. DT	-0.305906	0.808934	3.04868	4	0.0381	0.155929
ABL1 ABL JTK7	Q93052	DTAF vs. DT	-0.270325	0.829133	3.04836	4	0.0381	0.155929
LPP	O60832	DTAF vs. DT	0.163164	1.11974	-3.0492	4	0.0381	0.155929
TTC1 TPR1	P11166	DTAF vs. DT	-0.986177	0.504814	3.04006	4	0.0384	0.156378
PPP6R1 KIAA1115 PP6R1 SAPS1	O95297	DTAF vs. DT	0.306784	1.23695	-3.04011	4	0.0384	0.156378
MPZL1 PZR UNQ849/PRO1787	Q5BJD5	DTAF vs. DT	0.568514	1.483	-3.04018	4	0.0384	0.156378
SLC2A1 GLUT1	Q9UPN7	DTAF vs. DT	0.605539	1.52155	-3.04182	4	0.0383	0.156378
TMEM41B KIAA0033	Q99614	DTAF vs. DT	3.69394	12.9416	-3.04398	4	0.0383	0.156378
CCP110 CEP110 CP110 KIAA0419	Q14469	DTAF vs. DT	-2.45987	0.181763	3.0348	4	0.0386	0.156514
HES1 BHLHB39 HL HRY	Q9H299	DTAF vs. DT	-2.20286	0.217207	3.03585	4	0.0386	0.156514
JAM3 UNQ859/PRO1868	P11234	DTAF vs. DT	-1.05355	0.48178	3.0312	4	0.0387	0.156514
SH3BGRL3 P1725	Q86YC2	DTAF vs. DT	-0.367811	0.774958	3.03149	4	0.0387	0.156514
RALB	O43303	DTAF vs. DT	-0.345188	0.787205	3.03534	4	0.0386	0.156514
PALB2 FANCN	Q9Y6M5	DTAF vs. DT	0.874964	1.83396	-3.03129	4	0.0387	0.156514
SLC30A1 ZNT1	Q9BX67	DTAF vs. DT	0.939953	1.91847	-3.03426	4	0.0386	0.156514
PTPDC1 PTP9Q22	P15121	DTAF vs. DT	-0.496265	0.70894	3.02797	4	0.0389	0.15686
AKR1B1 ALDR1 ALR2	A2A3K4	DTAF vs. DT	-0.293906	0.81569	3.02582	4	0.0389	0.15686
TRIP12 KIAA0045 ULF	Q14669	DTAF vs. DT	0.334853	1.26125	-3.02583	4	0.0389	0.15686
GYS1 GYS	P13807	DTAF vs. DT	-0.413019	0.75105	3.02158	4	0.0391	0.157512
AIP XAP2	O00170	DTAF vs. DT	-0.953292	0.516453	3.01812	4	0.0392	0.15776
MAP1B	P55809	DTAF vs. DT	-0.721399	0.606509	3.01153	4	0.0395	0.158501
OXCT1 OXCT SCOT	Q13148	DTAF vs. DT	-0.682263	0.623187	3.01145	4	0.0395	0.158501
TARDBP TDP43	P46821	DTAF vs. DT	0.0691829	1.04912	-3.01147	4	0.0395	0.158501
CFAP97 KIAA1430	Q9P2B7	DTAF vs. DT	0.675148	1.59676	-3.00875	4	0.0396	0.158748
FKBP15 KIAA0674	Q63HK5	DTAF vs. DT	0.442411	1.35887	-3.00418	4	0.0398	0.159239
TSHZ3 KIAA1474 TSH3 ZNF537	Q5T1M5	DTAF vs. DT	0.475973	1.39086	-3.00392	4	0.0398	0.159239
TPD52L2	O43399	DTAF vs. DT	-0.362218	0.777967	3.00085	4	0.0399	0.159484
FKBP3 FKBP25	Q15427	DTAF vs. DT	-0.509309	0.702559	2.99626	4	0.0401	0.159662
SF3B4 SAP49	Q00688	DTAF vs. DT	0.219358	1.16422	-2.99587	4	0.0401	0.159662
MAP7D3 MDP3	Q8IWC1	DTAF vs. DT	0.233974	1.17607	-2.9964	4	0.0401	0.159662
TMEM185B FAM11B	Q9H7F4	DTAF vs. DT	0.317309	1.246	-2.99621	4	0.0401	0.159662
ZRANB2 ZIS ZNF265	O95218	DTAF vs. DT	-0.261836	0.834026	2.99464	4	0.0402	0.159905
ZBTB38	Q8NAP3	DTAF vs. DT	0.151427	1.11067	-2.98882	4	0.0404	0.160545
HSPB1 HSP27 HSP28	P04792	DTAF vs. DT	-0.654321	0.635375	2.98501	4	0.0405	0.160787
HOXB4 HOX2F	Q9NRA2	DTAF vs. DT	0.941107	1.92	-2.98073	4	0.0407	0.161269
SLC17A5	P17483	DTAF vs. DT	3.27079	9.65177	-2.98012	4	0.0407	0.161269
JRK JH8	O75564	DTAF vs. DT	0.545315	1.45934	-2.97882	4	0.0408	0.16151
PITPNM1 DRES9 NIR2 PITPNM	O00562	DTAF vs. DT	-0.347254	0.786079	2.97482	4	0.0409	0.161594
REEP4 C8orf20 PP432	Q9H6H4	DTAF vs. DT	-0.211634	0.863559	2.97706	4	0.0409	0.161594
MARCKS MACS PRKCSL	Q8TF42	DTAF vs. DT	-1.04874	0.483391	2.97016	4	0.0411	0.162073
UBASH3B KIAA1959 STS1	P29966	DTAF vs. DT	-0.389948	0.763157	2.97211	4	0.0411	0.162073
DDAH1 DDAH	O94760	DTAF vs. DT	-3.44916	0.0915584	2.96506	4	0.0413	0.16255
OSBPL6 ORP6	Q9BZF3	DTAF vs. DT	-1.28768	0.409609	2.96508	4	0.0413	0.16255
MYCT1 MTLC MTMC1	Q8N699	DTAF vs. DT	-0.516913	0.698865	2.96263	4	0.0414	0.162787
MAP4	Q86VY4	DTAF vs. DT	-1.32879	0.398102	2.95947	4	0.0416	0.163261
TSPYL5 KIAA1750	P27816	DTAF vs. DT	0.160747	1.11787	-2.95931	4	0.0416	0.163261
RFC1 RFC140	P35251	DTAF vs. DT	0.27114	1.20676	-2.95731	4	0.0417	0.163342
KIZ C20orf19 NCRNA00153 PLK1S1 HT013	Q2M2Z5	DTAF vs. DT	0.894512	1.85898	-2.9562	4	0.0417	0.163342
ASAP3 DDEFL1 UPLC1	Q8TDY4	DTAF vs. DT	-0.685621	0.621738	2.955	4	0.0418	0.163577
PKMYT1 MYT1	Q99640	DTAF vs. DT	0.258418	1.19617	-2.95219	4	0.0419	0.163813
IL13RA1 IL13R IL13RA	P78552	DTAF vs. DT	0.593923	1.50935	-2.94672	4	0.0421	0.164438
PSIP1 DFS70 LEDGF PSIP2	Q8TDP1	DTAF vs. DT	-0.548531	0.683716	2.94187	4	0.0423	0.164749
SSH2 KIAA1725 SSH2L	O75475	DTAF vs. DT	-0.214316	0.861955	2.94109	4	0.0423	0.164749
RNASEH2C AYP1	Q76I76	DTAF vs. DT	0.550792	1.46489	-2.94095	4	0.0423	0.164749
HGS HRS	O14964	DTAF vs. DT	3.09832	8.56419	-2.93908	4	0.0424	0.164983
DENND5A KIAA1091 RAB6IP1	Q6IQ26	DTAF vs. DT	-0.621888	0.64982	2.93623	4	0.0425	0.165059
MCM9 C6orf61 MCMDC1	Q9NXL9	DTAF vs. DT	-0.122848	0.918373	2.93717	4	0.0425	0.165059
SYNJ1 KIAA0910	O43426	DTAF vs. DT	-0.651775	0.636497	2.93553	4	0.0426	0.165135
EPS8L2 EPS8R2 PP13181	Q9H6S3	DTAF vs. DT	0.26343	1.20033	-2.9352	4	0.0426	0.165135
SFT2D2 UNQ512/PRO1027	O95562	DTAF vs. DT	-0.731461	0.602294	2.9337	4	0.0427	0.165211
TNIK KIAA0551	Q9UKE5	DTAF vs. DT	-0.144411	0.904749	2.93229	4	0.0427	0.165211
TPM4	P67936	DTAF vs. DT	-0.43364	0.740391	2.92244	4	0.0431	0.166289
RBM6 DEF3	Q8WYQ5	DTAF vs. DT	0.273041	1.20835	-2.92447	4	0.0431	0.166289
DGCR8 C22orf12 DGCRK6 LP4941	P78332	DTAF vs. DT	0.327033	1.25443	-2.92346	4	0.0431	0.166289
SMC3 BAM BMH CSPG6 SMC3L1	Q9UQE7	DTAF vs. DT	-0.506091	0.704128	2.9197	4	0.0433	0.166904
SH3D19	Q5HYK7	DTAF vs. DT	-0.838169	0.559353	2.9127	4	0.0436	0.167903
TANC1 KIAA1728	Q9C0D5	DTAF vs. DT	0.432773	1.34983	-2.9105	4	0.0437	0.16813
GDAP1	Q8TB36	DTAF vs. DT	-0.2918	0.816882	2.90592	4	0.0439	0.168742
RTN1 NSP	Q16799	DTAF vs. DT	-0.440131	0.737067	2.90144	4	0.0441	0.169352
IGFBP5 IBP5	P41212	DTAF vs. DT	0.236009	1.17773	-2.8977	4	0.0442	0.16942
ETV6 TEL TEL1	P24593	DTAF vs. DT	0.643508	1.56212	-2.8984	4	0.0442	0.16942
SSBP1 SSBP	Q04837	DTAF vs. DT	-0.602026	0.658828	2.89492	4	0.0443	0.169645
SLX4 BTBD12 KIAA1784 KIAA1987	Q9BXB5	DTAF vs. DT	-0.541916	0.686858	2.89396	4	0.0444	0.169711
OSBPL10 ORP10 OSBP9	Q8IY92	DTAF vs. DT	0.680599	1.6028	-2.89354	4	0.0444	0.169711
C2CD3	Q4AC94	DTAF vs. DT	-0.275392	0.826226	2.89226	4	0.0445	0.169935
RUVBL1 INO80H NMP238 TIP49 TIP49A	Q9Y265	DTAF vs. DT	-1.83428	0.280431	2.88679	4	0.0447	0.170541
SHMT2	P34897	DTAF vs. DT	-0.691349	0.619275	2.87991	4	0.045	0.171526
DVL1	Q99728	DTAF vs. DT	-0.406594	0.754402	2.87707	4	0.0451	0.171589
BARD1	O14640	DTAF vs. DT	1.22182	2.3324	-2.87715	4	0.0451	0.171589
RPS13	P62277	DTAF vs. DT	-0.541666	0.686977	2.87135	4	0.0454	0.17257
CAPRIN2 C1QDC1 EEG1 KIAA1873 RNG140	Q6IMN6	DTAF vs. DT	0.541005	1.45499	-2.86834	4	0.0455	0.172791
ADAR ADAR1 DSRAD G1P1 IFI4	Q96BY6	DTAF vs. DT	0.510077	1.42413	-2.86466	4	0.0457	0.17323
DOCK10 KIAA0694 ZIZ3	P55265	DTAF vs. DT	0.742448	1.67301	-2.86538	4	0.0457	0.17323
KRT6A K6A KRT6D	P02538	DTAF vs. DT	-2.26549	0.207979	2.86369	4	0.0458	0.173449
FAM117B ALS2CR13	Q8N3C7	DTAF vs. DT	-1.47119	0.360684	2.8578	4	0.046	0.173886
CLIP4 RSNL2	Q6P1L5	DTAF vs. DT	0.750222	1.68205	-2.85822	4	0.046	0.173886
VIM	P08670	DTAF vs. DT	0.207354	1.15457	-2.85571	4	0.0461	0.173944
PHRF1 KIAA1542	Q9P1Y6	DTAF vs. DT	0.307393	1.23747	-2.85698	4	0.0461	0.173944
BCL6 BCL5 LAZ3 ZBTB27 ZNF51	P41182	DTAF vs. DT	1.00838	2.01166	-2.85493	4	0.0462	0.174161
ENO1 ENO1L1 MBPB1 MPB1	P06733	DTAF vs. DT	-0.393471	0.761296	2.85055	4	0.0464	0.174755
INTS9 RC74	Q9NV88	DTAF vs. DT	0.57514	1.48982	-2.84804	4	0.0465	0.174971
HM13 H13 IMP1 PSL3 SPP MSTP086	Q99973	DTAF vs. DT	-0.478246	0.71785	2.84328	4	0.0467	0.175402
TEP1 TLP1 TP1	Q8TCT9	DTAF vs. DT	-0.325716	0.797902	2.84319	4	0.0467	0.175402
ARHGAP35 GRF1 GRLF1 KIAA1722 P190A p190ARHOGAP	Q9NRY4	DTAF vs. DT	-0.766249	0.587944	2.83885	4	0.0469	0.175832
RASAL2 NGAP	Q9UJF2	DTAF vs. DT	0.197818	1.14696	-2.83891	4	0.0469	0.175832
CAD	P27708	DTAF vs. DT	-0.0895083	0.939843	2.83679	4	0.047	0.176046
MIA3 KIAA0268 TANGO UNQ6077/PRO20088	Q8WUB8	DTAF vs. DT	-0.136405	0.909784	2.82682	4	0.0475	0.177596
PHF10 BAF45A	Q5JRA6	DTAF vs. DT	0.887715	1.85024	-2.8275	4	0.0475	0.177596
TADA3 ADA3 TADA3L	O75528	DTAF vs. DT	0.53406	1.448	-2.82493	4	0.0476	0.177808
PLEKHG3 KIAA0599	A1L390	DTAF vs. DT	0.48205	1.39673	-2.82168	4	0.0477	0.178019
NIFK MKI67IP NOPP34	Q9BYG3	DTAF vs. DT	-0.713957	0.609646	2.82018	4	0.0478	0.178231
DBR1	Q9UK59	DTAF vs. DT	-0.301954	0.811153	2.8106	4	0.0483	0.179932
PSMC1	P62191	DTAF vs. DT	-1.3093	0.403516	2.80902	4	0.0484	0.179978
KYAT3 CCBL2 KAT3	Q6YP21	DTAF vs. DT	-1.06779	0.477048	2.80738	4	0.0484	0.179978
DNAJB1 DNAJ1 HDJ1 HSPF1	P25685	DTAF vs. DT	-0.602232	0.658734	2.80583	4	0.0485	0.180187
WBP4 FBP21 FNBP21	O75554	DTAF vs. DT	-0.270589	0.828981	2.80313	4	0.0487	0.180603
MTA2 MTA1L1 PID	O94776	DTAF vs. DT	-0.27029	0.829153	2.80258	4	0.0487	0.180603
IQGAP3	Q86VI3	DTAF vs. DT	0.381626	1.30281	-2.79342	4	0.0491	0.181922
MED26 ARC70 CRSP7	Q9BWT3	DTAF vs. DT	-0.968464	0.51105	2.79074	4	0.0493	0.182335
PAPOLG PAP2 PAPG	O95402	DTAF vs. DT	0.232075	1.17452	-2.79006	4	0.0493	0.182335
HADHB MSTP029	Q8N6L1	DTAF vs. DT	-1.61907	0.325545	2.78738	4	0.0494	0.182376
KRTCAP2 KCP2	P55084	DTAF vs. DT	-0.715116	0.609156	2.78798	4	0.0494	0.182376
FOXO3 FKHRL1 FOXO3A	O43524	DTAF vs. DT	-0.899561	0.53605	2.78622	4	0.0495	0.182581
MME EPN	P08473	DTAF vs. DT	0.159216	1.11668	-2.78467	4	0.0496	0.182786
NUP88	Q99567	DTAF vs. DT	0.14245	1.10378	-2.78163	4	0.0497	0.18299
EVA1A FAM176A TMEM166 SP24	Q9H8M9	DTAF vs. DT	-2.97881	0.126849	2.77885	4	0.0499	0.183562
DCLK1 DCAMKL1 DCDC3A KIAA0369	P53004	DTAF vs. DT	-0.801825	0.573623	2.77357	4	0.0501	0.18364
MARK3 CTAK1 EMK2	P27448	DTAF vs. DT	-0.618394	0.651396	2.77499	4	0.0501	0.18364
BLVRA BLVR BVR	Q96D71	DTAF vs. DT	-0.0811342	0.945314	2.77438	4	0.0501	0.18364
REPS1	O15075	DTAF vs. DT	0.184135	1.13614	-2.77566	4	0.05	0.18364
DNAJC6 KIAA0473	O75061	DTAF vs. DT	-0.50531	0.704509	2.77346	4	0.0502	0.183843
RTF1 KIAA0252	Q969G5	DTAF vs. DT	-0.243121	0.844915	2.77001	4	0.0503	0.183881
CAVIN3 PRKCDBP SRBC	Q92541	DTAF vs. DT	-0.168281	0.889902	2.76968	4	0.0503	0.183881
ILKAP	Q9H0C8	DTAF vs. DT	-1.04196	0.485666	2.76811	4	0.0504	0.184083
ACOT7 BACH	O00154	DTAF vs. DT	-0.786382	0.579796	2.76633	4	0.0505	0.184285
ZNF592 KIAA0211	Q92610	DTAF vs. DT	-0.41611	0.749443	2.76499	4	0.0506	0.184486
HECW2 KIAA1301 NEDL2	Q9P2P5	DTAF vs. DT	-0.176054	0.885121	2.76169	4	0.0508	0.185051
UGP2 UGP1	Q16851	DTAF vs. DT	-1.11189	0.462688	2.7572	4	0.051	0.185286
MED13 ARC250 KIAA0593 THRAP1 TRAP240	Q9UHV7	DTAF vs. DT	-0.600338	0.6596	2.75761	4	0.051	0.185286
ARFGEF2 ARFGEP2 BIG2	Q9Y6D5	DTAF vs. DT	0.440693	1.35726	-2.75782	4	0.051	0.185286
HMGB3 HMG2A HMG4	O15347	DTAF vs. DT	-1.83368	0.280549	2.75488	4	0.0511	0.185322
TMEM115 PL6 LUCA11.2	Q12893	DTAF vs. DT	-0.662039	0.631985	2.75474	4	0.0511	0.185322
KANK3 ANKRD47	Q13472	DTAF vs. DT	-1.44022	0.368512	2.74773	4	0.0515	0.18602
TOP3A TOP3	Q86XR8	DTAF vs. DT	-1.31171	0.402843	2.7465	4	0.0516	0.18602
ZNF687 KIAA1441	Q96KR1	DTAF vs. DT	-0.80822	0.571086	2.74586	4	0.0516	0.18602
FLYWCH2	O95782	DTAF vs. DT	-0.6759	0.625942	2.74383	4	0.0517	0.18602
CEP57 KIAA0092 TSP57	Q9UPQ0	DTAF vs. DT	-0.371612	0.772918	2.74454	4	0.0517	0.18602
ZFR	Q96CP2	DTAF vs. DT	0.217362	1.16261	-2.74764	4	0.0515	0.18602
AP2A1 ADTAA CLAPA1	Q8N1G0	DTAF vs. DT	0.252474	1.19125	-2.74718	4	0.0515	0.18602
RRAGC	Q6NY19	DTAF vs. DT	0.762026	1.69587	-2.74956	4	0.0514	0.18602
LIMCH1 KIAA1102	Q9HB90	DTAF vs. DT	0.868998	1.82639	-2.74396	4	0.0517	0.18602
ATAT1 C6orf134 MEC17 Nbla00487	Q5SQI0	DTAF vs. DT	-0.27896	0.824185	2.74251	4	0.0518	0.186217
TMED2 RNP24	Q15363	DTAF vs. DT	-1.41386	0.375307	2.73924	4	0.0519	0.186251
PIEZO2 C18orf30 C18orf58 FAM38B	Q9H5I5	DTAF vs. DT	-0.277962	0.824755	2.73933	4	0.0519	0.186251
SHC3 NSHC SHCC	Q92529	DTAF vs. DT	0.218498	1.16352	-2.73719	4	0.0521	0.186805
KCTD12 C13orf2 KIAA1778 PFET1	Q9P206	DTAF vs. DT	-0.0892538	0.940009	2.73185	4	0.0523	0.187196
NHSL3 KIAA1522	Q96CX2	DTAF vs. DT	2.31477	4.97524	-2.73265	4	0.0523	0.187196
ECHS1	Q96RP9	DTAF vs. DT	-1.16165	0.447001	2.73019	4	0.0524	0.187227
GFM1 EFG EFG1 GFM	P30084	DTAF vs. DT	1.32343	2.5026	-2.73084	4	0.0524	0.187227
PARP14 BAL2 KIAA1268	Q9Y3R0	DTAF vs. DT	-0.127592	0.915358	2.72202	4	0.0529	0.188686
GRIP1	Q460N5	DTAF vs. DT	0.76032	1.69387	-2.72193	4	0.0529	0.188686
PLEKHG2	Q9H7P9	DTAF vs. DT	0.347609	1.27245	-2.71947	4	0.053	0.188879
PTPN21 PTPD1	Q16825	DTAF vs. DT	0.624077	1.54122	-2.71595	4	0.0532	0.189427
CCDC92	Q53HC0	DTAF vs. DT	-1.22455	0.427932	2.7132	4	0.0534	0.189975
SRSF6 SFRS6 SRP55	Q13247	DTAF vs. DT	-0.291212	0.817216	2.70929	4	0.0536	0.190356
MTMR3 KIAA0371 ZFYVE10	Q13615	DTAF vs. DT	0.272496	1.2079	-2.70821	4	0.0536	0.190356
SYNM DMN KIAA0353 SYN	Q14160	DTAF vs. DT	-0.198307	0.871573	2.70725	4	0.0537	0.190382
SCRIB CRIB1 KIAA0147 LAP4 SCRB1 VARTUL	O15061	DTAF vs. DT	0.460158	1.37569	-2.70669	4	0.0537	0.190382
NKRF ITBA4 NRF	Q96AY3	DTAF vs. DT	-0.476409	0.718765	2.70297	4	0.0539	0.190434
WTIP	P28290	DTAF vs. DT	0.175999	1.12975	-2.70277	4	0.0539	0.190434
ITPRID2 CS1 KIAA1927 KRAP SSFA2	A6NIX2	DTAF vs. DT	0.872817	1.83124	-2.70259	4	0.0539	0.190434
FKBP10 FKBP65 PSEC0056	O15226	DTAF vs. DT	1.71107	3.27403	-2.70579	4	0.0538	0.190434
PSMC5 SUG1	P62195	DTAF vs. DT	0.461375	1.37685	-2.70186	4	0.054	0.190624
AK1	P00568	DTAF vs. DT	-0.896399	0.537226	2.70038	4	0.0541	0.190649
PRRC2A BAT2 G2	P48634	DTAF vs. DT	0.0973068	1.06977	-2.70077	4	0.0541	0.190649
CAP1 CAP	Q01518	DTAF vs. DT	-0.206512	0.86663	2.69846	4	0.0542	0.190838
MTCL2 C20orf117 KIAA0889 SOGA SOGA1	O94964	DTAF vs. DT	-0.479589	0.717182	2.69583	4	0.0543	0.191026
RHOG ARHG	Q92945	DTAF vs. DT	-0.14224	0.906111	2.68554	4	0.0549	0.192807
KHSRP FUBP2	P84095	DTAF vs. DT	0.422512	1.34026	-2.68551	4	0.0549	0.192807
ITGB1 FNRB MDF2 MSK12	P05556	DTAF vs. DT	-0.694065	0.61811	2.68465	4	0.055	0.192993
SMNDC1 SMNR SPF30	O75940	DTAF vs. DT	2.21259	4.63508	-2.68081	4	0.0552	0.19353
SPTAN1 NEAS SPTA2	P49810	DTAF vs. DT	-0.797303	0.575424	2.67235	4	0.0557	0.193631
ADSL AMPS	Q96B97	DTAF vs. DT	-0.595255	0.661927	2.67467	4	0.0555	0.193631
ABI2 ARGBPIA	Q13813	DTAF vs. DT	-0.37504	0.771084	2.67904	4	0.0553	0.193631
SNIP1	Q8TAD8	DTAF vs. DT	-0.375018	0.771096	2.6752	4	0.0555	0.193631
SH3KBP1 CIN85	Q6ZMZ0	DTAF vs. DT	-0.181532	0.881766	2.67313	4	0.0556	0.193631
RNF19B IBRDC3 NKLAM	Q9NYB9	DTAF vs. DT	-0.100316	0.932828	2.677	4	0.0554	0.193631
GZF1 ZBTB23 ZNF336	P30566	DTAF vs. DT	0.339979	1.26574	-2.67654	4	0.0554	0.193631
PSEN2 AD4 PS2 PSNL2 STM2	Q9H116	DTAF vs. DT	0.472364	1.38738	-2.67393	4	0.0556	0.193631
ZNF638 NP220 ZFML	Q8NCE2	DTAF vs. DT	0.583304	1.49828	-2.6711	4	0.0557	0.193631
MTMR14 C3orf29	Q14966	DTAF vs. DT	0.707987	1.63352	-2.67162	4	0.0557	0.193631
MELK KIAA0175	Q9NYF0	DTAF vs. DT	-4.21363	0.0538977	2.66999	4	0.0558	0.193651
DACT1 DPR1 HNG3	Q14680	DTAF vs. DT	0.470512	1.3856	-2.66996	4	0.0558	0.193651
GPHN GPH KIAA1385	Q9NQX3	DTAF vs. DT	0.558466	1.4727	-2.66887	4	0.0559	0.193834
WDR46 BING4 C6orf11 FP221	P50579	DTAF vs. DT	-0.749933	0.594631	2.66633	4	0.056	0.193853
METAP2 MNPEP P67EIF2	O15213	DTAF vs. DT	1.04411	2.0621	-2.66701	4	0.056	0.193853
SMC5 KIAA0594 SMC5L1	Q8IY18	DTAF vs. DT	0.599425	1.51511	-2.66499	4	0.0561	0.194036
DSP	P15924	DTAF vs. DT	1.64606	3.12978	-2.6595	4	0.0564	0.19491
HSPA12A KIAA0417	O43301	DTAF vs. DT	0.547689	1.46174	-2.65892	4	0.0565	0.195091
KDM1A AOF2 KDM1 KIAA0601 LSD1	Q16566	DTAF vs. DT	-0.562687	0.67704	2.65392	4	0.0567	0.195453
CAMK4 CAMK CAMK-GR CAMKIV	O60341	DTAF vs. DT	0.629614	1.54715	-2.65451	4	0.0567	0.195453
SH3RF1 KIAA1494 POSH POSH1 RNF142 SH3MD2	Q7Z6J0	DTAF vs. DT	-0.978886	0.507371	2.65321	4	0.0568	0.195487
RPS3A FTE1 MFTL	Q9Y3B8	DTAF vs. DT	-0.550666	0.682705	2.65074	4	0.0569	0.195487
KLHDC4	P61247	DTAF vs. DT	0.366285	1.28903	-2.65076	4	0.0569	0.195487
REXO2 SFN SMFN CGI-114	Q8TBB5	DTAF vs. DT	1.39419	2.6284	-2.65157	4	0.0569	0.195487
ALS2 ALS2CR6 KIAA1563	Q96Q42	DTAF vs. DT	0.310485	1.24012	-2.65036	4	0.057	0.195503
ZBTB40 KIAA0478	Q9NUA8	DTAF vs. DT	0.929918	1.90517	-2.65005	4	0.057	0.195503
KAT5 HTATIP TIP60	Q92993	DTAF vs. DT	-0.311586	0.805756	2.64835	4	0.0571	0.195536
ETS1 EWSR2	Q9NXH8	DTAF vs. DT	0.751476	1.68351	-2.64579	4	0.0572	0.195536
GSDMD DFNA5L GSDMDC1 FKSG10	P14921	DTAF vs. DT	0.765041	1.69942	-2.64613	4	0.0572	0.195536
TOR4A C9orf167	P57764	DTAF vs. DT	2.17132	4.50436	-2.6462	4	0.0572	0.195536
ELFN1 PPP1R28	P0C7U0	DTAF vs. DT	-0.254325	0.838379	2.64524	4	0.0573	0.195715
CDC25B CDC25HU2	P30305	DTAF vs. DT	0.302805	1.23354	-2.63945	4	0.0576	0.196577
GON4L GON4 KIAA1606	Q3T8J9	DTAF vs. DT	1.00195	2.00271	-2.63856	4	0.0577	0.196755
PEAR1 MEGF12	Q5VY43	DTAF vs. DT	0.322084	1.25014	-2.63436	4	0.0579	0.196946
DMXL2 KIAA0856	Q8TDJ6	DTAF vs. DT	0.563246	1.47759	-2.63473	4	0.0579	0.196946
CHCHD3 MIC19 MINOS3	Q9NX63	DTAF vs. DT	0.568043	1.48251	-2.63512	4	0.0579	0.196946
TPM3	P06753	DTAF vs. DT	-0.395162	0.760404	2.63056	4	0.0582	0.197803
ZNF106 SH3BP3 ZFP106 ZNF474	Q9H2Y7	DTAF vs. DT	0.220783	1.16537	-2.62637	4	0.0584	0.198319
SLC12A6 KCC3	Q9UHW9	DTAF vs. DT	-2.80961	0.142634	2.62501	4	0.0585	0.198342
HSPD1 HSP60	P10809	DTAF vs. DT	-0.626826	0.6476	2.62264	4	0.0586	0.198342
FAM199X CXorf39	Q6PEV8	DTAF vs. DT	0.633513	1.55134	-2.62393	4	0.0586	0.198342
XRN1 SEP1	Q8IZH2	DTAF vs. DT	0.805059	1.74722	-2.62405	4	0.0586	0.198342
MAPK14 CSBP CSBP1 CSBP2 CSPB1 MXI2 SAPK2A	Q16539	DTAF vs. DT	-1.70407	0.306919	2.61642	4	0.059	0.199532
XRN2	Q9H0D6	DTAF vs. DT	0.228693	1.17177	-2.61496	4	0.0591	0.199541
TOGARAM1 FAM179B KIAA0423	Q9Y4F4	DTAF vs. DT	0.476237	1.39111	-2.61592	4	0.0591	0.199541
MIGA2 C9orf54 FAM73B PSEC0112	Q96AJ1	DTAF vs. DT	0.197035	1.14634	-2.61276	4	0.0592	0.199551
CLUAP1 KIAA0643	Q7L4E1	DTAF vs. DT	0.32893	1.25608	-2.61312	4	0.0592	0.199551
CFAP410 C21orf2 LRRC76	O43822	DTAF vs. DT	0.422687	1.34042	-2.60831	4	0.0595	0.200234
SETD1B KIAA1076 KMT2G SET1B	Q9UPS6	DTAF vs. DT	0.549604	1.46368	-2.60793	4	0.0595	0.200234
PREB SEC12	Q9HCU5	DTAF vs. DT	0.780141	1.7173	-2.60565	4	0.0597	0.200742
DENND1A FAM31A KIAA1608	Q96T83	DTAF vs. DT	-0.332389	0.79422	2.60034	4	0.06	0.201422
SLC9A7 NHE7	Q8TEH3	DTAF vs. DT	-0.325511	0.798016	2.60027	4	0.06	0.201422
DYNLRB2 DNCL2B DNLC2B ROBLD2	Q8TF09	DTAF vs. DT	-1.13592	0.455046	2.59829	4	0.0602	0.201928
CCNE2	O96020	DTAF vs. DT	0.335289	1.26163	-2.59643	4	0.0603	0.202098
PHF12 KIAA1523	Q96QT6	DTAF vs. DT	-0.385094	0.765729	2.59432	4	0.0604	0.202269
KRT2 KRT2A KRT2E	P35908	DTAF vs. DT	1.47188	2.77384	-2.59216	4	0.0605	0.202439
PAPOLA PAP	Q9Y490	DTAF vs. DT	-0.581714	0.668169	2.59054	4	0.0606	0.202443
TLN1 KIAA1027 TLN	P51003	DTAF vs. DT	0.573451	1.48808	-2.59076	4	0.0606	0.202443
TRAFD1 FLN29	O14545	DTAF vs. DT	0.466174	1.38144	-2.58877	4	0.0608	0.202947
TOMM34 URCC3	Q15785	DTAF vs. DT	-0.590561	0.664085	2.58483	4	0.061	0.203449
PRC1	O43663	DTAF vs. DT	-0.948492	0.518174	2.57465	4	0.0617	0.205617
SEMA6D KIAA1479	Q8NFY4	DTAF vs. DT	2.31857	4.98838	-2.57222	4	0.0618	0.205783
TCERG1 CA150 TAF2S	Q9H694	DTAF vs. DT	-0.670729	0.628189	2.56952	4	0.062	0.205948
TAB3 MAP3K7IP3	O14776	DTAF vs. DT	0.332352	1.25906	-2.57015	4	0.062	0.205948
BICC1	Q8N5C8	DTAF vs. DT	0.366372	1.28911	-2.5703	4	0.062	0.205948
CDV3 H41	Q9UKY7	DTAF vs. DT	-0.604084	0.657889	2.56774	4	0.0621	0.206113
MAP3K12 ZPK	Q96K21	DTAF vs. DT	0.185301	1.13705	-2.5663	4	0.0622	0.206113
ZFYVE19 ANCHR MPFYVE	Q12852	DTAF vs. DT	0.462151	1.37759	-2.56589	4	0.0622	0.206113
TEPSIN C17orf56 ENTHD2	Q96N21	DTAF vs. DT	-0.239511	0.847033	2.56531	4	0.0623	0.206278
RIMBP3C	A6NJZ7	DTAF vs. DT	-0.876149	0.54482	2.56424	4	0.0624	0.206443
CUL9 H7AP1 KIAA0708 PARC	Q8IWT3	DTAF vs. DT	0.686862	1.60978	-2.56227	4	0.0625	0.206607
DDX39B BAT1 UAP56	Q13838	DTAF vs. DT	0.334539	1.26097	-2.55994	4	0.0626	0.206771
RNFT2 TMEM118	Q96EX2	DTAF vs. DT	-0.252994	0.839153	2.55584	4	0.0629	0.207595
ATP6V1G1 ATP6G ATP6G1 ATP6J	O75348	DTAF vs. DT	-1.25724	0.418344	2.553	4	0.0631	0.208084
PAK2	Q13177	DTAF vs. DT	0.313934	1.24309	-2.55106	4	0.0632	0.208084
CCPG1 CCP8 CPR8 KIAA1254	Q9ULG6	DTAF vs. DT	0.572545	1.48714	-2.55097	4	0.0632	0.208084
SNX5	Q9Y5X3	DTAF vs. DT	-1.43518	0.3698	2.55057	4	0.0633	0.208246
FAF2 ETEA KIAA0887 UBXD8 UBXN3B	Q96CS3	DTAF vs. DT	-1.03223	0.488954	2.54146	4	0.0639	0.210052
UNK KIAA1753 ZC3H5 ZC3HDC5	Q9C0B0	DTAF vs. DT	0.907544	1.87585	-2.5401	4	0.064	0.210213
GRB2 ASH	P62993	DTAF vs. DT	-1.95222	0.258418	2.53643	4	0.0642	0.210525
CCNL2 SB138	Q96S94	DTAF vs. DT	0.121383	1.08778	-2.53624	4	0.0642	0.210525
CCDC14	Q9NVD7	DTAF vs. DT	0.136037	1.09888	-2.536	4	0.0643	0.210525
PARVA MXRA2	Q49A88	DTAF vs. DT	0.866925	1.82377	-2.53571	4	0.0643	0.210525
ACLY	P53396	DTAF vs. DT	-0.437761	0.73828	2.53353	4	0.0644	0.210684
BUB1 BUB1L	O43683	DTAF vs. DT	0.42885	1.34616	-2.5318	4	0.0645	0.210844
RUVBL2 INO80J TIP48 TIP49B CGI-46	Q9Y230	DTAF vs. DT	-0.624458	0.648663	2.53006	4	0.0647	0.211329
NAMPT PBEF PBEF1	P43490	DTAF vs. DT	-0.507597	0.703393	2.52716	4	0.0649	0.211646
HEATR6 ABC1	Q6AI08	DTAF vs. DT	0.69248	1.61606	-2.52665	4	0.0649	0.211646
COL1A1	P08575	DTAF vs. DT	-0.348486	0.785408	2.52084	4	0.0653	0.212613
PTPRC CD45	P02452	DTAF vs. DT	0.920871	1.89326	-2.52082	4	0.0653	0.212613
DDX50	Q9BQ39	DTAF vs. DT	0.77538	1.71164	-2.52004	4	0.0654	0.21277
DMTN DMT EPB49	Q08495	DTAF vs. DT	-0.269966	0.829339	2.51837	4	0.0655	0.212927
HDGF HMG1L2	P51858	DTAF vs. DT	0.174825	1.12883	-2.51197	4	0.0659	0.213889
PARVB CGI-56	Q9HBI1	DTAF vs. DT	1.19933	2.29634	-2.51258	4	0.0659	0.213889
PRKAR2B	P31323	DTAF vs. DT	0.618112	1.53487	-2.5106	4	0.066	0.214044
PI4K2A	Q9BTU6	DTAF vs. DT	-0.0889675	0.940195	2.50926	4	0.0661	0.214199
AGO2 EIF2C2	Q9UKV8	DTAF vs. DT	-0.780702	0.582083	2.50833	4	0.0662	0.214354
ATG9A APG9L1	Q7Z3C6	DTAF vs. DT	0.410106	1.32878	-2.50025	4	0.0667	0.215803
REEP5 C5orf18 DP1 TB2	Q00765	DTAF vs. DT	-0.632517	0.64505	2.49499	4	0.0671	0.216756
SEC23IP MSTP053	Q9Y6Y8	DTAF vs. DT	-0.257117	0.836759	2.49581	4	0.0671	0.216756
MYDGF C19orf10	Q969H8	DTAF vs. DT	-0.80384	0.572822	2.49062	4	0.0674	0.217554
STX1B STX1B1 STX1B2	P61266	DTAF vs. DT	-0.603633	0.658095	2.48822	4	0.0676	0.217858
ABCA2 ABC2 KIAA1062	Q9BZC7	DTAF vs. DT	0.857508	1.81191	-2.48788	4	0.0676	0.217858
SNRNP70 RNPU1Z RPU1 SNRP70 U1AP1	P08621	DTAF vs. DT	-0.396772	0.759556	2.48613	4	0.0678	0.218331
PDXDC1 KIAA0251	Q6P996	DTAF vs. DT	1.44432	2.72134	-2.48308	4	0.068	0.218803
FLOT2 ESA1 M17S1	Q14254	DTAF vs. DT	-0.834168	0.560906	2.4815	4	0.0681	0.218954
NISCH IRAS KIAA0975	Q9Y2I1	DTAF vs. DT	-1.94989	0.258836	2.47954	4	0.0682	0.219104
HLCS	P50747	DTAF vs. DT	0.554492	1.46865	-2.47629	4	0.0685	0.219896
MCM6	Q14566	DTAF vs. DT	-0.732047	0.602049	2.47448	4	0.0686	0.220045
NUP98 ADAR2	P52948	DTAF vs. DT	-0.323039	0.799384	2.47007	4	0.0689	0.220811
MACF1 KIAA0754	O94854	DTAF vs. DT	-0.234567	0.84994	2.46925	4	0.069	0.220811
SPEG APEG1 KIAA1297	Q15772	DTAF vs. DT	-0.129431	0.914192	2.46898	4	0.069	0.220811
PIP5K1A	Q99755	DTAF vs. DT	-0.826368	0.563947	2.46665	4	0.0692	0.221278
FAM171A1 APCN C10orf38	Q99623	DTAF vs. DT	-0.747515	0.595628	2.46287	4	0.0695	0.221376
IFNAR2 IFNABR IFNARB	Q5VUB5	DTAF vs. DT	-0.357335	0.780605	2.46471	4	0.0693	0.221376
MIS18BP1 C14orf106 KIAA1903 KNL2 M18BP1	Q6P0N0	DTAF vs. DT	0.286973	1.22008	-2.46298	4	0.0695	0.221376
CREB3L1 OASIS PSEC0238	P48551	DTAF vs. DT	0.472124	1.38715	-2.46414	4	0.0694	0.221376
PHB2 BAP REA	Q96BA8	DTAF vs. DT	1.66936	3.18074	-2.46258	4	0.0695	0.221376
DDX21	Q15057	DTAF vs. DT	-0.507968	0.703212	2.45565	4	0.07	0.222452
ACAP2 CENTB2 KIAA0041	Q9NR30	DTAF vs. DT	0.150757	1.11015	-2.45754	4	0.0699	0.222452
WASHC4 KIAA1033	Q2M389	DTAF vs. DT	1.12258	2.17736	-2.45593	4	0.07	0.222452
DNAJB2 HSJ1 HSPF3	P25686	DTAF vs. DT	-2.2292	0.213277	2.45488	4	0.0701	0.222597
CNBP RNF163 ZNF9	P62633	DTAF vs. DT	-2.32407	0.199704	2.44924	4	0.0705	0.223522
LPAR1 EDG2 LPA1	Q92633	DTAF vs. DT	1.73605	3.33122	-2.44942	4	0.0705	0.223522
SPINDOC C11orf84	Q9BUA3	DTAF vs. DT	-0.294035	0.815618	2.44333	4	0.071	0.224934
TGOLN2 TGN46 TGN51	O43493	DTAF vs. DT	-0.522408	0.696209	2.43858	4	0.0713	0.225536
SNRPA1	P09661	DTAF vs. DT	0.394794	1.31476	-2.43871	4	0.0713	0.225536
COG1 KIAA1381 LDLB	Q8WTW3	DTAF vs. DT	0.671655	1.5929	-2.43193	4	0.0718	0.226943
NOP2 NOL1 NSUN1	Q8NEA6	DTAF vs. DT	-0.350322	0.784409	2.42785	4	0.0721	0.227367
MLF2	P46087	DTAF vs. DT	0.281702	1.21563	-2.43021	4	0.072	0.227367
GLIS3 ZNF515	Q15773	DTAF vs. DT	0.502931	1.41709	-2.42894	4	0.0721	0.227367
EHD1 PAST PAST1 CDABP0131	Q9H4M9	DTAF vs. DT	-0.324742	0.798441	2.42698	4	0.0722	0.227508
LIN9 BARA TGS	Q5TKA1	DTAF vs. DT	-0.173687	0.886574	2.42395	4	0.0725	0.228278
RFC4	P35249	DTAF vs. DT	-0.857503	0.551907	2.42202	4	0.0726	0.228418
HRNR S100A18	Q86YZ3	DTAF vs. DT	0.939766	1.91822	-2.41923	4	0.0728	0.228872
RPS6 OK/SW-cl.2	Q9NWT1	DTAF vs. DT	-0.290719	0.817495	2.41526	4	0.0731	0.229464
PAK1IP1 PIP1 WDR84	P62753	DTAF vs. DT	-0.263295	0.833183	2.41572	4	0.0731	0.229464
KIF21B KIAA0449	O75037	DTAF vs. DT	-0.377145	0.76996	2.41258	4	0.0733	0.22974
H6PD GDH	O95479	DTAF vs. DT	1.42501	2.68517	-2.41304	4	0.0733	0.22974
PSMA1 HC2 NU PROS30 PSC2	P25786	DTAF vs. DT	-0.914402	0.530564	2.41058	4	0.0735	0.230016
CORO1B	Q9BR76	DTAF vs. DT	-0.466098	0.72392	2.41015	4	0.0735	0.230016
LARP6	Q9BRS8	DTAF vs. DT	-0.307033	0.808302	2.40692	4	0.0738	0.230779
TBCA	O75347	DTAF vs. DT	-0.918355	0.529112	2.40502	4	0.074	0.230976
STX4 STX4A	Q9BQ52	DTAF vs. DT	-0.235556	0.849357	2.40277	4	0.0741	0.230976
ELAC2 HPC2	Q12846	DTAF vs. DT	0.416248	1.33445	-2.40413	4	0.074	0.230976
H2AC11 H2AFP HIST1H2AG; H2AC13 H2AFC HIST1H2AI; H2AC15 H2AFD HIST1H2AK; H2AC16 H2AFI HIST1H2AL; H2AC17 H2AFN HIST1H2AM	Q12767	DTAF vs. DT	1.18679	2.27645	-2.40231	4	0.0742	0.230976
TMEM94 ERMA KIAA0195	Q92562	DTAF vs. DT	1.93403	3.82122	-2.40146	4	0.0742	0.230976
FIG4 KIAA0274 SAC3	P0C0S8	DTAF vs. DT	4.63578	24.8604	-2.40241	4	0.0742	0.230976
SRSF9 SFRS9 SRP30C	Q13242	DTAF vs. DT	2.28905	4.88735	-2.39967	4	0.0744	0.231423
NDRG1 CAP43 DRG1 RTP	Q92597	DTAF vs. DT	-0.238039	0.847897	2.39847	4	0.0745	0.231559
DNTTIP1 C20orf167 TDIF1	Q9H147	DTAF vs. DT	-0.398604	0.758592	2.39708	4	0.0746	0.231694
PARP1 ADPRT PPOL	P09874	DTAF vs. DT	0.695656	1.61962	-2.39458	4	0.0748	0.23214
NCOA1 BHLHE74 SRC1	Q15788	DTAF vs. DT	-0.918296	0.529134	2.39339	4	0.0749	0.232275
CYP51A1 CYP51	Q16850	DTAF vs. DT	-1.17388	0.443227	2.38977	4	0.0752	0.233029
SPIRE1 KIAA1135 SPIR1	Q08AE8	DTAF vs. DT	-0.149191	0.901756	2.38733	4	0.0754	0.233297
OBI1 C13orf7 RNF219	Q5W0B1	DTAF vs. DT	0.327647	1.25496	-2.38685	4	0.0754	0.233297
DCD AIDD DSEP	P81605	DTAF vs. DT	-0.439492	0.737394	2.38588	4	0.0755	0.233431
ARHGAP23 KIAA1501	Q8WUM4	DTAF vs. DT	-0.196167	0.872866	2.37854	4	0.0761	0.234756
PRPF40B HYPC	Q9P227	DTAF vs. DT	0.100013	1.07178	-2.38021	4	0.076	0.234756
PDCD6IP AIP1 ALIX KIAA1375	Q6NWY9	DTAF vs. DT	0.190389	1.14107	-2.37882	4	0.0761	0.234756
WDR20	Q8TBZ3	DTAF vs. DT	0.344894	1.27006	-2.37665	4	0.0763	0.235196
SCRN1 KIAA0193	Q12765	DTAF vs. DT	-1.4796	0.358588	2.37413	4	0.0765	0.23546
APIP CGI-29	Q96GX9	DTAF vs. DT	-0.144591	0.904636	2.3736	4	0.0765	0.23546
HDAC2	Q92769	DTAF vs. DT	0.466953	1.38219	-2.36976	4	0.0768	0.236206
ZC2HC1A C8orf70 FAM164A CGI-62	Q9BZQ8	DTAF vs. DT	-0.594122	0.662448	2.36446	4	0.0773	0.236857
PDZD8 PDZK8	Q8IVL0	DTAF vs. DT	-0.185028	0.879632	2.36419	4	0.0773	0.236857
NAV3 KIAA0938 POMFIL1 STEERIN3	Q96GY0	DTAF vs. DT	0.156377	1.11448	-2.36682	4	0.0771	0.236857
VCPIP1 KIAA1850 VCIP135	Q96JH7	DTAF vs. DT	0.168709	1.12405	-2.3641	4	0.0773	0.236857
NIBAN1 C1orf24 FAM129A NIBAN GIG39	Q8NEN9	DTAF vs. DT	0.574843	1.48952	-2.3656	4	0.0772	0.236857
TENT4A PAPD7 POLS TRF4	Q5XG87	DTAF vs. DT	-0.308056	0.807729	2.36261	4	0.0774	0.236987
ARFGAP1 ARF1GAP	Q8N6T3	DTAF vs. DT	0.114961	1.08295	-2.35648	4	0.078	0.238469
LRFN1 KIAA1484 SALM2	Q9P244	DTAF vs. DT	0.590462	1.50573	-2.35545	4	0.078	0.238469
MYL9 MLC2 MRLC1 MYRL2	P24844	DTAF vs. DT	-0.944924	0.519457	2.35498	4	0.0781	0.238597
RSBN1	Q5VWQ0	DTAF vs. DT	0.274816	1.20984	-2.35353	4	0.0782	0.238725
ERCC5 ERCM2 XPG XPGC	P28715	DTAF vs. DT	0.255478	1.19373	-2.35096	4	0.0784	0.239158
AJUBA JUB	Q13523	DTAF vs. DT	-0.480068	0.716944	2.34946	4	0.0786	0.239235
PRP4K KIAA0536 PRP4 PRP4B PRP4H PRPF4K	Q96IF1	DTAF vs. DT	-0.154832	0.898237	2.34991	4	0.0785	0.239235
PHLPP2 KIAA0931 PHLPPL	Q6ZVD8	DTAF vs. DT	0.370383	1.2927	-2.34904	4	0.0786	0.239235
DARS1 DARS PIG40	Q504Q3	DTAF vs. DT	-0.756541	0.591914	2.34435	4	0.079	0.239389
EI24 PIG8	P14868	DTAF vs. DT	-0.528084	0.693475	2.34705	4	0.0788	0.239389
NADK	Q9BTC8	DTAF vs. DT	-0.347286	0.786061	2.34445	4	0.079	0.239389
ZC3H13 KIAA0853	O95544	DTAF vs. DT	-0.291975	0.816783	2.34555	4	0.0789	0.239389
PAN2 KIAA0710 USP52	O14681	DTAF vs. DT	-0.180451	0.882427	2.34593	4	0.0789	0.239389
MTA3 KIAA1266	Q5T200	DTAF vs. DT	0.238263	1.17957	-2.34556	4	0.0789	0.239389
EGFR ERBB ERBB1 HER1	P00533	DTAF vs. DT	-0.642535	0.640587	2.34208	4	0.0792	0.239641
E2F4	Q16254	DTAF vs. DT	0.614599	1.53113	-2.34242	4	0.0792	0.239641
TSC1 KIAA0243 TSC	Q92574	DTAF vs. DT	0.743443	1.67417	-2.34099	4	0.0793	0.239767
HP1BP3	Q9BZF9	DTAF vs. DT	-0.654725	0.635196	2.33757	4	0.0796	0.240321
UACA KIAA1561	Q5SSJ5	DTAF vs. DT	0.0890329	1.06366	-2.33743	4	0.0796	0.240321
RIC8A	P09601	DTAF vs. DT	-0.384251	0.766177	2.33503	4	0.0798	0.240343
HMOX1 HO HO1	Q8IX21	DTAF vs. DT	-0.322607	0.799623	2.3338	4	0.0799	0.240343
PDE1C	P40818	DTAF vs. DT	-0.318455	0.801928	2.33381	4	0.0799	0.240343
USP8 KIAA0055 UBPY	Q9NPQ8	DTAF vs. DT	0.190832	1.14142	-2.33675	4	0.0797	0.240343
SLF2 C10orf6 FAM178A	Q14123	DTAF vs. DT	0.406389	1.32536	-2.33472	4	0.0798	0.240343
NOL8 C9orf34 NOP132	Q76FK4	DTAF vs. DT	0.303071	1.23377	-2.33299	4	0.08	0.240417
WWTR1 TAZ	Q9HB58	DTAF vs. DT	0.420658	1.33854	-2.33177	4	0.0801	0.240417
SP110	Q9GZV5	DTAF vs. DT	0.725067	1.65298	-2.33181	4	0.0801	0.240417
SLU7	O95391	DTAF vs. DT	-0.347398	0.786	2.32925	4	0.0803	0.240841
BACH1	O14867	DTAF vs. DT	-0.35386	0.782488	2.32762	4	0.0805	0.241265
SENP3 SSP3 SUSP3	Q9H4L4	DTAF vs. DT	0.668848	1.5898	-2.32633	4	0.0806	0.241389
SSB	P05455	DTAF vs. DT	0.113808	1.08208	-2.32392	4	0.0808	0.241636
RPS23	P62266	DTAF vs. DT	1.24442	2.36923	-2.32346	4	0.0808	0.241636
MED19 LCMR1	O75694	DTAF vs. DT	-1.32745	0.398473	2.31553	4	0.0815	0.243198
NUP155 KIAA0791	A0JLT2	DTAF vs. DT	0.209733	1.15647	-2.31674	4	0.0814	0.243198
VPS13D KIAA0453	Q5THJ4	DTAF vs. DT	0.467072	1.3823	-2.3154	4	0.0815	0.243198
PARD6G PAR6G	Q9BYG4	DTAF vs. DT	-0.112643	0.924892	2.31334	4	0.0817	0.243618
KIF5B KNS KNS1	P33176	DTAF vs. DT	-0.55915	0.678702	2.31298	4	0.0818	0.243739
PSMB5 LMPX MB1 X	P28074	DTAF vs. DT	-0.291704	0.816937	2.30887	4	0.0821	0.244456
DHX57	O95155	DTAF vs. DT	-0.703636	0.614023	2.30668	4	0.0823	0.24452
UBE4B HDNB1 KIAA0684 UFD2	Q9BWH6	DTAF vs. DT	-0.29509	0.815021	2.3073	4	0.0823	0.24452
RPAP1 KIAA1403	Q6P158	DTAF vs. DT	0.408363	1.32718	-2.30778	4	0.0822	0.24452
TSPAN3 TM4SF8	P05387	DTAF vs. DT	-0.926068	0.526291	2.3033	4	0.0826	0.245057
RPLP2 D11S2243E RPP2	O60637	DTAF vs. DT	0.82033	1.76581	-2.30387	4	0.0826	0.245057
CORO7	P57737	DTAF vs. DT	1.64815	3.13432	-2.30231	4	0.0827	0.245176
CNOT2 CDC36 NOT2 HSPC131 MSTP046	Q9P0K7	DTAF vs. DT	-0.171121	0.888152	2.30075	4	0.0829	0.245358
RAI14 KIAA1334 NORPEG	Q8NC51	DTAF vs. DT	-0.0834991	0.943766	2.29893	4	0.083	0.245358
SERBP1 PAIRBP1 CGI-55	Q9NZN8	DTAF vs. DT	0.180324	1.13314	-2.30052	4	0.0829	0.245358
SCARF2 SREC2 SREPCR	Q96GP6	DTAF vs. DT	0.338649	1.26457	-2.29927	4	0.083	0.245358
MLLT3 AF9 YEATS3	P42568	DTAF vs. DT	0.980981	1.97381	-2.29689	4	0.0832	0.245772
IDH3A	P50213	DTAF vs. DT	-0.90337	0.534636	2.28934	4	0.0839	0.247662
ATXN7 SCA7	O15265	DTAF vs. DT	1.42897	2.69255	-2.28749	4	0.0841	0.248074
IKBKB IKKB	Q06546	DTAF vs. DT	-2.69817	0.154088	2.28254	4	0.0845	0.248718
GSN	P06396	DTAF vs. DT	-0.644435	0.639743	2.28269	4	0.0845	0.248718
GABPA E4TF1A	O14920	DTAF vs. DT	0.210011	1.1567	-2.28287	4	0.0845	0.248718
DNAJB4 DNAJW HLJ1	Q9UDY4	DTAF vs. DT	0.916846	1.88798	-2.27897	4	0.0849	0.249717
ACTC1 ACTC	Q96CW6	DTAF vs. DT	-2.22117	0.214467	2.27476	4	0.0853	0.250356
RILPL1 RLP1	P68032	DTAF vs. DT	-0.434371	0.740016	2.27508	4	0.0852	0.250356
SLC7A6OS	Q5EBL4	DTAF vs. DT	0.26958	1.20546	-2.27402	4	0.0853	0.250356
RASSF1 RDA32	Q9Y4L1	DTAF vs. DT	-1.60496	0.328745	2.26891	4	0.0858	0.25057
ALG1 HMAT1 HMT1 PSEC0061 UNQ861/PRO1870	Q9NS23	DTAF vs. DT	-0.944753	0.519519	2.27223	4	0.0855	0.25057
PKM OIP3 PK2 PK3 PKM2	Q6IE81	DTAF vs. DT	-0.594162	0.662429	2.26901	4	0.0858	0.25057
SLC16A2 MCT7 MCT8 XPCT	P14618	DTAF vs. DT	-0.253829	0.838667	2.26972	4	0.0858	0.25057
KLF3 BKLF	Q9BT22	DTAF vs. DT	0.138741	1.10094	-2.27062	4	0.0857	0.25057
JADE1 KIAA1807 PHF17	P57682	DTAF vs. DT	0.226026	1.16961	-2.26922	4	0.0858	0.25057
HYOU1 GRP170 HSPH4 ORP150	P36021	DTAF vs. DT	2.22896	4.68797	-2.26889	4	0.0858	0.25057
MT2A CES1 MT2	P40429	DTAF vs. DT	-0.463791	0.725078	2.26763	4	0.086	0.250798
RPL13A	P02795	DTAF vs. DT	0.607536	1.52366	-2.26689	4	0.086	0.250798
TWIST1 BHLHA38 TWIST	Q9BYX2	DTAF vs. DT	0.780087	1.71723	-2.26552	4	0.0862	0.251025
TBC1D2 PARIS1 PP8997 TBC1D2A	Q15672	DTAF vs. DT	0.949602	1.93134	-2.26466	4	0.0862	0.251025
PLEKHA2 TAPP2	Q9HB19	DTAF vs. DT	-1.41716	0.374448	2.26392	4	0.0863	0.251138
EIF3B EIF3S9	P55884	DTAF vs. DT	0.530773	1.4447	-2.2618	4	0.0865	0.251542
CDC6 CDC18L	Q92613	DTAF vs. DT	-1.40219	0.378355	2.25869	4	0.0868	0.251702
POLH RAD30 RAD30A XPV	O95398	DTAF vs. DT	-0.430192	0.742163	2.25871	4	0.0868	0.251702
RAPGEF3 CGEF1 EPAC EPAC1	Q9Y253	DTAF vs. DT	-0.180364	0.88248	2.25947	4	0.0867	0.251702
JADE3 KIAA0215 PHF16	Q99741	DTAF vs. DT	0.535471	1.44941	-2.25945	4	0.0867	0.251702
SGIP1	Q9BQI5	DTAF vs. DT	0.478456	1.39325	-2.25734	4	0.0869	0.251814
PDE8A	Q70E73	DTAF vs. DT	-0.217041	0.860328	2.25444	4	0.0872	0.252327
RAPH1 ALS2CR18 ALS2CR9 KIAA1681 LPD PREL2 RMO1	O60658	DTAF vs. DT	1.29526	2.45422	-2.25473	4	0.0872	0.252327
KANSL1 CENP-36 KIAA1267 MSL1V1 NSL1	Q7Z3B3	DTAF vs. DT	0.140037	1.10193	-2.25381	4	0.0873	0.252439
PCTP STARD2	P48960	DTAF vs. DT	-0.704444	0.613679	2.25185	4	0.0875	0.252484
ADGRE5 CD97	Q9UKL6	DTAF vs. DT	-0.447864	0.733127	2.25207	4	0.0874	0.252484
CERT1 CERT COL4A3BP STARD11	Q9Y5P4	DTAF vs. DT	-0.397003	0.759434	2.25182	4	0.0875	0.252484
DNAJC1 HTJ1	Q96KC8	DTAF vs. DT	0.8338	1.78237	-2.24998	4	0.0876	0.252595
NUP214 CAIN CAN KIAA0023	P35658	DTAF vs. DT	0.280446	1.21457	-2.24775	4	0.0879	0.253283
LSM12	Q3MHD2	DTAF vs. DT	-0.473489	0.720221	2.24283	4	0.0883	0.254079
BCL2L13 MIL1 CD003	Q9BXK5	DTAF vs. DT	-0.320435	0.800829	2.243	4	0.0883	0.254079
NBN NBS NBS1 P95	O60934	DTAF vs. DT	0.543939	1.45795	-2.24099	4	0.0885	0.254476
PFAS KIAA0361	Q96AY4	DTAF vs. DT	-0.467426	0.723254	2.2381	4	0.0888	0.254982
TTC28 KIAA1043 TPRBK	O15067	DTAF vs. DT	0.333362	1.25995	-2.23857	4	0.0888	0.254982
ADD1 ADDA	Q9H3P2	DTAF vs. DT	-0.84126	0.558156	2.23361	4	0.0893	0.255169
CLASRP SFRS16 SWAP2 UNQ2428/PRO4988	Q8N2M8	DTAF vs. DT	-0.118012	0.921456	2.2351	4	0.0891	0.255169
ACD PIP1 PTOP TINT1 TPP1	Q7Z4V5	DTAF vs. DT	0.144415	1.10528	-2.23461	4	0.0892	0.255169
HDGFL2 HDGF2 HDGFRP2 HRP2 UNQ785/PRO1604	P35611	DTAF vs. DT	0.223282	1.16739	-2.23563	4	0.0891	0.255169
GGT7 GGTL3 GGTL5	Q96AP0	DTAF vs. DT	0.49442	1.40875	-2.23512	4	0.0891	0.255169
DENND2B HTS1 ST5	Q9UJ14	DTAF vs. DT	0.734862	1.66424	-2.23413	4	0.0892	0.255169
NELFA WHSC2 P/OKcl.15	P78524	DTAF vs. DT	0.80174	1.7432	-2.23329	4	0.0893	0.255169
RPS19	P50995	DTAF vs. DT	-0.95232	0.516801	2.22828	4	0.0898	0.256064
ANXA11 ANX11	P39019	DTAF vs. DT	-0.94296	0.520165	2.22819	4	0.0898	0.256064
SNX17 KIAA0064	Q15036	DTAF vs. DT	-0.795554	0.576122	2.22762	4	0.0898	0.256064
SLTM MET	P98196	DTAF vs. DT	-2.04758	0.241889	2.22371	4	0.0902	0.256138
PLS3	P46781	DTAF vs. DT	-1.45765	0.364085	2.22385	4	0.0902	0.256138
OSBPL9 ORP9 OSBP4	P13797	DTAF vs. DT	-0.568913	0.674124	2.22482	4	0.0901	0.256138
RPS9	Q9NRA8	DTAF vs. DT	0.229155	1.17215	-2.22401	4	0.0902	0.256138
ATP11A ATPIH ATPIS KIAA1021	Q9NWH9	DTAF vs. DT	0.4561	1.37183	-2.22688	4	0.0899	0.256138
EIF4ENIF1	Q96SU4	DTAF vs. DT	3.36681	10.316	-2.2249	4	0.0901	0.256138
TRIM5 RNF88	Q9C035	DTAF vs. DT	0.281509	1.21547	-2.22142	4	0.0905	0.256812
PTMS	Q9BU23	DTAF vs. DT	-1.00129	0.499554	2.21846	4	0.0908	0.257308
LMF2 TMEM112B TMEM153	P20962	DTAF vs. DT	-0.355877	0.781395	2.21839	4	0.0908	0.257308
ATL3	Q6DD88	DTAF vs. DT	0.737179	1.66691	-2.21627	4	0.091	0.257697
SPRED1	Q7Z699	DTAF vs. DT	0.945364	1.92567	-2.21525	4	0.0911	0.257803
ARPC2 ARC34 PRO2446	O15144	DTAF vs. DT	-0.659797	0.632967	2.21207	4	0.0914	0.258296
KIF1B KIAA0591 KIAA1448	O60333	DTAF vs. DT	0.398805	1.31841	-2.2122	4	0.0914	0.258296
ZEB2 KIAA0569 SIP1 ZFHX1B ZFX1B HRIHFB2411	P26583	DTAF vs. DT	-0.528808	0.693127	2.21068	4	0.0916	0.258506
HMGB2 HMG2	O60315	DTAF vs. DT	-0.312405	0.805298	2.20986	4	0.0916	0.258506
NAA10 ARD1 ARD1A TE2	P41227	DTAF vs. DT	-0.330773	0.79511	2.20799	4	0.0918	0.258819
MEIS2 MRG1	Q9BSJ6	DTAF vs. DT	-0.132487	0.912257	2.20711	4	0.0919	0.258819
PIMREG CATS FAM64A RCS1	O14770	DTAF vs. DT	0.13645	1.0992	-2.2076	4	0.0919	0.258819
HSPH1 HSP105 HSP110 KIAA0201	P51149	DTAF vs. DT	-0.683519	0.622645	2.20585	4	0.0921	0.25885
EMD EDMD STA	P50402	DTAF vs. DT	-0.539344	0.688084	2.20542	4	0.0921	0.25885
RAB7A RAB7	Q92598	DTAF vs. DT	-0.503149	0.705565	2.20589	4	0.092	0.25885
TMEM160	Q96H55	DTAF vs. DT	-1.12589	0.458219	2.19966	4	0.0927	0.259472
STAU1 STAU	Q09019	DTAF vs. DT	-0.431696	0.74139	2.19977	4	0.0927	0.259472
SLC12A2 NKCC1	Q9Y4D2	DTAF vs. DT	0.227605	1.17089	-2.19965	4	0.0927	0.259472
DMWD DM9	O95793	DTAF vs. DT	0.390955	1.31126	-2.20155	4	0.0925	0.259472
MYO19 MYOHD1	Q9NX00	DTAF vs. DT	0.435275	1.35217	-2.20269	4	0.0924	0.259472
DAGLA C11orf11 KIAA0659 NSDDR	P55011	DTAF vs. DT	0.63078	1.5484	-2.1999	4	0.0927	0.259472
TWIST2 BHLHA39 DERMO1	Q8WVJ9	DTAF vs. DT	0.182848	1.13512	-2.19846	4	0.0928	0.259575
PSME1 IFI5111	Q06323	DTAF vs. DT	-0.562426	0.677163	2.19626	4	0.093	0.259957
FAM133B	Q5BKY9	DTAF vs. DT	-1.10917	0.463559	2.19556	4	0.0931	0.26006
TMEM106B	Q9NUM4	DTAF vs. DT	0.985888	1.98053	-2.1951	4	0.0932	0.260162
CCZ1B C7orf28B	P86790	DTAF vs. DT	0.212973	1.15907	-2.19385	4	0.0933	0.260265
RANBP3	Q16891	DTAF vs. DT	-0.396224	0.759845	2.19101	4	0.0936	0.260571
IMMT HMP MIC60 MINOS2 PIG4 PIG52	Q9H6Z4	DTAF vs. DT	-0.17121	0.888097	2.19167	4	0.0935	0.260571
GPRASP2	Q96D09	DTAF vs. DT	0.319027	1.24749	-2.19046	4	0.0936	0.260571
STRN	O43815	DTAF vs. DT	-1.12977	0.456989	2.18977	4	0.0937	0.260673
RAD51C RAD51L2	O43502	DTAF vs. DT	0.802503	1.74412	-2.18862	4	0.0938	0.260774
LRBA BGL CDC4L LBA	P50851	DTAF vs. DT	-0.549008	0.68349	2.18794	4	0.0939	0.260876
KMT2A ALL1 CXXC7 HRX HTRX MLL MLL1 TRX1	Q03164	DTAF vs. DT	0.391675	1.31192	-2.18684	4	0.094	0.260977
GATAD2A	Q86YP4	DTAF vs. DT	0.749019	1.68065	-2.18494	4	0.0942	0.261356
ORC1 ORC1L PARC1	Q13415	DTAF vs. DT	0.244172	1.18441	-2.18199	4	0.0945	0.262011
IL6ST	P40189	DTAF vs. DT	0.276801	1.21151	-2.18167	4	0.0946	0.262112
CHP1 CHP	Q99653	DTAF vs. DT	-0.417834	0.748548	2.1782	4	0.0949	0.262766
DNAJC2 MPHOSPH11 MPP11 ZRF1	Q99543	DTAF vs. DT	-0.677826	0.625107	2.17147	4	0.0957	0.264802
SLC39A6 LIV1 ZIP6	Q13433	DTAF vs. DT	-0.68999	0.619858	2.1682	4	0.096	0.265373
HEXB HCC7	P07686	DTAF vs. DT	-0.392491	0.761813	2.16768	4	0.0961	0.265373
NEIL3	Q8TAT5	DTAF vs. DT	0.53917	1.45314	-2.16738	4	0.0961	0.265373
GARS1 GARS	P41250	DTAF vs. DT	-0.898602	0.536406	2.16449	4	0.0964	0.266023
PPFIA3 KIAA0654	O75145	DTAF vs. DT	-0.464967	0.724488	2.16356	4	0.0965	0.26612
DDX39A DDX39	Q8TDM6	DTAF vs. DT	-0.165681	0.891507	2.16153	4	0.0967	0.266314
DLG5 KIAA0583 PDLG	O00148	DTAF vs. DT	0.202643	1.1508	-2.16179	4	0.0967	0.266314
GNL1 HSR1	P36915	DTAF vs. DT	0.223314	1.16741	-2.16125	4	0.0968	0.266411
OXSR1 KIAA1101 OSR1	O95747	DTAF vs. DT	-0.714456	0.609435	2.15982	4	0.0969	0.266507
GGA1	Q9UJY5	DTAF vs. DT	-0.943711	0.519894	2.15877	4	0.097	0.266604
GPR137C TM7SF1L2	Q8N3F9	DTAF vs. DT	0.139457	1.10149	-2.15707	4	0.0972	0.266975
SCLT1 SAP1	Q96NL6	DTAF vs. DT	0.655842	1.57554	-2.15542	4	0.0974	0.267346
NHERF2 SLC9A3R2	Q15599	DTAF vs. DT	0.563185	1.47753	-2.15452	4	0.0975	0.267442
NEXN	Q0ZGT2	DTAF vs. DT	0.754315	1.68683	-2.15091	4	0.0979	0.26836
C11orf68 BLES03	Q9H3H3	DTAF vs. DT	-1.02444	0.491602	2.14961	4	0.098	0.268455
CYB5B CYB5M OMB5	O43169	DTAF vs. DT	-1.7562	0.296027	2.14907	4	0.0981	0.26855
YARS1 YARS	P54577	DTAF vs. DT	-0.94204	0.520496	2.14729	4	0.0983	0.268655
TACO1 CCDC44 PRO0477	Q9BSH4	DTAF vs. DT	-0.500472	0.706876	2.1475	4	0.0983	0.268655
ADRA2A ADRA2R ADRAR	P08913	DTAF vs. DT	-0.410931	0.752138	2.14628	4	0.0984	0.268655
PCDHGC3 PCDH2	Q9UN70	DTAF vs. DT	0.200647	1.14921	-2.14588	4	0.0984	0.268655
TACC3 ERIC1	Q9Y6A5	DTAF vs. DT	-0.305344	0.809249	2.14427	4	0.0986	0.269022
KCNAB2 KCNA2B KCNK2	Q13303	DTAF vs. DT	0.306661	1.23684	-2.14344	4	0.0987	0.269116
FAM135A KIAA1411	Q9P2D6	DTAF vs. DT	-0.359045	0.779681	2.14253	4	0.0988	0.26921
FANCD2 FACD	Q9BXW9	DTAF vs. DT	-0.496458	0.708845	2.14118	4	0.099	0.269577
POLR1A	O95602	DTAF vs. DT	0.872473	1.8308	-2.13924	4	0.0992	0.269942
APC DP2.5	P25054	DTAF vs. DT	-0.130151	0.913736	2.13803	4	0.0993	0.270036
TMCC1 KIAA0779	O94876	DTAF vs. DT	0.579128	1.49395	-2.13597	4	0.0995	0.2704
NSUN5P2 NSUN5C WBSCR20B WBSCR20C	Q63ZY6	DTAF vs. DT	0.222695	1.16691	-2.13557	4	0.0996	0.270493
RAB11FIP1 RCP	Q6WKZ4	DTAF vs. DT	0.376184	1.2979	-2.13383	4	0.0998	0.270857
BCAR3 NSP2 SH2D3B UNQ271/PRO308	O75815	DTAF vs. DT	-0.317209	0.802621	2.12849	4	0.1	0.270864
RPL37A	Q9GZR1	DTAF vs. DT	0.31851	1.24704	-2.13218	4	0.1	0.270864
SENP6 KIAA0797 SSP1 SUSP1 FKSG6	P61513	DTAF vs. DT	0.691713	1.6152	-2.13191	4	0.1	0.270864
ARID1A BAF250 BAF250A C1orf4 OSA1 SMARCF1	Q08174	DTAF vs. DT	-1.16913	0.44469	2.12274	4	0.101	0.272316
PCDH1	Q6PI98	DTAF vs. DT	-0.585447	0.666443	2.1245	4	0.101	0.272316
INO80C C18orf37	Q8WWL2	DTAF vs. DT	-0.366703	0.775553	2.12578	4	0.101	0.272316
SPIRE2 KIAA1832 SPIR2	Q9NSU2	DTAF vs. DT	0.212248	1.15849	-2.1242	4	0.101	0.272316
JPH1 JP1	Q9HDC5	DTAF vs. DT	0.327307	1.25467	-2.12354	4	0.101	0.272316
TREX1	O14497	DTAF vs. DT	0.33907	1.26494	-2.12713	4	0.101	0.272316
TASOR C3orf63 FAM208A KIAA1105	Q9UK61	DTAF vs. DT	0.378029	1.29957	-2.12661	4	0.101	0.272316
ERLIN1 C10orf69 KE04 KEO4 SPFH1	Q01831	DTAF vs. DT	-1.57647	0.335302	2.11788	4	0.102	0.273397
SP1 TSFP1	O75477	DTAF vs. DT	-1.30805	0.403868	2.11145	4	0.102	0.273397
XPC XPCC	P08047	DTAF vs. DT	-1.14699	0.451566	2.11125	4	0.102	0.273397
PPA1 IOPPP PP	Q15181	DTAF vs. DT	-0.710408	0.611147	2.11236	4	0.102	0.273397
MEAK7 KIAA1609 TLDC1	Q9UK32	DTAF vs. DT	-0.419749	0.747555	2.11286	4	0.102	0.273397
TRIT1 IPT MOD5	Q9Y2D5	DTAF vs. DT	0.13361	1.09704	-2.1105	4	0.102	0.273397
RPS6KA6 RSK4	Q9H3H1	DTAF vs. DT	0.205848	1.15336	-2.11655	4	0.102	0.273397
PALM2AKAP2 KIAA0920 PAKAP PALM2	Q6P9B6	DTAF vs. DT	0.70904	1.63472	-2.1167	4	0.102	0.273397
CRYBG1 AIM1	Q9Y4K1	DTAF vs. DT	2.14082	4.41013	-2.1173	4	0.102	0.273397
CPNE3 CPN3 KIAA0636	O75131	DTAF vs. DT	-0.864021	0.549419	2.10214	4	0.103	0.274823
CYB5A CYB5	Q9ULC3	DTAF vs. DT	-0.798767	0.57484	2.10669	4	0.103	0.274823
NEK4 STK2	P00167	DTAF vs. DT	-0.740411	0.598569	2.10377	4	0.103	0.274823
UFD1 UFD1L	Q96QK1	DTAF vs. DT	-0.248893	0.841542	2.10936	4	0.103	0.274823
VPS35 MEM3 TCCCTA00141	Q92890	DTAF vs. DT	-0.203582	0.868392	2.10413	4	0.103	0.274823
RAB23 HSPC137	P51957	DTAF vs. DT	0.363088	1.28618	-2.10834	4	0.103	0.274823
NOB1 ART4 NOB1P PSMD8BP1 MSTP158	Q9ULX3	DTAF vs. DT	1.14966	2.21861	-2.10334	4	0.103	0.274823
KALRN DUET DUO HAPIP TRAD	O60229	DTAF vs. DT	-1.17883	0.44171	2.09527	4	0.104	0.276235
HNRNPA2B1 HNRPA2B1	P22626	DTAF vs. DT	-0.820776	0.566137	2.1003	4	0.104	0.276235
UBR4 KIAA0462 KIAA1307 RBAF600	Q9NZB2	DTAF vs. DT	-0.611604	0.654469	2.09515	4	0.104	0.276235
MICAL3 KIAA0819 KIAA1364	Q7RTP6	DTAF vs. DT	-0.268325	0.830283	2.09642	4	0.104	0.276235
BICD1	Q5T4S7	DTAF vs. DT	-0.183252	0.880715	2.09894	4	0.104	0.276235
FAM120A C9orf10 KIAA0183 OSSA	Q9Y2D9	DTAF vs. DT	0.462719	1.37814	-2.09735	4	0.104	0.276235
ZNF652 KIAA0924	Q96G01	DTAF vs. DT	0.824499	1.77092	-2.09709	4	0.104	0.276235
MAPK3 ERK1 PRKM3	P27361	DTAF vs. DT	-1.83735	0.279836	2.09188	4	0.105	0.277457
DENND4C C9orf55 C9orf55B	Q8IVH2	DTAF vs. DT	-1.15569	0.448852	2.09163	4	0.105	0.277457
ATF7IP MCAF MCAF1	Q9UPY5	DTAF vs. DT	-0.450384	0.731848	2.0894	4	0.105	0.277457
MON1A SAND1	Q9H7U1	DTAF vs. DT	-0.265389	0.831975	2.08707	4	0.105	0.277457
FOXP4 FKHLA	Q6VMQ6	DTAF vs. DT	-0.165016	0.891919	2.08704	4	0.105	0.277457
CARD6	Q5VZ89	DTAF vs. DT	0.164903	1.12109	-2.08485	4	0.105	0.277457
CCSER2 FAM190B KIAA1128 NPD012	Q86VX9	DTAF vs. DT	0.988717	1.98442	-2.08491	4	0.105	0.277457
SLC7A11	Q9BX69	DTAF vs. DT	2.10784	4.31045	-2.08738	4	0.105	0.277457
GMDS	P55085	DTAF vs. DT	-0.732589	0.601823	2.08189	4	0.106	0.279201
YJU2B CCDC130 SB115	Q6ZS30	DTAF vs. DT	-0.679443	0.624406	2.08092	4	0.106	0.279201
F2RL1 GPR11 PAR2	Q13009	DTAF vs. DT	0.524343	1.43828	-2.08352	4	0.106	0.279201
TIAM1	O60547	DTAF vs. DT	0.568774	1.48326	-2.08212	4	0.106	0.279201
NBEAL1 ALS2CR16 ALS2CR17	P13994	DTAF vs. DT	0.661311	1.58152	-2.07817	4	0.106	0.279201
BPTF FAC1 FALZ	Q15369	DTAF vs. DT	-1.57591	0.33543	2.07111	4	0.107	0.279862
ELOC TCEB1	Q4G0F5	DTAF vs. DT	-0.801118	0.573904	2.06843	4	0.107	0.279862
VPS26B	Q9H6U6	DTAF vs. DT	-0.416599	0.749189	2.06828	4	0.107	0.279862
PPFIBP1 KIAA1230	Q9NVG8	DTAF vs. DT	-0.26411	0.832712	2.0755	4	0.107	0.279862
TEX2 KIAA1738 TMEM96	Q9H1E3	DTAF vs. DT	-0.127422	0.915466	2.07271	4	0.107	0.279862
BTBD10 GMRP1	Q8IWB9	DTAF vs. DT	0.0935783	1.06701	-2.07521	4	0.107	0.279862
NUCKS1 NUCKS JC7	Q9BSF8	DTAF vs. DT	0.181005	1.13367	-2.07149	4	0.107	0.279862
BCAS3	Q9Y2W2	DTAF vs. DT	0.208881	1.15579	-2.07531	4	0.107	0.279862
EML4 C2orf2 EMAPL4	Q12830	DTAF vs. DT	0.232111	1.17455	-2.07118	4	0.107	0.279862
TBC1D13	Q9HC35	DTAF vs. DT	0.324412	1.25215	-2.07489	4	0.107	0.279862
WBP11 NPWBP SIPP1 SNP70	Q86W92	DTAF vs. DT	0.846129	1.79767	-2.07433	4	0.107	0.279862
COG7 UNQ3082/PRO10013	Q5T7W0	DTAF vs. DT	-1.17245	0.443666	2.06266	4	0.108	0.281581
CKAP5 KIAA0097	P83436	DTAF vs. DT	-0.52159	0.696604	2.06235	4	0.108	0.281581
ZNF618 KIAA1952	Q99798	DTAF vs. DT	-0.36397	0.777023	2.06288	4	0.108	0.281581
SYDE1	Q6ZW31	DTAF vs. DT	0.13704	1.09965	-2.06664	4	0.108	0.281581
ACO2	Q14008	DTAF vs. DT	0.34523	1.27035	-2.06059	4	0.108	0.281581
MAF1	Q9NQX7	DTAF vs. DT	-1.71409	0.304795	2.05649	4	0.109	0.283469
ITM2C BRI3 hucep-14 NPD018 PSEC0047	Q9NYV4	DTAF vs. DT	0.173494	1.12779	-2.05722	4	0.109	0.283469
CDK12 CRK7 CRKRS KIAA0904	Q9H063	DTAF vs. DT	0.348686	1.2734	-2.05573	4	0.109	0.283469
DTL CDT2 CDW1 DCAF2 L2DTL RAMP	Q9NZJ0	DTAF vs. DT	0.356142	1.28	-2.05582	4	0.109	0.283469
CBR1 CBR CRN SDR21C1	P16152	DTAF vs. DT	-0.779216	0.582684	2.04667	4	0.11	0.284449
TMPO LAP2	Q14164	DTAF vs. DT	-0.460779	0.726594	2.04903	4	0.11	0.284449
FABP5	Q8N684	DTAF vs. DT	0.100318	1.07201	-2.04445	4	0.11	0.284449
IKBKE IKKE IKKI KIAA0151	Q9C0J8	DTAF vs. DT	0.217269	1.16253	-2.04999	4	0.11	0.284449
NFRKB INO80G	Q8ND76	DTAF vs. DT	0.288459	1.22133	-2.04496	4	0.11	0.284449
CPSF7	Q01469	DTAF vs. DT	0.473621	1.38859	-2.04441	4	0.11	0.284449
CCNY C10orf9 CBCP1 CFP1	Q6P4R8	DTAF vs. DT	0.638224	1.55641	-2.04819	4	0.11	0.284449
DNAJC7 TPR2 TTC2	Q99615	DTAF vs. DT	0.865419	1.82187	-2.04787	4	0.11	0.284449
WDR33 WDC146	P42167	DTAF vs. DT	1.97171	3.92232	-2.05039	4	0.11	0.284449
PEX1	O43933	DTAF vs. DT	-1.27015	0.414617	2.04338	4	0.111	0.285776
PFKFB2	P08758	DTAF vs. DT	-0.5366	0.689394	2.04273	4	0.111	0.285776
ANXA5 ANX5 ENX2 PP4	Q13884	DTAF vs. DT	-0.421012	0.7469	2.04349	4	0.111	0.285776
APEH D3F15S2 D3S48E DNF15S2	Q03468	DTAF vs. DT	-0.206317	0.866747	2.03883	4	0.111	0.285776
PI4KA PIK4 PIK4CA	O60825	DTAF vs. DT	0.188759	1.13978	-2.03648	4	0.111	0.285776
ERCC6 CSB	P42356	DTAF vs. DT	0.406199	1.32519	-2.03793	4	0.111	0.285776
SNTB1 SNT2B1	P13798	DTAF vs. DT	0.471078	1.38614	-2.04132	4	0.111	0.285776
NHERF1 NHERF SLC9A3R1	O14745	DTAF vs. DT	-1.12091	0.459803	2.0317	4	0.112	0.28781
FGD5 ZFYVE23	Q9Y385	DTAF vs. DT	0.339591	1.2654	-2.02909	4	0.112	0.28781
UBE2J1 NCUBE1 CGI-76 HSPC153 HSPC205	Q6ZNL6	DTAF vs. DT	0.57778	1.49255	-2.03437	4	0.112	0.28781
BMAL1 ARNTL BHLHE5 MOP3 PASD3	O14737	DTAF vs. DT	-0.265186	0.832092	2.02044	4	0.113	0.289474
PDCD5 TFAR19	O00327	DTAF vs. DT	-0.185826	0.879145	2.02539	4	0.113	0.289474
RBBP6 P2PR PACT RBQ1 My038	Q96ST3	DTAF vs. DT	0.189451	1.14033	-2.02763	4	0.113	0.289474
SIN3A	Q7Z6E9	DTAF vs. DT	0.447654	1.36382	-2.02573	4	0.113	0.289474
TCAF1 FAM115A KIAA0738	Q9Y4C2	DTAF vs. DT	0.503202	1.41736	-2.0273	4	0.113	0.289474
PSMD9	O95863	DTAF vs. DT	-1.81108	0.284978	2.00863	4	0.115	0.29097
PPP1R11 HCGV TCTE5	P08779	DTAF vs. DT	-1.7791	0.291365	2.01807	4	0.114	0.29097
KRT16 KRT16A	O00233	DTAF vs. DT	-1.1908	0.438058	2.01571	4	0.114	0.29097
TRIM25 EFP RNF147 ZNF147	Q9HD67	DTAF vs. DT	-0.687863	0.620773	2.01932	4	0.114	0.29097
MYO10 KIAA0799	Q9HB20	DTAF vs. DT	-0.68357	0.622623	2.00824	4	0.115	0.29097
SNAI1 SNAH	P04183	DTAF vs. DT	-0.581096	0.668456	2.00944	4	0.115	0.29097
TK1	Q9UPN4	DTAF vs. DT	-0.489495	0.712274	2.01209	4	0.115	0.29097
CSF1	Q14588	DTAF vs. DT	-0.380068	0.768401	2.00945	4	0.115	0.29097
PHKA2 PHKLA PYK	Q8TEU7	DTAF vs. DT	-0.290863	0.817413	2.00986	4	0.115	0.29097
EIF4G1 EIF4F EIF4G EIF4GI	Q14498	DTAF vs. DT	-0.278367	0.824524	2.00581	4	0.115	0.29097
RBM39 HCC1 RNPC2	Q8IWJ2	DTAF vs. DT	-0.251502	0.840021	2.01175	4	0.115	0.29097
ZNF234 ZNF269	Q14258	DTAF vs. DT	-0.138066	0.908737	2.01941	4	0.114	0.29097
ZYX	Q15942	DTAF vs. DT	-0.132965	0.911955	2.00845	4	0.115	0.29097
POLR1F TWISTNB	Q9Y5S2	DTAF vs. DT	0.163442	1.11996	-2.00583	4	0.115	0.29097
GCC2 KIAA0336 RANBP2L4	Q04637	DTAF vs. DT	0.261615	1.19882	-2.01219	4	0.115	0.29097
RAPGEF6 PDZGEF2	Q96LT9	DTAF vs. DT	0.378209	1.29973	-2.00815	4	0.115	0.29097
RNPC3 KIAA1839 RBM40 RNP SNRNP65	Q3B726	DTAF vs. DT	0.411836	1.33038	-2.00567	4	0.115	0.29097
PLEKHA3 FAPP1	O60927	DTAF vs. DT	0.530874	1.4448	-2.01793	4	0.114	0.29097
CEP131 AZI1 KIAA1118	P09603	DTAF vs. DT	1.04758	2.06706	-2.00991	4	0.115	0.29097
CDC42BPB KIAA1124	P46019	DTAF vs. DT	1.22804	2.34248	-2.00652	4	0.115	0.29097
RADIL KIAA1849	Q9H8V3	DTAF vs. DT	-0.542088	0.686776	1.99928	4	0.116	0.292599
CIC KIAA0306	Q9NZQ3	DTAF vs. DT	-0.232418	0.851207	1.99934	4	0.116	0.292599
ECT2	Q9UMS6	DTAF vs. DT	-0.216797	0.860474	2.00313	4	0.116	0.292599
NCKIPSD AF3P21 SPIN90	Q96RK0	DTAF vs. DT	0.108658	1.07822	-2.00177	4	0.116	0.292599
SYNPO2	Q96JH8	DTAF vs. DT	0.604024	1.51995	-2.00046	4	0.116	0.292599
ARVCF	O15079	DTAF vs. DT	-1.81049	0.285094	1.99289	4	0.117	0.294218
SNPH KIAA0374	O00192	DTAF vs. DT	-0.359607	0.779377	1.99653	4	0.117	0.294218
PPP1R7 SDS22	Q15435	DTAF vs. DT	-0.319387	0.80141	1.99391	4	0.117	0.294218
DDX1	Q9GZM8	DTAF vs. DT	0.144058	1.10501	-1.99637	4	0.117	0.294218
NDEL1 EOPA MITAP1 NUDEL	Q92499	DTAF vs. DT	0.6942	1.61799	-1.99417	4	0.117	0.294218
KRBA1 KIAA1862	Q9Y2Y9	DTAF vs. DT	-0.877647	0.544254	1.98287	4	0.118	0.296189
TFE3 BHLHE33	A5PL33	DTAF vs. DT	-0.100073	0.932986	1.98527	4	0.118	0.296189
KLF13 BTEB3 NSLP1	P19532	DTAF vs. DT	0.434013	1.35099	-1.98473	4	0.118	0.296189
SYNPO KIAA1029	Q9H8T0	DTAF vs. DT	-0.439334	0.737475	1.97764	4	0.119	0.298153
HNRNPAB ABBP1 HNRPAB	Q8N3V7	DTAF vs. DT	0.416919	1.33507	-1.98174	4	0.119	0.298153
AKTIP FTS	Q99729	DTAF vs. DT	1.19423	2.28823	-1.97535	4	0.119	0.298153
RRAS	Q9UN37	DTAF vs. DT	-0.373591	0.771859	1.97147	4	0.12	0.299745
RAB5A RAB5	P10301	DTAF vs. DT	-0.135837	0.910142	1.97346	4	0.12	0.299745
EYA3	P20339	DTAF vs. DT	0.367269	1.28991	-1.9729	4	0.12	0.299745
SAE1 AOS1 SUA1 UBLE1A	Q99504	DTAF vs. DT	0.802092	1.74363	-1.97113	4	0.12	0.299745
VPS4A VPS4	Q9UBE0	DTAF vs. DT	2.40176	5.28448	-1.96791	4	0.12	0.299745
ASAP2 DDEF2 KIAA0400	P30825	DTAF vs. DT	-1.90522	0.266976	1.96713	4	0.121	0.301144
SLC7A1 ATRC1 ERR REC1L	P61289	DTAF vs. DT	-1.56271	0.338514	1.96667	4	0.121	0.301144
PSME3	Q86SF2	DTAF vs. DT	-0.576494	0.670591	1.96561	4	0.121	0.301144
GALNT7	Q8N264	DTAF vs. DT	0.195696	1.14528	-1.96117	4	0.121	0.301144
ARHGAP24 FILGAP	O43150	DTAF vs. DT	0.241992	1.18262	-1.96685	4	0.121	0.301144
XKR8 XRG8	Q9H6D3	DTAF vs. DT	0.263738	1.20059	-1.96159	4	0.121	0.301144
JPH2 JP2	Q9BR39	DTAF vs. DT	0.147498	1.10765	-1.96003	4	0.122	0.303266
MSL2 KIAA1585 MSL2L1 RNF184	Q9HCI7	DTAF vs. DT	0.544968	1.45899	-1.95869	4	0.122	0.303266
ERBB2 HER2 MLN19 NEU NGL	Q13191	DTAF vs. DT	-0.789082	0.578712	1.95292	4	0.123	0.304462
CDR2 PCD17	P04626	DTAF vs. DT	-0.439043	0.737624	1.95071	4	0.123	0.304462
CBLB RNF56 Nbla00127	Q9C0C9	DTAF vs. DT	-0.161698	0.893973	1.94684	4	0.123	0.304462
PHACTR4 PRO2963	Q01850	DTAF vs. DT	0.206894	1.1542	-1.95305	4	0.123	0.304462
ARFGAP2 ZNF289 Nbla10535	Q9UBB9	DTAF vs. DT	0.377015	1.29865	-1.95103	4	0.123	0.304462
UBE2O KIAA1734	Q8IZ21	DTAF vs. DT	0.460227	1.37576	-1.94725	4	0.123	0.304462
TFIP11 STIP HSPC006	Q8N6H7	DTAF vs. DT	3.37297	10.3601	-1.95011	4	0.123	0.304462
CTNND1 KIAA0384	Q53H47	DTAF vs. DT	-0.676442	0.625707	1.94599	4	0.124	0.306016
MSX1 HOX7	Q8WXG6	DTAF vs. DT	-0.467776	0.723079	1.94021	4	0.124	0.306016
SETMAR	P28360	DTAF vs. DT	-0.222372	0.857155	1.93933	4	0.124	0.306016
MADD DENN IG20 KIAA0358	Q9Y3L3	DTAF vs. DT	-0.145395	0.904132	1.9417	4	0.124	0.306016
SH3BP1	O60716	DTAF vs. DT	0.241752	1.18243	-1.94008	4	0.124	0.306016
SYNGR2 UNQ352/PRO615	Q07020	DTAF vs. DT	-1.66817	0.314651	1.93565	4	0.125	0.306642
PSMG1 C21LRP DSCR2 PAC1	O43760	DTAF vs. DT	-1.12409	0.458791	1.93449	4	0.125	0.306642
SRSF3 SFRS3 SRP20	P84103	DTAF vs. DT	-1.09348	0.468629	1.93401	4	0.125	0.306642
RPL18	Q5SYE7	DTAF vs. DT	-0.659349	0.633164	1.93869	4	0.125	0.306642
NHSL1 C6orf63 KIAA1357	O95456	DTAF vs. DT	-0.613312	0.653694	1.93593	4	0.125	0.306642
SGMS1 MOB SMS1 TMEM23	Q9BY89	DTAF vs. DT	-0.199721	0.870719	1.93332	4	0.125	0.306642
CTNNBL1 C20orf33 PP8304	Q9Y2J4	DTAF vs. DT	0.105197	1.07564	-1.93764	4	0.125	0.306642
KIAA1671	Q86VZ5	DTAF vs. DT	0.316271	1.24511	-1.93794	4	0.125	0.306642
AMOTL2 KIAA0989	Q9Y613	DTAF vs. DT	0.4314	1.34854	-1.93668	4	0.125	0.306642
FHOD1 FHOS FHOS1	Q8WYA6	DTAF vs. DT	0.811453	1.75498	-1.93752	4	0.125	0.306642
OPA1 KIAA0567	O60313	DTAF vs. DT	-1.54219	0.343363	1.92922	4	0.126	0.307809
MPP2 DLG2	Q96EB6	DTAF vs. DT	0.106438	1.07657	-1.92972	4	0.126	0.307809
EIF4A2 DDX2B EIF4F	Q9NV56	DTAF vs. DT	0.430789	1.34797	-1.92545	4	0.126	0.307809
TRAF7 RFWD1 RNF119	Q96MU7	DTAF vs. DT	0.48321	1.39785	-1.92621	4	0.126	0.307809
SIRT1 SIR2L1	Q14168	DTAF vs. DT	0.740597	1.67087	-1.92566	4	0.126	0.307809
YTHDC1 KIAA1966 YT521	Q6Q0C0	DTAF vs. DT	1.18334	2.27102	-1.92739	4	0.126	0.307809
MRGBP C20orf20	Q14240	DTAF vs. DT	1.7798	3.43378	-1.93033	4	0.126	0.307809
SMCHD1 KIAA0650	Q96PU4	DTAF vs. DT	0.174627	1.12867	-1.92165	4	0.127	0.309699
ARL6IP4	A6NHR9	DTAF vs. DT	1.01278	2.0178	-1.92395	4	0.127	0.309699
UHRF2 NIRF RNF107	Q66PJ3	DTAF vs. DT	1.85467	3.61669	-1.92058	4	0.127	0.309699
MYC BHLHE39	P29401	DTAF vs. DT	-1.34975	0.39236	1.91773	4	0.128	0.310296
UNG DGU UNG1 UNG15	Q13190	DTAF vs. DT	-0.436779	0.738782	1.91447	4	0.128	0.310296
TKT	Q14738	DTAF vs. DT	-0.236246	0.848951	1.91261	4	0.128	0.310296
MCM5 CDC46	Q96B18	DTAF vs. DT	-0.199774	0.870687	1.91392	4	0.128	0.310296
STX5 STX5A	P01106	DTAF vs. DT	-0.153015	0.899369	1.91201	4	0.128	0.310296
PPP2R5D	P13051	DTAF vs. DT	0.346442	1.27142	-1.91795	4	0.128	0.310296
TNIP2 ABIN2 FLIP1	Q9Y678	DTAF vs. DT	0.450252	1.36628	-1.91194	4	0.128	0.310296
DACT3 RRR1	Q8NFZ5	DTAF vs. DT	0.52582	1.43975	-1.91821	4	0.128	0.310296
S100A16 S100F AAG13	Q96FQ6	DTAF vs. DT	0.573254	1.48788	-1.9155	4	0.128	0.310296
COPG1 COPG	P33992	DTAF vs. DT	1.98941	3.97075	-1.91463	4	0.128	0.310296
IGF2BP3 IMP3 KOC1 VICKZ3	P35613	DTAF vs. DT	-0.453706	0.730165	1.90995	4	0.129	0.312168
BSG UNQ6505/PRO21383	O00425	DTAF vs. DT	-0.236143	0.849012	1.9096	4	0.129	0.312168
ZNF777 KIAA1285	Q9ULD5	DTAF vs. DT	0.13488	1.098	-1.91115	4	0.129	0.312168
XRCC6 G22P1	Q9UHQ4	DTAF vs. DT	-0.78047	0.582177	1.90194	4	0.13	0.31348
ETV3 METS PE1	P41162	DTAF vs. DT	-0.602112	0.658789	1.90109	4	0.13	0.31348
TOP2B	Q9Y5K6	DTAF vs. DT	-0.485466	0.714266	1.89861	4	0.13	0.31348
SPAG5	Q02880	DTAF vs. DT	-0.349963	0.784604	1.89958	4	0.13	0.31348
BCAP29 BAP29	P12956	DTAF vs. DT	-0.245401	0.843581	1.90165	4	0.13	0.31348
CD2AP	Q96R06	DTAF vs. DT	0.304185	1.23472	-1.90357	4	0.13	0.31348
RRN3P2	C9JLW8	DTAF vs. DT	-0.638004	0.642601	1.89735	4	0.131	0.314599
MCRIP1 FAM195B GRAN2	A6NIE6	DTAF vs. DT	0.298125	1.22955	-1.89556	4	0.131	0.314599
ITGB1BP1 ICAP1	O14936	DTAF vs. DT	0.320015	1.24834	-1.89322	4	0.131	0.314599
CASK LIN2	Q2Y0W8	DTAF vs. DT	0.495718	1.41002	-1.89571	4	0.131	0.314599
SLC4A8 KIAA0739 NBC NBC3 NDCBE1	O14713	DTAF vs. DT	0.622302	1.53933	-1.89687	4	0.131	0.314599
ARB2A C5orf21 FAM172A	Q8WUF8	DTAF vs. DT	0.944765	1.92488	-1.89422	4	0.131	0.314599
NAA38 LSMD1 MAK31 PFAAP2	Q9BRA0	DTAF vs. DT	1.36468	2.57519	-1.89291	4	0.131	0.314599
MBLAC1	P35241	DTAF vs. DT	-0.877962	0.544136	1.88534	4	0.132	0.316077
CSDE1 D1S155E KIAA0885 NRU UNR	Q9Y2I7	DTAF vs. DT	-0.275754	0.826018	1.88615	4	0.132	0.316077
RDX	Q92576	DTAF vs. DT	-0.138534	0.908442	1.88533	4	0.132	0.316077
PHF3 KIAA0244	O75534	DTAF vs. DT	0.520898	1.43485	-1.88688	4	0.132	0.316077
PIKFYVE KIAA0981 PIP5K3	A4D2B0	DTAF vs. DT	0.73701	1.66672	-1.88776	4	0.132	0.316077
EIF3CL	Q96DY7	DTAF vs. DT	-1.23433	0.425039	1.88139	4	0.133	0.317178
UBR5 EDD EDD1 HYD KIAA0896	Q9NRX4	DTAF vs. DT	-0.618517	0.65134	1.88416	4	0.133	0.317178
HSPA9 GRP75 HSPA9B mt-HSP70	P38646	DTAF vs. DT	-0.441379	0.73643	1.88047	4	0.133	0.317178
PABIR2 FAM122B	O95071	DTAF vs. DT	-0.282724	0.822037	1.88305	4	0.133	0.317178
MTBP	Q7Z309	DTAF vs. DT	-0.0908762	0.938952	1.88298	4	0.133	0.317178
KIF2C KNSL6	B5ME19	DTAF vs. DT	0.145715	1.10628	-1.88332	4	0.133	0.317178
PHPT1 PHP14 CGI-202 HSPC141	Q99661	DTAF vs. DT	0.691951	1.61547	-1.87986	4	0.133	0.317178
CSNK2A1 CK2A1	Q92616	DTAF vs. DT	-1.05782	0.480359	1.87508	4	0.134	0.318453
CEP55 C10orf3 URCC6	P68400	DTAF vs. DT	-0.628381	0.646902	1.87829	4	0.134	0.318453
ARHGEF18 KIAA0521	Q6ZSZ5	DTAF vs. DT	-0.514612	0.699981	1.87764	4	0.134	0.318453
TRPT1	Q86VQ1	DTAF vs. DT	-0.271759	0.828309	1.87229	4	0.134	0.318453
GLCCI1	Q86TN4	DTAF vs. DT	0.387964	1.30855	-1.8764	4	0.134	0.318453
GCN1 GCN1L1 KIAA0219	Q53EZ4	DTAF vs. DT	1.02072	2.02893	-1.87258	4	0.134	0.318453
SPARC ON	P09486	DTAF vs. DT	-0.799909	0.574386	1.86913	4	0.135	0.319905
ENAH MENA	Q96HS1	DTAF vs. DT	-0.605898	0.657062	1.86881	4	0.135	0.319905
NEDD1	Q9NX94	DTAF vs. DT	-0.354777	0.781991	1.86927	4	0.135	0.319905
PGAM5	Q8N8S7	DTAF vs. DT	-0.107507	0.928191	1.86724	4	0.135	0.319905
WBP1L C10orf26 OPA1L	Q8NHV4	DTAF vs. DT	2.45681	5.49001	-1.86602	4	0.135	0.319905
PPIP5K1 HISPPD2A IP6K IPS1 KIAA0377 VIP1	Q6PFW1	DTAF vs. DT	-0.320803	0.800624	1.86164	4	0.136	0.321903
CLSPN	Q9HAW4	DTAF vs. DT	-0.278828	0.82426	1.86053	4	0.136	0.321903
RPS6KA4 MSK2	O75676	DTAF vs. DT	-0.770952	0.586031	1.85878	4	0.137	0.322968
LAP3 LAPEP PEPS	P28838	DTAF vs. DT	-0.503284	0.705499	1.8578	4	0.137	0.322968
ABR	Q86VY9	DTAF vs. DT	-0.447695	0.733213	1.8579	4	0.137	0.322968
ELOA TCEB3 MSTP059	Q14241	DTAF vs. DT	-0.312062	0.80549	1.85885	4	0.137	0.322968
TMEM200A KIAA1913 HBE61	Q9UFB7	DTAF vs. DT	-0.158102	0.896204	1.85374	4	0.137	0.322968
DNAJC17	Q9NVM6	DTAF vs. DT	0.410995	1.3296	-1.85582	4	0.137	0.322968
ZBTB47 KIAA1190 ZNF651	Q12979	DTAF vs. DT	0.981159	1.97405	-1.85552	4	0.137	0.322968
IQCJ-SCHIP1	P36871	DTAF vs. DT	-1.08212	0.472333	1.84964	4	0.138	0.323654
PGM1	Q86YR5	DTAF vs. DT	-0.228644	0.853437	1.84986	4	0.138	0.323654
RBPJ IGKJRB IGKJRB1 RBPJK RBPSUH	Q9H7N4	DTAF vs. DT	-0.176794	0.884667	1.84951	4	0.138	0.323654
GPSM1 AGS3	B3KU38	DTAF vs. DT	-0.114217	0.923884	1.84994	4	0.138	0.323654
NEO1 IGDCC2 NGN	Q92859	DTAF vs. DT	0.199202	1.14806	-1.85256	4	0.138	0.323654
SMARCD1 BAF60A	Q9NS73	DTAF vs. DT	0.203212	1.15126	-1.85173	4	0.138	0.323654
CCM2 C7orf22 PP10187	Q06330	DTAF vs. DT	0.323864	1.25168	-1.84958	4	0.138	0.323654
SCAF1 SFRS19 SRA1	Q96GM5	DTAF vs. DT	0.824208	1.77056	-1.84963	4	0.138	0.323654
MBIP BM-015	Q9BSQ5	DTAF vs. DT	0.892297	1.85613	-1.85108	4	0.138	0.323654
GTF2F1 RAP74	P35269	DTAF vs. DT	-0.143496	0.905323	1.84496	4	0.139	0.325628
DMAP1 KIAA1425	Q9NPF5	DTAF vs. DT	2.52762	5.76619	-1.8443	4	0.139	0.325628
FOXN3 C14orf116 CHES1	O00409	DTAF vs. DT	-0.944484	0.519615	1.83725	4	0.14	0.327038
NDC80 HEC HEC1 KNTC2	O14777	DTAF vs. DT	-0.819075	0.566805	1.83726	4	0.14	0.327038
SF3B1 SAP155	O75533	DTAF vs. DT	-0.352422	0.783268	1.83976	4	0.14	0.327038
NELFE RD RDBP	P18615	DTAF vs. DT	-0.274174	0.826923	1.8347	4	0.14	0.327038
BAG6 BAT3 G3	P46379	DTAF vs. DT	0.383855	1.30482	-1.83804	4	0.14	0.327038
CCDC66	P12955	DTAF vs. DT	-2.37332	0.193001	1.83143	4	0.141	0.327327
PEPD PRD	P61586	DTAF vs. DT	-1.69805	0.308202	1.82902	4	0.141	0.327327
RPL34	Q9UNF0	DTAF vs. DT	-1.50089	0.353336	1.8317	4	0.141	0.327327
RHOA ARH12 ARHA RHO12	Q9Y4W2	DTAF vs. DT	-1.35669	0.390476	1.82878	4	0.141	0.327327
LARP1 KIAA0731 LARP	Q9Y285	DTAF vs. DT	-0.687203	0.621057	1.82922	4	0.141	0.327327
MIER1 KIAA1610	Q99700	DTAF vs. DT	-0.15744	0.896615	1.83247	4	0.141	0.327327
DCUN1D4 KIAA0276	Q6PKG0	DTAF vs. DT	0.179928	1.13283	-1.83309	4	0.141	0.327327
ATXN2 ATX2 SCA2 TNRC13	Q8N108	DTAF vs. DT	0.375435	1.29723	-1.83202	4	0.141	0.327327
PACSIN2	A2RUB6	DTAF vs. DT	0.378149	1.29967	-1.83029	4	0.141	0.327327
FARSA FARS FARSL FARSLA	Q92564	DTAF vs. DT	0.414304	1.33266	-1.83251	4	0.141	0.327327
LAS1L MSTP060	P49207	DTAF vs. DT	1.5341	2.89607	-1.83212	4	0.141	0.327327
KIAA0513	O60268	DTAF vs. DT	0.269109	1.20506	-1.82736	4	0.142	0.329277
WDTC1 KIAA1037	Q8N5D0	DTAF vs. DT	0.453431	1.36929	-1.82809	4	0.142	0.329277
RPP38	Q9Y4L5	DTAF vs. DT	-0.0642537	0.95644	1.8165	4	0.143	0.331222
RNF115 ZNF364	P78345	DTAF vs. DT	0.304345	1.23486	-1.82143	4	0.143	0.331222
CEP152 KIAA0912	Q86U38	DTAF vs. DT	-0.484836	0.714578	1.81153	4	0.144	0.3326
XRCC1	P18887	DTAF vs. DT	0.142514	1.10383	-1.81503	4	0.144	0.3326
NOP9 C14orf21 KIAA2021	Q8TEV9	DTAF vs. DT	0.686184	1.60902	-1.81137	4	0.144	0.3326
SMCR8	O94986	DTAF vs. DT	1.17245	2.25394	-1.81273	4	0.144	0.3326
SLC12A9 CCC6 CIP1	Q9BXP2	DTAF vs. DT	1.52544	2.87875	-1.81295	4	0.144	0.3326
PRSS1 TRP1 TRY1 TRYP1	P07477	DTAF vs. DT	-5.80695	0.0178621	1.80869	4	0.145	0.333597
TCF4 BHLHB19 ITF2 SEF2	P15884	DTAF vs. DT	-0.677839	0.625101	1.80564	4	0.145	0.333597
NKTR	Q96D31	DTAF vs. DT	-0.44165	0.736292	1.80534	4	0.145	0.333597
INTS1 KIAA1440 UNQ1821/PRO3434	Q9Y2V2	DTAF vs. DT	-0.286736	0.819755	1.80784	4	0.145	0.333597
ORAI1 CRACM1 TMEM142A	Q96FT9	DTAF vs. DT	0.357413	1.28113	-1.80946	4	0.145	0.333597
IFT43 C14orf179	P30414	DTAF vs. DT	0.452644	1.36855	-1.80929	4	0.145	0.333597
CARHSP1	Q8N201	DTAF vs. DT	0.731408	1.66026	-1.80589	4	0.145	0.333597
PRDX6 AOP2 KIAA0106	P30041	DTAF vs. DT	-1.97599	0.254196	1.80088	4	0.146	0.335147
FKBP1A FKBP1 FKBP12	P62942	DTAF vs. DT	-0.381456	0.767663	1.80429	4	0.146	0.335147
PLCB3	Q01970	DTAF vs. DT	-0.334824	0.792881	1.80286	4	0.146	0.335147
CLIP3 CLIPR59	Q96DZ5	DTAF vs. DT	0.652213	1.57158	-1.8029	4	0.146	0.335147
PLIN3 M6PRBP1 TIP47	Q9Y2G1	DTAF vs. DT	-1.66566	0.315201	1.79811	4	0.147	0.335568
ATIC PURH OK/SW-cl.86	Q14165	DTAF vs. DT	-1.03622	0.487602	1.79506	4	0.147	0.335568
NOTCH2	O60664	DTAF vs. DT	-0.8514	0.554247	1.79445	4	0.147	0.335568
MLEC KIAA0152	P31939	DTAF vs. DT	-0.690673	0.619565	1.79552	4	0.147	0.335568
RBBP5 RBQ3	Q9ULQ0	DTAF vs. DT	-0.368299	0.774695	1.7937	4	0.147	0.335568
FRMD6 C14orf31	Q04721	DTAF vs. DT	-0.351104	0.783984	1.79401	4	0.147	0.335568
RBM4 RBM4A	Q96NE9	DTAF vs. DT	0.118998	1.08598	-1.79681	4	0.147	0.335568
FBXW11 BTRCP2 FBW1B FBXW1B KIAA0696	Q9BWF3	DTAF vs. DT	0.506438	1.42054	-1.79774	4	0.147	0.335568
STRIP2 FAM40B KIAA1170	Q15291	DTAF vs. DT	0.856451	1.81058	-1.79797	4	0.147	0.335568
MYRF C11orf9 KIAA0954 MRF	Q9UKB1	DTAF vs. DT	1.44269	2.71826	-1.79809	4	0.147	0.335568
PALM KIAA0270	O75781	DTAF vs. DT	-0.227254	0.854259	1.7869	4	0.148	0.336542
RPL6 TXREB1	Q02878	DTAF vs. DT	-0.072447	0.951024	1.7921	4	0.148	0.336542
DCBLD1	Q8NDX5	DTAF vs. DT	0.263295	1.20022	-1.78746	4	0.148	0.336542
PHC3 EDR3 PH3	Q9UHY8	DTAF vs. DT	0.263587	1.20046	-1.79085	4	0.148	0.336542
ERAP1 APPILS ARTS1 KIAA0525 UNQ584/PRO1154	Q9Y4F3	DTAF vs. DT	0.330128	1.25713	-1.78913	4	0.148	0.336542
FEZ2	Q8N8Z6	DTAF vs. DT	0.598019	1.51364	-1.78754	4	0.148	0.336542
MARF1 KIAA0430 LKAP	Q9NZ08	DTAF vs. DT	0.616135	1.53276	-1.78993	4	0.148	0.336542
ASMTL	Q5JSH3	DTAF vs. DT	-0.182203	0.881356	1.78476	4	0.149	0.337881
PPT1 CLN1 PPT	Q9UBF8	DTAF vs. DT	0.217748	1.16292	-1.78143	4	0.149	0.337881
ADAM17 CSVP TACE	O95671	DTAF vs. DT	0.382196	1.30332	-1.78162	4	0.149	0.337881
WDR44 RPH11	P78536	DTAF vs. DT	0.461728	1.37719	-1.78254	4	0.149	0.337881
PI4KB PIK4CB	P50897	DTAF vs. DT	1.19038	2.28213	-1.78195	4	0.149	0.337881
C17orf100	Q99549	DTAF vs. DT	-0.700913	0.615183	1.7769	4	0.15	0.339213
GOT2 KYAT4	Q14108	DTAF vs. DT	-0.667777	0.629476	1.77778	4	0.15	0.339213
SCARB2 CD36L2 LIMP2 LIMPII	Q9NXF1	DTAF vs. DT	-0.395958	0.759985	1.77955	4	0.15	0.339213
MPHOSPH8 MPP8	P00505	DTAF vs. DT	-0.276162	0.825785	1.77886	4	0.15	0.339213
TEX10 L18 Nbla10363	A8MU93	DTAF vs. DT	0.269731	1.20558	-1.77652	4	0.15	0.339213
SNRPD3	P62318	DTAF vs. DT	-0.947016	0.518704	1.77272	4	0.151	0.340912
PLEKHO1 CKIP1 OC120 HQ0024c	Q53GL0	DTAF vs. DT	-0.523313	0.695772	1.77314	4	0.151	0.340912
LAMTOR1 C11orf59 PDRO PP7157	Q6IAA8	DTAF vs. DT	0.446073	1.36233	-1.76989	4	0.151	0.340912
RPN2	Q8WUM0	DTAF vs. DT	-1.3998	0.378981	1.76533	4	0.152	0.342042
SRSF4 SFRS4 SRP75	P04844	DTAF vs. DT	-0.318122	0.802113	1.76411	4	0.152	0.342042
NUP133	Q8WY36	DTAF vs. DT	0.112568	1.08115	-1.76474	4	0.152	0.342042
BBX HBP2	Q08170	DTAF vs. DT	0.462094	1.37754	-1.76539	4	0.152	0.342042
DPF2 BAF45D REQ UBID4	Q96E09	DTAF vs. DT	0.583682	1.49867	-1.76755	4	0.152	0.342042
PABIR1 C9orf42 FAM122A	Q92785	DTAF vs. DT	0.74177	1.67223	-1.76864	4	0.152	0.342042
KATNIP KIAA0556	P07737	DTAF vs. DT	-0.765209	0.588368	1.76108	4	0.153	0.34279
CLASP2 KIAA0627	O75122	DTAF vs. DT	-0.19217	0.875288	1.7628	4	0.153	0.34279
PTTG1 EAP1 PTTG TUTR1	O60303	DTAF vs. DT	0.208559	1.15553	-1.75845	4	0.153	0.34279
PFN1	Q5VSL9	DTAF vs. DT	0.58231	1.49725	-1.76396	4	0.153	0.34279
SSTR2	Q6PII3	DTAF vs. DT	0.750404	1.68226	-1.7593	4	0.153	0.34279
STRIP1 FAM40A KIAA1761	O95997	DTAF vs. DT	0.873911	1.83262	-1.76294	4	0.153	0.34279
CCDC174 C3orf19	P30874	DTAF vs. DT	1.03481	2.04884	-1.76296	4	0.153	0.34279
PRKAB1 AMPK	Q9Y478	DTAF vs. DT	1.84252	3.58636	-1.75936	4	0.153	0.34279
DAP3 MRPS29	Q9BTV7	DTAF vs. DT	-0.641436	0.641075	1.75685	4	0.154	0.34428
CTDSPL2 HSPC058 HSPC129	Q05D32	DTAF vs. DT	-0.622968	0.649334	1.75401	4	0.154	0.34428
CDCA2	Q69YH5	DTAF vs. DT	0.689151	1.61233	-1.7535	4	0.154	0.34428
CABLES2 C20orf150	P51398	DTAF vs. DT	0.870107	1.8278	-1.75453	4	0.154	0.34428
LDB1 CLIM2	Q9H3Z4	DTAF vs. DT	-2.39362	0.190305	1.74736	4	0.155	0.345951
NUF2 CDCA1 NUF2R	Q9BZD4	DTAF vs. DT	0.586375	1.50147	-1.74925	4	0.155	0.345951
DNAJC5 CLN4	Q86U70	DTAF vs. DT	1.41687	2.67005	-1.74787	4	0.155	0.345951
PAICS ADE2 AIRC PAIS	Q01658	DTAF vs. DT	-1.10552	0.464736	1.74327	4	0.156	0.346864
DR1	P22234	DTAF vs. DT	-0.373566	0.771872	1.74445	4	0.156	0.346864
ARHGEF26 SGEF HMFN1864	Q9HCE0	DTAF vs. DT	-0.154276	0.898583	1.74229	4	0.156	0.346864
CHCHD6 CHCM1 MIC25	Q9BRQ6	DTAF vs. DT	0.19721	1.14648	-1.74199	4	0.156	0.346864
FSD1 GLFND MIR1 VLP27	Q96DR7	DTAF vs. DT	0.223959	1.16793	-1.74693	4	0.156	0.346864
SUDS3 SAP45 SDS3	Q9BTV5	DTAF vs. DT	0.337669	1.26371	-1.74522	4	0.156	0.346864
EPG5 KIAA1632	Q9H7L9	DTAF vs. DT	1.40157	2.64189	-1.74585	4	0.156	0.346864
HERC2	Q8TET4	DTAF vs. DT	-0.82351	0.565065	1.73714	4	0.157	0.347582
OGDH	Q68DQ2	DTAF vs. DT	-0.220804	0.858087	1.74073	4	0.157	0.347582
CRYBG3	Q96GF1	DTAF vs. DT	-0.151021	0.900613	1.73886	4	0.157	0.347582
ANKHD1 KIAA1085 MASK VBARP PP2500	Q9NS37	DTAF vs. DT	0.507194	1.42128	-1.73679	4	0.157	0.347582
GANC	Q9UPY6	DTAF vs. DT	0.772076	1.70773	-1.73652	4	0.157	0.347582
RNF185	O95714	DTAF vs. DT	0.936706	1.91415	-1.73672	4	0.157	0.347582
CREBZF ZF	Q02218	DTAF vs. DT	2.0536	4.15142	-1.73834	4	0.157	0.347582
WASF3 KIAA0900 SCAR3 WAVE3	Q8IWZ3	DTAF vs. DT	2.19285	4.57208	-1.74035	4	0.157	0.347582
CCNK CPR4	Q9NZD8	DTAF vs. DT	-0.426259	0.744189	1.73106	4	0.158	0.349044
NUP93 KIAA0095	O75909	DTAF vs. DT	0.108033	1.07776	-1.73337	4	0.158	0.349044
C2CD4C FAM148C KIAA1957 NLF3	Q8TF44	DTAF vs. DT	0.154934	1.11337	-1.73229	4	0.158	0.349044
SPG21 ACP33 BM-019 GL010	Q8N1F7	DTAF vs. DT	0.214018	1.15991	-1.73487	4	0.158	0.349044
SLBP HBP	Q8NBF2	DTAF vs. DT	-1.08959	0.469896	1.73033	4	0.159	0.350499
SPOCD1	Q6ZMY3	DTAF vs. DT	-0.177871	0.884006	1.73082	4	0.159	0.350499
NHLRC2	Q14493	DTAF vs. DT	0.143532	1.10461	-1.73012	4	0.159	0.350499
STAG1 SA1 SCC3	Q8WVM7	DTAF vs. DT	0.540507	1.45448	-1.72767	4	0.159	0.350499
HMGN3 TRIP7 PNAS-24	Q15651	DTAF vs. DT	-0.501448	0.706397	1.72185	4	0.16	0.351949
DOCK6 KIAA1395	Q9UHB7	DTAF vs. DT	0.113893	1.08214	-1.72508	4	0.16	0.351949
KLC2	Q96HP0	DTAF vs. DT	0.310215	1.23989	-1.72307	4	0.16	0.351949
AFF4 AF5Q31 MCEF HSPC092	Q9H0B6	DTAF vs. DT	0.355175	1.27914	-1.72262	4	0.16	0.351949
LRPPRC LRP130	Q8IY63	DTAF vs. DT	-0.39278	0.761661	1.7152	4	0.161	0.35377
AMOTL1	P42704	DTAF vs. DT	-0.25137	0.840098	1.71519	4	0.161	0.35377
PTBP3 ROD1	Q9P2J5	DTAF vs. DT	-1.14126	0.453363	1.71272	4	0.162	0.355207
SYVN1 HRD1 KIAA1810	Q9P2C4	DTAF vs. DT	0.275583	1.21048	-1.71184	4	0.162	0.355207
TMEM181 GPR178 KIAA1423	Q86TM6	DTAF vs. DT	0.403427	1.32265	-1.71175	4	0.162	0.355207
LARS1 KIAA1352 LARS	O95758	DTAF vs. DT	0.551408	1.46552	-1.71473	4	0.162	0.355207
BUB3	Q13769	DTAF vs. DT	-1.05971	0.479729	1.70733	4	0.163	0.35607
THOC5 C22orf19 KIAA0983	O43684	DTAF vs. DT	-0.799532	0.574536	1.70533	4	0.163	0.35607
SLMAP KIAA1601 SLAP UNQ1847/PRO3577	Q8TER5	DTAF vs. DT	-0.315323	0.803671	1.70736	4	0.163	0.35607
ZNF691	Q14BN4	DTAF vs. DT	-0.279755	0.823731	1.70467	4	0.163	0.35607
PALS1 MPP5	Q8N3R9	DTAF vs. DT	0.196947	1.14627	-1.70666	4	0.163	0.35607
ARHGEF40 SOLO	Q96S21	DTAF vs. DT	0.567336	1.48178	-1.70916	4	0.163	0.35607
RAB40C RARL RASL8C	Q5VV52	DTAF vs. DT	1.00972	2.01352	-1.70625	4	0.163	0.35607
XPO1 CRM1	Q14320	DTAF vs. DT	-1.37105	0.386611	1.70379	4	0.164	0.357115
MRPS34	Q9HC78	DTAF vs. DT	-1.07773	0.473775	1.70433	4	0.164	0.357115
FAM50A DXS9928E HXC26 XAP5	P82930	DTAF vs. DT	-0.965059	0.512258	1.70081	4	0.164	0.357115
JOSD1 JSPH1 KIAA0063	O14980	DTAF vs. DT	-0.569346	0.673922	1.69992	4	0.164	0.357115
DGKH	Q86XP1	DTAF vs. DT	-0.436748	0.738798	1.70393	4	0.164	0.357115
ZBTB20 DPZF ZNF288	Q15040	DTAF vs. DT	0.549186	1.46326	-1.70203	4	0.164	0.357115
AKAP10	Q5VV41	DTAF vs. DT	-0.475492	0.719222	1.69832	4	0.165	0.358343
HMGA2 HMGIC	Q9P2M4	DTAF vs. DT	-0.277782	0.824858	1.69754	4	0.165	0.358343
ARHGEF16 EPHEXIN4 NBR	P52926	DTAF vs. DT	-0.269388	0.829671	1.69494	4	0.165	0.358343
WWC2 BOMB	O43572	DTAF vs. DT	-0.230545	0.852313	1.69843	4	0.165	0.358343
TBC1D14 KIAA1322	Q6AWC2	DTAF vs. DT	0.379662	1.30104	-1.69434	4	0.165	0.358343
DDX3X DBX DDX3	Q8TCN5	DTAF vs. DT	-0.626011	0.647965	1.69321	4	0.166	0.359565
SBF1 MTMR5	Q7Z4H7	DTAF vs. DT	-0.274525	0.826722	1.69391	4	0.166	0.359565
HAUS6 DGT6 FAM29A KIAA1574	Q9H1A4	DTAF vs. DT	0.18194	1.13441	-1.69015	4	0.166	0.359565
ZNF507 KIAA1084	O00571	DTAF vs. DT	0.59625	1.51178	-1.69328	4	0.166	0.359565
ANAPC1 TSG24	O95248	DTAF vs. DT	0.820371	1.76586	-1.69008	4	0.166	0.359565
DYNC1LI2 DNCLI2 LIC2	Q5TGY3	DTAF vs. DT	-0.451933	0.731062	1.68758	4	0.167	0.360969
ANXA7 ANX7 SNX OK/SW-cl.95	P20073	DTAF vs. DT	-0.418901	0.747994	1.68443	4	0.167	0.360969
OTUD4 HIN-1 KIAA1046	O43237	DTAF vs. DT	0.357807	1.28148	-1.6857	4	0.167	0.360969
AHDC1	Q01804	DTAF vs. DT	0.57531	1.49	-1.68595	4	0.167	0.360969
ULK1 KIAA0722	Q7Z422	DTAF vs. DT	-0.822678	0.565392	1.68306	4	0.168	0.361988
LIG1	Q15365	DTAF vs. DT	-0.684631	0.622165	1.67938	4	0.168	0.361988
PCBP1	Q9NTJ3	DTAF vs. DT	-0.388674	0.763831	1.68266	4	0.168	0.361988
METTL2B	O75385	DTAF vs. DT	-0.269296	0.829724	1.68141	4	0.168	0.361988
SZRD1 C1orf144	Q6P1Q9	DTAF vs. DT	-0.123504	0.917956	1.68121	4	0.168	0.361988
SMC4 CAPC SMC4L1	P18858	DTAF vs. DT	0.274723	1.20976	-1.68064	4	0.168	0.361988
ERLEC1 C2orf30 XTP3TPB UNQ1878/PRO4321	Q96DZ1	DTAF vs. DT	-1.71766	0.304041	1.67447	4	0.169	0.363762
INTS6 DBI1 DDX26 DDX26A	Q9UL03	DTAF vs. DT	-1.11041	0.463161	1.67397	4	0.169	0.363762
CHEK1 CHK1	Q96NM4	DTAF vs. DT	-0.581833	0.668114	1.66919	4	0.17	0.364958
PJA2 KIAA0438 RNF131	O43164	DTAF vs. DT	-0.315953	0.80332	1.67362	4	0.17	0.364958
TTC3 DCRR1 RNF105 TPRD	O14757	DTAF vs. DT	-0.142602	0.905884	1.67313	4	0.17	0.364958
ATP5ME ATP5I ATP5K	P56385	DTAF vs. DT	0.712843	1.63903	-1.66982	4	0.17	0.364958
TOX2 C20orf100 GCX1	P53804	DTAF vs. DT	1.15077	2.22032	-1.67324	4	0.17	0.364958
RFTN1 KIAA0084 MIG2	Q14699	DTAF vs. DT	-0.407494	0.753932	1.66575	4	0.171	0.366722
C9orf78 HCA59	Q9NZ63	DTAF vs. DT	0.239316	1.18043	-1.66615	4	0.171	0.366722
HMGA1 HMGIY	Q9P2B4	DTAF vs. DT	-0.198905	0.871212	1.65934	4	0.172	0.367906
PRKCD PKCD	Q5T5U3	DTAF vs. DT	-0.149615	0.901491	1.66132	4	0.172	0.367906
FLII FLIL	P17096	DTAF vs. DT	0.21238	1.1586	-1.66236	4	0.172	0.367906
ARHGAP21 ARHGAP10 KIAA1424	Q13045	DTAF vs. DT	0.270684	1.20638	-1.66075	4	0.172	0.367906
CTTNBP2NL KIAA1433	Q05655	DTAF vs. DT	0.462795	1.37821	-1.66168	4	0.172	0.367906
PSMB4 PROS26	Q9UL54	DTAF vs. DT	-0.805765	0.572059	1.65567	4	0.173	0.369468
PAFAH1B2 PAFAHB	P28070	DTAF vs. DT	-0.380182	0.768341	1.65514	4	0.173	0.369468
TAOK2 KIAA0881 MAP3K17 PSK PSK1 UNQ2971/PRO7431	P68402	DTAF vs. DT	2.69289	6.46609	-1.65818	4	0.173	0.369468
UFL1 KIAA0776 MAXER NLBP RCAD	Q15025	DTAF vs. DT	-1.11906	0.460392	1.6526	4	0.174	0.370065
HNRNPM HNRPM NAGR1	O94874	DTAF vs. DT	-0.579989	0.668969	1.65349	4	0.174	0.370065
CBX3	P52272	DTAF vs. DT	-0.271493	0.828462	1.65083	4	0.174	0.370065
ARHGEF7 COOL1 KIAA0142 P85SPR PAK3BP PIXB Nbla10314	Q6P4Q7	DTAF vs. DT	0.18573	1.13739	-1.6506	4	0.174	0.370065
TNIP1 KIAA0113 NAF1	Q13185	DTAF vs. DT	0.197982	1.14709	-1.64901	4	0.174	0.370065
EMC4 TMEM85 HSPC184 PIG17	Q14155	DTAF vs. DT	0.220328	1.165	-1.65176	4	0.174	0.370065
CNNM4 ACDP4 KIAA1592	Q9NPI1	DTAF vs. DT	0.52901	1.44294	-1.65065	4	0.174	0.370065
BRD7 BP75 CELTIX1	Q5J8M3	DTAF vs. DT	1.08387	2.11971	-1.65063	4	0.174	0.370065
PGP	O95571	DTAF vs. DT	-2.45684	0.182145	1.64859	4	0.175	0.370085
RASGRF2 GRF2	Q8TF40	DTAF vs. DT	-1.09065	0.469551	1.64658	4	0.175	0.370085
FCHSD2 KIAA0769 SH3MD3	O94868	DTAF vs. DT	-0.770777	0.586102	1.64835	4	0.175	0.370085
ETHE1 HSCO	A6NDG6	DTAF vs. DT	-0.609374	0.655481	1.64735	4	0.175	0.370085
ANK1 ANK	Q15418	DTAF vs. DT	-0.328075	0.796599	1.64885	4	0.175	0.370085
SNTB2 D16S2531E SNT2B2 SNTL	P16157	DTAF vs. DT	-0.306048	0.808854	1.64738	4	0.175	0.370085
RPS6KA1 MAPKAPK1A RSK1	Q13425	DTAF vs. DT	-0.228734	0.853384	1.6477	4	0.175	0.370085
FNIP1 KIAA1961	O14827	DTAF vs. DT	-0.14144	0.906614	1.64505	4	0.175	0.370085
SRRT ARS2 ASR2	Q9BXP5	DTAF vs. DT	0.195871	1.14542	-1.64715	4	0.175	0.370085
FAM234A C16orf9 ITFG3	Q9H0X4	DTAF vs. DT	0.479637	1.39439	-1.64703	4	0.175	0.370085
IGF2BP2 IMP2 VICKZ2	Q9Y6M1	DTAF vs. DT	1.37601	2.59549	-1.64477	4	0.175	0.370085
TBX18	O95935	DTAF vs. DT	0.182572	1.13491	-1.6414	4	0.176	0.371626
TFDP1 DP1	Q9C0H2	DTAF vs. DT	0.338852	1.26475	-1.63999	4	0.176	0.371626
TTYH3 KIAA1691	Q14186	DTAF vs. DT	0.537872	1.45183	-1.64167	4	0.176	0.371626
LGALS1	P09382	DTAF vs. DT	-0.289473	0.818201	1.63679	4	0.177	0.373162
ATN1 D12S755E DRPLA	P54259	DTAF vs. DT	0.211432	1.15784	-1.63739	4	0.177	0.373162
LASP1 MLN50	Q14847	DTAF vs. DT	0.309388	1.23918	-1.63508	4	0.177	0.373162
HTATSF1	Q9HCE5	DTAF vs. DT	-0.459801	0.727086	1.63339	4	0.178	0.373736
LMOD1	O43719	DTAF vs. DT	-0.206236	0.866796	1.63315	4	0.178	0.373736
NFXL1 OZFP	Q96HE9	DTAF vs. DT	0.262066	1.19919	-1.63133	4	0.178	0.373736
USP9X DFFRX FAM USP9	Q96S66	DTAF vs. DT	0.275982	1.21082	-1.63256	4	0.178	0.373736
PRR11	P29536	DTAF vs. DT	0.315053	1.24406	-1.63196	4	0.178	0.373736
CLCC1 KIAA0761 MCLC	Q9H9L4	DTAF vs. DT	0.453029	1.36891	-1.63281	4	0.178	0.373736
KANSL2 C12orf41 NSL2	Q93008	DTAF vs. DT	1.33543	2.52351	-1.63124	4	0.178	0.373736
METTL14 KIAA1627	Q6ZNB6	DTAF vs. DT	1.43588	2.70548	-1.63058	4	0.178	0.373736
DHX8 DDX8	Q14562	DTAF vs. DT	0.50996	1.42401	-1.62898	4	0.179	0.375644
NFIX	Q92551	DTAF vs. DT	-0.38192	0.767416	1.62089	4	0.18	0.376972
SSH1 KIAA1298 SSH1L	Q14938	DTAF vs. DT	-0.259344	0.835468	1.62388	4	0.18	0.376972
IP6K1 IHPK1 KIAA0263	Q96ST8	DTAF vs. DT	0.302542	1.23332	-1.62175	4	0.18	0.376972
CEP89 CCDC123	Q8WYL5	DTAF vs. DT	0.47737	1.3922	-1.62171	4	0.18	0.376972
TOMM70 KIAA0719 TOM70 TOMM70A	P51157	DTAF vs. DT	-0.430212	0.742153	1.61932	4	0.181	0.378296
RAB28	P54284	DTAF vs. DT	-0.40092	0.757375	1.61707	4	0.181	0.378296
MSH6 GTBP	P52701	DTAF vs. DT	-0.369722	0.773931	1.61859	4	0.181	0.378296
CACNB3 CACNLB3	O94826	DTAF vs. DT	0.347921	1.27272	-1.61769	4	0.181	0.378296
ATP5F1B ATP5B ATPMB ATPSB	P06576	DTAF vs. DT	-0.30174	0.811273	1.61251	4	0.182	0.379999
UPF3B RENT3B UPF3X	Q9BZI7	DTAF vs. DT	0.29633	1.22802	-1.61354	4	0.182	0.379999
RAB8A MEL RAB8	P61006	DTAF vs. DT	0.172268	1.12683	-1.60818	4	0.183	0.381893
UGDH	Q86VP3	DTAF vs. DT	-0.560116	0.678248	1.60547	4	0.184	0.383201
ACAT1 ACAT MAT	O60701	DTAF vs. DT	-0.499407	0.707397	1.60603	4	0.184	0.383201
SMTN SMSMO	P24752	DTAF vs. DT	-0.178766	0.883459	1.60549	4	0.184	0.383201
PACS2 KIAA0602 PACS1L	P53814	DTAF vs. DT	0.102599	1.07371	-1.60492	4	0.184	0.383201
NACA	E9PAV3	DTAF vs. DT	-0.909665	0.532309	1.59904	4	0.185	0.384116
ITPR3	Q15545	DTAF vs. DT	-0.635532	0.643704	1.60019	4	0.185	0.384116
TAF7 TAF2F TAFII55	Q9BZL4	DTAF vs. DT	-0.214412	0.861897	1.59821	4	0.185	0.384116
UBE2V2 MMS2 UEV2	Q15819	DTAF vs. DT	-0.131561	0.912843	1.60059	4	0.185	0.384116
SGPP1 SPP1	Q9BX95	DTAF vs. DT	0.273912	1.20908	-1.59864	4	0.185	0.384116
PPP1R12C LENG3 MBS85	Q14573	DTAF vs. DT	2.04539	4.12785	-1.59961	4	0.185	0.384116
HELZ DRHC KIAA0054	Q9Y4A5	DTAF vs. DT	-1.19392	0.437114	1.59698	4	0.186	0.385219
HARS2 HARSL HARSR HO3	P53365	DTAF vs. DT	-0.694772	0.617807	1.59295	4	0.186	0.385219
ARFIP2 POR1	Q9UPN3	DTAF vs. DT	0.0495214	1.03492	-1.59462	4	0.186	0.385219
MACF1 ABP620 ACF7 KIAA0465 KIAA0754 KIAA1251	P49590	DTAF vs. DT	0.305932	1.23622	-1.59648	4	0.186	0.385219
TRRAP PAF400	P42694	DTAF vs. DT	0.528001	1.44193	-1.59275	4	0.186	0.385219
LZTS3 KIAA0552 PROSAPIP1	P49711	DTAF vs. DT	-0.427006	0.743804	1.5888	4	0.187	0.386511
FMNL1 C17orf1 C17orf1B FMNL FRL1	O95466	DTAF vs. DT	0.287161	1.22024	-1.59182	4	0.187	0.386511
CTCF	O60299	DTAF vs. DT	0.546335	1.46037	-1.58848	4	0.187	0.386511
RPL15 EC45 TCBAP0781	P61313	DTAF vs. DT	0.783473	1.72127	-1.59083	4	0.187	0.386511
TRIO	O75962	DTAF vs. DT	-0.149504	0.901561	1.58681	4	0.188	0.387408
CRKL	Q8TCJ2	DTAF vs. DT	0.133925	1.09728	-1.58361	4	0.188	0.387408
CDK17 PCTAIRE2 PCTK2	Q00537	DTAF vs. DT	0.178693	1.13186	-1.58677	4	0.188	0.387408
STIM1 GOK	P46109	DTAF vs. DT	0.425806	1.34332	-1.58678	4	0.188	0.387408
STT3B SIMP	Q13586	DTAF vs. DT	0.436076	1.35292	-1.58619	4	0.188	0.387408
IL1RAP C3orf13 IL1R3	Q9NPH3	DTAF vs. DT	0.472002	1.38703	-1.58491	4	0.188	0.387408
TOP1	Q96RS0	DTAF vs. DT	-0.491493	0.711289	1.5806	4	0.189	0.388106
ANKRD12 ANCO2 KIAA0874	Q6ZUT9	DTAF vs. DT	-0.256593	0.837063	1.58151	4	0.189	0.388106
DENND5B	Q6UB98	DTAF vs. DT	-0.105315	0.929602	1.57982	4	0.189	0.388106
TGS1 HCA137 NCOA6IP PIMT	Q9UDT6	DTAF vs. DT	0.158156	1.11586	-1.58003	4	0.189	0.388106
WDR13	Q9H582	DTAF vs. DT	0.299661	1.23086	-1.57976	4	0.189	0.388106
[truncated: 6,213 more rows]
