# Supplementary material for: Amniotic fluid reduces liver fibrosis by attenuating hepatic stellate cell activation
Source: Stem Cells Transl Med. 2025 Jul 7;14(7):szaf026. doi: 10.1093/stcltm/szaf026 (PMC12232411; doi:10.1093/stcltm/szaf026)
Supplement: szaf026_suppl_Supplementary_Tables_S6 [file szaf026_suppl_supplementary_tables_s6.xlsx]

## Sheet: Sheet1
Immunofluorescence Antibodies
Species	Antibody	Clone	Isotype	Host	Vendor	Cat #	Dilution
Mouse	anti-Vimentin	EPR3776	IgG	Rabbit	Abcam	ab92547	1:200
Mouse	Biotinylated Col1a1	polyclonal	IgG	Rabbit	Rockland	600-406-103	1:250
Mouse	anti-FN1	polyclonal	IgG	Rabbit	Abcam	Ab2413	1:250
