# Supplementary material for: Amniotic fluid reduces liver fibrosis by attenuating hepatic stellate cell activation
Source: Stem Cells Transl Med. 2025 Jul 7;14(7):szaf026. doi: 10.1093/stcltm/szaf026 (PMC12232411; doi:10.1093/stcltm/szaf026)
Supplement: szaf026_suppl_Supplementary_Tables_S7 [file szaf026_suppl_supplementary_tables_s7.xlsx]

## Sheet: Sheet1
qPCR Primers
Species	Gene	Forward	Reverse
Mouse	mSnail	GACCTGTGGAAAGGCCTTCT	AGTGGGTTTGGAGGTGGG
Mouse	mNcad	CCGGGACTCCAGTCATAGG	CAGCTCTGGGTTGGATTCAG
Mouse	mVim	CGGAAAGTGGAATCCTTGCAGG	AGCAGTGAGGTCAGGCTTGGAA
Mouse	mCol1A1	CCTCAGGGTATTGCTGGACAAC	CAGAAGGACCTTGTTTGCCAGG
Mouse	mTGFBR1	TGCTCCAAACCACAGAGTAGGC	CCCAGAACACTAAGCCCATTGC
Mouse	mActa2	TGCTGACAGAGGCACCACTGAA	CAGTTGTACGTCCAGAGGCATAG
Mouse	mFN1	CCCTATCTCTGATACCGTTGTCC	TGCCGCAACTACTGTGATTCGG
Mouse	mHGF	ACTGACCCAAACATCCGAGT	TGGAACATGTAAGTCCAGACCT
Mouse	mSlug	TCTGTGGCAAGGCTTTCTCCAG	TGCAGATGTGCCCTCAGGTTTG
Human	hSNAI1	CCGACCCCAATCGGAAGCCTAACT	AGTCCCAGATGAGCATTGGCAGCGAG
Human	hNCAD	CAACGGGGACTGCACAGATG	TGTTTGGCCTGGCGTTCTTT
Human	hCOL1A1	GATTCCCTGGACCTAAAGGTGC	AGCCTCTCCATCTTTGCCAGCA
Human	hHGF	GAGAGTTGGGTTCTTACTGCACG	CTCATCTCCTCTTCCGTGGACA
Human	hSLUG	ATCTGCGGCAAGGCGTTTTCCA	GAGCCCTCAGATTTGACCTGTC
Human	hTGFBR1	GACAACGTCAGGTTCTGGCTCA	CCGCCACTTTCCTCTCCAAACT
Human	hVIM	AGGCAAAGCAGGAGTCCACTGA	ATCTGGCGTTCCAGGGACTCAT
Human	hACTA2	CTATGCCTCTGGACGCACAACT	CAGATCCAGACGCATGATGGCA
Human	hFN1	ACAACACCGAGGTGACTGAGAC	GGACACAACGATGCTTCCTGAG
